# Supplementary material for: Tissue-resident macrophage and dendritic cells drive type I IFN immunity to enteroviruses in the liver
Source: PLoS Pathog. 2026 Jan 27;22(1):e1013891. doi: 10.1371/journal.ppat.1013891 (PMC12858076; doi:10.1371/journal.ppat.1013891)
Supplement: S1 Table — Marker genes enriched in liver cell populations identified by single-cell RNA sequencing of whole livers across four different IFN knockout mouse genotypes. Markers were determined using differential expression analysis with a log2 fold change threshold of log2FC > 0.25 and adjusted p-value adj p < 0.05. (CSV) [file ppat.1013891.s007.csv]

	p_val	avg_log2FC	pct.1	pct.2	p_val_adj	cluster	gene
Ltf	0	4.05100927762622	1	0.495	0	0	Ltf
Ngp	0	3.82945174845508	1	0.721	0	0	Ngp
Camp	0	3.44214823746062	1	0.713	0	0	Camp
Lcn2	0	3.20514994997066	1	0.708	0	0	Lcn2
Stfa3	0	2.96048441311468	1	0.729	0	0	Stfa3
Olfm4	0	2.74151171750208	0.607	0.192	0	0	Olfm4
Anxa1	0	2.70016343958684	1	0.737	0	0	Anxa1
Ifitm6	0	2.68018267866997	1	0.613	0	0	Ifitm6
Syne1	0	2.62235572671946	1	0.638	0	0	Syne1
Chil3	0	2.55916739119818	0.991	0.272	0	0	Chil3
Thbs1	0	2.50794892227948	0.976	0.331	0	0	Thbs1
Cybb	0	2.48405466866546	0.999	0.619	0	0	Cybb
Dach1	0	2.46622810700306	0.999	0.355	0	0	Dach1
Cstdc5	0	2.40836364047102	1	0.858	0	0	Cstdc5
Abca13	0	2.32103901516063	0.998	0.261	0	0	Abca13
Cd177	0	2.30179298241336	0.999	0.373	0	0	Cd177
Lyz2	0	2.27366627627919	1	0.731	0	0	Lyz2
Ly6g	0	2.22713820350559	0.981	0.23	0	0	Ly6g
S100a8	0	2.17765427528375	1	0.993	0	0	S100a8
S100a9	0	2.14968103580794	1	0.998	0	0	S100a9
Mmp8	0	2.12865325694593	0.94	0.464	0	0	Mmp8
Wfdc21	0	2.10960763602715	1	0.601	0	0	Wfdc21
Adpgk	0	2.10856964291806	1	0.487	0	0	Adpgk
Plbd1	0	2.07509953744945	0.996	0.445	0	0	Plbd1
Stfa2	0	2.01075829012166	1	0.647	0	0	Stfa2
Stfa1	0	1.95025859577346	1	0.895	0	0	Stfa1
AA467197	0	1.92882571366911	0.994	0.252	0	0	AA467197
Aldh2	0	1.92271876562095	0.999	0.601	0	0	Aldh2
Pglyrp1	0	1.91847720956277	1	0.671	0	0	Pglyrp1
Cstdc4	0	1.90500459539277	0.999	0.815	0	0	Cstdc4
Csta2	0	1.89111474582903	0.935	0.555	0	0	Csta2
Zmpste24	0	1.87314916010207	0.872	0.256	0	0	Zmpste24
Mmp9	0	1.80250171277476	0.992	0.467	0	0	Mmp9
Stfa2l1	0	1.80079160410878	0.997	0.691	0	0	Stfa2l1
Aff2	0	1.79904416691834	0.922	0.108	0	0	Aff2
Ckap4	0	1.75803522819842	0.999	0.486	0	0	Ckap4
Dstn	0	1.7245615667968	1	0.844	0	0	Dstn
Cebpe	0	1.72040270554974	0.987	0.257	0	0	Cebpe
Lrrk2	0	1.69507380215857	0.998	0.495	0	0	Lrrk2
Serpinb1a	0	1.67202181897504	0.994	0.294	0	0	Serpinb1a
Cpa6	0	1.66213814498206	0.881	0.082	0	0	Cpa6
Ncf1	0	1.643445220818	1	0.685	0	0	Ncf1
Anxa3	0	1.64097193935366	0.998	0.328	0	0	Anxa3
Prdx5	0	1.59911252362941	1	0.874	0	0	Prdx5
Ltb4r1	0	1.59321666721272	0.999	0.473	0	0	Ltb4r1
Golim4	0	1.58778664708754	0.97	0.498	0	0	Golim4
Itgam	0	1.58492868372123	0.999	0.573	0	0	Itgam
Itgb2l	0	1.57814956748997	0.996	0.201	0	0	Itgb2l
Lta4h	0	1.57143621811193	0.965	0.547	0	0	Lta4h
Slco4c1	0	1.55891181512095	0.996	0.282	0	0	Slco4c1
Cpne3	0	1.55482421789364	0.999	0.64	0	0	Cpne3
Fpr2	0	1.5513125033537	0.997	0.416	0	0	Fpr2
Megf9	0	1.52994681343357	0.997	0.438	0	0	Megf9
Arhgdib	0	1.50593420695271	1	0.977	0	0	Arhgdib
Mrgpra2b	0	1.49793072781528	0.998	0.33	0	0	Mrgpra2b
Nhsl2	0	1.47182124328716	0.997	0.394	0	0	Nhsl2
Ankrd22	0	1.44676343493737	0.991	0.206	0	0	Ankrd22
Padi4	0	1.44375469664732	0.998	0.34	0	0	Padi4
Pbx1	0	1.44145745746643	0.999	0.589	0	0	Pbx1
Tbc1d8	0	1.43864188728429	0.998	0.374	0	0	Tbc1d8
Aoah	0	1.43441668432113	0.982	0.467	0	0	Aoah
Mctp1	0	1.42955177748282	0.999	0.572	0	0	Mctp1
Tkt	0	1.42832934556244	1	0.982	0	0	Tkt
4930438A08Rik	0	1.41991296931732	0.97	0.16	0	0	4930438A08Rik
Msra	0	1.41796222906157	1	0.77	0	0	Msra
Mettl9	0	1.41106548105369	1	0.818	0	0	Mettl9
Ly75	0	1.39531079977823	0.992	0.357	0	0	Ly75
Rflnb	0	1.39321849855886	0.999	0.486	0	0	Rflnb
Chil1	0	1.38586369242309	0.999	0.375	0	0	Chil1
Trem3	0	1.38238720440658	0.999	0.478	0	0	Trem3
Crispld2	0	1.38069393587356	0.996	0.286	0	0	Crispld2
Ceacam10	0	1.35610505940139	0.99	0.262	0	0	Ceacam10
Scrg1	0	1.35177020930376	0.906	0.202	0	0	Scrg1
Inhba	0	1.33435511483901	0.978	0.115	0	0	Inhba
Bmx	0	1.3341516877	0.986	0.311	0	0	Bmx
Fmo5	0	1.33342304981699	0.99	0.261	0	0	Fmo5
Acpp	0	1.33081709888046	0.996	0.404	0	0	Acpp
Mmp25	0	1.32153905938753	0.989	0.29	0	0	Mmp25
Rhou	0	1.31920631800979	0.995	0.227	0	0	Rhou
Clec4a2	0	1.31670657768634	0.999	0.416	0	0	Clec4a2
Ceacam1	0	1.3089024005518	0.989	0.302	0	0	Ceacam1
Mgst1	0	1.30359212238267	0.999	0.544	0	0	Mgst1
Lbp	0	1.30248835656175	0.997	0.269	0	0	Lbp
Pknox2	0	1.29435644042973	0.931	0.096	0	0	Pknox2
F5	0	1.29391104232351	0.995	0.355	0	0	F5
6430548M08Rik	0	1.28985171452051	0.998	0.399	0	0	6430548M08Rik
Mcu	0	1.27998777117398	0.999	0.769	0	0	Mcu
Pram1	0	1.2787247540571	0.999	0.468	0	0	Pram1
Olfml2b	0	1.27261024095579	0.98	0.121	0	0	Olfml2b
Gsn	0	1.27218703679327	0.998	0.515	0	0	Gsn
Dhrs7	0	1.25145144497796	0.999	0.533	0	0	Dhrs7
Trp53inp2	0	1.24735312853732	0.96	0.125	0	0	Trp53inp2
Tmem45a2	0	1.24654891813982	0.904	0.055	0	0	Tmem45a2
Ntng2	0	1.24413201673397	0.977	0.391	0	0	Ntng2
Ppp1r42	0	1.24356331451531	0.997	0.252	0	0	Ppp1r42
Fmnl2	0	1.23458268872162	0.939	0.248	0	0	Fmnl2
Ano10	0	1.23411004747222	0.998	0.403	0	0	Ano10
Clec12a	0	1.23246168226019	0.99	0.437	0	0	Clec12a
Gbe1	0	1.21880072744947	0.998	0.655	0	0	Gbe1
Arrb2	0	1.21782797743135	1	0.667	0	0	Arrb2
Dgat1	0	1.21732753532346	0.999	0.483	0	0	Dgat1
Gsdme	0	1.2171436874879	0.996	0.418	0	0	Gsdme
Hk3	0	1.21671966577733	0.998	0.415	0	0	Hk3
Gca	0	1.21544892695875	0.997	0.274	0	0	Gca
Alox5	0	1.20957754247275	0.998	0.378	0	0	Alox5
Mcemp1	0	1.20844769372162	0.999	0.523	0	0	Mcemp1
Mapk13	0	1.20049734354947	0.998	0.36	0	0	Mapk13
Actn1	0	1.19917654538248	1	0.511	0	0	Actn1
Has2	0	1.1971816539329	0.945	0.088	0	0	Has2
Slfn4	0	1.19521116812014	0.99	0.425	0	0	Slfn4
Pygl	0	1.18891110619495	0.999	0.617	0	0	Pygl
Lhfpl2	0	1.18275112357797	0.978	0.143	0	0	Lhfpl2
Plaur	0	1.18010864944959	0.999	0.518	0	0	Plaur
Slc27a4	0	1.17406530526344	0.997	0.333	0	0	Slc27a4
G6pdx	0	1.17005412167952	0.999	0.657	0	0	G6pdx
Plxnc1	0	1.16740016845582	0.998	0.626	0	0	Plxnc1
Flna	0	1.16739059577044	1	0.841	0	0	Flna
Lims1	0	1.1629594969453	1	0.954	0	0	Lims1
Nxn	0	1.15816883503046	0.996	0.522	0	0	Nxn
Sort1	0	1.15686046054995	0.987	0.365	0	0	Sort1
Agpat2	0	1.15660258168476	0.996	0.377	0	0	Agpat2
Rab3d	0	1.15565974883319	0.998	0.378	0	0	Rab3d
Zfhx3	0	1.14803673999795	0.976	0.465	0	0	Zfhx3
Dgkh	0	1.13813819376871	0.968	0.421	0	0	Dgkh
Elovl7	0	1.13143463745544	0.944	0.155	0	0	Elovl7
Tesk2	0	1.13025406451531	0.976	0.401	0	0	Tesk2
Lmo4	0	1.13014087667193	0.999	0.652	0	0	Lmo4
Fbxo10	0	1.12822700595113	0.941	0.2	0	0	Fbxo10
Pam	0	1.12392946319891	0.968	0.385	0	0	Pam
Plekhg1	0	1.12190013138425	0.961	0.235	0	0	Plekhg1
Cep19	0	1.1201110442327	0.997	0.401	0	0	Cep19
Prom1	0	1.11975809141023	0.946	0.111	0	0	Prom1
Hp	0	1.11907229854783	0.999	0.604	0	0	Hp
Tnfsf13b	0	1.11784851993329	0.92	0.183	0	0	Tnfsf13b
Slc31a2	0	1.11718368977311	0.997	0.414	0	0	Slc31a2
Rgs18	0	1.11651745158592	0.997	0.413	0	0	Rgs18
Sqor	0	1.11523723845592	0.998	0.401	0	0	Sqor
Slc25a24	0	1.10997012942333	0.997	0.483	0	0	Slc25a24
Vasp	0	1.10976186114895	1	0.836	0	0	Vasp
Klf5	0	1.10963347779601	0.997	0.276	0	0	Klf5
G0s2	0	1.10668653546087	0.99	0.336	0	0	G0s2
Npepps	0	1.10483802474634	1	0.836	0	0	Npepps
Igsf6	0	1.09282615558828	0.998	0.491	0	0	Igsf6
Fpr3	0	1.09187261840288	0.986	0.257	0	0	Fpr3
Degs1	0	1.09151767670814	1	0.747	0	0	Degs1
Mrgpra2a	0	1.09078339167685	0.99	0.283	0	0	Mrgpra2a
Gpi1	0	1.08993537752715	1	0.877	0	0	Gpi1
Cyba	0	1.08875899028653	1	0.913	0	0	Cyba
Acvrl1	0	1.08831737475047	0.811	0.144	0	0	Acvrl1
Rps6ka2	0	1.08708619960971	0.976	0.27	0	0	Rps6ka2
Mrgpra1	0	1.08637042840383	0.992	0.254	0	0	Mrgpra1
Vcl	0	1.0819148609902	0.998	0.631	0	0	Vcl
C3	0	1.07416060225955	0.998	0.476	0	0	C3
Capg	0	1.06836222918657	0.993	0.488	0	0	Capg
Tex15	0	1.06814865550259	0.872	0.086	0	0	Tex15
Glrx	0	1.06597346639742	0.999	0.62	0	0	Glrx
Cpne2	0	1.06538748125991	0.997	0.267	0	0	Cpne2
Ncam1	0	1.06479729318616	0.85	0.137	0	0	Ncam1
Ptges	0	1.06349991383527	0.941	0.186	0	0	Ptges
Tmem40	0	1.06334096470206	0.991	0.295	0	0	Tmem40
Tmem216	0	1.05986738041791	0.877	0.162	0	0	Tmem216
Pnkp	0	1.05586305537683	0.999	0.625	0	0	Pnkp
Ifnlr1	0	1.05536251618097	0.983	0.252	0	0	Ifnlr1
Lrg1	0	1.05532974626694	0.998	0.384	0	0	Lrg1
Pld1	0	1.05494808656857	0.991	0.373	0	0	Pld1
S100a11	0	1.05404272340508	1	0.907	0	0	S100a11
Rogdi	0	1.0524918317808	0.984	0.311	0	0	Rogdi
Dgat2	0	1.04705515707101	0.997	0.36	0	0	Dgat2
Pirb	0	1.04037974125817	0.997	0.518	0	0	Pirb
Lgr4	0	1.03953764462896	0.918	0.13	0	0	Lgr4
Ncf4	0	1.03835574408859	1	0.788	0	0	Ncf4
Ccdc125	0	1.03723368309996	0.991	0.5	0	0	Ccdc125
Chil5	0	1.0350952627731	0.906	0.096	0	0	Chil5
Abcd2	0	1.03162458057564	0.993	0.348	0	0	Abcd2
Aldh3b1	0	1.02678957521726	0.997	0.418	0	0	Aldh3b1
Alox5ap	0	1.02575140634013	1	0.651	0	0	Alox5ap
Esrrg	0	1.02247320551819	0.782	0.064	0	0	Esrrg
Gm49948	0	1.02144601498071	0.975	0.132	0	0	Gm49948
Cyb5r4	0	1.02057786226627	1	0.915	0	0	Cyb5r4
Ly6c2	0	1.01794736672474	1	0.618	0	0	Ly6c2
Cnn2	0	1.01681194903723	1	0.768	0	0	Cnn2
Sh3bp5	0	1.01667295816	0.996	0.577	0	0	Sh3bp5
Atxn10	0	1.01562686941863	1	0.829	0	0	Atxn10
Pde4d	0	1.01053167892577	0.941	0.55	0	0	Pde4d
Ebi3	0	1.00958970334078	0.997	0.42	0	0	Ebi3
Mgst2	0	1.0056666912093	0.966	0.367	0	0	Mgst2
Agap1	0	1.00526435286088	0.977	0.362	0	0	Agap1
Erc2	0	1.00512792379372	0.701	0.063	0	0	Erc2
Bmpr1a	0	1.00110386648467	0.974	0.384	0	0	Bmpr1a
Mlst8	0	1.00079719054629	0.95	0.242	0	0	Mlst8
Itgb2	0	0.9991756953577	1	0.792	0	0	Itgb2
Reck	0	0.999111601458313	0.994	0.292	0	0	Reck
Samd9l	0	0.995933995705868	1	0.74	0	0	Samd9l
Igf1r	0	0.994066747363061	0.997	0.694	0	0	Igf1r
Nos1ap	0	0.984899145602717	0.979	0.389	0	0	Nos1ap
Tcn2	0	0.983968589284393	0.997	0.434	0	0	Tcn2
Mpp7	0	0.983195699856811	0.96	0.605	0	0	Mpp7
Ntf5	0	0.983092143876619	0.901	0.082	0	0	Ntf5
Lin28a	0	0.981472067000569	0.996	0.206	0	0	Lin28a
Sun2	0	0.978441768349175	1	0.69	0	0	Sun2
Zfp516	0	0.974709395322632	0.995	0.479	0	0	Zfp516
Pilrb2	0	0.97414190097294	0.996	0.358	0	0	Pilrb2
Krt83	0	0.970662300687361	0.88	0.109	0	0	Krt83
Aph1b	0	0.970222338909889	0.967	0.208	0	0	Aph1b
Vsir	0	0.966561509540962	1	0.8	0	0	Vsir
Cldn1	0	0.966335873020215	0.906	0.099	0	0	Cldn1
Gm1604b	0	0.966238230702296	0.965	0.131	0	0	Gm1604b
Lasp1	0	0.965664361421603	1	0.729	0	0	Lasp1
Map3k9	0	0.965394797888675	0.991	0.291	0	0	Map3k9
Vamp5	0	0.964435966222075	0.981	0.487	0	0	Vamp5
Ppm1m	0	0.963569344221871	0.984	0.432	0	0	Ppm1m
Cd63	0	0.962472899370231	0.958	0.236	0	0	Cd63
Slc22a15	0	0.960996342477377	0.997	0.458	0	0	Slc22a15
Orm1	0	0.958298460705906	0.69	0.063	0	0	Orm1
Peli2	0	0.95567599043398	0.992	0.336	0	0	Peli2
B430306N03Rik	0	0.953436788701822	0.998	0.405	0	0	B430306N03Rik
Slc2a3	0	0.951819554133886	0.998	0.577	0	0	Slc2a3
Tbc1d2	0	0.951763445589989	0.996	0.364	0	0	Tbc1d2
Agl	0	0.951528565627067	0.995	0.558	0	0	Agl
Cstdc6	0	0.95150210012721	0.889	0.276	0	0	Cstdc6
Slc17a9	0	0.950276791728183	0.903	0.272	0	0	Slc17a9
Pgd	0	0.948944272334394	1	0.793	0	0	Pgd
Astn2	0	0.947852679104121	0.636	0.04	0	0	Astn2
Pabpc1l	0	0.947579903781293	0.987	0.235	0	0	Pabpc1l
Lamtor4	0	0.945955005841814	0.999	0.73	0	0	Lamtor4
Itpripl2	0	0.943288774238999	0.991	0.445	0	0	Itpripl2
Cldn15	0	0.942935797605045	0.98	0.202	0	0	Cldn15
C1rl	0	0.941950910687929	0.994	0.311	0	0	C1rl
Slc39a11	0	0.940501095452977	0.876	0.331	0	0	Slc39a11
Klf7	0	0.940220043770651	0.999	0.653	0	0	Klf7
Rps6kc1	0	0.938752103014167	0.947	0.311	0	0	Rps6kc1
Tst	0	0.936516726182506	0.93	0.195	0	0	Tst
Gpr27	0	0.935306087635618	0.862	0.178	0	0	Gpr27
Gdpd3	0	0.933600280628001	0.956	0.331	0	0	Gdpd3
Rin2	0	0.932545360503098	0.972	0.32	0	0	Rin2
Ica1	0	0.932127409787122	0.737	0.114	0	0	Ica1
Adtrp	0	0.930892247643019	0.986	0.259	0	0	Adtrp
Adgrg3	0	0.930382826761821	0.995	0.345	0	0	Adgrg3
Sp140	0	0.928726352554933	1	0.746	0	0	Sp140
Fgd4	0	0.928285765271667	0.999	0.508	0	0	Fgd4
Milr1	0	0.927633735797998	0.997	0.512	0	0	Milr1
Nt5e	0	0.925618715920776	0.788	0.232	0	0	Nt5e
Apobr	0	0.924457428698132	0.996	0.52	0	0	Apobr
Abhd5	0	0.918286943765859	0.991	0.516	0	0	Abhd5
Sri	0	0.918107610238391	1	0.942	0	0	Sri
Dock5	0	0.917061240955621	0.987	0.532	0	0	Dock5
Pde10a	0	0.916306459166345	0.88	0.117	0	0	Pde10a
Plscr1	0	0.914122131986717	0.983	0.41	0	0	Plscr1
Coq4	0	0.913742777406529	0.992	0.364	0	0	Coq4
Ostf1	0	0.91369373152081	1	0.976	0	0	Ostf1
Dram1	0	0.913451615368772	0.976	0.379	0	0	Dram1
Map1lc3a	0	0.913444448389215	0.918	0.208	0	0	Map1lc3a
Flot2	0	0.910954443187336	0.999	0.605	0	0	Flot2
Arfgef1	0	0.909881073655903	1	0.882	0	0	Arfgef1
Rap1gap2	0	0.906280809920048	0.996	0.576	0	0	Rap1gap2
Gm20532	0	0.904498466360151	0.941	0.129	0	0	Gm20532
Ncf2	0	0.903362237130428	1	0.669	0	0	Ncf2
Pnpla1	0	0.897205833610298	0.92	0.121	0	0	Pnpla1
Jdp2	0	0.892734298525928	0.989	0.423	0	0	Jdp2
Tob1	0	0.891528891138596	0.98	0.429	0	0	Tob1
Lmtk2	0	0.890902187592225	0.996	0.717	0	0	Lmtk2
Wipi1	0	0.890100886970403	0.992	0.419	0	0	Wipi1
Rasa2	0	0.883484986350139	0.998	0.587	0	0	Rasa2
Fhip1b	0	0.882327940732555	0.994	0.52	0	0	Fhip1b
Hlx	0	0.8816901107088	0.992	0.364	0	0	Hlx
Tmcc1	0	0.88148568571708	0.998	0.852	0	0	Tmcc1
1810055G02Rik	0	0.881233145443786	0.936	0.167	0	0	1810055G02Rik
Triobp	0	0.880568598626665	0.999	0.695	0	0	Triobp
Agtrap	0	0.879603328348274	0.997	0.535	0	0	Agtrap
Gmip	0	0.878421915482679	1	0.725	0	0	Gmip
Fam222b	0	0.878238994631645	0.995	0.682	0	0	Fam222b
Stxbp5	0	0.87772610084425	0.999	0.641	0	0	Stxbp5
Lpgat1	0	0.874416867519115	0.987	0.632	0	0	Lpgat1
Arpc5	0	0.874288018829316	1	0.999	0	0	Arpc5
Gpsm3	0	0.870966035016675	1	0.776	0	0	Gpsm3
Msmo1	0	0.869355382367247	0.992	0.457	0	0	Msmo1
Xdh	0	0.86722095244226	0.999	0.584	0	0	Xdh
Anxa11	0	0.866584478384913	1	0.728	0	0	Anxa11
Gpr84	0	0.863838833481379	0.92	0.14	0	0	Gpr84
R3hdm4	0	0.860997679475335	0.999	0.768	0	0	R3hdm4
Fpr1	0	0.85931014335852	0.909	0.301	0	0	Fpr1
Myo5a	0	0.858739713161129	0.994	0.54	0	0	Myo5a
Mapk3	0	0.858469229633434	0.997	0.62	0	0	Mapk3
Pak1	0	0.857911516059586	0.992	0.382	0	0	Pak1
Cib2	0	0.857584276576366	0.979	0.273	0	0	Cib2
Cemip2	0	0.855944409991795	0.997	0.537	0	0	Cemip2
Gys1	0	0.85504107237834	0.942	0.381	0	0	Gys1
Galnt3	0	0.851872175503709	0.973	0.27	0	0	Galnt3
Mocos	0	0.85080981997508	0.991	0.37	0	0	Mocos
Cd55	0	0.848635454573282	0.905	0.331	0	0	Cd55
Adam8	0	0.848367199329909	0.947	0.378	0	0	Adam8
Tnnt1	0	0.848088442684776	0.853	0.139	0	0	Tnnt1
Kbtbd7	0	0.848042521520441	0.996	0.39	0	0	Kbtbd7
Chst12	0	0.845967333753491	0.993	0.545	0	0	Chst12
Plp2	0	0.84551238714188	0.997	0.538	0	0	Plp2
Cd9	0	0.844071181334128	0.999	0.508	0	0	Cd9
Rac2	0	0.84327399356672	1	0.939	0	0	Rac2
Gramd2	0	0.841345120854294	0.978	0.214	0	0	Gramd2
Myh9	0	0.840643317873444	1	0.962	0	0	Myh9
B4galt6	0	0.838963468430449	0.895	0.227	0	0	B4galt6
9830107B12Rik	0	0.837718639771908	0.993	0.299	0	0	9830107B12Rik
Stap1	0	0.837103257909334	0.979	0.57	0	0	Stap1
Smg9	0	0.832652694231832	0.995	0.609	0	0	Smg9
Cyfip2	0	0.83082072258182	1	0.787	0	0	Cyfip2
Treml2	0	0.829544547304847	0.998	0.599	0	0	Treml2
Flot1	0	0.827406346051383	0.998	0.633	0	0	Flot1
Aldh3a2	0	0.825631126738637	0.998	0.623	0	0	Aldh3a2
Inpp4a	0	0.824821796713281	0.997	0.581	0	0	Inpp4a
Dennd11	0	0.8240656644492	0.996	0.514	0	0	Dennd11
Hsbp1l1	0	0.822957578037953	0.849	0.106	0	0	Hsbp1l1
Qsox1	0	0.822918675298396	0.995	0.494	0	0	Qsox1
Arid3a	0	0.822679173222019	0.999	0.661	0	0	Arid3a
Brd3	0	0.822536986441924	0.99	0.686	0	0	Brd3
Rasgrp4	0	0.821973350243457	0.998	0.432	0	0	Rasgrp4
hFcRn	0	0.820157540318532	0.999	0.664	0	0	hFcRn
Gm7694	0	0.819889072532806	0.95	0.16	0	0	Gm7694
Numb	0	0.819427323197316	1	0.832	0	0	Numb
Cdkl4	0	0.818623537221543	0.98	0.305	0	0	Cdkl4
Lyve1	0	0.817441759864971	0.723	0.069	0	0	Lyve1
Lgals3	0	0.816856419635544	0.998	0.628	0	0	Lgals3
Pilra	0	0.814785122892477	0.999	0.474	0	0	Pilra
Pgap6	0	0.812789560091122	0.957	0.26	0	0	Pgap6
Gm21188	0	0.812140146420662	0.913	0.31	0	0	Gm21188
Cebpd	0	0.811825298179633	0.995	0.434	0	0	Cebpd
Lrp4	0	0.81145670875353	0.961	0.194	0	0	Lrp4
Rsu1	0	0.81063733470784	0.999	0.704	0	0	Rsu1
Tiam2	0	0.810489366123824	0.956	0.343	0	0	Tiam2
Rab28	0	0.809220765310767	0.999	0.762	0	0	Rab28
Fcnb	0	0.805594991503856	0.506	0.095	0	0	Fcnb
Cln3	0	0.805033463334057	0.997	0.602	0	0	Cln3
Aatk	0	0.804331689466088	0.93	0.262	0	0	Aatk
Ero1a	0	0.804261222659456	0.948	0.549	0	0	Ero1a
Clec5a	0	0.8041545898029	0.995	0.396	0	0	Clec5a
Ptpre	0	0.803139187440643	1	0.719	0	0	Ptpre
Msrb2	0	0.800702720529323	0.954	0.348	0	0	Msrb2
Aph1c	0	0.79958593301254	0.951	0.323	0	0	Aph1c
Ints12	0	0.799468354922257	0.998	0.662	0	0	Ints12
Phlda1	0	0.799124613883396	0.935	0.23	0	0	Phlda1
Tmem38b	0	0.798938634713227	0.991	0.46	0	0	Tmem38b
Gyg	0	0.796921547319825	0.998	0.538	0	0	Gyg
Vill	0	0.796906652432225	0.97	0.306	0	0	Vill
Ccno	0	0.795519064684718	0.977	0.244	0	0	Ccno
Hck	0	0.794834873586501	0.999	0.547	0	0	Hck
Brd8dc	0	0.794703127022717	0.927	0.319	0	0	Brd8dc
Dnah6	0	0.792881250862641	0.753	0.094	0	0	Dnah6
Rab31	0	0.791674329997946	0.998	0.503	0	0	Rab31
Rnf144a	0	0.79141628559002	0.999	0.466	0	0	Rnf144a
Dok3	0	0.791254216619808	0.996	0.486	0	0	Dok3
Card10	0	0.79102045808567	0.92	0.252	0	0	Card10
Cklf	0	0.790659391675054	0.999	0.696	0	0	Cklf
Atp8b4	0	0.790011725118942	1	0.744	0	0	Atp8b4
Twf2	0	0.787989401595211	0.999	0.706	0	0	Twf2
Rbfa	0	0.787833132890912	0.993	0.569	0	0	Rbfa
S1pr4	0	0.785820569062424	0.995	0.474	0	0	S1pr4
Tmem154	0	0.783820527084774	0.999	0.613	0	0	Tmem154
Ptgir	0	0.783783221627597	0.86	0.127	0	0	Ptgir
Galc	0	0.782719894631523	0.988	0.464	0	0	Galc
Gabbr1	0	0.777964054512675	0.939	0.332	0	0	Gabbr1
Ptgs1	0	0.773962915708949	0.914	0.256	0	0	Ptgs1
Sgms2	0	0.773940918546395	0.996	0.399	0	0	Sgms2
Rab27a	0	0.770948745798154	1	0.725	0	0	Rab27a
Ropn1l	0	0.768422583403234	0.789	0.102	0	0	Ropn1l
Gk5	0	0.767987699760035	0.945	0.454	0	0	Gk5
Wdr1	0	0.766221015087009	1	0.833	0	0	Wdr1
Rnf141	0	0.763318766071402	0.996	0.706	0	0	Rnf141
Ifrd1	0	0.762722987391777	0.974	0.708	0	0	Ifrd1
Jup	0	0.762330285603017	0.906	0.228	0	0	Jup
Calcrl	0	0.762075666899776	0.814	0.411	0	0	Calcrl
Rab44	0	0.761943589437333	0.997	0.389	0	0	Rab44
Sned1	0	0.760936426472766	0.986	0.286	0	0	Sned1
Hhex	0	0.760853289073746	0.97	0.469	0	0	Hhex
Acad11	0	0.759638500077924	0.932	0.352	0	0	Acad11
Nin	0	0.758148665157616	0.999	0.767	0	0	Nin
Actr3	0	0.757485435034182	1	0.997	0	0	Actr3
Paqr7	0	0.756636732877761	0.899	0.279	0	0	Paqr7
Fmnl3	0	0.755230170052399	0.981	0.399	0	0	Fmnl3
Tshr	0	0.755121994389195	0.665	0.068	0	0	Tshr
Ces1d	0	0.753889067945338	0.772	0.145	0	0	Ces1d
Ralb	0	0.752875930232831	0.994	0.421	0	0	Ralb
Slc22a20	0	0.752458854716886	0.941	0.239	0	0	Slc22a20
Nfam1	0	0.751223689563987	0.999	0.587	0	0	Nfam1
Zdhhc3	0	0.751203335164407	0.997	0.702	0	0	Zdhhc3
Cited2	0	0.749952754261697	0.991	0.62	0	0	Cited2
Samd8	0	0.747541317820657	0.998	0.675	0	0	Samd8
Casz1	0	0.747525882318428	0.99	0.368	0	0	Casz1
Tecr	0	0.746530877271782	0.999	0.842	0	0	Tecr
Actg1	0	0.746404869156355	1	0.989	0	0	Actg1
Dab2ip	0	0.745805051106789	0.921	0.317	0	0	Dab2ip
Ccdc80	0	0.744727661614898	0.924	0.298	0	0	Ccdc80
Sec22c	0	0.744401539133644	0.977	0.37	0	0	Sec22c
Zdhhc19	0	0.742945688820795	0.904	0.22	0	0	Zdhhc19
Eml2	0	0.741773490187526	0.992	0.419	0	0	Eml2
Gpr157	0	0.740411996072321	0.854	0.131	0	0	Gpr157
Mpzl1	0	0.738058570642132	0.779	0.096	0	0	Mpzl1
Zfp523	0	0.73759271208655	0.99	0.426	0	0	Zfp523
Tirap	0	0.7374756177067	0.996	0.483	0	0	Tirap
Pde6h	0	0.735444088608979	0.937	0.32	0	0	Pde6h
Nucb2	0	0.734206408379597	0.947	0.267	0	0	Nucb2
Aifm2	0	0.733970708059036	0.896	0.204	0	0	Aifm2
Manea	0	0.732886430529108	0.833	0.317	0	0	Manea
0610030E20Rik	0	0.730511259583166	0.999	0.755	0	0	0610030E20Rik
Ap5b1	0	0.729631723067686	0.937	0.266	0	0	Ap5b1
Mapk7	0	0.729139655485663	0.978	0.363	0	0	Mapk7
P2rx1	0	0.728573237261	0.828	0.117	0	0	P2rx1
Niban1	0	0.727638245142244	0.997	0.617	0	0	Niban1
Ffar2	0	0.727615992872561	0.797	0.16	0	0	Ffar2
Arl11	0	0.727185609624961	0.882	0.276	0	0	Arl11
Fgd3	0	0.726542955240034	0.985	0.601	0	0	Fgd3
Slc2a9	0	0.726326195742578	0.959	0.43	0	0	Slc2a9
Hsd11b1	0	0.724986366936538	0.989	0.446	0	0	Hsd11b1
Gpd2	0	0.724549536819384	0.995	0.621	0	0	Gpd2
Cdk5r1	0	0.724103089640712	0.838	0.184	0	0	Cdk5r1
Fcer1g	0	0.724012334584741	1	0.745	0	0	Fcer1g
Timp2	0	0.723698436231921	0.94	0.437	0	0	Timp2
Ugdh	0	0.723194691902729	0.994	0.58	0	0	Ugdh
Ogfrl1	0	0.721264093262571	0.997	0.646	0	0	Ogfrl1
Ednra	0	0.720726600811028	0.629	0.06	0	0	Ednra
Lrrfip2	0	0.718176432907147	0.999	0.827	0	0	Lrrfip2
Med31	0	0.717619584099192	0.992	0.576	0	0	Med31
Cotl1	0	0.717279934623662	1	0.848	0	0	Cotl1
Atg7	0	0.71724669578835	0.998	0.84	0	0	Atg7
Pxylp1	0	0.716344483563051	0.789	0.211	0	0	Pxylp1
Lrrc28	0	0.715678612613783	0.929	0.59	0	0	Lrrc28
Ppp3ca	0	0.71512304210102	1	0.905	0	0	Ppp3ca
Pi16	0	0.713151220444341	0.991	0.38	0	0	Pi16
Abcc5	0	0.713036250539861	0.896	0.366	0	0	Abcc5
Nadk	0	0.711951014923599	1	0.763	0	0	Nadk
Stx11	0	0.711896187085081	0.994	0.493	0	0	Stx11
Zfyve27	0	0.711707064743121	0.997	0.629	0	0	Zfyve27
Cap1	0	0.711004892909725	1	0.916	0	0	Cap1
9530077C05Rik	0	0.710934504307554	0.868	0.276	0	0	9530077C05Rik
Galns	0	0.710567983453517	0.996	0.522	0	0	Galns
Rgs19	0	0.710351301934148	0.997	0.663	0	0	Rgs19
Dennd2a	0	0.709389385245255	0.74	0.098	0	0	Dennd2a
Atp2c1	0	0.708862095445456	0.999	0.777	0	0	Atp2c1
Trib1	0	0.708423735539934	0.925	0.339	0	0	Trib1
Gapt	0	0.708380690761774	0.979	0.328	0	0	Gapt
Acadsb	0	0.708362391129077	0.992	0.65	0	0	Acadsb
Mmp27	0	0.708246012789902	0.831	0.168	0	0	Mmp27
Inpp5j	0	0.708031548063213	0.814	0.131	0	0	Inpp5j
Mtus1	0	0.707746774442478	0.998	0.441	0	0	Mtus1
Atrn	0	0.707001791654749	0.996	0.682	0	0	Atrn
Arsg	0	0.706049042240014	0.957	0.375	0	0	Arsg
Rab6a	0	0.705987499919097	1	0.979	0	0	Rab6a
Ccdc88b	0	0.705905532157871	0.997	0.579	0	0	Ccdc88b
Pik3cb	0	0.705889943214703	0.901	0.448	0	0	Pik3cb
Lrsam1	0	0.705355484306897	0.951	0.388	0	0	Lrsam1
Olr1	0	0.704621638379024	0.623	0.124	0	0	Olr1
Stxbp2	0	0.704074447567531	1	0.768	0	0	Stxbp2
Ifitm3	0	0.703939430455209	0.998	0.681	0	0	Ifitm3
Tmem170b	0	0.700735604224902	0.995	0.596	0	0	Tmem170b
Arap3	0	0.699249049387589	0.995	0.438	0	0	Arap3
Plcb2	0	0.698326741526957	0.927	0.423	0	0	Plcb2
Tmem159	0	0.698250152603936	0.845	0.224	0	0	Tmem159
Arhgef4	0	0.695496846681694	0.864	0.251	0	0	Arhgef4
Slfn1	0	0.695337700404595	0.983	0.538	0	0	Slfn1
Syne2	0	0.695045594724038	0.956	0.299	0	0	Syne2
9530068E07Rik	0	0.694551723237046	0.999	0.765	0	0	9530068E07Rik
Dgkg	0	0.693616666082744	0.964	0.414	0	0	Dgkg
Pilrb1	0	0.692070390870045	0.993	0.371	0	0	Pilrb1
Mcee	0	0.690008538782216	0.914	0.403	0	0	Mcee
Plin3	0	0.689922054966771	0.901	0.323	0	0	Plin3
Fry	0	0.689522441162805	0.998	0.76	0	0	Fry
Chst15	0	0.687453402115182	0.99	0.445	0	0	Chst15
Lcp1	0	0.687249627538474	1	0.972	0	0	Lcp1
Irak3	0	0.687240716428263	0.951	0.4	0	0	Irak3
Rdh12	0	0.685784755668364	0.945	0.329	0	0	Rdh12
Ccdc63	0	0.684979944811904	0.864	0.193	0	0	Ccdc63
Retnlg	0	0.683808810826553	0.909	0.541	0	0	Retnlg
1600014C10Rik	0	0.683583593504015	0.997	0.602	0	0	1600014C10Rik
Apmap	0	0.682435833520309	0.998	0.632	0	0	Apmap
Sema4f	0	0.682310598113385	0.818	0.146	0	0	Sema4f
Acot1	0	0.681889765675291	0.721	0.12	0	0	Acot1
Fanca	0	0.678288155834002	0.94	0.42	0	0	Fanca
Stim2	0	0.676575228386642	0.997	0.734	0	0	Stim2
Nlrx1	0	0.676565410005166	0.984	0.4	0	0	Nlrx1
Tmco3	0	0.674394154129845	0.987	0.476	0	0	Tmco3
Pdzd8	0	0.674236846107769	0.999	0.789	0	0	Pdzd8
Kif3b	0	0.674171164497837	0.997	0.659	0	0	Kif3b
Map4k2	0	0.673316181383172	0.998	0.626	0	0	Map4k2
Mapk4	0	0.67331048268453	0.633	0.091	0	0	Mapk4
Rab20	0	0.672005237871069	0.949	0.264	0	0	Rab20
Nfu1	0	0.668527926019554	0.998	0.632	0	0	Nfu1
Zbtb7b	0	0.667643736747258	0.975	0.48	0	0	Zbtb7b
Itprip	0	0.667439443933955	0.993	0.498	0	0	Itprip
Rasl11b	0	0.667313423549474	0.733	0.096	0	0	Rasl11b
Lct	0	0.664943241916495	0.693	0.115	0	0	Lct
Slc35e1	0	0.664551545231705	0.997	0.631	0	0	Slc35e1
Ctnnbip1	0	0.664133601611474	0.871	0.388	0	0	Ctnnbip1
Nck1	0	0.662469394584508	1	0.779	0	0	Nck1
Fhip2a	0	0.661902425297046	0.999	0.745	0	0	Fhip2a
Pfkfb4	0	0.660995208292665	0.997	0.415	0	0	Pfkfb4
Tmem170	0	0.659752227502903	0.925	0.289	0	0	Tmem170
Rnf24	0	0.659046806816345	0.995	0.597	0	0	Rnf24
Mid1ip1	0	0.658248867187956	0.987	0.543	0	0	Mid1ip1
Hacd2	0	0.657515440286537	0.999	0.749	0	0	Hacd2
Fer	0	0.65604948301765	0.943	0.298	0	0	Fer
Plau	0	0.654666002043705	0.755	0.124	0	0	Plau
Evi2	0	0.65119192828395	0.996	0.526	0	0	Evi2
Mib2	0	0.650393317562131	0.915	0.314	0	0	Mib2
Rgs14	0	0.650239642533511	0.994	0.552	0	0	Rgs14
Snx18	0	0.649924517625454	0.998	0.614	0	0	Snx18
Erp27	0	0.64965150748377	0.842	0.281	0	0	Erp27
Stard8	0	0.649621008380872	0.884	0.234	0	0	Stard8
Rab5b	0	0.648989004925933	1	0.921	0	0	Rab5b
Spi1	0	0.648822502182296	0.999	0.673	0	0	Spi1
Hcfc1r1	0	0.647651798136878	0.988	0.612	0	0	Hcfc1r1
Riox1	0	0.647647034312277	0.934	0.441	0	0	Riox1
Rnf130	0	0.646919829577858	1	0.804	0	0	Rnf130
Eif4e3	0	0.64627193446161	0.985	0.5	0	0	Eif4e3
Scamp2	0	0.645549594619593	1	0.758	0	0	Scamp2
Alas1	0	0.641834954209276	0.986	0.481	0	0	Alas1
Kdm6b	0	0.641787404379122	0.999	0.597	0	0	Kdm6b
Dhrs1	0	0.640386594866982	0.979	0.52	0	0	Dhrs1
Csf2ra	0	0.640380037912256	0.998	0.491	0	0	Csf2ra
Chst13	0	0.639704622517849	0.821	0.165	0	0	Chst13
Mast3	0	0.639527581034113	0.991	0.611	0	0	Mast3
Scamp1	0	0.639436573191968	0.942	0.456	0	0	Scamp1
Zscan29	0	0.637235777161828	0.996	0.625	0	0	Zscan29
Gpc1	0	0.636226198126374	0.822	0.181	0	0	Gpc1
Ear2	0	0.635735971154965	0.713	0.126	0	0	Ear2
Cdk11b	0	0.633480108617006	1	0.909	0	0	Cdk11b
Tmsb4x	0	0.633310228083339	1	0.998	0	0	Tmsb4x
Tinagl1	0	0.632240178188799	0.942	0.329	0	0	Tinagl1
Micu1	0	0.631784894558575	1	0.953	0	0	Micu1
Pgk1	0	0.631588889194429	1	0.82	0	0	Pgk1
Smim14	0	0.630298402638466	0.979	0.58	0	0	Smim14
Arid3b	0	0.629504874466084	0.994	0.643	0	0	Arid3b
Fam117b	0	0.629151696661577	0.98	0.626	0	0	Fam117b
Svil	0	0.628203208453566	1	0.951	0	0	Svil
Erg	0	0.628190600186831	0.901	0.183	0	0	Erg
Gnaq	0	0.627923726592008	0.998	0.701	0	0	Gnaq
Ndst1	0	0.62765101999306	0.988	0.609	0	0	Ndst1
Mfsd14b	0	0.627067890335555	1	0.825	0	0	Mfsd14b
Plcb3	0	0.626770507613077	0.971	0.422	0	0	Plcb3
Pxn	0	0.626178210493654	1	0.744	0	0	Pxn
Crtac1	0	0.626132644299572	0.661	0.104	0	0	Crtac1
Lyst	0	0.625597560921664	1	0.83	0	0	Lyst
Fam217b	0	0.625245458446948	0.975	0.367	0	0	Fam217b
Scp2	0	0.623825801373245	0.997	0.84	0	0	Scp2
Gm4756	0	0.623693191614588	0.78	0.174	0	0	Gm4756
Per2	0	0.623686077646801	0.775	0.203	0	0	Per2
Diaph2	0	0.623113723196113	0.996	0.818	0	0	Diaph2
Ppp2r5a	0	0.622596482952011	1	0.937	0	0	Ppp2r5a
Purg	0	0.62220514657859	0.951	0.48	0	0	Purg
Atg16l2	0	0.62214731095879	0.906	0.476	0	0	Atg16l2
Pfn1	0	0.621605277661359	1	0.999	0	0	Pfn1
Tmem50b	0	0.621413419120614	0.993	0.525	0	0	Tmem50b
Mgam	0	0.621179642848531	0.95	0.296	0	0	Mgam
Kif21b	0	0.620592612459962	0.986	0.552	0	0	Kif21b
Sorl1	0	0.620511779096935	1	0.748	0	0	Sorl1
Gpr137c	0	0.619884031599439	0.727	0.187	0	0	Gpr137c
Ldha	0	0.61805116405	1	0.859	0	0	Ldha
Fbxl14	0	0.617793964149656	0.997	0.68	0	0	Fbxl14
Ssc4d	0	0.617356282124745	0.91	0.286	0	0	Ssc4d
Bbln	0	0.617052106174495	0.972	0.569	0	0	Bbln
Sugct	0	0.616958645586429	0.84	0.369	0	0	Sugct
Rap2c	0	0.616384115678605	0.999	0.786	0	0	Rap2c
Fhl3	0	0.616252944821849	0.842	0.265	0	0	Fhl3
Pbxip1	0	0.61585858554012	0.991	0.633	0	0	Pbxip1
Pdlim7	0	0.615235628322495	0.952	0.41	0	0	Pdlim7
Il27	0	0.614467669835006	0.925	0.308	0	0	Il27
Rgl2	0	0.613761686210326	0.997	0.619	0	0	Rgl2
Ugp2	0	0.612538424230995	1	0.759	0	0	Ugp2
Septin5	0	0.611203291768441	0.654	0.088	0	0	Septin5
I830077J02Rik	0	0.60963326995573	0.989	0.427	0	0	I830077J02Rik
Tom1	0	0.608530048345447	0.977	0.455	0	0	Tom1
Fes	0	0.608513878171413	0.998	0.535	0	0	Fes
AB124611	0	0.608136824836142	1	0.665	0	0	AB124611
Pde8a	0	0.607072993625791	0.855	0.355	0	0	Pde8a
Rp2	0	0.606670943838296	0.998	0.701	0	0	Rp2
Erich1	0	0.604262231710663	0.991	0.529	0	0	Erich1
Ccdc189	0	0.604025991877656	0.931	0.333	0	0	Ccdc189
Ipcef1	0	0.602826357484878	1	0.712	0	0	Ipcef1
Tbc1d24	0	0.602785394764448	0.656	0.154	0	0	Tbc1d24
Cfp	0	0.601740837123159	0.988	0.442	0	0	Cfp
Actb	0	0.601697028203086	1	1	0	0	Actb
Tmem63a	0	0.600854701323566	0.949	0.47	0	0	Tmem63a
Hip1r	0	0.600285613663305	0.962	0.43	0	0	Hip1r
Wdfy2	0	0.599613627739174	0.995	0.53	0	0	Wdfy2
Arpc1b	0	0.599506698306124	1	0.909	0	0	Arpc1b
Trpm2	0	0.599352292922719	0.9	0.317	0	0	Trpm2
Osbpl2	0	0.598648806079173	0.989	0.662	0	0	Osbpl2
Asb7	0	0.597381048915051	0.974	0.512	0	0	Asb7
Prkci	0	0.596571059084473	0.919	0.365	0	0	Prkci
Capn1	0	0.594756335539255	0.997	0.76	0	0	Capn1
Sem1	0	0.594212239679313	1	0.999	0	0	Sem1
Phactr2	0	0.594116298024633	0.967	0.492	0	0	Phactr2
Ethe1	0	0.593644939593677	0.954	0.39	0	0	Ethe1
Vps37c	0	0.593011237339807	0.997	0.646	0	0	Vps37c
Wdfy1	0	0.591154394409715	0.993	0.578	0	0	Wdfy1
Pde1b	0	0.590033494794109	0.983	0.496	0	0	Pde1b
Arpc2	0	0.588546902514092	1	0.994	0	0	Arpc2
Selenoo	0	0.588243018920986	0.918	0.431	0	0	Selenoo
Mospd2	0	0.58795533906565	0.936	0.415	0	0	Mospd2
Nfic	0	0.58705358907694	0.962	0.48	0	0	Nfic
Armc3	0	0.58662668828583	0.892	0.359	0	0	Armc3
Parvg	0	0.585917350311517	0.994	0.635	0	0	Parvg
Sipa1l2	0	0.585643597225017	0.962	0.505	0	0	Sipa1l2
Tmem120a	0	0.584786229639065	0.97	0.521	0	0	Tmem120a
Adcy4	0	0.584025472795012	0.738	0.179	0	0	Adcy4
Fstl3	0	0.583411677914163	0.618	0.074	0	0	Fstl3
Ctbs	0	0.583358226618464	0.989	0.506	0	0	Ctbs
Nisch	0	0.58293797750686	0.999	0.853	0	0	Nisch
Osbpl11	0	0.582797359710154	0.996	0.75	0	0	Osbpl11
Slpi	0	0.582343402894953	0.998	0.511	0	0	Slpi
Aldoa	0	0.582207222651535	0.999	0.849	0	0	Aldoa
Cpeb2	0	0.581923379256738	0.973	0.491	0	0	Cpeb2
Bcorl1	0	0.581487261738943	0.938	0.436	0	0	Bcorl1
Nqo2	0	0.579965165138615	0.878	0.341	0	0	Nqo2
Unc119	0	0.579842779533389	0.96	0.511	0	0	Unc119
Nceh1	0	0.579735091049297	0.925	0.463	0	0	Nceh1
Myl6	0	0.57966578625732	1	0.998	0	0	Myl6
Rpe	0	0.578688785861682	0.996	0.731	0	0	Rpe
Gm49368	0	0.578464723665874	0.986	0.34	0	0	Gm49368
Amer2	0	0.577985092402503	0.771	0.219	0	0	Amer2
Pira12	0	0.57717406931507	0.848	0.344	0	0	Pira12
Il16	0	0.577149603309551	0.988	0.617	0	0	Il16
Orai1	0	0.576728365556264	0.999	0.676	0	0	Orai1
Rgp1	0	0.576676384675379	0.971	0.539	0	0	Rgp1
Pfkfb3	0	0.576336413566595	0.991	0.618	0	0	Pfkfb3
Kif13b	0	0.576101666920281	0.995	0.778	0	0	Kif13b
Cables2	0	0.575942242593987	0.99	0.551	0	0	Cables2
Spsb2	0	0.575258656365965	0.927	0.377	0	0	Spsb2
Jrkl	0	0.575102115253225	0.994	0.587	0	0	Jrkl
Cmpk2	0	0.575089788428825	0.852	0.439	0	0	Cmpk2
Pik3c2b	0	0.574468203914769	0.846	0.188	0	0	Pik3c2b
Cd300lf	0	0.574361121796559	0.999	0.541	0	0	Cd300lf
Mboat7	0	0.572574183173073	0.99	0.598	0	0	Mboat7
Hk2	0	0.57204261480661	0.942	0.39	0	0	Hk2
Ddx60	0	0.571800293482607	0.763	0.46	0	0	Ddx60
C5ar1	0	0.571784054218537	0.997	0.402	0	0	C5ar1
Morn1	0	0.570632952935795	0.731	0.19	0	0	Morn1
Vps26b	0	0.570389478231623	0.965	0.56	0	0	Vps26b
Cptp	0	0.570270759689286	0.924	0.377	0	0	Cptp
Idh1	0	0.570220203547456	0.894	0.281	0	0	Idh1
Plekhm1	0	0.569529468883701	0.993	0.818	0	0	Plekhm1
Mindy1	0	0.568936188544638	0.986	0.587	0	0	Mindy1
Gnai2	0	0.568409287163125	1	0.996	0	0	Gnai2
Nat8l	0	0.567813172740557	0.721	0.173	0	0	Nat8l
Ap1s2	0	0.566651740838085	0.994	0.584	0	0	Ap1s2
Creb3l1	0	0.565662299508041	0.64	0.128	0	0	Creb3l1
L1cam	0	0.565474636831216	0.903	0.331	0	0	L1cam
Gsr	0	0.563588064407003	1	0.822	0	0	Gsr
Pik3cg	0	0.562795165564262	0.976	0.613	0	0	Pik3cg
Gcc2	0	0.562789593190556	0.999	0.768	0	0	Gcc2
Agps	0	0.562165137226997	0.995	0.812	0	0	Agps
Adcy9	0	0.562031754761568	0.767	0.257	0	0	Adcy9
Gde1	0	0.561652837462229	0.992	0.588	0	0	Gde1
Pbx2	0	0.560905587624206	0.999	0.7	0	0	Pbx2
Acad8	0	0.560834576415312	0.825	0.35	0	0	Acad8
Flvcr1	0	0.559927800127205	0.953	0.455	0	0	Flvcr1
Ccdc126	0	0.559853813588456	0.967	0.414	0	0	Ccdc126
Glyr1	0	0.558379523134615	1	0.97	0	0	Glyr1
Slc40a1	0	0.557163086796609	0.982	0.413	0	0	Slc40a1
Rhog	0	0.556519454362299	1	0.863	0	0	Rhog
Slc35a5	0	0.556456164247021	0.99	0.572	0	0	Slc35a5
Mfsd6	0	0.556125708395742	0.956	0.573	0	0	Mfsd6
Klhl5	0	0.5559625209065	0.994	0.642	0	0	Klhl5
Cdh23	0	0.555781278848868	0.988	0.488	0	0	Cdh23
Etv5	0	0.55511898263455	0.694	0.178	0	0	Etv5
Asprv1	0	0.554191018909522	0.962	0.341	0	0	Asprv1
Klhl36	0	0.554170845514486	0.929	0.428	0	0	Klhl36
Gapdh	0	0.553393041363343	1	0.957	0	0	Gapdh
Rassf5	0	0.553097997168706	0.997	0.727	0	0	Rassf5
Ankrd46	0	0.552984109591347	0.984	0.572	0	0	Ankrd46
Coro1a	0	0.552925014843831	1	0.935	0	0	Coro1a
Thap4	0	0.552546339845074	0.97	0.494	0	0	Thap4
Cage1	0	0.552386394048734	0.95	0.413	0	0	Cage1
Palm	0	0.55237448715805	0.937	0.406	0	0	Palm
Nbeal2	0	0.5506128420183	0.989	0.526	0	0	Nbeal2
Ubtd1	0	0.550529364689667	0.995	0.561	0	0	Ubtd1
Zbtb42	0	0.550494009411302	0.937	0.37	0	0	Zbtb42
Extl2	0	0.550247979631388	0.804	0.266	0	0	Extl2
Reep3	0	0.546992570141018	1	0.756	0	0	Reep3
Slc6a12	0	0.546683875145075	0.557	0.074	0	0	Slc6a12
Inpp5a	0	0.544600190913142	0.989	0.569	0	0	Inpp5a
Lyrm2	0	0.544418519779726	0.987	0.652	0	0	Lyrm2
Def8	0	0.543815788035149	0.87	0.333	0	0	Def8
Glipr2	0	0.543340518376585	0.999	0.638	0	0	Glipr2
Ankzf1	0	0.543025409139794	0.992	0.633	0	0	Ankzf1
Zbtb34	0	0.542616847741418	0.978	0.516	0	0	Zbtb34
B4galt3	0	0.542261514101044	0.991	0.576	0	0	B4galt3
Pde2a	0	0.542214208008051	0.745	0.174	0	0	Pde2a
Il18bp	0	0.542052546739941	0.794	0.243	0	0	Il18bp
Unc13d	0	0.541609864973818	0.998	0.645	0	0	Unc13d
Tln1	0	0.541466089330449	1	0.996	0	0	Tln1
Acox3	0	0.54122855552709	0.987	0.585	0	0	Acox3
Myl12b	0	0.540731952327383	0.995	0.772	0	0	Myl12b
Dock8	0	0.540645445089948	1	0.885	0	0	Dock8
Homez	0	0.540556524103365	0.895	0.349	0	0	Homez
Rps6ka1	0	0.540434397627532	0.999	0.85	0	0	Rps6ka1
Myo1f	0	0.539920599520463	1	0.748	0	0	Myo1f
Wls	0	0.539588596086637	0.914	0.361	0	0	Wls
Gpr137	0	0.539129398113773	0.973	0.462	0	0	Gpr137
A530064D06Rik	0	0.539125275355821	0.928	0.312	0	0	A530064D06Rik
Tmem205	0	0.538540879145782	0.804	0.225	0	0	Tmem205
Bst1	0	0.538357822093494	0.88	0.45	0	0	Bst1
Zfp276	0	0.537998666413878	0.994	0.568	0	0	Zfp276
Trim16	0	0.537881456104257	0.781	0.203	0	0	Trim16
Heatr6	0	0.537707186668651	0.994	0.698	0	0	Heatr6
Otud3	0	0.537402026464135	0.936	0.455	0	0	Otud3
Gm20509	0	0.537327261460436	0.822	0.279	0	0	Gm20509
Khdc3	0	0.537074513309524	0.801	0.267	0	0	Khdc3
Aldh3b3	0	0.536896249978283	0.464	0.013	0	0	Aldh3b3
Pwp1	0	0.536566641035286	0.927	0.474	0	0	Pwp1
Tspan5	0	0.536327032481198	0.964	0.645	0	0	Tspan5
Ghdc	0	0.535900067911803	0.926	0.387	0	0	Ghdc
Sla	0	0.535541700449673	0.999	0.707	0	0	Sla
Scaper	0	0.535434179951769	0.959	0.675	0	0	Scaper
Lats2	0	0.535237271266856	0.979	0.579	0	0	Lats2
Samsn1	0	0.535161990654208	0.998	0.744	0	0	Samsn1
Arl2bp	0	0.535032701325931	0.969	0.668	0	0	Arl2bp
Ccdc180	0	0.5346971512087	0.86	0.321	0	0	Ccdc180
Gnai3	0	0.534249962310716	1	0.94	0	0	Gnai3
Kctd10	0	0.533204647779409	0.992	0.609	0	0	Kctd10
H6pd	0	0.532388804675356	0.891	0.412	0	0	H6pd
Cmtm6	0	0.530704804984641	0.997	0.673	0	0	Cmtm6
Entpd7	0	0.529583569010044	0.95	0.439	0	0	Entpd7
Neu1	0	0.529576686579732	0.978	0.567	0	0	Neu1
Nhej1	0	0.529404631541415	0.989	0.65	0	0	Nhej1
Mvd	0	0.528783360048353	0.905	0.349	0	0	Mvd
Rassf2	0	0.52785275327367	0.999	0.692	0	0	Rassf2
Slc6a13	0	0.526807697598053	0.77	0.282	0	0	Slc6a13
Ralgapa1	0	0.526155108769766	1	0.816	0	0	Ralgapa1
Lrrc6	0	0.525978053813521	0.541	0.093	0	0	Lrrc6
Zfand2b	0	0.525645524384011	0.992	0.728	0	0	Zfand2b
Gmfg	0	0.525383214050793	1	0.868	0	0	Gmfg
Nxt2	0	0.525297664742766	0.94	0.375	0	0	Nxt2
Max	0	0.524168934853692	1	0.994	0	0	Max
Map4k4	0	0.523177144617681	0.987	0.757	0	0	Map4k4
Snrk	0	0.5230815121045	0.998	0.683	0	0	Snrk
Lipg	0	0.521678278767149	0.268	0.123	0	0	Lipg
Acap1	0	0.520571403346068	0.993	0.562	0	0	Acap1
Tgds	0	0.520547053985761	0.989	0.566	0	0	Tgds
Il17c	0	0.519753912876769	0.751	0.253	0	0	Il17c
Ifit1bl2	0	0.518593140456282	0.731	0.262	0	0	Ifit1bl2
Cmtr1	0	0.51823794663513	0.986	0.544	0	0	Cmtr1
Parp4	0	0.518039636781079	0.998	0.696	0	0	Parp4
Lrrc8d	0	0.517929256329986	0.999	0.767	0	0	Lrrc8d
Ap3s1	0	0.517916608524216	1	0.915	0	0	Ap3s1
1700010I14Rik	0	0.51740784022271	0.89	0.405	0	0	1700010I14Rik
Itih5	0	0.51731864268205	0.762	0.248	0	0	Itih5
Cd52	0	0.517131065876348	1	0.928	0	0	Cd52
Iqgap1	0	0.517070754461166	1	0.934	0	0	Iqgap1
Hsd17b11	0	0.516970892529298	0.992	0.492	0	0	Hsd17b11
Hmgn2	0	0.51645795003066	0.992	0.707	0	0	Hmgn2
Ranbp9	0	0.515908617218533	1	0.869	0	0	Ranbp9
Srpk2	0	0.514791475395626	0.991	0.783	0	0	Srpk2
Etfrf1	0	0.514543810616016	0.978	0.595	0	0	Etfrf1
Trappc14	0	0.513837765514778	0.993	0.604	0	0	Trappc14
Mogat2	0	0.512503263435112	0.511	0.053	0	0	Mogat2
Borcs6	0	0.512246160404231	0.968	0.542	0	0	Borcs6
Dhdds	0	0.511972874854786	0.997	0.74	0	0	Dhdds
Mief2	0	0.511781300270192	0.978	0.441	0	0	Mief2
Nudt7	0	0.511775562533451	0.903	0.451	0	0	Nudt7
Snx11	0	0.511741319323763	0.981	0.567	0	0	Snx11
Arfgef2	0	0.511126059640231	0.979	0.686	0	0	Arfgef2
Gm6169	0	0.51052307586732	0.75	0.237	0	0	Gm6169
Map3k15	0	0.510170546792243	0.969	0.421	0	0	Map3k15
Tbc1d20	0	0.508827855916791	0.999	0.766	0	0	Tbc1d20
Naip2	0	0.508454126079887	0.993	0.512	0	0	Naip2
Hsd17b7	0	0.50841637780507	0.732	0.252	0	0	Hsd17b7
Ampd3	0	0.507793036793847	0.996	0.612	0	0	Ampd3
Zfp597	0	0.506067750480108	0.994	0.64	0	0	Zfp597
Cxcr4	0	0.506026611389588	0.933	0.541	0	0	Cxcr4
Eno1b	0	0.505999502251605	0.884	0.335	0	0	Eno1b
Marveld1	0	0.504573710500626	0.621	0.173	0	0	Marveld1
Copg2	0	0.504102337714874	0.998	0.737	0	0	Copg2
Slc39a3	0	0.503426611010431	0.929	0.421	0	0	Slc39a3
Pag1	0	0.503021076850371	1	0.831	0	0	Pag1
Bin3	0	0.501706572010879	1	0.917	0	0	Bin3
Aktip	0	0.500595515350582	0.96	0.497	0	0	Aktip
Ak2	0	0.500246730946404	0.999	0.677	0	0	Ak2
Rnf13	0	0.500094131826688	0.98	0.661	0	0	Rnf13
Atg101	0	0.499873380765404	0.992	0.682	0	0	Atg101
Usp39	0	0.498580701188352	0.985	0.592	0	0	Usp39
Arhgap4	0	0.498460906771258	1	0.709	0	0	Arhgap4
Insr	0	0.498401299921959	0.987	0.657	0	0	Insr
Rinl	0	0.497891543010224	0.999	0.6	0	0	Rinl
Vps9d1	0	0.49757146328699	0.976	0.514	0	0	Vps9d1
Hook3	0	0.497470132296264	1	0.972	0	0	Hook3
Slc25a45	0	0.497034693870853	0.989	0.571	0	0	Slc25a45
Prr7	0	0.496578989993935	0.93	0.433	0	0	Prr7
Maea	0	0.496455711937864	1	0.835	0	0	Maea
Txn1	0	0.496296707161941	1	0.991	0	0	Txn1
Osgin1	0	0.496236819597348	0.863	0.32	0	0	Osgin1
Sypl	0	0.495956725690193	0.997	0.643	0	0	Sypl
Glp2r	0	0.495450797894367	0.863	0.325	0	0	Glp2r
Ppp1r2	0	0.495221217041237	1	0.859	0	0	Ppp1r2
Trim11	0	0.494805931862093	0.998	0.655	0	0	Trim11
Kdm5b	0	0.494693323203748	0.949	0.55	0	0	Kdm5b
Aacs	0	0.494680813486919	0.971	0.54	0	0	Aacs
Tacstd2	0	0.494660153231536	0.89	0.287	0	0	Tacstd2
Hvcn1	0	0.494585468834635	0.73	0.274	0	0	Hvcn1
Zfp141	0	0.49442436068195	0.934	0.446	0	0	Zfp141
Fam214a	0	0.49441281063793	0.907	0.36	0	0	Fam214a
Uhrf1bp1l	0	0.494046091174011	0.998	0.765	0	0	Uhrf1bp1l
Wdfy3	0	0.493762199440481	0.975	0.519	0	0	Wdfy3
Ctnna3	0	0.493511724624999	0.792	0.246	0	0	Ctnna3
Msl1	0	0.493211954258663	1	0.809	0	0	Msl1
Bbs4	0	0.493046339033732	0.943	0.467	0	0	Bbs4
Xkr8	0	0.492679523071875	0.769	0.27	0	0	Xkr8
Dynlt3	0	0.492609298934659	0.913	0.385	0	0	Dynlt3
Notch1	0	0.49241635287123	0.997	0.67	0	0	Notch1
Snx13	0	0.492210544012924	0.997	0.809	0	0	Snx13
Rnf113a1	0	0.492117607546022	0.724	0.245	0	0	Rnf113a1
Mapkapk3	0	0.492040640408058	0.968	0.535	0	0	Mapkapk3
Cd81	0	0.491035119099382	0.768	0.277	0	0	Cd81
Fcsk	0	0.491002899849895	0.901	0.404	0	0	Fcsk
Znhit1	0	0.490957869724443	0.995	0.844	0	0	Znhit1
Tmx4	0	0.49075896213455	0.972	0.628	0	0	Tmx4
Camk1	0	0.490656161169913	0.727	0.22	0	0	Camk1
Comtd1	0	0.490368597315316	0.82	0.33	0	0	Comtd1
Cnot7	0	0.490055637268623	0.998	0.77	0	0	Cnot7
Klhdc4	0	0.489989177972958	0.949	0.63	0	0	Klhdc4
Il1rn	0	0.48996106476911	0.859	0.298	0	0	Il1rn
Proca1	0	0.489811218730388	0.498	0.067	0	0	Proca1
Setd1b	0	0.489486679984116	0.999	0.788	0	0	Setd1b
Mon1b	0	0.48891844534033	0.979	0.536	0	0	Mon1b
Adam15	0	0.488667818123604	0.907	0.302	0	0	Adam15
Far1	0	0.48851165662449	0.997	0.811	0	0	Far1
Gm12353	0	0.488007119372183	0.858	0.447	0	0	Gm12353
Selenon	0	0.487840833182566	0.897	0.421	0	0	Selenon
Zfp687	0	0.487790852246095	0.963	0.551	0	0	Zfp687
Phf20l1	0	0.487398455882021	1	0.962	0	0	Phf20l1
Adcy10	0	0.487243001646306	0.548	0.123	0	0	Adcy10
Ctdsp1	0	0.486927882821338	0.998	0.804	0	0	Ctdsp1
Fam107b	0	0.486839882559819	1	0.931	0	0	Fam107b
Lpcat4	0	0.486692211582993	0.849	0.326	0	0	Lpcat4
Ubl3	0	0.486526538005108	1	0.767	0	0	Ubl3
Gm10563	0	0.486064381803205	0.957	0.542	0	0	Gm10563
Rnf25	0	0.486042020667558	0.977	0.614	0	0	Rnf25
Tank	0	0.48573737746462	0.999	0.938	0	0	Tank
Krtcap3	0	0.485488321220907	0.901	0.395	0	0	Krtcap3
Rab5if	0	0.48436489553489	1	0.965	0	0	Rab5if
Vegfa	0	0.483715960328954	0.716	0.188	0	0	Vegfa
Clip1	0	0.483568010027422	0.998	0.734	0	0	Clip1
Lonrf1	0	0.483257208006993	0.912	0.381	0	0	Lonrf1
Rab24	0	0.481924541641326	0.997	0.757	0	0	Rab24
Odad1	0	0.481827190137373	0.865	0.353	0	0	Odad1
Hibch	0	0.481209921260869	0.976	0.613	0	0	Hibch
Washc2	0	0.480946466649779	0.999	0.75	0	0	Washc2
Prss16	0	0.480534191530677	0.577	0.147	0	0	Prss16
Gpr160	0	0.48027545655685	0.793	0.291	0	0	Gpr160
Card9	0	0.479582540341135	0.864	0.322	0	0	Card9
Chdh	0	0.479226975155288	0.546	0.085	0	0	Chdh
Rnpep	0	0.478107403145342	0.998	0.674	0	0	Rnpep
Fbh1	0	0.477486828920265	0.996	0.646	0	0	Fbh1
Ppp1r15b	0	0.47708457048244	1	0.912	0	0	Ppp1r15b
Msrb1	0	0.477049063675009	1	0.778	0	0	Msrb1
Bloc1s3	0	0.47704332590563	0.965	0.52	0	0	Bloc1s3
Pqlc3	0	0.475612496808892	0.926	0.536	0	0	Pqlc3
Rin3	0	0.475411451454557	0.999	0.736	0	0	Rin3
AI467606	0	0.475335797292133	0.995	0.6	0	0	AI467606
Rala	0	0.475258089488705	0.997	0.724	0	0	Rala
Kctd11	0	0.475254642937386	0.854	0.359	0	0	Kctd11
Tlr5	0	0.475180650024781	0.666	0.202	0	0	Tlr5
Pxk	0	0.475124262479996	0.997	0.714	0	0	Pxk
Pkm	0	0.47429728308416	1	0.868	0	0	Pkm
Gm20708	0	0.473961585978117	0.696	0.244	0	0	Gm20708
Cyren	0	0.473538343147687	0.952	0.601	0	0	Cyren
Arhgef11	0	0.47280456311606	0.967	0.542	0	0	Arhgef11
Prickle3	0	0.472762559080949	0.956	0.518	0	0	Prickle3
Rap2a	0	0.471974715288658	0.967	0.505	0	0	Rap2a
Asnsd1	0	0.471134084147734	0.986	0.674	0	0	Asnsd1
Rnd1	0	0.470684852730835	0.881	0.309	0	0	Rnd1
Sh3bgrl3	0	0.470155749531813	1	0.932	0	0	Sh3bgrl3
Dcun1d3	0	0.470085939437886	0.968	0.572	0	0	Dcun1d3
Cdadc1	0	0.469666790629439	0.995	0.812	0	0	Cdadc1
Myo16	0	0.469135610514443	0.449	0.068	0	0	Myo16
Sh3bp2	0	0.468909424434336	0.97	0.503	0	0	Sh3bp2
Ppp1r12a	0	0.468649242717374	1	0.996	0	0	Ppp1r12a
Mvb12b	0	0.46843980245345	0.963	0.612	0	0	Mvb12b
Cd164	0	0.468326949347819	1	0.883	0	0	Cd164
Pdlim2	0	0.468162750766105	0.966	0.53	0	0	Pdlim2
Sag	0	0.466798292586769	0.965	0.553	0	0	Sag
Prdx6	0	0.466341261283044	0.998	0.833	0	0	Prdx6
Eno1	0	0.466090860655973	0.994	0.728	0	0	Eno1
Txndc17	0	0.465796081506254	0.996	0.735	0	0	Txndc17
Pnpla7	0	0.465708866488984	0.978	0.602	0	0	Pnpla7
Usp22	0	0.464990369930938	0.988	0.646	0	0	Usp22
Abca7	0	0.464698405541153	0.999	0.778	0	0	Abca7
Prkcb	0	0.464523088747776	0.999	0.84	0	0	Prkcb
Gdi1	0	0.463139032061651	0.993	0.892	0	0	Gdi1
Spatc1	0	0.46238144624692	0.8	0.258	0	0	Spatc1
Klc4	0	0.462356569527481	0.933	0.495	0	0	Klc4
Osbpl7	0	0.462247335561597	0.98	0.535	0	0	Osbpl7
D17H6S53E	0	0.461829758180936	0.983	0.52	0	0	D17H6S53E
Pafah2	0	0.46126247241923	0.557	0.123	0	0	Pafah2
Gna15	0	0.460834024485394	0.902	0.347	0	0	Gna15
Atp11a	0	0.460826421007864	0.947	0.468	0	0	Atp11a
Pgam1	0	0.459686256580403	0.998	0.736	0	0	Pgam1
Serpinb6a	0	0.459510230974084	0.988	0.644	0	0	Serpinb6a
Casp3	0	0.459068354966234	0.981	0.629	0	0	Casp3
Larp4b	0	0.458949597818449	1	0.942	0	0	Larp4b
Tnf	0	0.458926990783237	0.719	0.234	0	0	Tnf
Pip4k2b	0	0.458654009017981	0.954	0.559	0	0	Pip4k2b
Pstpip1	0	0.458247229824039	1	0.711	0	0	Pstpip1
Atp6v1g2	0	0.457517502628622	0.874	0.369	0	0	Atp6v1g2
Grk6	0	0.457231370122085	0.999	0.8	0	0	Grk6
Strn	0	0.456959615732687	0.999	0.799	0	0	Strn
Tcf24	0	0.456001207738367	0.432	0.048	0	0	Tcf24
Ptges2	0	0.455779675073888	0.898	0.39	0	0	Ptges2
Pikfyve	0	0.45493464982037	0.989	0.685	0	0	Pikfyve
Mterf4	0	0.454747028331817	0.973	0.526	0	0	Mterf4
Tor4a	0	0.454298775099093	0.913	0.451	0	0	Tor4a
Capza1	0	0.454208718962607	1	0.998	0	0	Capza1
Dennd2d	0	0.45417125249482	0.966	0.39	0	0	Dennd2d
Gng7	0	0.454072333056957	0.449	0.059	0	0	Gng7
Siglece	0	0.453675489067798	0.937	0.339	0	0	Siglece
Dnmbp	0	0.453256284722268	0.969	0.521	0	0	Dnmbp
Lig3	0	0.453172806502581	0.997	0.724	0	0	Lig3
Dmxl2	0	0.452372345760708	0.981	0.384	0	0	Dmxl2
Rab37	0	0.452180917821877	0.964	0.48	0	0	Rab37
Tfe3	0	0.452161400904533	0.991	0.717	0	0	Tfe3
Lrrfip1	0	0.451666161758212	1	0.83	0	0	Lrrfip1
Tbc1d10b	0	0.451470430134657	0.998	0.922	0	0	Tbc1d10b
Inpp1	0	0.450885364099123	0.98	0.567	0	0	Inpp1
Sh2b1	0	0.450684793463699	0.959	0.547	0	0	Sh2b1
Pdcl3	0	0.450568389596545	0.991	0.673	0	0	Pdcl3
Got1	0	0.45042408562496	0.958	0.472	0	0	Got1
Stk26	0	0.450151438294878	0.973	0.604	0	0	Stk26
Tmem127	0	0.449852808286109	0.995	0.781	0	0	Tmem127
Adssl1	0	0.449825390447558	0.916	0.422	0	0	Adssl1
Map4	0	0.449135121917891	0.997	0.741	0	0	Map4
Pnpla8	0	0.449127686008529	0.998	0.892	0	0	Pnpla8
Cnbd2	0	0.448594104829902	0.938	0.5	0	0	Cnbd2
Pals1	0	0.447371031540024	0.983	0.688	0	0	Pals1
Abraxas2	0	0.44722903008681	0.998	0.741	0	0	Abraxas2
Xpc	0	0.447083680530483	0.854	0.472	0	0	Xpc
Slc8b1	0	0.44654276171087	0.902	0.419	0	0	Slc8b1
Pla2g4a	0	0.445609832772739	0.892	0.405	0	0	Pla2g4a
Smim5	0	0.44362335021898	0.658	0.169	0	0	Smim5
Atp6v0c	0	0.442223727492233	1	0.996	0	0	Atp6v0c
Exoc1	0	0.441982055782649	0.998	0.761	0	0	Exoc1
Ccpg1	0	0.441660394079318	0.938	0.449	0	0	Ccpg1
Ttll3	0	0.441417513172396	0.947	0.547	0	0	Ttll3
Tmem165	0	0.441348810513025	0.999	0.75	0	0	Tmem165
Man1c1	0	0.441246156223944	0.821	0.265	0	0	Man1c1
Naip6	0	0.440945774272525	0.779	0.254	0	0	Naip6
Hcls1	0	0.4408906817017	0.999	0.812	0	0	Hcls1
Samd10	0	0.440804937455961	0.831	0.345	0	0	Samd10
Prrg2	0	0.440457476961104	0.976	0.486	0	0	Prrg2
Sytl1	0	0.440235818659103	0.629	0.183	0	0	Sytl1
Il18rap	0	0.439925253518122	0.997	0.528	0	0	Il18rap
Tfdp1	0	0.439109937754741	0.993	0.662	0	0	Tfdp1
Ankrd13d	0	0.438912930652106	0.853	0.357	0	0	Ankrd13d
Lst1	0	0.438711099977949	0.999	0.633	0	0	Lst1
Ikbkg	0	0.438500773097974	0.994	0.858	0	0	Ikbkg
Slc37a1	0	0.43830898299567	0.925	0.469	0	0	Slc37a1
Antxr2	0	0.437446537969864	0.987	0.617	0	0	Antxr2
Card19	0	0.43735928510091	0.948	0.503	0	0	Card19
Slc9a3r1	0	0.437193527118686	0.997	0.715	0	0	Slc9a3r1
Parp6	0	0.437185994528249	0.932	0.484	0	0	Parp6
Zfp414	0	0.436487659367439	0.987	0.593	0	0	Zfp414
Frat1	0	0.436072670118584	0.855	0.377	0	0	Frat1
Arap1	0	0.435038916931969	0.987	0.654	0	0	Arap1
Gnb2	0	0.434755830067915	1	0.99	0	0	Gnb2
Add3	0	0.434712256486801	0.999	0.814	0	0	Add3
Prr13	0	0.43443745683289	0.995	0.877	0	0	Prr13
Impa2	0	0.434096374891639	0.875	0.463	0	0	Impa2
Acap3	0	0.433729337608107	0.862	0.392	0	0	Acap3
Tpcn2	0	0.433032042083846	0.924	0.44	0	0	Tpcn2
Tbkbp1	0	0.432621748532146	0.806	0.321	0	0	Tbkbp1
Skap2	0	0.432555877893636	1	0.81	0	0	Skap2
Txnl4b	0	0.432229739982747	0.982	0.518	0	0	Txnl4b
Fndc9	0	0.432176778478617	0.897	0.368	0	0	Fndc9
C5ar2	0	0.431941169301159	0.946	0.339	0	0	C5ar2
Hrh2	0	0.431778580622971	0.935	0.475	0	0	Hrh2
Baz2b	0	0.43174431928349	1	0.989	0	0	Baz2b
Trappc2	0	0.431416174198964	0.952	0.492	0	0	Trappc2
Tnfrsf23	0	0.429764894330138	0.87	0.357	0	0	Tnfrsf23
C130026I21Rik	0	0.429697610640893	0.543	0.145	0	0	C130026I21Rik
Snx6	0	0.429437790075257	0.999	0.741	0	0	Snx6
Strip1	0	0.429148251783151	0.997	0.65	0	0	Strip1
Zfp408	0	0.429045607888675	0.954	0.554	0	0	Zfp408
Ppp1r3d	0	0.42868032639615	0.904	0.296	0	0	Ppp1r3d
Nckap1l	0	0.428455253791719	1	0.775	0	0	Nckap1l
Pi4k2a	0	0.428416555398238	0.973	0.624	0	0	Pi4k2a
Prox2	0	0.428388332999451	0.769	0.331	0	0	Prox2
AW209491	0	0.427949731190762	0.733	0.313	0	0	AW209491
Kri1	0	0.427666273337808	0.998	0.744	0	0	Kri1
Exoc6	0	0.427172267894589	0.999	0.895	0	0	Exoc6
Cd300lb	0	0.426638353384782	0.91	0.328	0	0	Cd300lb
Anxa2	0	0.426249340234924	0.999	0.717	0	0	Anxa2
Gba2	0	0.425871646913679	0.907	0.501	0	0	Gba2
Ldhc	0	0.425686863914618	0.393	0.046	0	0	Ldhc
Cep85l	0	0.425674887336812	0.977	0.613	0	0	Cep85l
Mfn2	0	0.425590124338341	0.993	0.662	0	0	Mfn2
Nat9	0	0.425534882777923	0.957	0.528	0	0	Nat9
Il20rb	0	0.425033377797502	0.955	0.52	0	0	Il20rb
Rybp	0	0.424465890434161	0.999	0.837	0	0	Rybp
Ly6g5b	0	0.424124870839778	0.423	0.058	0	0	Ly6g5b
Tpm3-rs7	0	0.42407102772568	0.906	0.425	0	0	Tpm3-rs7
Fcgr3	0	0.423506291945501	0.993	0.508	0	0	Fcgr3
Dennd5a	0	0.42349366932978	0.996	0.67	0	0	Dennd5a
C1qtnf12	0	0.42337604638874	0.537	0.15	0	0	C1qtnf12
Ppp4r1	0	0.422691133495948	0.998	0.741	0	0	Ppp4r1
Dbnl	0	0.421835896929295	0.999	0.819	0	0	Dbnl
Dhx58	0	0.420658286163401	0.851	0.386	0	0	Dhx58
Ppp1r3b	0	0.420104264050271	0.881	0.344	0	0	Ppp1r3b
Arl8a	0	0.420073814035711	0.996	0.683	0	0	Arl8a
Ankrd12	0	0.419198905142235	1	0.959	0	0	Ankrd12
Qpctl	0	0.419176190647913	0.915	0.474	0	0	Qpctl
Mthfsl	0	0.419106649970549	0.978	0.645	0	0	Mthfsl
Vhl	0	0.418990636090253	0.957	0.557	0	0	Vhl
Slc16a3	0	0.418649828266708	0.972	0.441	0	0	Slc16a3
Snapc5	0	0.417841949536824	0.958	0.668	0	0	Snapc5
Cdk2ap2	0	0.417780951787682	0.999	0.872	0	0	Cdk2ap2
Zfp119b	0	0.417780226235916	0.949	0.492	0	0	Zfp119b
Ptger2	0	0.417321889692303	0.912	0.413	0	0	Ptger2
Csgalnact2	0	0.417152877061007	0.991	0.601	0	0	Csgalnact2
Arhgef26	0	0.41691545137375	0.44	0.068	0	0	Arhgef26
Adamtsl3	0	0.416425276279993	0.412	0.048	0	0	Adamtsl3
Rtn3	0	0.416184374718255	1	0.987	0	0	Rtn3
Ppp1r18	0	0.416155515827493	0.997	0.749	0	0	Ppp1r18
Tmem185b	0	0.415619119763796	0.943	0.501	0	0	Tmem185b
Cnr2	0	0.415560610676304	0.885	0.385	0	0	Cnr2
Lrrc27	0	0.414788133082961	0.677	0.269	0	0	Lrrc27
Dynlt2b	0	0.414756076589965	0.928	0.401	0	0	Dynlt2b
Ubxn6	0	0.414668385488419	0.979	0.586	0	0	Ubxn6
Ampd2	0	0.414114159429849	0.799	0.368	0	0	Ampd2
Tdrd7	0	0.412706777431139	0.957	0.51	0	0	Tdrd7
Cdk2	0	0.412305662449469	0.908	0.363	0	0	Cdk2
Map2k1	0	0.41179662645005	1	0.777	0	0	Map2k1
Tmem38a	0	0.411248619472043	0.736	0.289	0	0	Tmem38a
Cyb561d1	0	0.410532911657629	0.98	0.59	0	0	Cyb561d1
Mppe1	0	0.41052382647612	0.953	0.65	0	0	Mppe1
Tmc4	0	0.41023496267109	0.929	0.48	0	0	Tmc4
Camk2g	0	0.410190510248868	0.972	0.609	0	0	Camk2g
Arpc3	0	0.410066303109996	1	0.998	0	0	Arpc3
Umad1	0	0.40959072672051	0.957	0.503	0	0	Umad1
App	0	0.409158839919033	0.999	0.532	0	0	App
Slc6a6	0	0.408166025369178	0.998	0.728	0	0	Slc6a6
Elovl3	0	0.40785024430246	0.371	0.035	0	0	Elovl3
Slc25a11	0	0.407660411356835	0.991	0.73	0	0	Slc25a11
Aip	0	0.407625371426966	0.996	0.869	0	0	Aip
Ipmk	0	0.407110812950056	0.994	0.76	0	0	Ipmk
Trem1	0	0.407075851194521	0.955	0.318	0	0	Trem1
Entpd5	0	0.407013184952853	0.833	0.372	0	0	Entpd5
Creb3l2	0	0.406600637332375	0.652	0.258	0	0	Creb3l2
Lins1	0	0.406595263814283	0.936	0.45	0	0	Lins1
AU040320	0	0.406415757587062	0.995	0.7	0	0	AU040320
Actr2	0	0.406157700947371	1	0.997	0	0	Actr2
Pdk3	0	0.40612973945568	0.995	0.716	0	0	Pdk3
Naa60	0	0.40609430879584	0.994	0.683	0	0	Naa60
Mark4	0	0.406006091983939	0.983	0.612	0	0	Mark4
Lgals4	0	0.405858841260062	0.617	0.212	0	0	Lgals4
Lman2l	0	0.40521651739175	0.988	0.602	0	0	Lman2l
Treml4	0	0.404299976718634	0.58	0.161	0	0	Treml4
Tmub1	0	0.404230144846753	0.957	0.49	0	0	Tmub1
Bace1	0	0.404215837966389	0.786	0.357	0	0	Bace1
Zfp821	0	0.403456562890037	0.943	0.481	0	0	Zfp821
Col20a1	0	0.403391532475224	0.831	0.394	0	0	Col20a1
Mical1	0	0.403329042843596	0.958	0.586	0	0	Mical1
Cyp4f13	0	0.403147403231489	0.942	0.542	0	0	Cyp4f13
Arpc4	0	0.402894210987577	1	0.977	0	0	Arpc4
Zfand4	0	0.402856134398204	0.877	0.434	0	0	Zfand4
Flii	0	0.402716763193999	0.999	0.787	0	0	Flii
Slc4a2	0	0.402247699260999	0.995	0.656	0	0	Slc4a2
Mtmr6	0	0.402152672663159	0.995	0.735	0	0	Mtmr6
Atxn7l3	0	0.401134812911583	0.995	0.743	0	0	Atxn7l3
Cnnm4	0	0.401123786384912	0.975	0.539	0	0	Cnnm4
Zbtb22	0	0.400956204027276	0.977	0.637	0	0	Zbtb22
Tpm3	0	0.400777532988594	1	0.968	0	0	Tpm3
Elk1	0	0.400100131168929	0.959	0.502	0	0	Elk1
Hcfc2	0	0.400029447546147	0.952	0.525	0	0	Hcfc2
Ctbp2	0	0.399490910846796	0.775	0.296	0	0	Ctbp2
Rubcnl	0	0.399247179348087	0.841	0.315	0	0	Rubcnl
Cyb5r1	0	0.399224149433301	0.925	0.596	0	0	Cyb5r1
Cxcr2	0	0.398426885792095	0.998	0.437	0	0	Cxcr2
Pigbos1	0	0.398044616917328	0.968	0.587	0	0	Pigbos1
Dnal4	0	0.397882220309101	0.805	0.367	0	0	Dnal4
Cdk5	0	0.397345428692091	0.936	0.494	0	0	Cdk5
1600012H06Rik	0	0.396479618202312	0.979	0.581	0	0	1600012H06Rik
Rab2a	0	0.396382975376631	1	0.993	0	0	Rab2a
Zfp768	0	0.396323276406394	0.649	0.25	0	0	Zfp768
Nkiras2	0	0.396220233333827	0.973	0.615	0	0	Nkiras2
Polr1a	0	0.395762444041378	0.878	0.506	0	0	Polr1a
Oaz2	0	0.395755006740442	0.99	0.74	0	0	Oaz2
Sfn	0	0.395691039951923	0.813	0.33	0	0	Sfn
Pira2	0	0.394358810220197	0.721	0.302	0	0	Pira2
Lmo1	0	0.394178978617638	0.442	0.101	0	0	Lmo1
Znfx1	0	0.393792344259619	0.984	0.725	0	0	Znfx1
Rab23	0	0.39376419053542	0.691	0.322	0	0	Rab23
Mthfs	0	0.393195073793303	0.982	0.639	0	0	Mthfs
Efcab5	0	0.393028058402634	0.796	0.38	0	0	Efcab5
Rabif	0	0.391755953406997	0.989	0.786	0	0	Rabif
Aprt	0	0.391381028292193	0.967	0.561	0	0	Aprt
Vamp3	0	0.391219622443979	0.992	0.75	0	0	Vamp3
Klra17	0	0.390952772607827	0.81	0.289	0	0	Klra17
Adprm	0	0.390691589940548	0.991	0.656	0	0	Adprm
Dnajb9	0	0.390432659755424	0.902	0.478	0	0	Dnajb9
Abhd13	0	0.390405354383491	0.984	0.625	0	0	Abhd13
Cpd	0	0.390289250387537	0.989	0.457	0	0	Cpd
Sos2	0	0.390053122292438	0.997	0.797	0	0	Sos2
Dynlt1f	0	0.389508238366445	0.903	0.506	0	0	Dynlt1f
Pik3r6	0	0.388667027581838	0.938	0.405	0	0	Pik3r6
Pgm2	0	0.387827328281282	0.991	0.652	0	0	Pgm2
Rab4b	0	0.38737919501548	0.892	0.457	0	0	Rab4b
Srd5a3	0	0.387322606516868	0.989	0.593	0	0	Srd5a3
Gfpt1	0	0.387126971651548	0.937	0.539	0	0	Gfpt1
Tyrobp	0	0.387009271696581	1	0.758	0	0	Tyrobp
Rab7	0	0.386003978613662	1	0.974	0	0	Rab7
Dmwd	0	0.38565401161189	0.505	0.161	0	0	Dmwd
Ech1	0	0.385461808416165	0.965	0.534	0	0	Ech1
Fkbpl	0	0.385059203252712	0.847	0.415	0	0	Fkbpl
Cdc42ep3	0	0.384813918647746	0.985	0.691	0	0	Cdc42ep3
Was	0	0.383796973617236	0.996	0.713	0	0	Was
Dstyk	0	0.383761361789131	0.965	0.701	0	0	Dstyk
Tuba8	0	0.382506240835498	0.46	0.125	0	0	Tuba8
Bbip1	0	0.381845777054377	0.999	0.939	0	0	Bbip1
Spring1	0	0.381788060382384	0.894	0.485	0	0	Spring1
Cfap43	0	0.381711996503682	0.912	0.49	0	0	Cfap43
Zxdc	0	0.381693882541235	0.966	0.573	0	0	Zxdc
Mob1a	0	0.381494610584394	1	0.977	0	0	Mob1a
Ldlrap1	0	0.380661348245721	0.911	0.561	0	0	Ldlrap1
Zfp518a	0	0.380584043610816	0.995	0.712	0	0	Zfp518a
Mfsd9	0	0.380394773906255	0.421	0.091	0	0	Mfsd9
Ggh	0	0.380175313211049	0.902	0.387	0	0	Ggh
Plec	0	0.379896582118816	0.987	0.624	0	0	Plec
Rabggta	0	0.379679519176457	0.921	0.49	0	0	Rabggta
Tmx3	0	0.378959606129318	0.999	0.804	0	0	Tmx3
Gm10160	0	0.378820961680585	0.337	0.028	0	0	Gm10160
Ovgp1	0	0.378431012504516	0.76	0.349	0	0	Ovgp1
Abtb1	0	0.378061961745079	0.975	0.691	0	0	Abtb1
Mlx	0	0.377550592521856	0.982	0.639	0	0	Mlx
Aldh4a1	0	0.377409576069707	0.668	0.291	0	0	Aldh4a1
Wdr41	0	0.377355355234634	0.938	0.521	0	0	Wdr41
Agpat1	0	0.376723691631976	0.987	0.617	0	0	Agpat1
Tiam1	0	0.37629213583192	0.818	0.358	0	0	Tiam1
Trappc4	0	0.375573127267315	0.994	0.708	0	0	Trappc4
Trub2	0	0.374651031271361	0.982	0.693	0	0	Trub2
Kiz	0	0.374600884074376	0.919	0.604	0	0	Kiz
Bloc1s6	0	0.374064530012722	0.963	0.609	0	0	Bloc1s6
Fcgr4	0	0.374033534802183	0.91	0.336	0	0	Fcgr4
Zfp46	0	0.373481739044019	0.834	0.412	0	0	Zfp46
Szt2	0	0.373120731161084	0.936	0.578	0	0	Szt2
Smg8	0	0.372782080067967	0.947	0.543	0	0	Smg8
Phf1	0	0.372694444101999	0.903	0.524	0	0	Phf1
Czib	0	0.372499780914282	0.955	0.494	0	0	Czib
Slc35c2	0	0.372377724517222	0.942	0.492	0	0	Slc35c2
Hspa13	0	0.372029207575576	0.852	0.451	0	0	Hspa13
1700020L24Rik	0	0.371936898493338	0.431	0.097	0	0	1700020L24Rik
Cbx8	0	0.371848516451494	0.725	0.339	0	0	Cbx8
Kctd12	0	0.371214379461457	0.993	0.636	0	0	Kctd12
Shkbp1	0	0.371099403042635	0.987	0.682	0	0	Shkbp1
Dnajb14	0	0.37101711247246	0.846	0.435	0	0	Dnajb14
Cxadr	0	0.370978884541621	0.405	0.098	0	0	Cxadr
Yes1	0	0.370702647076175	0.892	0.402	0	0	Yes1
Rnpepl1	0	0.369904207925292	0.995	0.702	0	0	Rnpepl1
Mgrn1	0	0.369893086865832	0.985	0.633	0	0	Mgrn1
Pdcl	0	0.369868416495487	0.989	0.715	0	0	Pdcl
Pias3	0	0.369809679218428	0.88	0.467	0	0	Pias3
Fermt3	0	0.368278874858535	1	0.896	0	0	Fermt3
Rhob	0	0.368197285535767	0.825	0.343	0	0	Rhob
Coro7	0	0.36818946494305	0.969	0.535	0	0	Coro7
Ppp2cb	0	0.368082121538887	0.999	0.853	0	0	Ppp2cb
Celsr3	0	0.367613425404518	0.658	0.275	0	0	Celsr3
Dnajc4	0	0.367358006479457	0.854	0.413	0	0	Dnajc4
Ap1m1	0	0.367235240030534	0.998	0.771	0	0	Ap1m1
Nfkbil1	0	0.367161613451791	0.983	0.636	0	0	Nfkbil1
Ints3	0	0.367057113777293	0.97	0.608	0	0	Ints3
4931406C07Rik	0	0.366749341466669	0.833	0.368	0	0	4931406C07Rik
Lipe	0	0.366446145316277	0.968	0.524	0	0	Lipe
Lpcat2	0	0.366301964357586	0.994	0.467	0	0	Lpcat2
Dennd3	0	0.365678561712347	0.912	0.452	0	0	Dennd3
Gm43552	0	0.365669182702799	0.524	0.179	0	0	Gm43552
Zkscan6	0	0.365444451540481	0.972	0.635	0	0	Zkscan6
Tmed3	0	0.365350115188242	0.831	0.373	0	0	Tmed3
Lyrm1	0	0.365322354280324	0.968	0.604	0	0	Lyrm1
Cpt2	0	0.364641205162236	0.976	0.621	0	0	Cpt2
Pitpnm1	0	0.364621448985525	0.99	0.631	0	0	Pitpnm1
Nradd	0	0.364589232216709	0.644	0.279	0	0	Nradd
Aldh3b2	0	0.364439970455216	0.338	0.026	0	0	Aldh3b2
Coa4	0	0.364385707411809	0.87	0.458	0	0	Coa4
Ltbr	0	0.364304298632283	0.903	0.382	0	0	Ltbr
Stard5	0	0.364270729643349	0.958	0.553	0	0	Stard5
Slc37a3	0	0.363287460266367	0.878	0.529	0	0	Slc37a3
Efcab14	0	0.362967918531883	0.999	0.809	0	0	Efcab14
Rpl3l	0	0.362955735602359	0.687	0.28	0	0	Rpl3l
Fam177a	0	0.362909801158074	0.682	0.302	0	0	Fam177a
Helz2	0	0.362335026111183	0.885	0.533	0	0	Helz2
Prune1	0	0.362251682459679	0.977	0.657	0	0	Prune1
Map3k11	0	0.361319328181908	0.991	0.708	0	0	Map3k11
Cds2	0	0.361050315502984	0.988	0.678	0	0	Cds2
Rdh5	0	0.360540647573326	0.803	0.41	0	0	Rdh5
Atp2a3	0	0.35911315626637	0.964	0.581	0	0	Atp2a3
Exoc3	0	0.358984641640533	0.999	0.84	0	0	Exoc3
Ago4	0	0.358967643138415	0.824	0.395	0	0	Ago4
Nudt22	0	0.358651942752057	0.726	0.323	0	0	Nudt22
Vps4b	0	0.358584458798483	1	0.903	0	0	Vps4b
Osm	0	0.358463364875223	0.796	0.315	0	0	Osm
Dennd1c	0	0.3565059377421	0.986	0.62	0	0	Dennd1c
Mfsd14a	0	0.355703084700563	0.984	0.752	0	0	Mfsd14a
Plod3	0	0.355360335216702	0.864	0.374	0	0	Plod3
Rnf34	0	0.35525960350296	0.994	0.79	0	0	Rnf34
1700123O20Rik	0	0.35519188286368	0.992	0.878	0	0	1700123O20Rik
Uckl1	0	0.353767527199021	0.994	0.662	0	0	Uckl1
Selp	0	0.35372832851677	0.732	0.3	0	0	Selp
Vsig10l	0	0.353487529021887	0.796	0.368	0	0	Vsig10l
Zswim4	0	0.353481690503462	0.915	0.534	0	0	Zswim4
Tmem167b	0	0.353239140062603	0.985	0.748	0	0	Tmem167b
Naip5	0	0.352824870387083	0.713	0.277	0	0	Naip5
Tnfaip8l2	0	0.352247494761865	0.945	0.573	0	0	Tnfaip8l2
Nmrk1	0	0.351983472459588	0.933	0.529	0	0	Nmrk1
Ate1	0	0.351856442320579	0.986	0.697	0	0	Ate1
Palld	0	0.351709979671689	0.502	0.144	0	0	Palld
Trabd	0	0.351585564866381	0.969	0.626	0	0	Trabd
Pten	0	0.351089639715741	1	0.93	0	0	Pten
Gng5	0	0.351051530957869	1	0.992	0	0	Gng5
Styxl1	0	0.349723675217482	0.725	0.356	0	0	Styxl1
Vps37a	0	0.349588912633014	0.995	0.743	0	0	Vps37a
Ralgps1	0	0.349212452609354	0.874	0.467	0	0	Ralgps1
1700037C18Rik	0	0.349079845848128	0.966	0.59	0	0	1700037C18Rik
Snx14	0	0.348750214326276	0.925	0.517	0	0	Snx14
Rsph3a	0	0.348259752853642	0.925	0.546	0	0	Rsph3a
Bri3	0	0.34794370847576	0.992	0.729	0	0	Bri3
Ctsh	0	0.347909543279478	0.97	0.366	0	0	Ctsh
Arhgap9	0	0.34768093720571	0.996	0.686	0	0	Arhgap9
Tada3	0	0.347242460753823	0.982	0.648	0	0	Tada3
Pigb	0	0.34721122025627	0.93	0.603	0	0	Pigb
Rnf8	0	0.347114343290369	0.976	0.701	0	0	Rnf8
Pigx	0	0.346641729422974	0.996	0.679	0	0	Pigx
Lrch4	0	0.346284576789463	0.642	0.322	0	0	Lrch4
Spty2d1	0	0.346173264096315	0.995	0.858	0	0	Spty2d1
Rhbdd1	0	0.346078347366108	0.988	0.734	0	0	Rhbdd1
Sh2d3c	0	0.345283930731272	0.974	0.59	0	0	Sh2d3c
Nme6	0	0.344886759308061	0.758	0.331	0	0	Nme6
Pstpip2	0	0.344395516424935	0.993	0.465	0	0	Pstpip2
Parp3	0	0.344084222683211	0.81	0.366	0	0	Parp3
Apba3	0	0.343859691616409	0.802	0.41	0	0	Apba3
Map2k4	0	0.343621505309529	0.999	0.9	0	0	Map2k4
Ehd1	0	0.343459807544133	0.951	0.587	0	0	Ehd1
Dvl1	0	0.343153252810313	0.956	0.592	0	0	Dvl1
Nod1	0	0.343030539386431	0.915	0.453	0	0	Nod1
Tk2	0	0.342686853951972	0.967	0.597	0	0	Tk2
Mideas	0	0.342516712887229	0.994	0.791	0	0	Mideas
Gsdmd	0	0.342434743334576	0.982	0.594	0	0	Gsdmd
Dlgap4	0	0.340022264242172	0.968	0.603	0	0	Dlgap4
Stx18	0	0.33906228333365	0.994	0.705	0	0	Stx18
Pcsk7	0	0.338119797343294	0.996	0.765	0	0	Pcsk7
Adora3	0	0.337411572968801	0.697	0.286	0	0	Adora3
Plod1	0	0.337353834233042	0.812	0.409	0	0	Plod1
Pcp4	0	0.337284825049472	0.303	0.041	0	0	Pcp4
Krcc1	0	0.336930183001759	1	0.831	0	0	Krcc1
Mbd6	0	0.336911981976509	0.994	0.807	0	0	Mbd6
Kcnrg	0	0.336100783549376	0.865	0.444	0	0	Kcnrg
Wsb2	0	0.336083924103672	0.949	0.545	0	0	Wsb2
Lpar2	0	0.335237397905905	0.497	0.195	0	0	Lpar2
Fmnl1	0	0.335035015838734	0.999	0.779	0	0	Fmnl1
Hsh2d	0	0.334353174353482	0.867	0.518	0	0	Hsh2d
Bmpr2	0	0.333966723220515	0.965	0.604	0	0	Bmpr2
Tm6sf1	0	0.33372564591987	0.983	0.616	0	0	Tm6sf1
Hacd4	0	0.333465774663036	0.825	0.38	0	0	Hacd4
Stk38	0	0.333123628708011	1	0.899	0	0	Stk38
Fam53c	0	0.333092945990975	0.987	0.726	0	0	Fam53c
Zbtb39	0	0.332728901837779	0.934	0.524	0	0	Zbtb39
Elac1	0	0.332219905306738	0.912	0.516	0	0	Elac1
Glb1l	0	0.331721919489849	0.942	0.553	0	0	Glb1l
Mcur1	0	0.331198342023863	0.991	0.701	0	0	Mcur1
Stambp	0	0.331022659734837	0.95	0.562	0	0	Stambp
Cfap410	0	0.330637847542906	0.682	0.331	0	0	Cfap410
Scyl2	0	0.330612089964212	0.991	0.807	0	0	Scyl2
Tsen34	0	0.330484146685255	0.962	0.583	0	0	Tsen34
Ywhab	0	0.330064218346906	1	0.99	0	0	Ywhab
Fosl2	0	0.329549211982013	0.943	0.44	0	0	Fosl2
Dglucy	0	0.329539354302634	0.749	0.328	0	0	Dglucy
Slfn2	0	0.329157388778386	1	0.836	0	0	Slfn2
Asl	0	0.329097475127559	0.889	0.461	0	0	Asl
Usb1	0	0.32906815125103	0.941	0.55	0	0	Usb1
Cdc14a	0	0.328770176246513	0.993	0.744	0	0	Cdc14a
Bcs1l	0	0.328397331367751	0.828	0.429	0	0	Bcs1l
Ss18l2	0	0.32831077095829	0.908	0.518	0	0	Ss18l2
Dram2	0	0.327883769263321	0.988	0.662	0	0	Dram2
Tstd2	0	0.32784396815672	0.992	0.769	0	0	Tstd2
Zfp935	0	0.327146731760526	0.898	0.489	0	0	Zfp935
Tnfrsf1a	0	0.327142863630516	0.994	0.532	0	0	Tnfrsf1a
Camkk1	0	0.326621200263208	0.503	0.218	0	0	Camkk1
Tor1a	0	0.326166815821382	0.988	0.679	0	0	Tor1a
Itm2b	0	0.325686463689018	1	0.999	0	0	Itm2b
Hal	0	0.325100766579057	0.397	0.104	0	0	Hal
Cryzl1	0	0.324706245040406	0.954	0.657	0	0	Cryzl1
Casd1	0	0.323411463327136	0.989	0.668	0	0	Casd1
Enpp2	0	0.323001848734605	0.319	0.06	0	0	Enpp2
Prkab1	0	0.322175422892334	0.979	0.807	0	0	Prkab1
Kat5	0	0.32192754350785	0.969	0.666	0	0	Kat5
Ccnj	0	0.321870400879456	0.827	0.441	0	0	Ccnj
Galnt4	0	0.321836730036987	0.766	0.409	0	0	Galnt4
Morc3	0	0.321745138448264	1	0.883	0	0	Morc3
Soat1	0	0.32160313275014	0.998	0.618	0	0	Soat1
Hsdl1	0	0.321563005312313	0.925	0.575	0	0	Hsdl1
Frmd8	0	0.32105447440517	0.989	0.66	0	0	Frmd8
Fam219a	0	0.320678986850018	0.963	0.616	0	0	Fam219a
Gpr141	0	0.320381547903312	0.941	0.379	0	0	Gpr141
Tcta	0	0.319738761726131	0.936	0.59	0	0	Tcta
Dynlt1c	0	0.319290009001845	0.767	0.421	0	0	Dynlt1c
Faap20	0	0.318964265462179	0.951	0.522	0	0	Faap20
Ndel1	0	0.318964204157627	0.998	0.944	0	0	Ndel1
Cd33	0	0.318682368314716	0.956	0.425	0	0	Cd33
Rlf	0	0.318131744059197	1	0.987	0	0	Rlf
Sphk2	0	0.318106911276479	0.953	0.612	0	0	Sphk2
Ier2	0	0.31796719517069	0.995	0.665	0	0	Ier2
Pigv	0	0.317935351733732	0.987	0.64	0	0	Pigv
Atp6v1g1	0	0.317874945105223	0.998	0.984	0	0	Atp6v1g1
Myl12a	0	0.317656704070105	0.997	0.916	0	0	Myl12a
Gcc1	0	0.317469137775717	0.973	0.666	0	0	Gcc1
Klhl9	0	0.317457917055706	0.994	0.802	0	0	Klhl9
Dop1a	0	0.317317428335417	0.978	0.645	0	0	Dop1a
Arhgap1	0	0.31684299056424	0.999	0.852	0	0	Arhgap1
Midn	0	0.316322120593855	0.992	0.719	0	0	Midn
Shoc2	0	0.31600074657801	1	0.879	0	0	Shoc2
4932438A13Rik	0	0.315807305796039	0.998	0.948	0	0	4932438A13Rik
Abcd1	0	0.31577813256598	0.992	0.655	0	0	Abcd1
Zyx	0	0.315434759412147	0.999	0.743	0	0	Zyx
Casp9	0	0.315305257395908	0.845	0.462	0	0	Casp9
Acvr1b	0	0.315207365094008	0.87	0.468	0	0	Acvr1b
Clmp	0	0.315206409214955	0.554	0.251	0	0	Clmp
Tbc1d1	0	0.314934431887799	0.994	0.726	0	0	Tbc1d1
Mafg	0	0.314556785464628	0.994	0.699	0	0	Mafg
Nt5c2	0	0.314426672079049	0.957	0.709	0	0	Nt5c2
Tmem9b	0	0.31419675009366	0.984	0.687	0	0	Tmem9b
Atn1	0	0.314144584002483	0.796	0.398	0	0	Atn1
Dhx29	0	0.313982850566545	0.944	0.563	0	0	Dhx29
Gng12	0	0.313849092140884	0.996	0.625	0	0	Gng12
Slc12a6	0	0.31299980683353	0.995	0.807	0	0	Slc12a6
Hmgcs1	0	0.312807223707087	0.921	0.492	0	0	Hmgcs1
H2-Ke6	0	0.312689451761981	0.921	0.515	0	0	H2-Ke6
Prmt9	0	0.312654109063374	0.915	0.561	0	0	Prmt9
Cbl	0	0.312405984655371	1	0.901	0	0	Cbl
Sft2d2	0	0.312246440596474	0.966	0.631	0	0	Sft2d2
Acox1	0	0.312198544407393	0.96	0.751	0	0	Acox1
Tmem251	0	0.311766078544478	0.895	0.515	0	0	Tmem251
Smpd1	0	0.311376219451354	0.836	0.433	0	0	Smpd1
Irag2	0	0.311278805712625	0.916	0.531	0	0	Irag2
Adprh	0	0.311129930866229	0.993	0.713	0	0	Adprh
Armc7	0	0.311056960555938	0.966	0.538	0	0	Armc7
Pak2	0	0.311032149223824	1	0.936	0	0	Pak2
Zfp142	0	0.310603766705899	0.959	0.564	0	0	Zfp142
Zfp319	0	0.310102782484576	0.902	0.517	0	0	Zfp319
Tbc1d2b	0	0.310039363412163	0.97	0.771	0	0	Tbc1d2b
Spg21	0	0.309518824432176	0.986	0.669	0	0	Spg21
Mtm1	0	0.309441197442737	0.914	0.54	0	0	Mtm1
Acad12	0	0.309296883821795	0.495	0.216	0	0	Acad12
Arl14ep	0	0.309132223474325	0.902	0.528	0	0	Arl14ep
Hjurp	0	0.308310207854724	0.989	0.662	0	0	Hjurp
Wdr48	0	0.308106785767807	0.995	0.815	0	0	Wdr48
Capn10	0	0.307865004584101	0.894	0.514	0	0	Capn10
Gtf2ird2	0	0.307682072843664	0.909	0.494	0	0	Gtf2ird2
Zfp513	0	0.30765751402672	0.905	0.53	0	0	Zfp513
Zyg11b	0	0.307205140049074	0.992	0.693	0	0	Zyg11b
Pank3	0	0.306865036160387	0.948	0.596	0	0	Pank3
Tmem104	0	0.306843099751876	0.873	0.469	0	0	Tmem104
Sap30	0	0.306700405225937	0.847	0.499	0	0	Sap30
Ascl2	0	0.306410391972917	0.383	0.11	0	0	Ascl2
Kcnh7	0	0.305853532788028	0.295	0.047	0	0	Kcnh7
Dnajc14	0	0.305809780823599	0.997	0.765	0	0	Dnajc14
Cd44	0	0.305800114177323	1	0.849	0	0	Cd44
Rnf44	0	0.305559957262115	0.99	0.857	0	0	Rnf44
Myl2	0	0.305462681521777	0.434	0.14	0	0	Myl2
Gm45837	0	0.30505751968849	0.564	0.264	0	0	Gm45837
Zfp524	0	0.304899659016697	0.927	0.549	0	0	Zfp524
Appbp2	0	0.304299885285255	0.997	0.855	0	0	Appbp2
Creb3	0	0.303793309274814	0.92	0.538	0	0	Creb3
Evi2a	0	0.303713571565105	0.949	0.483	0	0	Evi2a
Amotl2	0	0.303615424438051	0.453	0.171	0	0	Amotl2
Ttc7b	0	0.30360407534851	0.982	0.639	0	0	Ttc7b
Rrm2b	0	0.303324441294742	0.977	0.59	0	0	Rrm2b
Zfp445	0	0.302847087905368	0.99	0.732	0	0	Zfp445
Serpinb10	0	0.302034714028457	0.435	0.099	0	0	Serpinb10
Esrra	0	0.301957106765877	0.959	0.584	0	0	Esrra
Bnip2	0	0.301859912340965	1	0.881	0	0	Bnip2
Nif3l1	0	0.301221364127448	0.782	0.441	0	0	Nif3l1
Cflar	0	0.301117915923138	0.999	0.781	0	0	Cflar
Brpf1	0	0.301048099605241	0.997	0.762	0	0	Brpf1
Cyfip1	0	0.300381144749708	0.996	0.617	0	0	Cyfip1
Fbxl18	0	0.299498409109731	0.963	0.622	0	0	Fbxl18
Rnf166	0	0.298658450230484	0.988	0.633	0	0	Rnf166
D2hgdh	0	0.298410275308517	0.877	0.546	0	0	D2hgdh
Cyb561a3	0	0.297929577420172	0.954	0.408	0	0	Cyb561a3
Usp53	0	0.297668177063929	0.931	0.527	0	0	Usp53
Fyco1	0	0.297665657561644	0.96	0.702	0	0	Fyco1
Rab21	0	0.297412060865861	1	0.999	0	0	Rab21
Adck2	0	0.296580219558201	0.798	0.429	0	0	Adck2
Dclre1b	0	0.296544977139676	0.876	0.59	0	0	Dclre1b
Bcdin3d	0	0.296334379606102	0.906	0.529	0	0	Bcdin3d
Akna	0	0.295664276215547	0.998	0.721	0	0	Akna
Bloc1s1	0	0.295582636637064	0.918	0.545	0	0	Bloc1s1
Gadd45g	0	0.295182354977153	0.647	0.311	0	0	Gadd45g
Ccdc167	0	0.294957120951641	0.977	0.689	0	0	Ccdc167
Cenpj	0	0.294797266311911	0.899	0.501	0	0	Cenpj
Pgghg	0	0.294245419212759	0.955	0.578	0	0	Pgghg
Rchy1	0	0.294211135983826	0.995	0.846	0	0	Rchy1
Elovl1	0	0.294123650498642	0.989	0.699	0	0	Elovl1
Pxmp4	0	0.293996485165021	0.954	0.696	0	0	Pxmp4
Hlcs	0	0.293724611475849	0.872	0.488	0	0	Hlcs
Ldlr	0	0.293585761248011	0.756	0.295	0	0	Ldlr
Cog6	0	0.293534296068772	0.943	0.551	0	0	Cog6
Stard3	0	0.29345622097892	0.994	0.673	0	0	Stard3
Ctdspl	0	0.293343158663621	0.474	0.185	0	0	Ctdspl
Lypla1	0	0.29320142920233	0.991	0.699	0	0	Lypla1
Snapin	0	0.293048177956578	0.867	0.463	0	0	Snapin
Irak4	0	0.292763643811526	0.991	0.647	0	0	Irak4
Slc10a3	0	0.292717025394766	0.867	0.504	0	0	Slc10a3
Arhgef6	0	0.292465634469875	0.995	0.675	0	0	Arhgef6
Ntpcr	0	0.29239715911674	0.736	0.356	0	0	Ntpcr
Dhx38	0	0.291507702972868	0.994	0.807	0	0	Dhx38
Anks1	0	0.290896679598657	0.993	0.746	0	0	Anks1
Actr6	0	0.290687280935392	0.984	0.642	0	0	Actr6
Mef2b	0	0.290520230020634	0.893	0.513	0	0	Mef2b
Hexa	0	0.290478709393753	0.934	0.558	0	0	Hexa
Card6	0	0.290423836568819	0.829	0.435	0	0	Card6
Fbxo46	0	0.290328055476989	0.972	0.636	0	0	Fbxo46
Magi3	0	0.289694879063139	0.952	0.591	0	0	Magi3
Mcm3ap	0	0.289504563015993	0.997	0.83	0	0	Mcm3ap
Tarm1	0	0.289452879167942	0.77	0.355	0	0	Tarm1
Hdac4	0	0.289296157381875	0.978	0.674	0	0	Hdac4
Chpf2	0	0.289200134777597	0.873	0.492	0	0	Chpf2
Ticam1	0	0.288288711646025	0.637	0.318	0	0	Ticam1
Olfr372	0	0.288272461874309	0.288	0.06	0	0	Olfr372
Gm28729	0	0.288212128114117	0.25	0.024	0	0	Gm28729
Tada2b	0	0.287833090385657	0.878	0.499	0	0	Tada2b
Zfp830	0	0.287254630494976	0.973	0.682	0	0	Zfp830
Rab1b	0	0.286927599862431	0.993	0.72	0	0	Rab1b
AI987944	0	0.286894752418244	0.935	0.538	0	0	AI987944
Tepsin	0	0.286864663563148	0.915	0.575	0	0	Tepsin
Igf2r	0	0.286560244034274	0.787	0.381	0	0	Igf2r
Gpatch2l	0	0.28655643181618	0.991	0.789	0	0	Gpatch2l
Trim41	0	0.286407038685824	0.995	0.78	0	0	Trim41
Smpd2	0	0.286198556135885	0.789	0.46	0	0	Smpd2
Ptpn6	0	0.285815903773018	1	0.779	0	0	Ptpn6
Chmp7	0	0.285644775532845	0.916	0.534	0	0	Chmp7
Acadm	0	0.285365917464332	0.92	0.562	0	0	Acadm
Ctns	0	0.285362399595882	0.835	0.475	0	0	Ctns
Bloc1s4	0	0.285357785355202	0.915	0.569	0	0	Bloc1s4
Vps26c	0	0.285183944245461	0.976	0.631	0	0	Vps26c
Rab32	0	0.285146231045691	0.927	0.395	0	0	Rab32
Mob3a	0	0.284368588010126	0.99	0.749	0	0	Mob3a
Pex2	0	0.283735674380575	0.98	0.672	0	0	Pex2
Rassf3	0	0.283688683024609	0.984	0.657	0	0	Rassf3
Cdc42	0	0.283506099930688	1	0.999	0	0	Cdc42
Ykt6	0	0.283295302216834	0.997	0.833	0	0	Ykt6
Sh2b3	0	0.283200850931614	0.991	0.651	0	0	Sh2b3
Fgr	0	0.282543878538259	0.999	0.613	0	0	Fgr
Hmgn2-ps	0	0.282450138147196	0.44	0.179	0	0	Hmgn2-ps
Lamp2	0	0.281267400648827	1	0.894	0	0	Lamp2
Mtfr1l	0	0.281096384864823	0.93	0.575	0	0	Mtfr1l
Ptpn9	0	0.281063701894385	0.993	0.705	0	0	Ptpn9
Inafm1	0	0.280866613338116	0.856	0.499	0	0	Inafm1
Oas2	0	0.2806853732964	0.675	0.326	0	0	Oas2
Atxn1l	0	0.280598715973627	0.984	0.683	0	0	Atxn1l
Lyz1	0	0.280303603662816	0.289	0.056	0	0	Lyz1
Tollip	0	0.280049139052728	0.985	0.766	0	0	Tollip
Vps54	0	0.27982794123833	1	0.872	0	0	Vps54
Rnf41	0	0.279777181818233	0.993	0.684	0	0	Rnf41
Fads6	0	0.279455698532758	0.317	0.084	0	0	Fads6
Fgfr2	0	0.27909128711731	0.998	0.884	0	0	Fgfr2
Gpr108	0	0.2789172105394	0.981	0.625	0	0	Gpr108
Sft2d1	0	0.278761919501111	0.998	0.827	0	0	Sft2d1
Msantd4	0	0.278685506408562	0.861	0.46	0	0	Msantd4
Plekhg3	0	0.278583144751655	0.915	0.538	0	0	Plekhg3
Tbc1d25	0	0.278511095846093	0.908	0.606	0	0	Tbc1d25
Hdc	0	0.278439654980345	0.94	0.341	0	0	Hdc
Apaf1	0	0.277963625612297	0.998	0.796	0	0	Apaf1
Fbrs	0	0.2778722497496	0.994	0.89	0	0	Fbrs
Rab33b	0	0.277747938282761	0.965	0.573	0	0	Rab33b
Ogg1	0	0.277658871485772	0.848	0.513	0	0	Ogg1
Casp1	0	0.277550870052995	0.826	0.398	0	0	Casp1
Ube2q1	0	0.277355611553032	0.996	0.74	0	0	Ube2q1
Gm11084	0	0.277329344059118	0.756	0.397	0	0	Gm11084
Gm4356	0	0.277193677451301	0.616	0.327	0	0	Gm4356
Akirin1	0	0.276999803747129	0.999	0.928	0	0	Akirin1
4921507P07Rik	0	0.276977262778387	0.294	0.064	0	0	4921507P07Rik
Rcsd1	0	0.276804932945484	0.998	0.787	0	0	Rcsd1
Mcam	0	0.276696828730566	0.44	0.204	0	0	Mcam
Med8	0	0.276663789390656	0.988	0.804	0	0	Med8
Acap2	0	0.276308615986645	1	0.79	0	0	Acap2
Dlgap1	0	0.275250177069395	0.432	0.196	0	0	Dlgap1
Ranbp6	0	0.275211883775848	0.936	0.59	0	0	Ranbp6
Orai2	0	0.274684051573552	0.933	0.589	0	0	Orai2
Il17ra	0	0.274240182865453	0.997	0.748	0	0	Il17ra
Dlst	0	0.273726192188546	1	0.933	0	0	Dlst
Amdhd2	0	0.273456555287765	0.81	0.471	0	0	Amdhd2
Il1rapl1	0	0.273373636194155	0.598	0.343	0	0	Il1rapl1
Cstf2t	0	0.273330580464922	0.971	0.65	0	0	Cstf2t
Washc1	0	0.273228587669511	0.883	0.545	0	0	Washc1
Bcl10	0	0.273220322864741	0.989	0.803	0	0	Bcl10
Tmem202	0	0.272793123618595	0.427	0.158	0	0	Tmem202
Tbrg4	0	0.27271822435567	0.808	0.461	0	0	Tbrg4
Slc25a28	0	0.272647166281344	0.993	0.708	0	0	Slc25a28
Adap1	0	0.272610601172205	0.836	0.406	0	0	Adap1
Mpnd	0	0.272522440154963	0.928	0.529	0	0	Mpnd
Vav3	0	0.272192959080629	0.994	0.749	0	0	Vav3
Lamb3	0	0.271756694923262	0.939	0.475	0	0	Lamb3
Stk16	0	0.271348182442821	0.995	0.812	0	0	Stk16
Hgf	0	0.271282290541652	0.586	0.123	0	0	Hgf
Zfp688	0	0.271212299300824	0.844	0.504	0	0	Zfp688
Vps18	0	0.270508250727912	0.9	0.53	0	0	Vps18
Usp2	0	0.270361687775198	0.519	0.267	0	0	Usp2
Zfp729b	0	0.27033415171513	0.892	0.526	0	0	Zfp729b
Josd1	0	0.269974376518125	0.911	0.584	0	0	Josd1
Nfil3	0	0.269814133257664	0.926	0.459	0	0	Nfil3
Aptx	0	0.269251482932974	0.937	0.579	0	0	Aptx
Atp6v1a	0	0.269247582820234	0.999	0.773	0	0	Atp6v1a
Kiss1r	0	0.269176010300867	0.34	0.112	0	0	Kiss1r
Anxa5	0	0.268630596280768	0.9	0.391	0	0	Anxa5
Armc8	0	0.268552246813353	0.998	0.839	0	0	Armc8
Cops9	0	0.268223589289481	0.996	0.806	0	0	Cops9
Alkbh4	0	0.26799941772481	0.85	0.482	0	0	Alkbh4
Phyh	0	0.267798306185839	0.893	0.552	0	0	Phyh
Rad52	0	0.267141008649034	0.93	0.619	0	0	Rad52
Wdr5	0	0.267040427257868	0.971	0.654	0	0	Wdr5
Zfp608	0	0.266853030401271	0.977	0.545	0	0	Zfp608
Ttc32	0	0.266786292965891	0.909	0.519	0	0	Ttc32
Med17	0	0.266388407033393	0.995	0.767	0	0	Med17
Rnf185	0	0.266211751602209	0.981	0.65	0	0	Rnf185
Rmnd5b	0	0.265899837346597	0.937	0.589	0	0	Rmnd5b
Oas1g	0	0.265422468971349	0.275	0.076	0	0	Oas1g
Plpp6	0	0.265232625900452	0.842	0.494	0	0	Plpp6
Ccdc88c	0	0.265232154828666	0.973	0.795	0	0	Ccdc88c
Tnrc18	0	0.265079294795661	0.997	0.78	0	0	Tnrc18
Csnk1e	0	0.264942924320126	0.886	0.574	0	0	Csnk1e
Ulk3	0	0.264724825368548	0.812	0.481	0	0	Ulk3
Arrdc1	0	0.264701936780113	0.993	0.688	0	0	Arrdc1
Acot9	0	0.264596623264903	0.98	0.682	0	0	Acot9
Def6	0	0.26436881907996	0.998	0.675	0	0	Def6
Khnyn	0	0.264077002712152	0.947	0.706	0	0	Khnyn
Edem1	0	0.263741923667167	0.993	0.704	0	0	Edem1
Cep131	0	0.26341395474258	0.497	0.245	0	0	Cep131
Gdap2	0	0.263142031559483	0.987	0.727	0	0	Gdap2
Zfp628	0	0.262910430376418	0.923	0.569	0	0	Zfp628
Jkamp	0	0.262873549435786	0.963	0.603	0	0	Jkamp
Dhrs9	0	0.262862586903976	0.73	0.287	0	0	Dhrs9
Ggt5	0	0.262832038407968	0.794	0.332	0	0	Ggt5
Smim4	0	0.262803537711191	0.945	0.829	0	0	Smim4
Prkaa1	0	0.262628669389487	0.989	0.825	0	0	Prkaa1
Rdh14	0	0.261939931919066	0.873	0.48	0	0	Rdh14
Tm2d2	0	0.261280392355336	0.958	0.626	0	0	Tm2d2
Cask	0	0.261275599811483	0.988	0.585	0	0	Cask
Crlf2	0	0.261198032498642	0.958	0.64	0	0	Crlf2
Gm20696	0	0.261187919054104	0.924	0.54	0	0	Gm20696
Ssu72	0	0.261035623920476	1	0.906	0	0	Ssu72
Ddx58	0	0.260759840155399	0.911	0.602	0	0	Ddx58
Dnajc5	0	0.260635348617003	1	0.937	0	0	Dnajc5
Akap11	0	0.260579696298999	0.688	0.456	0	0	Akap11
Cast	0	0.259967476802992	1	0.968	0	0	Cast
Vps33b	0	0.259882195263965	0.848	0.475	0	0	Vps33b
Syap1	0	0.259810820178393	0.992	0.852	0	0	Syap1
Gtpbp1	0	0.259693153389388	0.998	0.802	0	0	Gtpbp1
Rhbdf2	0	0.259612161239269	0.903	0.492	0	0	Rhbdf2
Pcnx	0	0.259561643281319	0.978	0.666	0	0	Pcnx
Atxn7l3b	0	0.259285609298368	0.999	0.893	0	0	Atxn7l3b
Mea1	0	0.258891748908093	0.954	0.597	0	0	Mea1
Oscp1	0	0.25865279154481	0.548	0.263	0	0	Oscp1
Bad	0	0.258560675154905	0.927	0.552	0	0	Bad
Tgm1	0	0.257725315969656	0.554	0.257	0	0	Tgm1
Lin7c	0	0.257714041258145	0.997	0.882	0	0	Lin7c
Tmub2	0	0.257599573201384	0.975	0.724	0	0	Tmub2
Rbm18	0	0.257510505675801	0.993	0.858	0	0	Rbm18
Ncln	0	0.25738864355996	0.967	0.606	0	0	Ncln
Lypla2	0	0.257349363464938	0.984	0.698	0	0	Lypla2
N4bp2l1	0	0.25726785533441	0.866	0.519	0	0	N4bp2l1
Tmem63b	0	0.257200946218158	0.798	0.462	0	0	Tmem63b
Epm2a	0	0.257037960370981	0.429	0.197	0	0	Epm2a
Rnf40	0	0.25671010218371	0.995	0.839	0	0	Rnf40
Lonp2	0	0.256175441070849	1	0.852	0	0	Lonp2
Limd2	0	0.256157566437101	0.999	0.79	0	0	Limd2
Btbd10	0	0.255942597026686	0.99	0.768	0	0	Btbd10
Slc38a6	0	0.255656985865329	0.923	0.538	0	0	Slc38a6
Zfat	0	0.255637031886338	0.958	0.686	0	0	Zfat
Syngr2	0	0.255175551146792	0.959	0.599	0	0	Syngr2
Ptafr	0	0.254176911882348	0.969	0.414	0	0	Ptafr
Tmc8	0	0.253792171354333	0.938	0.542	0	0	Tmc8
Adnp2	0	0.253762712559204	0.934	0.624	0	0	Adnp2
Ciao3	0	0.25343210895411	0.887	0.555	0	0	Ciao3
Paxx	0	0.253415331163104	0.926	0.57	0	0	Paxx
Tmem19	0	0.253288136837215	0.986	0.688	0	0	Tmem19
Zfp51	0	0.253098876617223	0.897	0.532	0	0	Zfp51
Wdtc1	0	0.25304341351796	0.971	0.734	0	0	Wdtc1
Zfp281	0	0.252834078427033	0.963	0.627	0	0	Zfp281
Dync1i2	0	0.252706315282307	1	0.967	0	0	Dync1i2
Maml1	0	0.25259571823899	0.994	0.853	0	0	Maml1
Chmp5	0	0.252425028101685	0.991	0.913	0	0	Chmp5
Pcyox1	0	0.252404836181679	0.545	0.249	0	0	Pcyox1
Ppp3r1	0	0.252328576274381	0.992	0.738	0	0	Ppp3r1
Fam8a1	0	0.252275783976104	0.966	0.714	0	0	Fam8a1
Lysmd3	0	0.25214660411144	0.992	0.859	0	0	Lysmd3
Cept1	0	0.251933802230489	0.997	0.815	0	0	Cept1
Slc35d2	0	0.251871393540796	0.857	0.522	0	0	Slc35d2
Entr1	0	0.251749508668639	0.994	0.772	0	0	Entr1
P2ry13	0	0.251626090138277	0.611	0.292	0	0	P2ry13
Arhgap27	0	0.251440110315163	0.94	0.574	0	0	Arhgap27
Gpank1	0	0.251248633848138	0.974	0.705	0	0	Gpank1
Mon1a	0	0.250699056450413	0.971	0.621	0	0	Mon1a
N4bp1	0	0.250408238605297	1	0.729	0	0	N4bp1
Atp6v0d1	0	0.250113830922641	1	0.99	0	0	Atp6v0d1
Il1b	0	3.45552048840173	0.865	0.122	0	1	Il1b
Wfdc17	0	3.23073961057608	0.685	0.22	0	1	Wfdc17
Retnlg1	0	3.12604514416339	0.986	0.528	0	1	Retnlg
Csf3r	0	3.12599670829128	0.999	0.487	0	1	Csf3r
Csta3	0	2.87340976577796	0.96	0.314	0	1	Csta3
Srgn	0	2.72685361493538	0.999	0.779	0	1	Srgn
Clec4d	0	2.60030227246373	0.998	0.194	0	1	Clec4d
S100a6	0	2.56894383296471	0.999	0.691	0	1	S100a6
Slpi1	0	2.51131846875665	0.999	0.515	0	1	Slpi
Cxcr21	0	2.47475127474754	0.999	0.441	0	1	Cxcr2
Fbxl5	0	2.31198541883667	0.999	0.693	0	1	Fbxl5
Pla2g7	0	2.31110700503798	0.958	0.173	0	1	Pla2g7
Gbp2	0	2.30323932561668	0.585	0.382	0	1	Gbp2
Asprv11	0	2.25095688661972	0.998	0.338	0	1	Asprv1
Il1r2	0	2.24845440576131	0.998	0.307	0	1	Il1r2
Cd331	0	2.20124353911573	0.998	0.42	0	1	Cd33
Sirpb1b	0	2.11996131920616	0.989	0.163	0	1	Sirpb1b
Dusp1	0	2.09968913842079	0.969	0.277	0	1	Dusp1
Il1rap	0	2.08593250561419	0.865	0.374	0	1	Il1rap
Cxcl2	0	2.07747707258078	0.734	0.071	0	1	Cxcl2
Arg2	0	2.07214965903476	0.998	0.185	0	1	Arg2
Cers6	0	2.06822035070471	1	0.757	0	1	Cers6
Clec7a	0	2.06475878184783	0.944	0.191	0	1	Clec7a
Msrb11	0	2.04547094207563	0.999	0.78	0	1	Msrb1
Slc7a11	0	1.99174499832064	0.987	0.177	0	1	Slc7a11
S100a111	0	1.97743714690794	1	0.907	0	1	S100a11
Trim30b	0	1.96585440632265	0.998	0.338	0	1	Trim30b
Tpd52	0	1.96131430202883	0.999	0.669	0	1	Tpd52
Ifitm2	0	1.95702077590695	0.999	0.66	0	1	Ifitm2
Dhrs91	0	1.95016008422381	0.995	0.232	0	1	Dhrs9
Ccl6	0	1.92840755947824	0.983	0.238	0	1	Ccl6
Ccr1	0	1.92693689387021	0.999	0.438	0	1	Ccr1
Gcnt2	0	1.92512040451083	0.997	0.397	0	1	Gcnt2
Acod1	0	1.87581326585418	0.576	0.106	0	1	Acod1
Nlrp12	0	1.87412236117766	0.986	0.214	0	1	Nlrp12
Il36g	0	1.87262762423676	0.997	0.217	0	1	Il36g
Sfxn5	0	1.86043861811596	0.99	0.317	0	1	Sfxn5
Gsr1	0	1.85968660705124	0.999	0.824	0	1	Gsr
Cd300lf1	0	1.85379910217763	0.999	0.545	0	1	Cd300lf
Myadm	0	1.83991242314665	0.998	0.444	0	1	Myadm
Entpd1	0	1.81907877823632	0.997	0.53	0	1	Entpd1
Stfa2l11	0	1.81400216598994	0.999	0.693	0	1	Stfa2l1
Csta21	0	1.80345960811015	0.978	0.548	0	1	Csta2
Cd84	0	1.80014319527652	0.999	0.65	0	1	Cd84
Arhgap24	0	1.79444420767377	0.991	0.45	0	1	Arhgap24
Stfa21	0	1.79150613919271	0.999	0.65	0	1	Stfa2
Gm5150	0	1.77468803567167	0.898	0.126	0	1	Gm5150
Cd441	0	1.77320982214631	1	0.85	0	1	Cd44
Slfn41	0	1.77183815578957	0.908	0.447	0	1	Slfn4
Tmcc11	0	1.75705228697181	0.999	0.853	0	1	Tmcc1
Cd300ld	0	1.75046435836635	0.995	0.213	0	1	Cd300ld
Mcl1	0	1.73942990754727	1	0.999	0	1	Mcl1
Sell	0	1.73650273939472	0.999	0.678	0	1	Sell
Prok2	0	1.73472816150254	0.849	0.171	0	1	Prok2
Ifitm1	0	1.73329193110228	0.936	0.25	0	1	Ifitm1
Lrg11	0	1.73074770996069	0.967	0.395	0	1	Lrg1
Sorl11	0	1.71928166852601	0.999	0.75	0	1	Sorl1
Junb	0	1.71539654940356	0.952	0.486	0	1	Junb
Fgr1	0	1.70873256327509	0.999	0.616	0	1	Fgr
Fxyd5	0	1.70801954983821	0.999	0.724	0	1	Fxyd5
Ifi204	0	1.7044714807513	0.958	0.306	0	1	Ifi204
Lpcat21	0	1.70397884522523	0.999	0.47	0	1	Lpcat2
Il13ra1	0	1.697951740322	0.957	0.215	0	1	Il13ra1
Cstdc41	0	1.69005599069472	0.999	0.816	0	1	Cstdc4
Lyst1	0	1.67939748877504	1	0.831	0	1	Lyst
Ankrd33b	0	1.66830043085416	0.997	0.229	0	1	Ankrd33b
Gk	0	1.65823607850454	0.988	0.419	0	1	Gk
Antxr21	0	1.6574990676731	0.999	0.617	0	1	Antxr2
H2-Q10	0	1.65654186510637	0.911	0.121	0	1	H2-Q10
Gda	0	1.64713258301844	0.999	0.756	0	1	Gda
Pygl1	0	1.64338824886882	0.999	0.62	0	1	Pygl
Cpd1	0	1.64204590308829	0.991	0.461	0	1	Cpd
Xylt1	0	1.64059074828497	0.994	0.646	0	1	Xylt1
Tnfaip2	0	1.62476268080751	0.995	0.682	0	1	Tnfaip2
Tyrobp1	0	1.6107598859643	1	0.76	0	1	Tyrobp
C5ar11	0	1.59300443518631	0.999	0.406	0	1	C5ar1
Plek	0	1.58887557652484	0.999	0.591	0	1	Plek
Steap4	0	1.5783912560949	0.655	0.082	0	1	Steap4
Rnf149	0	1.57367531278165	0.999	0.596	0	1	Rnf149
Pbx11	0	1.55917069687323	0.999	0.592	0	1	Pbx1
Samhd1	0	1.55611420001231	1	0.893	0	1	Samhd1
Mmp91	0	1.55242766473343	0.999	0.469	0	1	Mmp9
Hdc1	0	1.54360843669679	0.996	0.334	0	1	Hdc
Adgre5	0	1.54178674698005	0.997	0.759	0	1	Adgre5
Klhl2	0	1.5415334357331	0.999	0.649	0	1	Klhl2
Sycp2	0	1.53427308265076	0.985	0.146	0	1	Sycp2
Tlr4	0	1.53094803286758	0.998	0.412	0	1	Tlr4
Marcks	0	1.52978585523981	0.918	0.29	0	1	Marcks
Stfa11	0	1.52593729290231	0.999	0.895	0	1	Stfa1
Rab11fip1	0	1.52286454182002	0.999	0.472	0	1	Rab11fip1
Pilra1	0	1.5223301172264	0.999	0.478	0	1	Pilra
Il15	0	1.51064158863769	0.992	0.365	0	1	Il15
Zfp36	0	1.50104510391292	0.998	0.576	0	1	Zfp36
Skap21	0	1.49722495746703	0.999	0.812	0	1	Skap2
Slc40a11	0	1.49681230659748	0.983	0.417	0	1	Slc40a1
Cd14	0	1.49175043472129	0.685	0.113	0	1	Cd14
Hp1	0	1.48191717789854	0.999	0.607	0	1	Hp
Slfn11	0	1.46542658553788	0.999	0.538	0	1	Slfn1
Hacd41	0	1.46004171518767	0.982	0.35	0	1	Hacd4
Trem11	0	1.45854485952929	0.998	0.314	0	1	Trem1
Atrnl1	0	1.44645728039558	0.996	0.629	0	1	Atrnl1
Trim30d	0	1.44060219377467	0.983	0.469	0	1	Trim30d
Fos	0	1.4323871405577	0.86	0.202	0	1	Fos
Lcp11	0	1.43204060285117	1	0.972	0	1	Lcp1
Cd300lb1	0	1.42530209158343	0.919	0.33	0	1	Cd300lb
Tbc1d14	0	1.42271342470505	0.995	0.613	0	1	Tbc1d14
Nfam11	0	1.42260091593823	0.999	0.59	0	1	Nfam1
Rnf144a1	0	1.42101758250398	0.998	0.47	0	1	Rnf144a
Txnip	0	1.41628633312874	0.999	0.829	0	1	Txnip
Mgam1	0	1.41557001171388	0.984	0.294	0	1	Mgam
Lyn	0	1.41255888699608	0.999	0.819	0	1	Lyn
Gab2	0	1.41150470042805	0.996	0.617	0	1	Gab2
Entpd3	0	1.41090527380482	0.85	0.077	0	1	Entpd3
Slc2a31	0	1.41069115926605	0.987	0.583	0	1	Slc2a3
Lilrb4b	0	1.40968541501618	0.987	0.417	0	1	Lilrb4b
Iqgap11	0	1.40829549035284	1	0.935	0	1	Iqgap1
Mtus11	0	1.40742720368187	0.98	0.449	0	1	Mtus1
Ipcef11	0	1.40521017840865	0.999	0.714	0	1	Ipcef1
Dmxl21	0	1.40516108193237	0.998	0.385	0	1	Dmxl2
Anxa21	0	1.39926167320201	1	0.719	0	1	Anxa2
Ier3	0	1.39427737575954	0.978	0.431	0	1	Ier3
Stk17b	0	1.3870465917505	1	0.935	0	1	Stk17b
Ncf21	0	1.38406842460863	0.999	0.671	0	1	Ncf2
Fpr11	0	1.38275887755391	0.984	0.289	0	1	Fpr1
Jaml	0	1.3812738776666	0.878	0.184	0	1	Jaml
Btg1	0	1.38056351896306	0.999	0.919	0	1	Btg1
Cd101	0	1.37533999939765	0.673	0.096	0	1	Cd101
Pde4b	0	1.37289952673718	0.989	0.546	0	1	Pde4b
Zyx1	0	1.37188103050857	1	0.745	0	1	Zyx
Alox5ap1	0	1.36380340586426	0.999	0.654	0	1	Alox5ap
S100a91	0	1.35935795929465	1	0.998	0	1	S100a9
Prr131	0	1.35895762829352	0.999	0.877	0	1	Prr13
Svil1	0	1.35823339206742	1	0.951	0	1	Svil
Fosl21	0	1.35650496126586	0.999	0.432	0	1	Fosl2
Fcgr31	0	1.35435394375458	0.999	0.51	0	1	Fcgr3
Prr5l	0	1.35305731542692	0.757	0.114	0	1	Prr5l
Themis2	0	1.34831639215641	0.993	0.43	0	1	Themis2
N4bp11	0	1.34360390907506	0.999	0.731	0	1	N4bp1
Bst11	0	1.34235496073854	0.998	0.427	0	1	Bst1
Rassf31	0	1.34154163022116	0.977	0.661	0	1	Rassf3
Ripor2	0	1.33918219934262	1	0.868	0	1	Ripor2
Spi11	0	1.33901826221312	0.999	0.675	0	1	Spi1
Trim30a	0	1.33607859686846	0.993	0.745	0	1	Trim30a
Ddx601	0	1.33390391791694	0.941	0.424	0	1	Ddx60
Cebpb	0	1.33315152521535	0.994	0.535	0	1	Cebpb
Klra2	0	1.33069593711938	0.995	0.248	0	1	Klra2
Klf2	0	1.32994314131381	0.992	0.592	0	1	Klf2
Il1rn1	0	1.32360348210142	0.979	0.276	0	1	Il1rn
Sema4a	0	1.32346772043638	0.999	0.6	0	1	Sema4a
Nlrp3	0	1.32040792454936	0.923	0.182	0	1	Nlrp3
Ptpn12	0	1.31471681351869	0.999	0.744	0	1	Ptpn12
Rbm47	0	1.31450034555677	0.998	0.444	0	1	Rbm47
St3gal6	0	1.31429042612356	0.913	0.366	0	1	St3gal6
Litaf	0	1.31414838147691	0.999	0.613	0	1	Litaf
Casp4	0	1.31409140820001	0.865	0.427	0	1	Casp4
Pag11	0	1.30474113479042	1	0.832	0	1	Pag1
Lst11	0	1.30225269878235	0.999	0.636	0	1	Lst1
Sat1	0	1.30035020176945	0.999	0.744	0	1	Sat1
Bcl6	0	1.29977053232569	0.998	0.57	0	1	Bcl6
Notch2	0	1.29797984543825	0.999	0.681	0	1	Notch2
Ets2	0	1.2967261553825	0.986	0.376	0	1	Ets2
Txn11	0	1.29221361388189	1	0.991	0	1	Txn1
App1	0	1.29047635659426	0.998	0.536	0	1	App
Slfn21	0	1.28880159061859	1	0.837	0	1	Slfn2
Fcgr41	0	1.28581664799794	0.996	0.321	0	1	Fcgr4
Cask1	0	1.28450876334984	0.998	0.586	0	1	Cask
Selplg	0	1.27938982854071	1	0.772	0	1	Selplg
S100a81	0	1.27303987136017	1	0.993	0	1	S100a8
Tarm11	0	1.27298646129981	0.988	0.311	0	1	Tarm1
Glipr21	0	1.27077376779484	0.999	0.641	0	1	Glipr2
Herc4	0	1.26925403604323	1	0.98	0	1	Herc4
Glipr1	0	1.26863092308565	0.989	0.524	0	1	Glipr1
Nampt	0	1.26752398544504	0.988	0.623	0	1	Nampt
Snap23	0	1.26608553523765	0.999	0.879	0	1	Snap23
Slc15a3	0	1.25958928465134	0.998	0.343	0	1	Slc15a3
Mcemp11	0	1.25458444241428	0.999	0.526	0	1	Mcemp1
Rara	0	1.25288549768121	0.997	0.511	0	1	Rara
Cstdc61	0	1.25278568233842	0.877	0.284	0	1	Cstdc6
Trpm21	0	1.24845275284485	0.991	0.301	0	1	Trpm2
Upp1	0	1.2478274944439	0.652	0.156	0	1	Upp1
Grina	0	1.24203589294297	0.999	0.825	0	1	Grina
Zfand41	0	1.23885770549066	0.951	0.421	0	1	Zfand4
Tmem1541	0	1.23667808334129	0.999	0.616	0	1	Tmem154
Fgl2	0	1.2364539077397	0.795	0.268	0	1	Fgl2
Cd274	0	1.23584260048369	0.529	0.333	0	1	Cd274
Cebpd1	0	1.23573043518108	0.989	0.439	0	1	Cebpd
Sgms21	0	1.23356028421371	0.99	0.404	0	1	Sgms2
Slc44a1	0	1.23182114082357	0.904	0.345	0	1	Slc44a1
Basp1	0	1.23038132143279	0.62	0.147	0	1	Basp1
Irf1	0	1.22861155288178	0.996	0.735	0	1	Irf1
Mmp81	0	1.22716870493653	0.927	0.47	0	1	Mmp8
Ssh2	0	1.22703393704564	0.999	0.925	0	1	Ssh2
Clec4e	0	1.22656756080759	0.93	0.249	0	1	Clec4e
Adam19	0	1.22541357116461	0.958	0.399	0	1	Adam19
Ier5	0	1.22170254999451	0.991	0.545	0	1	Ier5
Slfn5	0	1.21647269273913	0.347	0.261	0	1	Slfn5
Phf21a	0	1.21385800066607	0.999	0.812	0	1	Phf21a
Socs3	0	1.20834106611115	0.752	0.269	0	1	Socs3
Picalm	0	1.20827770330766	1	0.984	0	1	Picalm
Wfdc211	0	1.20759794998244	0.999	0.604	0	1	Wfdc21
Cass4	0	1.19937283675235	0.681	0.116	0	1	Cass4
Chrm3	0	1.18229279242946	0.76	0.127	0	1	Chrm3
Mxd1	0	1.17874596939457	0.999	0.779	0	1	Mxd1
Ppp1r3b1	0	1.17534269054093	0.997	0.322	0	1	Ppp1r3b
Ggt51	0	1.17527090174479	0.994	0.292	0	1	Ggt5
Ptafr1	0	1.17085793571374	0.997	0.411	0	1	Ptafr
Marchf1	0	1.16864347956018	0.992	0.425	0	1	Marchf1
Lilrb4a	0	1.16611700904267	0.989	0.343	0	1	Lilrb4a
A530064D06Rik1	0	1.1637608518006	0.985	0.304	0	1	A530064D06Rik
Siglece1	0	1.16181385625401	0.998	0.33	0	1	Siglece
Abtb2	0	1.16049040220872	0.999	0.674	0	1	Abtb2
Ccpg11	0	1.15992679979202	0.993	0.441	0	1	Ccpg1
Dennd31	0	1.15926978544672	0.997	0.437	0	1	Dennd3
Xdh1	0	1.15446859076631	0.999	0.588	0	1	Xdh
Mctp11	0	1.15065895149352	0.983	0.579	0	1	Mctp1
Rasgrp41	0	1.15038997815335	0.999	0.436	0	1	Rasgrp4
Map3k5	0	1.14819149675954	0.996	0.786	0	1	Map3k5
Tnfrsf1a1	0	1.13930349976137	0.998	0.534	0	1	Tnfrsf1a
Cstdc51	0	1.13839040507848	0.999	0.859	0	1	Cstdc5
Ifit3	0	1.13553567172781	0.319	0.153	0	1	Ifit3
Cmip	0	1.13496258044596	1	0.997	0	1	Cmip
Rgs2	0	1.13028403325934	0.96	0.525	0	1	Rgs2
Marchf7	0	1.12851297707902	1	0.98	0	1	Marchf7
Nadk1	0	1.1270443828783	0.999	0.765	0	1	Nadk
Pde7b	0	1.12587067788156	0.767	0.217	0	1	Pde7b
Osbpl9	0	1.12266565131932	1	0.934	0	1	Osbpl9
Pfkfb41	0	1.11402645474256	0.998	0.419	0	1	Pfkfb4
Xpo6	0	1.10990095487575	1	0.798	0	1	Xpo6
Retreg1	0	1.1088122290756	0.998	0.643	0	1	Retreg1
Galm	0	1.10691631724536	0.917	0.322	0	1	Galm
Nfkbiz	0	1.1065797482186	0.993	0.542	0	1	Nfkbiz
Plaur1	0	1.10387475628563	0.999	0.522	0	1	Plaur
Stx111	0	1.10098654423514	0.994	0.496	0	1	Stx11
Slc2a1	0	1.09987819509327	0.982	0.491	0	1	Slc2a1
Egln3	0	1.09633825619764	0.832	0.18	0	1	Egln3
Lilra6	0	1.09463197169604	0.956	0.273	0	1	Lilra6
Cyp4f18	0	1.09320332243492	0.905	0.286	0	1	Cyp4f18
Sirpb1c	0	1.0876810175418	0.718	0.1	0	1	Sirpb1c
Resf1	0	1.08597636492155	0.999	0.967	0	1	Resf1
Ptprc	0	1.08595727304374	1	0.944	0	1	Ptprc
Gsap	0	1.08431827730829	0.999	0.601	0	1	Gsap
Slc16a31	0	1.08339850654813	0.998	0.439	0	1	Slc16a3
Pten1	0	1.0829030011196	1	0.931	0	1	Pten
Lsp1	0	1.08206321399531	1	0.868	0	1	Lsp1
Tlr13	0	1.08096603939974	0.994	0.284	0	1	Tlr13
Niban11	0	1.07711478700097	0.985	0.622	0	1	Niban1
Eif4ebp1	0	1.0756462587831	0.985	0.514	0	1	Eif4ebp1
Ddx6	0	1.07200571742838	1	0.999	0	1	Ddx6
Cd300a	0	1.0700776017841	0.855	0.344	0	1	Cd300a
Vav31	0	1.06938911995956	0.999	0.749	0	1	Vav3
Chil11	0	1.06901607432408	0.997	0.38	0	1	Chil1
Tsc22d3	0	1.06838929892162	0.939	0.481	0	1	Tsc22d3
Klra171	0	1.06658958527898	0.951	0.262	0	1	Klra17
Emilin2	0	1.0663334113676	0.99	0.412	0	1	Emilin2
Nedd9	0	1.06204402016006	1	0.844	0	1	Nedd9
Ndel11	0	1.06047816245186	0.999	0.944	0	1	Ndel1
Ifitm31	0	1.05765148427144	0.98	0.688	0	1	Ifitm3
Oasl2	0	1.05707331443594	0.731	0.366	0	1	Oasl2
Atp11a1	0	1.05698521831934	0.968	0.467	0	1	Atp11a
Ppp1r3d1	0	1.05490407041892	0.992	0.281	0	1	Ppp1r3d
Pirb1	0	1.05469782057581	0.999	0.521	0	1	Pirb
Fas	0	1.05324549406401	0.969	0.354	0	1	Fas
Il17ra1	0	1.0510634994153	0.998	0.75	0	1	Il17ra
Cmtm61	0	1.05080225887817	0.999	0.675	0	1	Cmtm6
St3gal4	0	1.04905123995314	0.984	0.656	0	1	St3gal4
Tlr2	0	1.04725999095122	0.973	0.289	0	1	Tlr2
Gbp5	0	1.04628154473471	0.361	0.242	0	1	Gbp5
Fgd41	0	1.04388390162565	0.996	0.512	0	1	Fgd4
C5ar21	0	1.04283658851061	0.979	0.336	0	1	C5ar2
Pi161	0	1.03960931019228	0.973	0.388	0	1	Pi16
Sgms1	0	1.03826150465372	0.998	0.738	0	1	Sgms1
Raf1	0	1.03589582243761	1	0.855	0	1	Raf1
Asb71	0	1.03274433346752	0.967	0.517	0	1	Asb7
Hsd17b111	0	1.03212379953552	0.997	0.494	0	1	Hsd17b11
AB1246111	0	1.03202641530284	0.999	0.668	0	1	AB124611
Sdcbp	0	1.03042535601964	1	0.999	0	1	Sdcbp
Snx181	0	1.0281998333901	0.999	0.617	0	1	Snx18
Mgst11	0	1.02228736704952	0.996	0.548	0	1	Mgst1
Rnd11	0	1.02223809024765	0.984	0.29	0	1	Rnd1
Hck1	0	1.01987150157513	0.999	0.551	0	1	Hck
Scnn1a	0	1.01814555907714	0.94	0.245	0	1	Scnn1a
Apbb1ip	0	1.01771427011773	1	0.886	0	1	Apbb1ip
Qsox11	0	1.01602220640719	0.968	0.504	0	1	Qsox1
Wdfy31	0	1.01291605016925	0.996	0.517	0	1	Wdfy3
Vnn3	0	1.0098085402814	0.828	0.102	0	1	Vnn3
Arsg1	0	1.00843839569686	0.987	0.373	0	1	Arsg
Cdh231	0	1.00602798669904	0.981	0.493	0	1	Cdh23
Jmjd1c	0	1.00597485266682	1	0.91	0	1	Jmjd1c
Mrpl33	0	1.00516072102109	1	0.94	0	1	Mrpl33
Cpeb21	0	1.00399927578912	0.995	0.49	0	1	Cpeb2
Timp21	0	1.00297212178397	0.971	0.434	0	1	Timp2
Stat3	0	0.998310612046501	1	0.846	0	1	Stat3
Syk	0	0.99746896259473	0.999	0.736	0	1	Syk
Pglyrp11	0	0.995930506232034	0.999	0.673	0	1	Pglyrp1
Fam114a1	0	0.993199792213662	0.971	0.366	0	1	Fam114a1
Slc11a1	0	0.992303344245791	0.993	0.29	0	1	Slc11a1
Tgfbi	0	0.987794665906665	0.977	0.273	0	1	Tgfbi
Map3k3	0	0.985686446456187	0.996	0.744	0	1	Map3k3
Rnasel	0	0.98277097287608	0.996	0.784	0	1	Rnasel
Dennd5a1	0	0.977667114057907	0.999	0.672	0	1	Dennd5a
Myo1f1	0	0.970134779598378	1	0.749	0	1	Myo1f
Dusp16	0	0.969154445856851	0.688	0.257	0	1	Dusp16
Trps1	0	0.968753758611892	0.993	0.527	0	1	Trps1
Il18rap1	0	0.965396312403263	0.998	0.531	0	1	Il18rap
Fndc3b	0	0.965142464745114	0.989	0.506	0	1	Fndc3b
Klf6	0	0.964447264929513	0.999	0.74	0	1	Klf6
Snx20	0	0.96317673945717	0.998	0.67	0	1	Snx20
Mpzl3	0	0.960558239495692	0.943	0.242	0	1	Mpzl3
Kcnj2	0	0.954985666647211	0.977	0.231	0	1	Kcnj2
Braf	0	0.953973906993752	0.999	0.912	0	1	Braf
Dgkg1	0	0.950142772539532	0.971	0.416	0	1	Dgkg
Sirpa	0	0.948615463390855	0.999	0.534	0	1	Sirpa
Gmfg1	0	0.94701925355215	1	0.869	0	1	Gmfg
Retn	0	0.946011154038029	0.859	0.066	0	1	Retn
Atg3	0	0.945354157574824	0.999	0.805	0	1	Atg3
Ctnnbip11	0	0.945019823441074	0.964	0.371	0	1	Ctnnbip1
Cap11	0	0.943900519824978	1	0.917	0	1	Cap1
Rufy4	0	0.942821166827858	0.881	0.075	0	1	Rufy4
Kdm6b1	0	0.942795554706423	0.999	0.6	0	1	Kdm6b
Cdk2ap21	0	0.942392139553915	1	0.873	0	1	Cdk2ap2
Cd91	0	0.940859410103352	0.998	0.512	0	1	Cd9
Atp11b	0	0.939918329177821	1	0.978	0	1	Atp11b
Il4ra	0	0.938489909721202	0.973	0.482	0	1	Il4ra
R3hdm41	0	0.938248419517706	0.987	0.773	0	1	R3hdm4
Fyb	0	0.936984636805018	1	0.771	0	1	Fyb
Rin31	0	0.936068060293771	0.994	0.739	0	1	Rin3
Ptpn1	0	0.935110839058511	1	0.853	0	1	Ptpn1
H2-D1	0	0.934902326264156	1	0.964	0	1	H2-D1
Sbno2	0	0.933159151420939	0.999	0.81	0	1	Sbno2
Atp6v1g11	0	0.933151287726744	1	0.984	0	1	Atp6v1g1
Fry1	0	0.933068506690184	0.992	0.763	0	1	Fry
Taldo1	0	0.932771339520703	1	0.998	0	1	Taldo1
hFcRn1	0	0.930387841366646	0.999	0.666	0	1	hFcRn
Pstpip21	0	0.927198621562551	0.989	0.47	0	1	Pstpip2
Emb	0	0.926596791001457	0.995	0.71	0	1	Emb
Baz2b1	0	0.92453012506832	1	0.989	0	1	Baz2b
Igf1r1	0	0.924313944821196	0.991	0.697	0	1	Igf1r
Tacstd21	0	0.924081623497983	0.971	0.274	0	1	Tacstd2
Numb1	0	0.921630861964597	0.999	0.833	0	1	Numb
Selp1	0	0.915442069863265	0.943	0.257	0	1	Selp
Diaph1	0	0.915085311538122	1	0.961	0	1	Diaph1
Pxn1	0	0.914137084635351	1	0.746	0	1	Pxn
Ofcc1	0	0.91358329158308	0.863	0.102	0	1	Ofcc1
Ctnna31	0	0.913114669597258	0.832	0.242	0	1	Ctnna3
Ccdc1801	0	0.912084524843412	0.929	0.31	0	1	Ccdc180
Igfbp6	0	0.911835232052239	0.583	0.079	0	1	Igfbp6
Tle3	0	0.911600547256937	0.999	0.675	0	1	Tle3
Tnfsf14	0	0.910713380511625	0.938	0.294	0	1	Tnfsf14
P2ry12	0	0.908220982045123	0.89	0.182	0	1	P2ry12
Chst11	0	0.904846962517262	0.978	0.529	0	1	Chst11
Gm493681	0	0.90164862862976	0.987	0.345	0	1	Gm49368
Med12l	0	0.900443827048072	0.855	0.244	0	1	Med12l
Slc35a51	0	0.900209807016431	0.991	0.575	0	1	Slc35a5
Mfsd14b1	0	0.899459821516383	0.999	0.826	0	1	Mfsd14b
Osm1	0	0.899362362162485	0.909	0.294	0	1	Osm
Por	0	0.89933259130783	0.997	0.694	0	1	Por
Gbp7	0	0.895049051763728	0.681	0.612	0	1	Gbp7
Adam81	0	0.89370219603369	0.977	0.376	0	1	Adam8
Ostf11	0	0.893602758637935	1	0.976	0	1	Ostf1
Rab311	0	0.890606233812044	0.998	0.507	0	1	Rab31
Mfsd61	0	0.888637760927135	0.969	0.573	0	1	Mfsd6
Ifit1bl21	0	0.887160275088749	0.849	0.239	0	1	Ifit1bl2
Hcar2	0	0.886306477146717	0.579	0.059	0	1	Hcar2
Rab27a1	0	0.884785215686674	0.999	0.727	0	1	Rab27a
9830107B12Rik1	0	0.884437545617539	0.974	0.308	0	1	9830107B12Rik
Iqsec1	0	0.884243514103233	0.999	0.774	0	1	Iqsec1
Anxa111	0	0.880963212967683	0.999	0.73	0	1	Anxa11
Nt5c21	0	0.878584965887834	0.967	0.708	0	1	Nt5c2
Pkm1	0	0.878225140189426	1	0.869	0	1	Pkm
Ubc	0	0.877289738220825	1	0.998	0	1	Ubc
Inpp5a1	0	0.876523896304044	0.996	0.57	0	1	Inpp5a
Mcam1	0	0.875139814811896	0.781	0.132	0	1	Mcam
Fmnl11	0	0.874895588272243	1	0.781	0	1	Fmnl1
Marcksl1	0	0.87173925762785	0.707	0.257	0	1	Marcksl1
Slc2a6	0	0.868185133884853	0.903	0.17	0	1	Slc2a6
Gtdc1	0	0.865033035149656	0.999	0.784	0	1	Gtdc1
Lipg1	0	0.863285414056842	0.354	0.105	0	1	Lipg
Ston2	0	0.863238930681757	0.935	0.24	0	1	Ston2
I830077J02Rik1	0	0.86261084871182	0.995	0.43	0	1	I830077J02Rik
Ehd11	0	0.862582317529699	0.954	0.59	0	1	Ehd1
Pnpla71	0	0.860812087848515	0.965	0.607	0	1	Pnpla7
Lmnb1	0	0.858083269486035	0.998	0.699	0	1	Lmnb1
Pdlim5	0	0.856053453814081	0.999	0.704	0	1	Pdlim5
Stk381	0	0.855391051574484	0.999	0.899	0	1	Stk38
Tnfaip6	0	0.854924113630347	0.804	0.1	0	1	Tnfaip6
Hdac41	0	0.852978105723165	0.991	0.673	0	1	Hdac4
Dynlt2b1	0	0.851831822042741	0.977	0.394	0	1	Dynlt2b
Vasp1	0	0.851788801450266	1	0.837	0	1	Vasp
Tet2	0	0.851447537586107	0.997	0.698	0	1	Tet2
Fcer1g1	0	0.850681866805603	1	0.747	0	1	Fcer1g
Tpcn21	0	0.850426256998596	0.974	0.433	0	1	Tpcn2
Tbc1d15	0	0.849992194286847	0.989	0.818	0	1	Tbc1d15
Fpr21	0	0.849394482172432	0.986	0.423	0	1	Fpr2
Tmem156	0	0.84922262477804	0.961	0.51	0	1	Tmem156
Glrx1	0	0.848682618712347	0.997	0.623	0	1	Glrx
Mctp2	0	0.848028185530365	0.989	0.62	0	1	Mctp2
Pbxip11	0	0.847196092414911	0.997	0.634	0	1	Pbxip1
Msra1	0	0.844098550040912	0.998	0.772	0	1	Msra
Spatc11	0	0.843489955640047	0.974	0.225	0	1	Spatc1
Pdlim71	0	0.843032000620609	0.985	0.407	0	1	Pdlim7
Lcp2	0	0.842643506889295	1	0.703	0	1	Lcp2
Map3k151	0	0.841881523109847	0.977	0.423	0	1	Map3k15
[truncated: 42,638 more rows]
