# Supplementary material for: Tissue-resident macrophage and dendritic cells drive type I IFN immunity to enteroviruses in the liver
Source: PLoS Pathog. 2026 Jan 27;22(1):e1013891. doi: 10.1371/journal.ppat.1013891 (PMC12858076; doi:10.1371/journal.ppat.1013891)
Supplement: S2 Table — Normalized gene count matrix generated by DESeq2 package “NormCounts”. Data normalized across all eight conditions for each liver sample. (TXT) [file ppat.1013891.s008.txt]

	dkoInf1	dkoInf2	dkoInf3	dkoUnf1	dkoUnf2	dkoUnf3	ifnarInf1	ifnarInf2	ifnarInf3	ifnarUnf1	ifnarUnf2	ifnarUnf3	ifnlrInf1	ifnlrInf2	ifnlrInf3	ifnlrUnf1	ifnlrUnf2	ifnlrUnf3	tgInf1	tgInf2	tgInf3	tgUnf1	tgUnf2	tgUnf3
Pcmtd1	6722.266474	6112.504363	5635.296828	6776.60853	6977.676202	7324.353738	5914.415915	6143.491029	5513.051673	8394.072654	7978.138103	8902.833856	6422.350579	6539.496181	6618.494634	7784.578834	7676.560962	9355.642223	6961.564891	7262.443595	5756.214835	7188.726479	7635.533961	8669.026071
Cdh7	3.68141647	1.421116052	0	0	2.955390175	3.689231231	0	0	0	0	0	0	11.73889706	7.738031242	6.690175082	2.828184862	8.971875485	6.696419596	3.098504458	0	0	1.964311817	0	0
Exo1	727.6933222	1273.035759	637.7932844	853.6645792	871.8401015	900.1724205	627.5111289	832.5545859	728.932781	911.3354893	1176.103757	746.3531528	1327.669257	1191.656811	1097.188713	1221.775861	1325.594603	1412.944535	1357.144953	1245.012466	1315.764352	1050.252051	820.8542235	893.4141526
Uxs1	2720.566771	3042.041021	2654.55972	3026.06524	3120.892024	3080.508078	2111.467893	1911.338551	2204.993233	2884.468569	2894.183615	2946.33653	2759.814698	2783.971685	3001.021394	2761.722518	2904.644688	2936.00797	3130.264129	3151.655701	3241.620366	3078.076617	3197.429524	2870.560449
Dsel	138.666687	95.49899869	90.28124116	90.94731595	75.85501448	75.01436837	141.642932	100.668365	94.38599192	111.3174893	99.96100991	109.4130276	83.3461691	73.94118742	53.52140065	97.57237775	74.01797275	95.98201422	82.11036814	91.41970815	72.19418005	79.88201388	83.09703847	103.8853666
Gmppa	1181.734687	1311.974339	952.3214794	897.0712527	817.6579483	800.5631772	1116.673347	1066.540515	1134.906264	811.027422	799.6880793	788.0343062	871.0261616	1032.59728	1256.797176	719.7730475	744.6656652	909.9690185	988.4229221	954.4837326	1178.493728	856.4399521	843.9768777	902.5560649
Pld5	9.817110586	5.968687418	10.19304336	14.46889117	14.77695087	14.75692493	6.588043348	13.6038331	9.097445005	6.116345566	9.371344679	14.32789648	22.30390441	29.23256247	31.53939681	36.76640321	51.58828404	23.06544528	6.197008916	7.747432894	3.050458312	13.09541211	8.670995319	10.80407812
Rbm8a2	96.94396704	125.626659	109.2111788	86.81334704	84.72118501	50.4194935	97.17363938	112.9118148	93.2488113	72.17287767	57.78995885	71.63948239	215.9957058	189.1518748	211.2183847	137.1669658	167.1011809	197.9164014	75.91335922	74.37535578	83.37919386	91.66788478	60.69696723	74.79746394
Asic4	0	13.07426768	4.368447153	10.33492227	0	0	0	25.8472829	0	0	4.68567234	0	0	7.738031242	0.955739297	0	0	2.232139865	3.873130572	1.549486579	0	1.964311817	2.16774883	2.493248798
Cntnap5a	25.76991529	16.4849462	13.10534146	24.80381344	31.52416186	28.28410611	14.82309753	32.64919945	18.19489001	22.01884404	17.18079858	16.93296856	38.73836028	42.98906245	39.18531119	45.2509578	47.10234629	31.24995812	17.04177452	22.46755539	19.31956931	19.64311817	18.06457358	15.79057572
Sntg1	177.9351294	239.3159431	227.159252	256.3060722	206.8773122	209.0564364	210.8173871	213.5801797	192.1835257	160.2482538	254.5881971	188.8677263	470.7297719	436.7688745	355.5350186	390.289511	607.8445641	411.4577819	176.6147541	175.8667267	158.6238322	265.1820953	179.9231529	216.9126454
B020011L13Rik	0	1.136892842	0	0	0	0	0	0	0	0	0	0	0	0	0	0	0	0	3.098504458	0	0	0	0	0
Rrs1	2227.256964	2502.585367	1911.923704	1207.118921	1035.371691	1060.039107	2666.510545	1976.63695	2277.772793	988.4014434	998.0482083	1049.844051	1349.973161	1374.790217	1244.372565	970.0674078	1120.362951	1161.456777	1791.710203	1611.466042	2076.345291	1329.184329	1105.551903	1224.18516
Tsn	7919.953966	9136.923544	7219.586995	7733.622332	7486.003312	7018.147546	8047.294949	8664.281303	7795.373188	7181.812963	9299.497703	6775.792498	8193.750145	8090.541554	7594.304457	7508.83081	8463.843035	8512.6374	8343.497879	8501.258115	8178.278735	7449.97995	7152.848555	7175.570041
Nifk	3636.012333	4386.132583	3321.475985	2359.462753	2112.118845	2093.023852	4063.175735	3405.039426	3601.451041	2135.827872	2061.695829	2051.494268	3163.632757	3215.581872	3349.866237	2705.158821	2785.767338	2982.882907	3169.770061	2971.915258	3283.309963	2420.686929	2188.703735	2307.917304
Adhfe1	219.6578494	264.8960321	232.9838482	184.9951086	155.6505492	193.0697678	209.1703763	183.6517469	209.2412351	155.3551774	153.0652964	234.4564878	134.9973161	152.1812811	160.564202	278.5762089	225.4183716	108.6308068	170.4177452	158.8223743	149.4724573	183.9905402	197.2651435	136.297601
Cep170	5031.269175	4856.237773	4796.554974	5603.594853	5853.642806	6029.433576	4381.048826	4225.350562	5445.958016	6069.861339	5549.397941	6296.459234	5554.846087	5838.774463	6794.350665	6141.403429	6170.407365	6313.979633	5043.590631	5294.59564	5889.418181	5530.847305	5956.973784	5941.411886
Mybl1	287.1504846	344.7627542	285.405214	395.8275228	444.2936562	484.5190351	245.4046147	311.5277781	279.7464339	481.9680306	610.6992949	446.7698629	592.8143013	496.0937807	482.6483452	599.5751908	718.8715232	702.380011	580.1949598	556.2656818	467.7369412	474.0539185	412.5948606	389.7778954
Vcpip1	6829.027552	6566.40883	5696.455088	5150.925258	5795.520132	5555.982234	10199.93811	12808.00887	7472.413891	5702.880605	7412.733641	5217.95939	12965.6118	8942.584772	9542.101145	7507.416717	7501.60939	7016.359644	6321.72372	7251.597189	8776.168564	6334.905609	5358.675107	5170.166924
Tpp2	8272.142808	9431.663013	8473.331328	7484.550705	7733.270957	8137.214353	8594.102547	7699.769536	8415.136629	8666.861667	8248.345208	8540.728836	7980.102219	8136.10996	8521.371575	7800.13385	7940.109804	8685.256217	9243.613424	9452.642874	8766.000369	7853.973414	8696.285722	8857.681897
Sdccag8	4859.46974	4943.210075	5427.067513	7370.866561	7284.05165	7046.431652	4825.741752	4070.266864	5663.159515	7543.900621	6519.332115	7794.375684	6463.436719	7327.915586	8189.730039	6879.559678	6735.63552	7205.347486	6776.42925	6858.802341	7553.9516	7205.095744	7518.475524	7423.232755
Mettl21c	63.81121881	32.9698924	64.07055825	54.77508801	51.22676303	68.86564965	60.93940097	55.77571572	42.07568315	44.03768807	51.54239573	32.56340108	46.95558822	61.04446869	39.18531119	65.04825183	81.8683638	63.24396286	64.2939675	67.40266618	51.85779131	77.26293146	91.76803379	92.25020553
Gm8251	213.5221553	281.0967551	337.8265798	362.7557716	501.4311996	458.6944164	396.9296117	423.0792095	388.9157739	529.675526	965.2485019	408.9963176	298.1679852	289.7462809	222.6872563	592.5047287	654.9469104	455.3565326	325.3429681	404.4159971	226.7507345	412.5054815	347.5623957	373.1562368
Niban1	11358.39695	12710.17775	16126.85074	21834.59027	22429.44117	20769.14209	14235.11466	13899.03628	16191.17775	18550.8761	16780.95454	21244.36287	13691.07564	15779.56526	16155.81708	16826.28584	16818.90208	15309.50329	12512.53563	13734.64903	14822.17694	20246.81667	20278.56772	18489.102
Akt3	5614.160117	5889.389142	5090.697082	6385.948469	6369.850956	6935.754715	6480.987643	7329.745276	6095.288153	9855.879244	7917.224363	8855.942559	10053.19144	10049.98302	10332.49754	9723.299557	8883.278214	11920.37093	9733.177129	9676.543685	8993.767923	8278.264767	9182.584042	9340.54108
Zbtb18	1627.18608	1892.073912	1422.657623	1748.668848	1700.33448	1805.263816	1087.027152	1490.980108	1578.406708	1794.535789	1555.643217	1755.818586	1865.310742	1730.739654	1981.247563	1866.602009	1927.831745	2167.407809	1628.264093	1578.926824	1597.423336	2086.75392	1963.257857	1806.774296
Tex30	1937.652202	1913.959099	1648.360726	2083.520329	1870.761981	1762.222785	1874.298332	2092.269531	1804.705653	1706.460413	1927.373222	1594.304117	2125.914257	1941.38606	1770.029179	1964.174387	2090.446988	2279.014803	2142.615833	2062.366636	1932.97375	1923.061269	1746.482974	1876.585262
Edem3	2471.45759	2808.409542	2683.682701	3061.203975	3325.799076	3380.565552	2262.99289	2012.006916	2730.370682	4362.177657	3864.117789	4310.091768	3477.061308	3502.748809	3264.80544	3502.706952	3462.022453	3767.108046	3229.416271	3259.345019	3056.559229	3461.117421	3900.502727	3419.075185
1700016C15Rik	7.36283294	8.242473101	10.19304336	9.30143004	7.881040466	6.148718719	8.235054185	20.40574965	13.64616751	7.339614679	6.247563119	10.42028835	5.869448528	11.17715624	10.51313227	12.72683188	6.728906614	9.672606084	13.94327006	8.522176184	10.16819437	7.857247267	8.670995319	9.141912259
1700025G04Rik	1925.380814	3256.629545	2513.313262	2289.185282	2252.992443	2447.19005	2360.166529	1631.099589	3206.849364	3204.965076	2588.053022	3124.783968	2354.822749	2466.712404	2148.50194	3010.602786	2739.786476	3480.650097	4644.658182	4546.968366	3873.065237	3226.709544	3031.95803	3371.703458
Adss	7225.393392	7490.134263	5362.996955	5932.245381	5558.103788	6013.446907	7337.433279	6791.033485	6198.77159	6019.707306	5902.385257	6386.334221	5386.979859	5863.708119	5571.960104	5512.132297	5392.097166	6404.753321	6741.571074	7103.621221	6725.243759	6509.07459	6644.872746	6376.899342
Tsen15	1155.964772	1345.512678	843.1103006	943.5784029	944.7397258	933.3755015	983.2654696	1073.342432	1062.126704	888.0933761	996.4863175	889.6321176	977.8501248	860.6410303	867.811282	944.613744	1040.737556	1194.938875	1126.30637	1041.254981	991.3989514	1071.859481	923.4610014	1043.009081
Epha4	24.54277647	15.06383015	11.64919241	26.87079789	16.74721099	19.6758999	41.17527092	17.68498303	20.46925126	39.14461162	10.93323546	26.05072087	5.869448528	8.597812491	9.557392974	35.35231078	24.67265758	13.39283919	10.07013949	11.62114934	7.117736062	11.7858709	20.95490535	25.76357091
Colgalt2	38.04130352	17.05339262	29.12298102	21.70333676	15.76208093	29.51384985	41.17527092	24.48689959	17.05770938	26.91192049	26.55214326	33.86593713	11.73889706	12.89671874	7.645914379	16.96910917	10.09335992	12.64879257	16.2671484	17.04435237	19.31956931	24.22651241	15.89682475	11.63516106
Poglut2	220.8849882	306.9610672	195.1239728	218.0668598	240.3717342	211.5159239	207.5233655	206.7782632	179.6745388	185.9369052	215.5409276	213.6159111	234.7779411	271.6908747	203.5724703	264.4352846	280.3711089	264.1365507	250.204235	253.3410556	247.0871233	294.6467725	220.3877977	211.9261478
Catspere2	125.16816	116.8157395	131.0534146	108.5166838	108.3643064	124.2041181	128.4668453	100.668365	121.6783269	128.4432569	129.6369347	162.8170054	139.692875	142.7236873	140.4936767	152.7219826	133.4566478	159.2259771	164.2207363	108.4640605	130.152888	132.2636623	147.4069204	135.466518
Bivm	143.5752423	177.3552833	133.9657127	191.1960619	154.6654191	188.1507928	126.8198344	156.4440807	109.1693401	178.5972905	199.9220198	178.4474379	138.5189853	169.3769061	156.7412448	176.7615539	210.8390739	181.5473757	181.2625108	206.8564583	171.8424849	218.6933823	210.2716365	154.5814255
Sgpp2	17.17994353	6.821357049	11.64919241	11.36841449	8.866170524	12.29743744	13.1760867	13.6038331	10.23462563	9.786152905	3.12378156	13.02536043	18.78223529	9.45759374	14.33608946	7.070462156	10.09335992	12.64879257	7.746261145	11.62114934	6.100916624	8.512017873	11.56132709	10.80407812
Desi2	4377.204183	4589.067955	4416.500072	3660.629467	3459.776764	3412.538889	5084.322454	3970.958883	4197.333689	4297.344394	3475.206985	4362.193209	3462.974632	3441.70434	3428.23686	3190.192525	2725.207178	3321.42412	4956.057881	4901.026049	5296.612449	3851.360702	4515.420812	4250.158118
Cox20	4601.770587	5219.190812	5261.066521	6256.76194	5897.973658	5567.049928	4193.289591	4686.520504	5253.77449	5241.70815	6588.055309	4828.501113	4958.510116	4586.073183	3807.665361	5093.560937	5905.737038	5247.760824	4293.752553	4699.592794	4165.909235	4977.566144	5160.68738	5428.633716
Ercc5	957.1682822	925.1465498	1044.05887	848.4971181	842.2861998	815.3201021	1004.676611	1076.063198	892.6867911	1193.910654	1030.847915	1095.432812	820.5489042	868.3790616	878.3244143	937.5432819	875.8793442	878.7190604	1068.984038	982.374491	995.4662292	1009.001503	1112.777733	1042.177998
Farsb	3326.77335	4756.475426	3021.509281	2555.826277	2543.60581	2359.878244	3682.716231	3045.898232	3538.906107	2867.342801	2678.642687	2584.23151	3070.89547	2706.591372	2725.768476	2666.978325	2740.907961	2973.954347	3433.142939	3181.87069	3230.435352	2935.991395	2805.789569	2706.006029
Rgl1	2205.168465	2957.342504	2111.416124	1171.980185	1630.390246	1572.842248	2305.815172	2198.379429	2612.103897	1900.960202	2219.446798	1811.827636	2321.953838	2756.458685	4765.316137	2000.94079	2066.895815	2362.348024	1886.214589	1701.336264	2504.426274	1348.827448	1315.100957	1632.24688
Apobec4	7.36283294	6.537133839	14.56149051	25.83730567	19.70260116	14.75692493	13.1760867	34.00958276	10.23462563	22.01884404	29.67592482	10.42028835	16.43445588	12.03693749	18.15904665	15.55501674	22.42968871	26.04163176	14.71789618	10.84640605	17.28593044	9.821559084	16.61940769	13.29732692
Mogat1	31.90560941	14.49538373	18.92993766	28.93778235	13.79182081	23.36513113	16.47010837	14.96421641	25.01797376	48.93076453	18.74268936	63.82426613	0	6.878249993	4.778696487	12.72683188	3.364453307	10.41665271	10.07013949	9.296919473	8.134555499	13.09541211	26.7355689	18.28382452
Arpc5	59078.14437	41679.62846	52760.64857	51825.5012	48288.12006	45827.63036	53053.51308	58119.65617	50868.36374	39348.89756	40696.62616	44432.10951	32753.87057	38386.65343	42443.42646	34625.46727	34568.63624	34109.32928	35303.58517	39151.65213	41012.39519	44546.00861	46850.11029	43148.99478
Gulp1	33.13274823	32.9698924	39.31602438	32.03825903	52.21189308	89.7712933	74.11548766	65.2983989	15.92052876	58.71691743	92.15155601	80.75723469	28.17335293	44.70862495	44.91974698	72.11871399	29.15859533	53.57135677	38.73130572	24.79178526	21.35320818	56.96504269	40.46464482	100.5610349
Hnrnpu	33472.66568	38267.52882	31202.36187	31836.72804	30850.3329	30362.37303	32750.81049	31231.68004	34643.07058	31781.75483	34194.47484	29351.3472	39311.21846	37279.25518	35938.6648	33991.95386	36896.83793	38525.99003	38553.14172	37205.49699	38861.82208	33236.15594	31999.58564	31565.36087
Efcab2	921.5812563	898.429568	847.4787477	861.932517	901.3940033	907.5508829	872.9157436	950.9079339	844.9252048	1031.215862	960.5628296	894.8422618	900.3734042	914.807249	820.0243171	1016.732458	946.5328636	1049.105737	920.255824	831.2995495	738.2109115	874.1187585	1018.84195	871.8059964
Acsl3	543.6224987	952.431978	538.7751489	566.3537402	666.9330494	619.7908469	522.1024353	489.7379917	579.962119	581.0528287	616.946858	715.0922878	588.1187425	664.6109055	616.4518468	743.8126188	790.6465271	680.802659	485.6905738	562.4636281	463.6696634	671.7946413	668.3892225	492.0010961
Ncf2	37442.45978	28374.57154	34391.32829	36101.95046	35529.70068	32486.14048	29468.31789	33959.24858	31477.15972	25841.56001	25201.10773	31047.24913	21119.44969	26537.14825	29147.18135	22460.03008	23072.29929	21276.01315	19917.18666	22478.4018	28899.02523	28442.58034	28333.19979	25545.82718
Kif26b	23.31563764	26.43275857	10.19304336	31.0047668	37.43494221	33.20308108	70.82146599	27.20766621	20.46925126	14.67922936	32.79970638	6.512680217	19.956125	23.21409373	39.18531119	19.79729404	10.09335992	15.62497906	26.33728789	8.522176184	25.42048593	14.40495332	18.06457358	19.94599038
Sgk3	12711.93107	12350.35116	12764.60258	11489.33308	13053.9584	11471.04964	14256.5258	17429.23097	14269.34249	11332.36506	15045.69388	10667.7702	13962.24416	12628.46699	12953.1347	13747.80662	15155.74066	12447.89998	8122.729437	8367.227526	10443.75244	11715.81045	11624.19181	10133.3942
Utp14b	327.6460658	497.9590646	349.4757722	400.9949839	396.0222834	391.0585105	291.5209181	295.2031783	357.0747164	388.999578	406.0916028	373.8278444	340.4280146	422.1525933	374.6498046	421.3995445	484.4812762	449.4041596	291.259419	266.5116916	239.9693872	447.2083236	370.6850499	307.5006851
Smyd3	6986.101321	8471.557009	8492.261266	8919.037916	9057.285755	9330.065784	8837.860151	6089.075697	7928.423322	12583.76937	9850.845148	11528.74652	8676.218814	9593.439177	8125.695506	9178.873971	10464.57127	9662.933478	11746.4304	10905.28654	8625.679287	10217.6953	12794.77618	12359.86537
Ap1s3	2661.664108	2529.586572	2506.032517	2766.658691	2742.602082	2861.613692	2707.685816	2795.587703	3099.954385	4119.970373	2691.137814	3657.52121	5107.594109	4432.172339	4457.568083	4341.263764	3733.421686	4715.023443	4629.16566	4362.579463	3816.123348	3304.627246	3767.547466	3380.84537
Tfb2m	1294.631459	1512.351702	1234.814395	1327.004019	1222.546402	1239.581694	1521.838013	1587.567323	1350.970583	1321.130642	1357.283088	1363.755237	1144.542463	1285.372967	1180.338032	1233.0886	1222.418035	1215.77218	1385.031493	1408.4833	1222.216964	1229.004427	1308.59771	1315.604282
Cnst	1472.566588	1908.274635	2058.994758	3121.146525	3391.80279	3247.753227	1768.889639	1805.228653	1826.312085	3356.650446	4360.799057	3355.332848	2800.900838	2564.727466	2672.247075	3300.491734	3384.640027	3089.281574	2252.612741	2514.816717	2131.253541	3158.613401	3103.493741	3264.49376
Col3a1	560.8024422	89.81453448	313.072046	43.40667352	11.8215607	38.12205606	293.167929	34.00958276	50.03594753	143.1224862	17.18079858	41.68115339	116.2150809	122.0889374	43.96400768	83.43145344	155.8863365	17.85711892	38.73130572	10.84640605	39.65595806	32.08375967	106.9422756	9.972995192
Mcmdc2	413.5457834	525.8129392	562.0735337	466.1049942	638.3642777	584.1282783	675.2744431	759.0938872	834.6905792	582.2760979	865.287492	532.7372417	577.5537352	542.5219682	462.5778199	762.1958204	850.0852022	642.8562813	244.0072261	293.6277067	270.4739703	448.5178648	383.6915428	411.3860517
Tcf24	73.6283294	59.68687418	74.2636016	139.5214506	121.1709972	121.7446306	55.99836846	54.41533241	71.64237941	79.51249235	114.0180269	138.0688206	64.56393381	91.1368124	121.3788908	120.1978566	143.5500078	92.26178111	65.06859362	84.44701855	57.95870793	139.466139	153.187584	90.58803966
Sccpdh	236.8377929	243.0108449	132.5095636	206.6984453	211.8029625	197.9887428	195.9942896	228.5443961	164.8911907	215.2953639	160.8747503	221.4311274	193.6918014	169.3769061	172.0330735	168.2769993	208.596105	202.3806811	154.9252229	182.8394163	200.3134292	195.1216405	172.6973234	187.8247428
Smg7	6582.372648	7596.717967	6593.442903	6333.240365	6687.062835	6671.35981	7770.597129	7151.535062	7339.363757	7777.545021	7750.10205	7850.384733	7923.755513	7027.85193	7276.99901	6890.872417	6818.625368	7192.698693	7934.495291	8038.736371	8445.702247	7612.363061	7576.28216	7355.915037
Kif28	30.67847058	21.60096399	26.21068292	18.60286008	40.39033239	19.6758999	42.82228176	27.20766621	11.37180626	18.3490367	21.86647092	15.63043252	21.1300147	26.65321872	15.29182876	32.52412592	26.91562645	39.43447096	16.2671484	22.46755539	27.45412481	19.64311817	13.00649298	15.79057572
Col5a2	103.0796612	30.69610672	195.1239728	33.07175125	28.56877169	12.29743744	87.29157436	25.8472829	13.64616751	37.92134251	12.49512624	46.89129756	72.78116175	145.3030311	67.85749011	87.67373073	104.2980525	29.76186487	25.56266178	16.26960908	28.47094425	26.19082422	36.8517301	19.11490745
Wdfy1	1798.985515	1918.790893	2058.994758	2590.965012	2591.877183	2567.704937	2757.096141	2719.406237	3187.517293	3964.615196	3890.669933	4203.283812	2120.044808	2246.608404	2877.731024	2065.989042	2144.278241	2020.830625	2300.63956	2504.745055	3016.903271	2628.903981	2780.499165	2558.073267
Ppp1r42	2532.814531	1614.103612	3012.772387	4370.638627	4129.665204	4136.857954	1946.766809	2032.412666	2110.607241	2912.603758	3301.837109	3756.513949	1852.397955	2360.099529	2810.829274	2870.607635	2896.794297	2188.241115	1778.541559	2490.024932	2005.16793	3624.155302	4070.309719	2917.101094
Mrpl44	1396.483981	1424.242507	1246.463588	1695.960744	1457.007356	1517.50378	1324.196713	1120.955848	1273.642301	1226.93892	1304.178801	1398.923711	1347.625382	1475.384623	1520.581222	1216.119491	1259.427021	1397.319556	1659.249137	1595.971176	1585.221503	1577.997159	1482.740199	1546.645338
Serpine2	218.4307105	369.7743967	391.7040947	408.2294295	363.5129915	403.355948	205.8763546	302.0050949	191.0463451	233.6444006	374.8537872	229.2463436	287.6029779	276.8495622	294.3677036	206.457495	306.1652509	194.9402149	397.3831967	388.146388	455.5351079	396.1362164	440.0530124	391.4400613
Nmnat2	174.2537129	208.9040596	291.2298102	268.7079789	210.8178325	168.4748929	251.992658	167.3271472	229.7104864	292.361318	204.6076922	229.2463436	100.9545147	176.2551561	119.4674122	128.6824112	76.26094162	171.130723	295.9071757	284.3307872	229.8011928	189.8834756	227.6136271	242.6762163
Fam124b	85.89971763	74.75070433	81.54434686	27.90429012	51.22676303	68.86564965	141.642932	53.0549491	86.42572754	68.50307034	37.48537872	69.0344103	21.1300147	14.61628123	28.67217892	36.76640321	38.13047081	46.87493717	53.4492019	46.48459736	38.63913862	53.03641905	47.69047425	77.29071274
Ahctf1	6373.759048	6872.233004	5460.558941	4444.016575	5729.516418	5254.695017	6033.000696	6309.457793	5561.95044	5496.148125	7645.455367	5143.714835	5791.971807	4741.693589	4706.0603	5502.23365	6503.488242	5499.992629	4818.949058	5138.872239	5175.610936	5320.01117	4667.16323	4822.774258
Cops5	6286.632192	5028.477038	5859.543781	5624.264697	5004.460696	4685.323664	5354.432231	5969.361966	5919.025156	4319.363238	4940.260537	3920.633491	5780.23291	6129.380525	5872.062243	4782.460602	5284.43466	5194.189467	4751.556586	4692.620104	5056.643062	4227.8538	4167.858416	4453.773436
Lamc2	15.9528047	6.252910628	14.56149051	5.167461133	3.940520233	3.689231231	18.11711921	5.441533241	3.411541877	3.669807339	0	5.210144173	9.391117645	13.75649999	11.46887157	11.31273945	11.21484436	5.952372975	6.97163503	4.648459736	4.067277749	10.47632969	8.670995319	3.324331731
Cul3	14460.60389	15951.17501	16553.50241	16912.0668	17447.63846	19029.05469	13197.49784	13594.31042	15510.00655	17947.80443	19861.00316	18002.35066	16650.45158	15870.70208	16139.56951	17154.35528	18081.69355	16407.7161	15488.64916	16567.1105	15782.05449	18891.44151	19023.44115	18110.95927
Lamc1	1160.873327	1114.439208	946.4968832	739.9804343	918.1412142	821.4688209	948.6782421	867.924552	1051.892079	1251.404303	887.1539629	1250.434602	1257.235875	1065.268968	1237.68239	1148.243054	1044.10201	1324.402987	1262.640567	1128.026229	1140.871409	845.3088518	799.8993181	1173.489101
Gm45261	17.17994353	14.21116052	11.64919241	6.20095336	7.881040466	13.52718118	3.294021674	9.522683172	9.097445005	4.893076453	0	7.81521626	8.217227939	14.61628123	8.601653676	5.656369725	5.607422178	13.39283919	10.8447656	24.79178526	18.30274987	8.512017873	19.50973947	9.141912259
Shcbp1l	117.805327	163.9967924	94.64968832	75.44493255	89.6468353	87.31180581	121.8788019	129.2364145	147.8334813	77.06595413	96.83722835	80.75723469	132.6495367	158.1997498	173.9445521	142.8233355	159.2507899	156.2497906	120.8416739	141.778022	140.3210824	106.0728381	87.43253613	117.1826935
Dnah7b	14.72566588	8.810919522	11.64919241	15.5023834	11.8215607	14.75692493	8.235054185	12.24344979	7.960264379	11.00942202	4.68567234	13.02536043	11.73889706	16.33584373	10.51313227	33.93821835	23.55117315	8.18451284	10.07013949	9.296919473	10.16819437	11.7858709	13.72907592	9.141912259
Dhx9	9741.027979	11560.21064	8659.718407	8363.019098	8868.140784	8954.993942	9964.415563	9657.36112	8843.853725	9550.061966	11142.52882	9366.536688	10340.79442	9483.387177	10146.12838	9724.713649	10014.85601	10852.66403	9680.502553	9891.147576	10104.13475	8091.000373	8285.136027	8078.126106
Npl	191.4336564	238.7474967	200.948569	302.8132224	291.5984972	252.0974675	344.2252649	273.4370454	220.6130414	187.1601743	217.1028184	230.5488797	165.5184485	258.794156	226.5102135	156.9642599	171.5871186	191.9640284	312.9489503	292.8529634	315.2140256	297.9206255	239.8975371	235.1964699
Dnah7c	38.04130352	20.74829436	43.68447153	27.90429012	32.50929192	18.44615616	42.82228176	9.522683172	32.97823814	28.1351896	37.48537872	29.958329	42.2600294	50.7270937	31.53939681	41.0086805	45.98086186	30.50591149	41.82981018	32.53921816	31.52140256	19.64311817	33.23881539	25.76357091
Slc39a10	1040.613722	1261.098384	1004.742845	1106.870175	1094.479495	1096.931419	1157.848618	908.7360513	1161.061419	1206.143346	1015.229007	1289.510683	1103.456323	1104.818905	1119.170717	1180.76718	1137.185218	1335.563686	1331.582291	1313.964619	1222.216964	1155.015348	1271.74598	1315.604282
Cspp1	5623.977227	6177.307255	6264.353218	7238.579556	7455.46428	7358.786563	5010.206966	4708.286637	5315.182244	7940.239813	8032.804281	8056.185428	7200.639454	7076.859461	6871.765548	8539.704192	8578.234448	8212.042565	6994.873814	7223.70643	6185.312637	7504.980681	8050.29657	7209.644441
Rgs8	12.27138823	15.91649978	7.280745255	20.66984453	14.77695087	18.44615616	0	21.76613297	9.097445005	18.3490367	31.2378156	18.23550461	22.30390441	17.19562498	17.20330735	35.35231078	22.42968871	59.52372975	15.49252229	16.26960908	19.31956931	24.22651241	20.95490535	13.29732692
Tmeff2	18.40708235	22.45363362	24.75453387	19.63635231	21.67286128	29.51384985	19.76413004	17.68498303	21.60643189	15.90249847	23.4283617	29.958329	55.17281616	77.38031242	73.5919259	89.08782316	82.98984823	57.29158988	18.59102675	28.66550171	22.37002762	25.53605362	15.17424181	19.94599038
Rgs16	80.99116234	37.23324056	27.66683197	21.70333676	32.50929192	29.51384985	42.82228176	55.77571572	36.38978002	44.03768807	26.55214326	57.31158591	34.04280146	28.37278122	31.53939681	26.86775619	33.64453307	30.50591149	79.01186368	42.61088092	69.14372174	31.42898907	34.68398127	41.55414663
Cavin2	88.35399528	75.88759717	83.00049591	83.71287036	68.95910407	87.31180581	77.40950934	65.2983989	77.32828254	103.9778746	49.98050495	194.0778705	253.5601764	110.0519999	139.5379374	114.5414869	121.120319	63.98800948	99.92676877	121.6346964	115.9174159	41.90531876	89.60028496	162.0611719
Rnasel	28613.19594	13944.84337	11614.24483	7491.785151	9978.382359	8797.586743	23296.96829	32442.42118	14951.65087	7389.768712	12905.90351	6973.777976	9273.728674	7946.958085	8157.234903	9358.46371	9906.07202	7092.996446	5186.896463	5833.042226	7924.073875	7304.620876	5769.102219	6055.270248
Arfgef1	15610.43297	15542.46204	16690.38042	18706.2093	17808.19606	18548.22489	19619.19309	20321.40589	16967.87211	17476.84582	17754.01249	19521.10768	16402.76086	17048.60239	19045.01698	16772.55033	17635.34275	15587.03268	15323.6538	18612.43278	17351.00688	20128.95796	21515.62972	18359.45307
Dock10	30169.20797	35311.60744	34513.64481	34850.39138	33730.85319	37046.03028	35545.78788	23272.07729	35304.9097	47533.7912	38264.76222	45795.86475	39142.17834	40421.75564	39138.47997	40363.85436	35360.40425	44766.30905	50472.31374	49774.93211	47207.87602	42008.77251	49405.88616	47340.97709
Cpa6	5528.260399	2421.865976	7305.499789	9378.941957	8260.315538	10644.66185	7360.49143	10466.78919	7072.12631	4816.010498	6486.532409	5496.702103	7119.641064	9870.28874	10763.53597	9999.047581	10982.69708	5959.813441	5105.560721	7916.326931	5784.685779	9727.926887	12874.98288	9600.670038
Rgsl1	158.3009082	131.5953464	91.73739022	6.20095336	13.79182081	7.378462463	102.1146719	96.58721503	93.2488113	2.446538226	12.49512624	6.512680217	18.78223529	10.31737499	14.33608946	9.898647018	8.971875485	8.18451284	9.295513374	11.62114934	26.43730537	13.09541211	7.948412375	11.63516106
Teddm2	148.4837976	106.5837039	208.2293143	180.8611397	198.9962718	222.5836176	220.6994521	350.9788941	192.1835257	270.342474	304.5687021	226.6412715	159.649	184.8529686	140.4936767	278.5762089	248.9695447	174.1069095	144.0804573	160.3718609	100.6651243	181.3714578	195.0973947	157.9057572
Nabp1	9996.272855	7715.523269	8913.088341	5016.571268	5512.787806	5076.382174	11146.96934	9148.577762	8233.187729	5086.352972	4184.305399	5326.069881	4194.307918	3919.742715	5088.356019	3854.815967	3405.948231	4244.041931	5360.412712	4877.009007	5857.896779	3891.95648	3926.515713	4300.854177
Nyap2	8.589971763	9.095142732	14.56149051	20.66984453	58.12267343	9.83794995	0	39.451116	3.411541877	28.1351896	4.68567234	0	19.956125	6.878249993	13.38035016	14.14092431	24.67265758	16.36902568	2.323878343	10.07166276	16.269111	22.26220059	5.780663546	31.58115144
Glul	4477.829566	3252.65042	4467.465289	5545.719288	6626.969901	6629.548523	7525.192514	9375.761775	5664.296696	6398.920731	11670.44791	5053.839848	7137.24941	6391.613806	6234.287437	7558.324045	7633.944553	5353.415444	3454.832471	4934.34001	5547.76685	4507.440849	3261.739406	3708.292046
Irs1	85.89971763	35.24367809	64.07055825	57.87556469	66.98884396	67.63590591	88.93858519	87.06453186	78.46546316	92.9684526	82.78021133	190.1702623	104.4761838	110.0519999	59.25583644	205.0434025	142.4285233	72.91656894	69.7163503	37.96242118	25.42048593	38.63146573	65.75504783	55.68255649
Prex2	49.08555293	49.45483861	106.2988807	39.27270461	23.6431214	61.48718719	83.99755268	39.451116	65.95647628	42.81441896	48.41861418	148.4891089	59.86837499	61.90424993	73.5919259	50.90732752	56.07422178	29.01781825	37.95667961	38.73716447	19.31956931	32.08375967	21.6774883	45.7095613
Rhbdd1	3650.737999	4656.713079	4313.113489	4145.337321	4510.910536	4439.374915	4033.52954	4515.112207	4113.182323	4324.256315	4655.996415	4642.238459	3623.797521	4004.861058	4081.962539	3997.639303	4186.501398	3949.399469	3631.447225	3783.846225	3746.979627	4307.081044	4637.53733	4271.766274
Col4a4	106.7610776	47.46527613	101.9304336	69.24397919	59.10780349	94.69026827	100.4676611	110.1910481	65.95647628	78.28922324	67.16130353	54.70651382	59.86837499	76.52053117	56.38861854	74.94689885	54.95273734	45.38684393	51.12532356	57.33100342	63.04280512	71.36999601	89.60028496	54.02039062
Col4a3	22.08849882	9.379365943	27.66683197	8.267937813	10.83643064	13.52718118	9.882065022	14.96421641	13.64616751	19.57230581	17.18079858	9.117752304	22.30390441	28.37278122	22.93774314	60.80597454	43.73789299	14.13688581	6.97163503	4.648459736	6.100916624	12.44064151	13.00649298	10.80407812
Cacna1e	2496.000367	2118.315587	2230.820346	4014.083808	5211.338008	4744.351364	1961.589907	1905.897018	2656.453941	6543.266486	5218.277095	6899.533422	3613.232514	3726.291934	3254.292308	4799.429711	4099.025612	6200.1405	2691.825748	2543.482219	1816.039515	2979.206255	4456.169011	4477.874841
Ier5	10571.80096	5224.591053	10545.43143	5757.585195	6550.129757	5157.545261	10384.40333	10277.69591	9603.490383	4230.064593	3678.252787	4166.812803	5984.489719	4814.774995	5886.398332	3801.080455	3616.787305	3592.25709	4558.674684	3398.798811	5853.829501	3836.955749	3869.431661	4768.753868
Mr1	109.2153553	106.0152575	101.9304336	163.2917718	143.8289885	169.7046366	128.4668453	96.58721503	125.0898688	210.4022875	204.6076922	207.1032309	142.0406544	170.2366873	155.7855055	192.3165706	130.0921945	217.2616136	209.923677	209.9554314	209.4648041	159.7640278	235.5620395	247.6627139
A830018L16Rik	8.589971763	12.50582126	10.19304336	17.56936785	16.74721099	17.21641241	9.882065022	13.6038331	10.23462563	15.90249847	14.05701702	10.42028835	22.30390441	31.81190622	43.00826838	33.93821835	45.98086186	21.57735203	10.8447656	11.62114934	10.16819437	11.1311003	14.45165886	15.79057572
Stx6	3699.823552	3413.236534	3863.163432	2940.285385	2800.724755	2856.694717	3919.885792	3560.123123	3510.476591	3078.968358	2611.481384	3295.41619	2697.598543	2813.204247	2921.695032	2770.207073	2536.797793	2921.127037	3074.491048	3071.082399	3041.306937	2770.334432	3207.545685	3218.784198
BC034090	0	4.263348156	8.736894306	6.20095336	8.866170524	6.148718719	4.941032511	5.441533241	6.823083753	0	0	13.02536043	7.043338234	6.878249993	3.822957189	8.484554587	12.33632879	9.672606084	4.647756687	6.197946315	4.067277749	12.44064151	13.00649298	3.324331731
Mff	9074.691598	8511.632481	9297.511691	9840.912982	10887.6574	10367.9695	11881.53618	13070.56285	9794.536728	8549.427832	14082.00727	8402.660016	8918.040093	8378.568272	7929.76895	10037.22808	10074.29468	7763.382452	5976.240473	6989.733957	7354.65499	8322.789168	7605.185477	7963.436661
Tm4sf20	26.99705411	13.6427141	30.57913007	23.77032121	34.47955204	35.66256857	26.35217339	42.17188262	23.88079314	13.45596024	15.6189078	15.63043252	34.04280146	36.11081246	21.98200384	55.14960482	60.56015952	30.50591149	20.91490509	18.59383895	11.18501381	26.84559483	34.68398127	41.55414663
Xpr1	7989.900878	9189.789061	9068.89629	12053.61984	12636.26326	11982.62304	7050.853393	7169.220045	8688.059979	12111.58749	12309.26124	13270.23721	9934.628578	10601.96258	11149.65464	10696.19515	10507.18768	10937.48534	9465.156493	10066.23956	10819.97563	11144.85048	11895.88299	11552.05276
Myo1b	46.63127528	52.29707071	50.96521679	53.74159579	56.15241332	62.71693093	52.70434678	53.0549491	57.9962119	75.84268501	65.59941275	141.9764287	127.9539779	98.0150624	123.2903694	159.7924447	180.5589941	78.86894191	86.75812482	47.25934065	44.74005524	52.38164845	57.08405251	47.37172716
Cdc42bpa	1214.867435	2244.794916	1849.309295	1617.415335	2828.308397	2770.612655	1670.068989	2862.246485	1577.269528	2721.773777	5755.567524	2058.006949	2624.817382	1806.400404	1661.074899	2968.180013	4214.538509	2581.841778	819.5544291	966.1048819	823.6237443	1985.919247	1307.875127	1484.314118
Acbd6	5221.475693	5237.096875	4888.292364	5980.819516	4803.494164	4923.89395	5440.076794	5048.382465	5240.128323	5185.437771	5238.581676	5465.441238	4238.915727	4418.415839	4279.800574	4682.06004	4930.045579	4896.570818	5554.069241	5730.776112	5125.786784	5836.625178	5914.34139	5847.499514
Lhx4	2.454277647	0.568446421	0	3.10047668	0	0	0	2.720766621	0	0	0	0	4.695558822	0	1.911478595	0	3.364453307	0	1.549252229	1.549486579	0	1.964311817	2.16774883	0
Stat4	8253.735725	8592.351873	11001.20608	8833.258061	8896.709556	9914.194062	12151.64595	7254.924194	9278.256724	11846.13809	10744.24667	12378.00002	6459.91505	6223.956462	5190.620124	7464.993944	6141.248769	8096.715339	12064.80173	12199.88258	8612.460634	9315.421406	12156.73544	14671.93809
Qsox1	18904.07357	13056.93006	9760.567089	5064.111911	7127.415971	4761.567776	15028.97389	17740.75875	12913.82318	4036.788073	3492.387784	4633.120706	4072.223389	3424.508715	4208.120126	3139.285197	3416.041591	2968.001974	3277.44309	3567.692848	4586.872482	4608.930293	4350.671901	3590.278269
Sulf1	134.9852706	17.90606225	45.14062058	11.36841449	13.79182081	7.378462463	57.64537929	6.801916552	7.960264379	86.85210703	34.36159716	10.42028835	23.47779411	69.64228118	25.80496103	52.32141995	43.73789299	8.18451284	10.8447656	13.17063592	13.21865269	36.66715391	73.70346021	6.648663461
Cep350	12338.88087	12516.62174	12308.82793	12690.25105	14459.73899	13405.43655	14464.04917	14701.66243	13841.76257	13933.0352	16188.99793	13984.02696	15319.26066	13696.3153	13389.90756	13711.04021	13829.02458	12801.32213	12753.44435	13974.04471	13735.19696	13630.3597	14739.96946	13113.65759
Coq8a	174.2537129	161.1545603	231.5276991	276.9759167	245.2973845	269.3138799	179.5241812	239.4274626	169.4399132	364.5341957	270.2071049	394.6684211	167.8662279	178.8344998	178.7232486	311.1003349	261.3058735	235.8627791	225.4161993	215.3786345	166.7583877	237.0269592	268.8008549	298.3587728
Slco5a1	58.90266352	55.13930281	65.5267073	81.64588591	35.4646821	36.89231231	64.23342264	116.9929647	48.8987669	57.49364832	115.5799177	108.1104916	366.2535881	112.6313436	95.57392974	110.2992096	122.2418035	130.9522054	256.4012439	177.4162133	179.9770404	53.03641905	62.14213312	87.26370793
Agfg1	12142.53866	15497.83899	12726.74271	11958.53855	16085.20359	15044.68496	16580.4581	16255.22018	13919.09086	14378.30516	24193.68818	12238.62866	10682.39632	10507.38665	10143.26116	13141.16096	13602.48472	10542.39658	11222.00852	11540.57604	11353.80584	12663.91828	11585.17233	12034.08087
A030005L19Rik	60.12980234	70.20313297	59.70211109	49.60762688	102.4535261	65.17641842	74.11548766	70.73993214	62.54493441	79.51249235	98.39911913	61.21919404	25.82557352	41.26949996	31.53939681	59.39188211	51.58828404	44.64279731	39.50593184	50.35831381	30.50458312	69.40568419	59.97438429	53.18930769
Prdm14	0	2.273785683	0	0	3.940520233	0	0	4.081149931	0	0	0	0	3.521669117	2.579343747	0	0	0	0	1.549252229	0	0	4.583394239	0	0
Clasp1	9548.367184	9680.358323	8847.561634	9898.788547	10207.91766	9667.01557	8796.68488	9088.720896	8346.905792	9975.759618	10074.19553	10279.61445	9366.465961	9268.441865	9812.575366	9495.630675	10113.54664	10459.06336	9379.94762	9755.5675	9840.778515	10054.65742	10087.25789	9617.291697
Tor1aip1	18274.55136	14122.48288	14458.10393	12965.15998	13181.04018	13805.10327	31390.37954	36622.8791	25914.0721	12811.29742	12821.56141	13392.6756	26639.07909	22968.19629	24762.24946	14542.52656	13746.03473	15100.42619	17769.92307	18714.6989	25474.37736	14035.00793	13903.94099	12804.49474
Tfcp2l1	20.86136	9.663589153	23.29838482	7.234445587	8.866170524	3.689231231	23.05815172	8.162299862	11.37180626	22.01884404	10.93323546	27.35325691	19.956125	14.61628123	18.15904665	45.2509578	28.03711089	8.18451284	11.61939172	10.07166276	13.21865269	7.857247267	8.670995319	10.80407812
Psen2	2156.082913	1958.013696	2257.031029	1737.300433	1702.304741	1644.167385	2066.9986	1893.653568	1901.366006	1878.941358	1649.356664	1805.314956	1700.966183	1920.75131	2303.331707	1766.201447	1590.26493	1992.556853	1982.268227	2000.387173	2024.4875	1725.975316	1931.464207	1995.430121
Sphkap	4.908555293	3.694901735	11.64919241	2.066984453	0	0	6.588043348	2.720766621	6.823083753	4.893076453	6.247563119	9.117752304	5.869448528	11.17715624	13.38035016	4.242277294	7.850391049	9.672606084	3.098504458	1.549486579	0	1.309541211	2.890331773	5.817580529
Itpkb	9947.187302	7853.087303	9143.159891	9713.793438	9626.690929	9562.487352	8646.806894	7004.613665	7801.059091	14044.35269	9735.265231	11885.6414	7883.843263	8277.114085	8486.964961	9297.657735	7842.540658	10215.76012	11818.47063	11114.46723	9439.134837	11017.17021	12770.93094	13107.00893
Stum	3.68141647	5.400240997	4.368447153	12.40190672	16.74721099	11.06769369	0	0	4.548722502	15.90249847	12.49512624	9.117752304	5.869448528	5.158687495	18.15904665	14.14092431	12.33632879	21.57735203	3.873130572	5.423203026	0	13.09541211	13.72907592	12.46624399
Pid1	6031.387316	10083.67106	14385.29648	6739.40281	5998.456924	7853.143548	4690.686864	3622.700755	12473.73428	7928.007122	5276.067054	8601.94803	7612.674741	10285.56308	15627.29325	13084.59727	10959.1459	9174.838894	4842.962468	3256.246045	9064.945284	6097.223879	7611.688724	6715.981179
Tor1aip2	7313.747387	6317.429297	6376.476695	6258.828925	6588.549829	6240.9495	11132.14625	13135.86124	9033.76289	6405.037076	8843.425595	6309.484594	23104.49719	13759.07933	14227.13518	8705.153006	8784.587584	8738.083527	10149.92598	11269.41589	14995.03624	7820.580113	6480.123835	6515.690192
Fam163a	0	2.273785683	0	0	0	0	0	0	1.137180626	0	6.247563119	6.512680217	17.60834558	6.878249993	2.867217892	8.484554587	11.21484436	0	8.520887259	6.197946315	3.050458312	0	5.780663546	4.155414663
Gli2	6.135694116	2.558008893	13.10534146	5.167461133	0	2.459487488	0	0	2.274361251	13.45596024	0	9.117752304	10.56500735	10.31737499	5.734435784	21.21138647	14.57929766	2.232139865	3.098504458	0	0	2.619082422	5.780663546	1.662165865
Inhbb	8.589971763	3.410678525	16.01763956	3.10047668	11.8215607	6.148718719	11.52907586	14.96421641	7.960264379	11.00942202	0	50.79890569	11.73889706	10.31737499	11.46887157	35.35231078	22.42968871	2.976186487	8.520887259	5.423203026	56.94188849	4.583394239	2.890331773	3.324331731
Dner	33.13274823	41.49658872	34.94757722	29.97127457	32.50929192	29.51384985	29.64619506	46.25303255	40.93850252	33.02826605	23.4283617	39.0760813	38.73836028	40.40971871	55.43287925	52.32141995	51.58828404	34.97019123	18.59102675	22.46755539	22.37002762	31.42898907	23.12265418	26.59465385
Ncoa2	13889.98434	14110.5455	14663.42094	16968.90887	17380.64962	17700.93145	13263.37827	12508.72454	13425.55447	21313.01776	18130.42817	19793.33772	16659.8427	15934.32589	16206.47127	18137.14952	17101.51616	19244.76587	17855.13194	18554.32704	15797.30678	18524.1152	20638.41402	20054.86225
Ralb	6332.036328	5327.479855	6596.355201	6991.574913	6324.534974	6093.380251	4338.226544	4112.438747	6458.048773	4697.353394	4537.292715	5242.707575	3743.534271	4739.974026	5765.019442	4529.338057	4843.691277	3937.494723	3156.601417	3620.375391	4102.86643	5594.360054	5584.120985	4748.807877
Tmem185b	1303.22143	1205.959082	1386.253897	1353.874817	1171.319639	1207.608356	950.3252529	925.060651	1393.046266	844.0556881	796.5642977	1025.095866	969.6328968	1128.032999	1285.469355	1015.318366	1020.550836	958.3320489	945.8184858	912.6475949	1095.114534	1251.921398	1245.010411	1043.840163
Parp1	3745.227689	4700.19923	3047.719964	4012.016824	3866.635478	3690.460975	3699.18634	4176.376763	4175.727257	4747.507428	4440.455487	4506.77471	5323.589815	5317.747026	4905.809813	5126.085063	5168.921764	6473.20561	5505.267796	5423.203026	4925.473355	4921.255872	4063.806473	4757.118707
Tram1	10768.14317	12344.09825	11522.50744	11687.76359	11623.54956	11554.67222	9732.187035	9647.838437	12360.01622	11532.9812	12921.52242	11741.05989	11450.12019	10978.54677	11649.5063	12222.00088	12190.53581	12671.85802	11062.43554	10561.30052	11230.77069	11930.5752	11406.69434	11594.43799
Lactb2	1527.787835	1957.44525	1584.290168	1707.329158	1684.5724	1796.65561	1599.247523	1402.555193	1887.719838	1755.391177	1903.944861	1892.584871	1776.095125	1954.282779	1927.726163	1860.945639	1970.448153	1727.676256	1721.219226	1744.721888	1767.232182	1742.999352	2033.348402	1715.355173
Xkr9	6.135694116	6.821357049	7.280745255	0	2.955390175	6.148718719	6.588043348	5.441533241	1.137180626	12.23269113	7.809453899	33.86593713	16.43445588	23.21409373	13.38035016	29.69594105	24.67265758	2.976186487	15.49252229	1.549486579	4.067277749	0	6.503246489	3.324331731
Abl2	3777.133298	4182.628764	3702.987037	3075.672867	3318.903166	3321.537852	4175.172472	3139.76468	3851.630779	4401.322269	3487.702111	4188.955915	4045.223925	3737.46909	4244.43822	3982.084286	3745.758015	4283.476402	4445.579271	4345.53511	4428.24865	3912.254368	4410.646285	4467.070763
Trip12	17691.66042	18427.61185	17028.207	16456.29673	17480.14775	17394.72526	18667.22083	19463.00402	17735.46904	18454.23784	19746.98513	18628.87049	20449.15867	19024.3797	20843.71834	18328.052	17682.4451	18405.48128	18228.50173	19220.60627	19559.5387	18603.99722	19042.95089	18544.78456
Fbxo36	277.3333741	312.9297546	266.4752763	303.8467146	310.3159683	284.0708048	283.285864	312.8881614	233.1220282	281.351896	332.6827361	375.1303805	311.080772	383.4624371	358.4022365	332.3117213	362.2394727	380.2078238	341.6101165	326.1669248	307.0794701	309.7064964	308.5429168	295.865524
Slc16a14	105.5339388	61.67643665	65.5267073	81.64588591	85.70631506	114.3661682	59.29239013	69.37954883	68.23083753	89.29864526	76.53264821	117.2282439	55.17281616	74.80096867	63.07879363	79.18917615	97.5691459	68.45228921	92.18050762	75.92484236	129.1360685	92.32265539	89.60028496	74.79746394
Gm15433	67.49263528	24.15897288	72.80745255	20.66984453	37.43494221	30.74359359	39.52826009	44.89264924	57.9962119	31.80499694	14.05701702	33.86593713	36.39058087	25.79343747	22.93774314	15.55501674	24.67265758	25.29758514	13.94327006	20.14332552	28.47094425	17.67880635	18.06457358	6.648663461
Stat1	79665.85241	43454.88664	31195.08112	7133.163348	6880.148326	6691.03571	72186.83797	68114.39235	58333.95455	6940.828948	6369.3906	7223.864897	43219.09729	31458.53612	38390.1361	10878.61307	9479.907934	14598.19472	30867.30141	31714.11655	43413.10588	12924.51698	11957.30254	10743.40907
Epb41l5	191.4336564	181.3344082	198.0362709	208.7654298	251.2081648	218.8943864	176.2301596	206.7782632	220.6130414	420.8045749	270.2071049	457.1901512	289.9507573	248.476781	248.4922173	514.7296449	394.7625213	479.1660245	257.9504961	219.2523509	182.0106793	241.6103535	267.355689	284.230363
Tor3a	1547.422056	1496.719426	1067.357254	772.0186933	576.301084	688.6564965	6599.572424	8732.300469	3731.089633	692.370318	590.3947148	738.5379366	5381.11041	3784.757059	4798.767012	1012.490181	846.7207489	1318.450614	2749.922706	2476.854296	4581.788385	1117.038653	848.3123753	895.9074014
H3f3a	173554.2438	127558.5242	194378.4245	238116.609	240947.0502	239980.8024	205802.2391	253719.6497	202536.4181	181446.2843	314616.3455	176274.8078	161683.3508	163807.2431	133389.6665	216575.3263	255072.663	178906.7543	107917.8118	123109.0329	122536.9104	171858.9504	155565.6044	165399.632
Sde2	4566.183561	3769.652439	4563.571126	4105.031124	4311.914265	3897.057924	5211.142288	5841.485935	5201.464181	4088.165376	5538.464705	3623.655273	4393.869168	4309.22362	4230.10213	3851.987783	4350.238126	3586.304717	3809.611231	4300.6	4520.779218	3779.990706	3459.004549	3751.508358
C130026I21Rik	368.141647	190.9979974	308.7035988	228.4017821	234.4609539	387.3692793	283.285864	239.4274626	660.7019435	362.0876575	256.1500879	453.2825431	646.8132278	591.5294994	817.1570992	377.5626791	429.5285388	542.4099873	907.8618062	1003.29256	1399.143546	732.6883077	1247.900743	544.3593209
Fam20b	1781.805571	2529.302349	1973.081964	1955.367293	2072.713642	2090.564364	1765.595617	1882.770501	2019.632791	2216.563633	2335.026716	2210.403666	2360.692198	2243.169279	2573.805928	2289.415646	2402.219661	2331.842113	1975.296592	2170.055954	2288.860553	2429.853717	2280.471769	2176.606201
Lefty2	0	1.989562473	0	14.46889117	10.83643064	14.75692493	0	0	3.411541877	0	0	3.90760813	7.043338234	7.738031242	17.20330735	0	7.850391049	2.232139865	5.422382801	9.296919473	6.100916624	12.44064151	20.95490535	12.46624399
Eya1	649.1564375	476.0738774	495.0906774	664.5355017	806.8215177	953.0514014	647.2752589	500.6210582	731.2071422	987.1781743	896.5253076	1280.392931	833.461691	577.7729994	729.2290839	756.5394507	779.4316827	1144.343704	628.2217789	562.4636281	585.6879959	664.5921647	731.2539385	674.8393413
A530032D15Rik	192.6607953	55.99197245	93.19353927	109.550176	107.3791763	91.00103704	130.1138561	145.5610142	150.1078426	105.2011437	90.58966523	125.0434602	198.3873602	165.0779998	158.6527234	84.84554587	105.4195369	120.5355527	258.7251222	244.0441362	271.4907898	191.1930168	243.5104519	167.8787524
Pycr2	2013.734809	2536.123706	2307.996246	2654.008038	2671.672718	2425.054663	2595.689079	3138.404297	2361.924159	2152.953639	3523.625599	1860.02147	2428.777801	2211.357373	2006.096785	2350.221621	2825.019293	2276.782663	1911.777251	1936.08348	1917.721459	2274.673084	2026.122573	2224.809011
Lefty1	191.4336564	206.3460507	282.4929159	257.3395644	318.1970088	232.4215676	187.7592354	202.6971132	239.945112	331.5059297	296.7592482	359.499948	271.168522	193.450781	207.3954275	203.6293101	187.2879007	181.5473757	249.4296089	190.5868492	298.9449146	285.479984	408.9819459	324.9534267
Gm7609	0	2.842232104	10.19304336	4.133968907	9.851300582	11.06769369	6.588043348	8.162299862	9.097445005	0	0	9.117752304	32.86891176	33.53146871	41.09678979	19.79729404	10.09335992	16.36902568	46.47756687	42.61088092	83.37919386	14.40495332	14.45165886	14.12840986
Ptpn4	4245.900329	4924.735566	4103.428026	4261.088451	4536.523918	4827.973938	4726.921102	2991.482899	4121.142587	6323.078046	5383.837518	6047.674849	3709.49147	3486.412965	3211.284039	4399.241553	4025.007639	5523.058074	5390.623131	5637.806917	4411.979539	4965.125502	5323.268543	6548.102427
Gm52955	0	0	0	0	0	0	0	0	0	0	0	0	0	0	0	0	0	0	5.422382801	2.324229868	4.067277749	0	0	0
Tmem177	231.9292376	226.8101219	230.0715501	237.7032121	219.684003	233.6513113	222.346463	253.0312957	210.3784157	210.4022875	220.2266	217.5235192	241.8212794	208.9268435	201.6609917	210.6997722	179.4375097	229.9104061	236.2609649	247.1431093	252.1712205	220.6576941	184.2586505	231.0410553
Gm7592	179.1622682	72.47691865	145.6149051	116.7846216	121.1709972	153.717968	144.9369536	190.4536634	206.9668739	83.18229969	51.54239573	148.4891089	157.3012205	118.6498124	183.5019451	69.29052913	72.89648831	78.86894191	258.7251222	247.9178526	410.7950527	155.1806335	152.465001	113.8583618
G530012D18Rik	29.45133176	25.86431215	29.12298102	16.53587563	11.8215607	13.52718118	47.76331427	39.451116	39.8013219	18.3490367	20.30458014	22.14311274	24.65168382	18.91518748	23.89348243	14.14092431	10.09335992	15.62497906	24.01340955	32.53921816	32.538222	60.23889571	24.56782007	16.62165865
Trpa1	6.135694116	4.263348156	5.824596204	27.90429012	16.74721099	11.06769369	0	5.441533241	13.64616751	40.36788073	26.55214326	53.40397778	14.08667647	1.719562498	3.822957189	33.93821835	8.971875485	9.672606084	3.873130572	3.098973158	0	9.166788478	18.06457358	20.77707332
Kcnb2	18.40708235	8.810919522	42.22832248	3.10047668	13.79182081	14.75692493	13.1760867	16.32459972	7.960264379	26.91192049	14.05701702	16.93296856	18.78223529	12.89671874	15.29182876	139.9951507	68.41055057	10.41665271	6.197008916	3.873716447	6.100916624	18.33357696	63.587299	10.80407812
Tmem63a	2002.69056	2282.028156	2366.242208	2903.079665	2781.022154	2860.383948	1483.956764	1501.863175	2319.848476	2601.893404	2589.614913	2597.25687	2054.306985	2268.102935	2539.399313	2140.935941	2500.910291	2116.068592	1797.132586	2169.28121	2056.008902	2815.513604	2950.306157	2632.870731
Cfap221	0	1.421116052	0	3.10047668	0	0	3.294021674	0	0	0	0	0	0	1.719562498	7.645914379	4.242277294	5.607422178	0	3.098504458	0	0	0	0	0
Sp110	13546.38547	7824.096536	8889.789957	6385.948469	5890.092618	5680.186353	15732.24751	16145.02913	12701.17041	6285.156703	5330.733232	6500.957392	10832.6542	9617.513052	10268.46301	5574.352364	5038.829569	6711.300529	11294.82338	10914.58346	13430.15113	7512.183158	8050.29657	7757.328094
Terf1	3752.590522	4715.26306	4334.955725	5259.441941	5582.73204	5230.100142	4025.294485	4804.873852	4203.019592	5548.748697	8039.051844	5027.789127	6340.1783	5392.547994	4679.2996	6022.619664	7081.052726	6458.324677	4932.044471	4963.005512	4283.86029	5676.861151	5145.513139	5277.376623
Sctr	0	4.547571366	8.736894306	9.30143004	5.910780349	9.83794995	6.588043348	4.081149931	7.960264379	12.23269113	10.93323546	7.81521626	8.217227939	8.597812491	7.645914379	7.070462156	5.607422178	7.440466218	13.16864395	13.17063592	18.30274987	8.512017873	9.393578262	12.46624399
Ephx1	279.7876517	133.8691321	237.3522953	365.8562482	280.7620666	312.3549109	276.6978206	224.4632462	220.6130414	534.5686024	306.1305928	436.3495745	228.9084926	239.0191872	191.1478595	320.9989819	241.1191537	302.8269751	378.0175439	354.8324266	174.8929432	372.5644746	455.9498372	457.9266959
Tmem37	308.0118446	147.227623	214.0539105	218.0668598	202.936792	204.1374615	317.8730915	167.3271472	358.2118971	209.1790183	207.7314737	294.3731458	285.2551985	300.9234372	492.2057381	190.9024782	173.8300875	165.17835	374.9190394	323.0679517	476.8883161	125.7159563	135.1230104	350.7169976
Sbspon	12.27138823	5.400240997	13.10534146	9.30143004	8.866170524	12.29743744	4.941032511	9.522683172	10.23462563	8.562883792	9.371344679	10.42028835	14.08667647	17.19562498	10.51313227	31.11003349	25.79414202	20.83330541	13.94327006	13.17063592	4.067277749	15.05972393	16.61940769	13.29732692
Sp140	16594.59831	9811.669446	11353.59415	10898.17553	10184.27454	9654.718133	18642.51566	21819.18791	14504.73888	8494.380722	8746.588367	9955.282979	10592.00681	11355.13096	13944.23635	7917.503522	8316.928574	7674.840904	9345.864071	10978.11241	13760.61745	10187.57585	10627.74993	9326.412671
4930444P10Rik	17.17994353	28.70654425	23.29838482	19.63635231	18.71747111	17.21641241	26.35217339	29.92843283	28.42951564	13.45596024	17.18079858	18.23550461	28.17335293	15.47606248	17.20330735	24.03957133	15.7007821	16.36902568	17.04177452	15.49486579	26.43730537	17.67880635	20.23232241	9.141912259
Rpl7	85721.7825	78745.46155	90364.24166	96114.77708	80024.08489	77697.66922	93164.815	95817.23808	83441.76558	77168.70873	85426.05431	73250.71947	69031.75803	69358.55336	58518.0057	72499.10485	75991.78536	79486.50061	87617.18518	87167.14224	81779.73689	89061.243	90119.09951	93589.91122
Nvl	3357.451821	3933.365009	3306.914495	2921.682525	3073.605782	3105.102953	3633.305906	3230.910362	3267.119937	3241.66315	3786.02325	3110.456072	3553.364139	3345.40884	3401.476159	3358.469524	3557.34863	3453.864419	3432.368313	3347.665754	3435.832879	3078.731388	3183.700448	3039.270285
Rdh10	521.5339999	689.2412852	652.3547749	655.2340717	741.8029338	756.2924024	449.6339585	382.2677102	586.7852028	716.8357003	699.7270694	763.2861214	598.6837499	526.1861244	561.0189676	663.2093502	650.4609726	635.415815	615.827761	684.0983246	662.9662732	766.7363792	828.0800529	819.4477716
Cnih4	9529.960102	8757.201335	7704.484629	7694.349627	7765.780249	7048.891139	8421.166409	8921.393749	8511.796982	5427.645055	6877.005104	5961.70747	6194.615976	6367.539931	6695.909517	5824.646724	6944.231625	5568.444918	5295.344119	5424.752512	6564.586288	6287.762126	6154.238927	5755.249309
Gls	14595.58916	15156.48692	13217.46494	9721.027884	10064.08867	10093.73665	13968.29891	12856.98267	13873.60363	10518.8911	10619.29541	11088.48934	11247.03727	9747.340021	10072.53645	9847.739691	9058.229786	10088.52815	12042.33758	11860.54502	12854.63133	11121.93351	11059.13195	10722.632
Nab1	7243.800474	7199.089696	7896.696304	4716.858522	4522.732097	4579.565702	8093.411253	7762.347169	8540.226498	4905.309144	4046.859011	4931.40146	5374.067072	5494.861963	6208.482476	4455.805251	4280.706091	4659.219946	5826.737633	5718.380219	6804.555675	5168.759161	5559.553165	5309.788857
Nemp2	1279.905793	1307.710991	1371.692406	1330.104496	1410.706243	1539.639167	1180.90677	983.5571334	1241.801243	1607.375615	1427.568173	1600.816797	1506.100492	1513.214998	1291.203791	1411.264246	1215.689128	1683.033459	1882.341458	1688.165628	1560.817836	1388.113684	1547.050081	1458.550547
Wdr26	29560.54711	29252.25281	29171.03394	32312.13447	41540.96429	42749.58177	40435.76306	53547.40786	34591.89745	41388.08717	71467.43641	33527.27776	36789.70337	31430.16334	33236.78981	47738.34638	53325.46343	35687.45217	18839.68173	23902.37996	24785.99061	34605.93605	25373.50005	25525.88119
Insig2	1671.363077	1527.983979	1609.044701	1655.654547	1564.386532	1602.356098	1673.36301	1503.223558	1604.561863	1628.17119	1618.118848	1712.834897	1497.883264	1463.347686	1495.732	1677.113623	1448.957891	1441.218306	1567.843256	1671.121275	1477.438642	1608.771378	1678.560177	1710.368675
Mfsd6	4647.174724	4325.593039	5843.526142	6555.441194	7523.438254	6608.642879	4208.112688	3692.080304	4778.432989	5573.214079	4902.775158	6005.993696	4439.650867	4688.387151	4332.366235	4485.501192	4424.256098	4180.053921	4491.282212	4803.408394	5135.954978	5754.778853	6045.128903	5276.54554
Cnih3	9.817110586	13.35849089	11.64919241	9.30143004	8.866170524	15.98666867	14.82309753	16.32459972	14.78334813	9.786152905	7.809453899	9.117752304	14.08667647	13.75649999	19.11478595	12.72683188	8.971875485	14.88093244	6.97163503	22.46755539	13.21865269	10.47632969	14.45165886	6.648663461
Inpp1	4307.25727	2800.167069	4122.357963	4402.676886	4124.739554	4406.171834	3951.178998	3807.712886	4189.373425	3811.706557	3436.159716	3914.12081	2838.465308	3003.215903	3283.920226	3369.782263	3348.752525	3121.275579	3410.678782	3668.409475	3552.767114	4427.558835	4498.078822	4084.772614
Hibch	2347.516569	2133.66364	2424.48817	2864.840452	2484.498007	2509.906981	1851.240181	1704.560288	2118.567505	2453.877841	2336.588607	2472.21341	1866.484632	2006.729435	1957.354081	2208.812377	2227.268089	2229.907726	2219.303818	2369.939722	2008.218389	2753.965167	2917.067342	2471.640642
Ccdc93	1286.041487	1326.1855	1495.465075	1533.702464	1454.051966	1480.611468	1172.671716	859.7622521	1266.819217	1547.435428	1472.863005	1649.010631	1196.19361	1268.177342	1483.30739	1322.176423	1372.696949	1368.301738	1428.410555	1429.401369	1461.169531	1488.293587	1706.740912	1628.091465
1700019D03Rik	63.81121881	73.04536507	85.91279401	76.47842477	73.88475436	83.62257458	67.52744431	87.06453186	65.95647628	78.28922324	82.78021133	72.94201843	99.78062498	107.4726561	96.52966903	96.15828532	123.3632879	139.1367183	77.46261145	65.07843631	61.00916624	70.7152254	75.87120904	93.91237139
Dnah14	127.6224376	87.82497201	157.2640975	99.21525376	102.4535261	108.2174495	108.7027152	131.9571811	101.2090757	91.74518348	96.83722835	66.42933821	150.2578823	120.3693749	114.6887157	151.3078901	153.6433677	99.70224732	72.04022865	79.79855881	63.04280512	143.3947626	125.0068492	96.40562019
Ddx18	5106.124644	6369.442145	3788.899831	3115.979063	3065.724741	2860.383948	5565.249618	5057.905148	4802.313782	3319.952373	3136.276686	3100.035783	3991.224999	3921.462277	3760.834135	2946.968627	3108.754855	3400.293062	4846.835598	4815.804287	5291.528352	2996.885062	3136.732557	3326.82498
1700019A02Rik	57.67552469	81.28783817	39.31602438	63.04302583	49.25650291	54.10872473	59.29239013	62.57763227	64.81929566	102.7546055	103.0847915	108.1104916	86.86783821	69.64228118	70.724708	82.01736101	80.74687936	83.33322164	109.2222821	117.76098	83.37919386	72.67953722	83.09703847	74.79746394
Sp100	25097.44321	15994.09272	15534.19808	15047.64682	14386.83937	14282.24384	51307.68159	52868.57659	38004.57651	17871.96174	14216.32988	18348.82524	64046.24845	45196.12092	44447.61176	18448.24986	14985.27503	23796.84311	43176.11037	46098.00046	52954.93948	26413.44623	27614.22976	24746.3254
Lbr	49922.46161	41466.46106	42395.77962	36793.35676	43658.00879	39327.20493	40457.1742	55627.43394	39862.72965	32505.93014	47055.08352	30639.55535	36500.92651	32188.4904	32480.80002	35489.47775	41794.36046	33857.84153	26488.33999	27638.19211	28894.95795	35556.66297	31781.36559	31058.40028
A630001G21Rik	5341.735298	5608.292387	5668.788256	5522.982459	5468.456953	5773.646877	4959.14963	4459.336491	5365.218191	6438.065342	5540.026596	6368.098716	4862.251161	5586.858557	5968.591912	5876.968144	5605.179209	6527.521013	5267.457579	5372.844712	5450.152184	5442.453274	6131.116273	6135.054209
Pms1	1116.696329	1363.134517	1032.409677	1039.69318	1112.211836	1126.445269	1243.493182	904.6549014	1046.206176	1404.312942	1319.797709	1285.603075	1369.929286	1284.513186	1211.877429	1357.528734	1268.398897	1409.968348	1719.669974	1720.704846	1585.221503	1282.695616	1370.739843	1336.381356
Ormdl1	1343.717012	1067.542378	1492.552777	1520.267065	1281.654206	1324.434012	1124.908402	1002.6025	1092.830581	1093.602587	1147.989723	1026.398402	1220.845294	1250.121936	1289.292312	1315.105961	1401.855544	1297.617308	1238.627157	1126.476743	1095.114534	1356.684695	1199.487686	1340.53677
Gm28778	39.26844235	54.8550796	46.59676963	50.64111911	52.21189308	65.17641842	37.88124925	27.20766621	39.8013219	56.2703792	62.47563119	59.91665799	59.86837499	40.40971871	34.40661471	70.70462156	45.98086186	57.29158988	57.32233247	48.03408394	36.60549974	58.9293545	72.25829432	57.34472235
Cab39	11563.32913	12343.24558	12407.84606	12355.39957	12206.74655	12180.61178	10781.33294	10394.68887	11172.79965	12412.51169	12157.75783	12784.39127	10136.53761	10012.15265	10590.54715	10532.16043	10452.23494	10414.42057	11821.56913	12237.845	11802.22321	13236.18779	13584.55933	13067.11695
Itm2c	2867.82343	2731.100829	3253.03698	2580.63009	2319.981287	2464.406463	2834.50565	2452.771109	2883.890066	2627.582055	2121.047679	2722.300331	2117.697029	2073.792373	2720.03404	1998.112605	1576.807116	2154.01497	2847.525597	2770.482003	2915.221327	2465.866101	2622.976084	2891.337523
4933407L21Rik	4.908555293	6.252910628	0	0	0	6.148718719	6.588043348	6.801916552	6.823083753	0	0	5.210144173	7.043338234	4.298906245	2.867217892	5.656369725	3.364453307	5.208326353	7.746261145	7.747432894	4.067277749	5.238164845	5.058080603	0
Gpr55	641.7936046	422.0714674	320.3527912	188.0955853	201.9516619	199.2184865	482.5741752	353.6996607	382.0926902	316.8267003	240.5311801	267.0198889	150.2578823	149.6019373	209.3069061	173.933369	114.3914124	230.6544528	311.399698	233.9724734	242.0030261	169.5855868	224.0007124	314.1493486
Osgepl1	683.5163246	644.6182412	624.6879429	525.0140511	531.9702314	525.1005786	538.5725437	612.1724896	434.402999	442.823419	612.2611857	454.5850791	502.424794	454.8242808	490.2942595	547.2537709	716.6285543	592.261111	442.3115114	429.9825256	447.4005524	470.1252948	440.0530124	429.6698762
Gm28551	82.21830116	63.95022234	62.61440919	47.54064243	52.21189308	54.10872473	60.93940097	58.49648234	47.76158627	42.81441896	71.84697587	44.28622547	68.08560292	63.62381243	62.12305433	79.18917615	60.56015952	55.05945002	62.74471527	58.10574671	53.89143018	62.20320753	70.81312844	58.17580529
Dpp10	82.21830116	58.54998134	87.36894306	69.24397919	45.31598268	45.50051852	88.93858519	55.77571572	40.93850252	52.60057186	37.48537872	72.94201843	88.04172792	104.8933124	151.9625483	83.43145344	122.2418035	75.1487088	111.5461605	76.69958565	125.0687908	43.86963057	68.64537961	68.97988341
Asnsd1	6413.027491	4265.053495	4792.186527	4556.667227	4039.033239	3858.935868	3662.952101	4432.128825	3902.803907	2856.333379	3270.599293	2918.983273	2886.594786	3142.500465	3280.097269	2864.951266	3328.565805	2944.936529	3189.135713	3197.365555	3858.829765	3834.991437	3667.108437	3507.169976
Stau2	325.1917882	395.6387089	358.2126666	363.7892638	536.8958817	431.6400541	355.7543408	316.9693113	385.5042321	677.6910887	509.1763942	633.0325171	530.5981469	528.7654682	414.7908551	763.6099128	684.1055057	698.6597779	511.2532356	434.6309854	322.3317616	481.9111657	448.7240077	632.4541118
Ube2w	5555.257453	5987.730373	6252.704025	6442.790541	6257.54613	6543.466461	5130.438757	5297.33261	5798.48401	6600.760134	6028.89841	7080.585932	5135.767462	5797.504963	5475.430435	5942.016396	5756.579608	6335.556985	5685.75568	5984.891911	5715.542057	6494.669637	7202.706778	6755.87316
Dnah7a	31.90560941	19.32717831	42.22832248	37.20572016	38.42007227	29.51384985	93.8796177	131.9571811	32.97823814	52.60057186	92.15155601	32.56340108	64.56393381	35.25103121	74.54766519	56.56369725	53.83125291	47.6189838	57.32233247	62.75420644	85.41283274	28.15513604	18.78715652	28.25681971
Stk17b	33076.29984	24811.8336	32769.17824	25467.31545	30077.99094	26604.27615	36678.93134	43355.4161	26057.35685	25173.65508	25210.47908	28031.87819	23334.57957	19974.43798	19637.57534	17287.27997	15901.52781	17116.79254	25626.18112	23857.44485	30663.20695	19463.71102	22199.91576	23030.13915
Actr3	82431.82332	66129.93014	75317.85352	72941.81437	65781.07451	65359.65024	79985.43428	76973.20846	80306.5586	54853.83357	52454.53995	60019.55834	55602.4598	63204.23918	69537.6798	53176.94587	51852.95436	53326.56543	57782.46038	60562.45768	64598.53886	67166.36872	68406.20465	64236.06203
Eloc	12948.76886	13035.89754	11194.8739	11014.96015	11445.24102	10286.80642	15356.72904	16732.71472	12179.2045	9157.392581	13546.27873	8763.4625	10717.61301	10397.33465	9673.993168	9672.392229	10825.68926	9463.528983	9955.494823	10584.54282	11875.43421	8866.24877	7996.825433	8543.532548
Slc35f5	1621.050386	1084.027324	1336.744829	496.0762688	646.2453182	470.9918539	899.267917	1242.029962	982.5240605	384.1065015	337.3684084	382.9455968	596.3359704	611.3044681	891.7047644	510.4873677	419.4351789	455.3565326	434.5652502	356.3819131	539.9311212	512.0306136	398.1432017	497.8186767
Tmem70	1611.233275	1627.746326	1546.430292	1436.554195	1246.189524	1222.365281	1612.423609	1473.295125	1578.406708	1163.328927	1202.6559	1284.300539	1515.49161	1512.355217	1494.776261	1300.965037	1311.015305	1438.986167	1663.896894	1595.971176	1602.507433	1463.412304	1381.578587	1455.226215
Gpr39	19.63422117	8.810919522	23.29838482	8.267937813	26.59851157	28.28410611	29.64619506	12.24344979	11.37180626	33.02826605	15.6189078	114.6231718	95.08506615	128.1074061	47.78696487	162.6206296	141.3070389	13.39283919	42.6044363	9.296919473	8.134555499	24.22651241	32.51623244	14.12840986
Ly96	1412.436786	1201.695734	1365.86781	1198.850983	1049.163512	1144.891425	1171.024705	1043.413999	1380.537279	901.5493364	893.4015261	1025.095866	1160.976919	1413.480374	1773.852136	1030.873382	946.5328636	1097.468767	1047.294507	966.1048819	1411.345379	1014.239668	993.5515469	1014.752261
Lypd1	7.36283294	5.400240997	7.280745255	4.133968907	1.970260116	4.918974975	6.588043348	0	89.83726942	0	0	3.90760813	2.347779411	4.298906245	7.645914379	24.03957133	5.607422178	3.720233109	3.098504458	6.197946315	4.067277749	3.928623634	2.890331773	6.648663461
Jph1	19.63422117	16.4849462	13.10534146	9.30143004	9.851300582	4.918974975	18.11711921	8.162299862	20.46925126	12.23269113	37.48537872	19.53804065	11.73889706	18.05540623	17.20330735	16.96910917	14.57929766	11.16069933	16.2671484	7.747432894	14.23547212	10.47632969	10.83874415	12.46624399
Hecw2	735.0561551	328.8462544	1009.111292	658.3345484	891.5427027	621.0205906	709.8616707	825.7526694	556.0813259	397.5624618	473.2529063	552.2752824	517.6853602	527.0459057	407.1449407	359.1794775	241.1191537	296.1305555	410.5518407	350.9587101	477.9051356	314.2898907	400.3109505	368.1697392
Crispld1	0	7.67402668	0	9.30143004	6.895910407	7.378462463	4.941032511	8.162299862	14.78334813	6.116345566	10.93323546	3.90760813	3.521669117	4.298906245	6.690175082	9.898647018	10.09335992	6.696419596	3.873130572	3.098973158	3.050458312	10.47632969	4.335497659	18.28382452
Ccdc150	49.08555293	68.4977937	33.49142817	65.11001028	46.30111274	63.94667468	59.29239013	55.77571572	60.27057316	42.81441896	46.8567234	83.36230678	65.73782351	79.09987492	49.69844346	77.77508371	65.04609726	82.58917502	61.97008916	61.20471986	31.52140256	69.40568419	64.30988195	73.96638101
Gtf3c3	1563.374861	1940.391857	1584.290168	1406.58292	1296.431157	1392.069918	1444.428504	1326.373728	1538.605386	1574.347349	1377.587668	1630.775126	1576.533875	1602.632248	1755.693089	1623.378111	1454.565313	1685.265598	1611.996944	1614.565015	1473.371365	1483.055422	1696.624751	1470.185708
Nckap5	549.7581928	580.952242	426.651672	433.033243	417.6951447	366.4636357	670.3334106	638.0197725	428.7170958	309.4870856	356.1110978	457.1901512	1308.887022	1747.935279	1469.927039	1508.836624	1700.170404	1100.444954	597.2367343	449.3511079	465.7033023	663.9373941	353.3430592	493.663262
Enah	1937.652202	591.752724	455.774653	138.4879584	171.4126301	163.5559179	993.1475347	1217.543063	778.9687285	130.8897951	124.9512624	188.8677263	160.8228897	306.0821247	318.261186	178.1756463	164.858212	146.5771845	590.2650992	512.1053143	959.8775489	149.9424687	160.4134134	113.0272788
Tfap2d	3.68141647	5.968687418	7.280745255	10.33492227	7.881040466	9.83794995	0	0	5.685903128	6.116345566	10.93323546	9.117752304	19.956125	14.61628123	19.11478595	18.38320161	17.94375097	13.39283919	5.422382801	6.197946315	5.084097187	11.1311003	6.503246489	7.479746394
Pgap1	1337.581317	1297.194732	1421.201474	1097.568745	930.947905	1058.809363	858.092646	608.0913397	1362.342389	1439.787746	718.4697587	1437.999792	1335.886485	1547.606248	2487.789391	1117.133021	1026.158259	1354.908898	1330.033039	1210.923761	2024.4875	1077.097646	1528.262925	1258.25956
Srp9	20883.44849	21449.75724	18378.05717	16894.49743	15594.60882	14707.73518	16333.40647	16123.26299	17933.33847	12609.45802	13629.05894	13985.3295	11666.11589	11923.44636	10979.53305	11004.4673	11546.80375	11987.33512	14778.31701	15044.73994	15983.38474	15591.39766	15755.92108	15462.29796
Vmn1r1	0	1.989562473	0	0	0	2.459487488	0	0	0	0	0	0	0	2.579343747	2.867217892	4.242277294	1.121484436	0	2.323878343	0	0	0	0	0
Mgat5	8101.570511	8541.760142	7822.432702	7788.39742	8475.073891	8662.314931	11950.71063	11032.70865	10158.43453	10457.72765	8899.653664	9970.913412	9718.632873	8801.580647	9948.290346	8654.245679	8421.226627	10485.84904	10838.56859	10715.47444	10784.38695	9529.531394	9996.935019	10010.39392
Degs1	10105.48821	10130.85211	12604.42619	17457.75069	15611.35603	15698.90863	9252.906882	9117.288946	11549.20643	11186.79604	11384.62189	12764.85323	9283.119792	10913.20339	12010.77575	11386.27226	12106.42448	9984.361618	9078.618062	10686.03419	10820.99245	16115.86892	14836.07299	13269.0701
Ralgps2	4036.05959	2720.300347	3727.741571	5070.312864	4581.839901	4987.840625	4107.645027	3407.760192	4320.149197	7460.718321	4818.433056	6860.45734	5929.316903	5918.734119	6148.2709	6253.116731	5499.759672	6911.44907	5878.637583	6128.994163	4704.823537	5079.055588	6449.052768	5913.986149
Fbxo28	3602.879585	3237.302366	3346.230519	3073.605882	2988.884597	2878.830104	3358.255096	3186.017713	3356.957207	3041.047015	3128.467232	2954.151746	2719.902448	2854.473747	2885.376939	2661.321955	2681.469285	2729.163009	2970.691149	2925.430661	2791.169356	3264.031469	3376.630094	3164.763808
Angptl1	99.39824469	34.39100846	84.45664496	122.985575	77.8252746	129.1230931	70.82146599	76.18146538	86.42572754	106.4244128	48.41861418	88.57245095	179.605125	205.4877185	178.7232486	199.3870328	165.9796965	153.2736041	158.7983535	140.2285354	119.9846936	153.8710923	183.5360676	171.2030841
Tmem163	4637.357613	3434.553274	4288.358955	6690.828675	7307.694772	6763.590591	5132.085768	3873.011284	5223.070613	11808.21675	7467.399818	10702.93867	7521.111344	6587.643931	5646.507769	6316.75089	5564.805769	8025.286863	10038.37982	9381.366492	11075.19731	6800.44751	8059.690149	9369.628983
Acmsd	96.94396704	210.8936221	232.9838482	453.7030875	746.7285841	788.2657398	401.8706442	691.0747216	328.6452008	622.6439786	1494.729476	330.844155	383.8619337	364.5472496	237.0233457	913.5037105	1162.97936	464.285092	52.67457579	94.51868131	93.54738824	377.8026394	128.6197639	182.0071623
Trp53bp2	2381.876456	1801.406707	1876.976127	1682.525345	1726.932992	1671.221748	2066.9986	1999.763466	1969.596843	1838.573477	1627.490193	1801.407348	1454.449345	1480.543311	1543.518965	1651.65996	1423.163749	1611.604983	1601.152179	1673.445505	1598.440156	1710.915592	1788.392784	1731.145749
Pkhd1	13.49852706	7.10558026	20.38608671	9.30143004	19.70260116	25.82461862	11.52907586	23.12651628	20.46925126	57.49364832	28.11403404	165.4220775	73.95505145	96.2954999	56.38861854	231.9111587	188.4093852	31.99400474	36.40742738	19.36858224	12.20183325	12.44064151	24.56782007	31.58115144
Il17a	49.08555293	8.810919522	0	17.56936785	28.56877169	11.06769369	648.9222697	137.3987143	53.4474894	35.47480428	0	18.23550461	0	0	0	0	0	0	11.61939172	0	0	0	0	17.45274159
Ccnt2	5177.298695	6307.197262	5196.995963	5177.796056	5736.412329	5462.52171	5125.497725	5047.022081	5090.02048	5701.657336	6978.528004	5933.051678	5675.756727	5662.519307	5670.401251	5908.078177	6225.360102	5895.825431	5371.257478	5489.830949	5500.993156	5638.884455	5724.302076	5302.309111
Il17f	67.49263528	30.1276603	40.77217343	23.77032121	42.3605925	12.29743744	1027.734762	239.4274626	113.7180626	75.84268501	54.66617729	67.73187426	18.78223529	18.05540623	10.51313227	21.21138647	26.91562645	22.32139865	32.53429681	33.31396144	23.38684706	26.19082422	33.23881539	36.56764904
Ankrd44	31269.9515	29883.79679	33047.30271	43129.6976	42210.85273	43491.11724	30805.69069	23628.49772	33154.50114	50388.90131	40293.65834	51025.54696	31001.25324	34752.35809	34371.25235	36716.90998	32573.51543	39752.17886	45772.65711	45095.48265	42024.13053	44073.919	50527.33489	49052.17685
Ncl	63608.74091	68431.5697	38324.38687	33728.01882	33927.8792	31375.68188	68863.1701	69410.83764	46578.91842	34987.94317	37532.23544	32964.58219	51935.22835	48968.84104	46858.94201	34450.11981	38175.33019	40711.25496	63870.24702	64849.88704	76404.82934	40117.14023	34198.40554	36543.54763
Capn2	2477.593284	3165.393894	2586.120715	2629.204225	2351.505449	2423.824919	2361.81354	1854.202452	3604.862583	2922.389911	2203.82789	2614.189839	2368.909426	3167.434122	3662.392987	2532.639544	2268.763013	2799.103391	3061.322404	2801.471735	3320.932282	2672.118841	2711.853786	2981.925562
Nmur1	29.45133176	21.03251757	20.38608671	36.17222793	37.43494221	38.12205606	67.52744431	27.20766621	27.29233501	36.69807339	26.55214326	27.35325691	39.91224999	47.2879687	38.22957189	31.11003349	17.94375097	46.13089055	30.21041847	22.46755539	19.31956931	16.36926514	27.45815184	39.89198077
Map3k19	24.54277647	25.29586572	45.14062058	46.5071502	65.01858384	61.48718719	51.05733594	53.0549491	38.66414127	58.71691743	45.29483262	79.45469865	53.99892646	60.18468744	48.74270417	48.07914266	45.98086186	46.87493717	41.82981018	37.96242118	77.27827724	39.28623634	63.587299	53.18930769
Mcm3	5571.210258	8563.645329	4368.447153	6137.910334	5715.724598	5913.837664	5815.595265	6800.556168	6238.572912	5848.44963	7773.530411	5043.41956	8432.049755	8123.213241	7175.690645	7405.602062	9380.095819	9462.04089	8401.594838	8090.644171	7881.367459	6706.160543	5219.939182	5360.484916
Tex35	0	0	0	0	0	0	0	0	0	0	0	0	0	0	0	0	0	0	3.873130572	0	0	0	0	0
Sf3b1	29648.90111	27447.43543	26940.21359	27038.22363	26745.29595	25758.21246	30169.94451	32088.72152	29412.0397	25173.65508	28905.91266	25648.23723	25283.23648	25068.64188	24458.32436	25664.36353	27391.13585	26564.69654	22273.5993	23800.11385	23344.14064	24201.63112	25051.22806	24766.27139
Ptma	195016.9018	213384.5543	143012.7667	183454.1717	162375.047	164103.1539	166534.2068	189178.9843	170383.7731	148378.8736	167590.8807	148447.4278	192364.1322	194919.2874	164575.4398	174825.6614	185504.7405	215115.7831	200853.5799	208124.713	189602.2532	164660.4024	158154.6191	161658.0967
Paqr8	244.2006258	208.9040596	247.5453387	254.2390878	205.8921822	265.6246487	279.9918423	221.7424796	251.3169183	365.7574648	221.7884907	324.3314748	156.1273308	177.1149373	140.4936767	233.3252511	145.7929766	201.6366345	295.1325496	229.3240137	199.2966097	326.7305322	413.3174435	310.8250168
Efhc1	20.86136	18.75873189	30.57913007	24.80381344	19.70260116	36.89231231	14.82309753	27.20766621	30.70387689	33.02826605	20.30458014	37.77354526	16.43445588	36.97059371	15.29182876	45.2509578	25.79414202	26.04163176	28.66116624	28.66550171	22.37002762	21.60742998	30.34848362	39.06089784
Pde6d	2267.752545	2471.036591	2632.717484	3095.309219	2976.077906	2937.857804	2513.338537	2477.258008	2531.364073	2873.459147	3214.371225	2825.200678	3143.676632	2949.909466	3059.321491	3194.434802	3291.556818	3355.650264	2759.992846	2870.423887	2716.941537	2977.241944	3126.616395	3005.195885
Coq10b	3031.032894	2290.839076	2983.649406	2151.730816	2517.992429	2161.889502	3816.124109	5580.292339	2855.460551	2050.199034	2353.769405	2038.468908	1858.267404	1986.094685	2022.344353	1661.558607	1853.813772	1587.795491	1795.583333	1684.291911	2112.950791	1640.855138	1563.669489	1717.848422
Tram2	954.7140045	891.0397646	934.8476908	966.3152319	984.1449281	1007.160126	704.9206382	665.2274387	1023.462563	1275.869685	913.7061062	1376.780598	1090.543536	1072.147218	1236.726651	1163.798071	1076.625058	1168.897243	1100.743709	1026.534858	1113.417284	1099.359847	1189.371525	1092.874056
Rab3gap1	4454.513929	4705.315248	4608.711747	4750.963766	4776.895652	5017.354475	4743.39121	4542.319873	4622.639243	5724.899449	5390.085081	5557.921297	4963.205675	4569.737339	4645.848724	4768.319678	4539.768995	4779.755499	5451.818594	5361.223563	4869.548286	4990.006785	5804.508783	5473.512195
Tmem14a	79.76402351	62.24488307	62.61440919	89.91382372	81.76579483	82.39283083	72.46847682	59.85686565	78.46546316	74.6194159	45.29483262	66.42933821	72.78116175	86.83790616	75.50340449	72.11871399	57.19570621	91.51773448	157.2491012	136.3548189	167.7752072	89.04880236	113.4455221	108.8718642
Cops7b	909.3098681	1140.587743	873.6894306	899.1382372	929.9627749	1014.538589	805.3882993	843.4376524	906.3329586	998.1875963	1043.343041	958.6665279	1103.456323	1109.117811	1166.001943	1026.631105	1059.802792	1120.534212	1131.728753	1118.72931	1140.871409	1112.455259	1101.938988	1107.833549
Rasal2	692.1062963	980.0016294	755.7413575	821.6263202	773.3270957	820.2390771	586.3358579	621.6951728	813.0841473	897.879529	1037.095478	1414.554143	1381.668183	932.002874	999.703305	1317.934146	1270.641866	1255.950698	1059.688525	969.2038551	928.3561463	940.9053602	1069.422756	952.4210409
Hspd1	15636.20289	23133.21132	9945.498019	8796.052341	9029.702113	8271.256421	17776.18796	16270.18439	12092.77877	8446.673226	8501.371515	8820.774086	13111.17412	12183.96008	12257.35649	8494.453234	9761.400527	9941.206914	16793.11954	16598.87498	20256.06001	12018.96924	9039.51262	9565.764555
Hspe1	19482.05596	25917.74611	12487.93426	11824.18457	10891.59792	9478.864777	20529.99008	19211.33311	15216.61395	10801.46627	10072.63364	11537.86427	16433.28199	15651.45786	14669.64248	10006.11804	11125.1256	12790.16143	22357.25892	22055.39196	24166.74757	14128.64013	12338.82634	12654.06873
Gsta3	249.1091811	136.9955874	281.0367669	120.9185905	182.2490608	291.4492673	214.1114088	171.4082971	324.0964783	431.8139969	126.5131532	610.8894043	285.2551985	221.8235623	162.4756806	715.5307702	700.9277722	130.9522054	160.3476057	91.41970815	108.7996798	36.01238331	92.49061673	88.09479086
Zranb3	797.6402351	1668.106022	1016.392038	1400.381967	1613.643035	1649.08636	871.2687327	1227.065746	1113.299832	1935.211737	2739.556428	1625.564982	1931.048566	1900.11656	1632.40272	2259.719705	2543.5267	2761.157014	2177.474008	1915.940155	1533.363712	1807.821642	1613.527712	1612.300889
Cryzl2	198.7964894	223.9678898	212.5977615	364.822756	254.163555	333.2605546	156.4660295	174.1290637	205.8296932	325.3895841	278.0165588	323.0289388	164.3445588	239.8789685	226.5102135	301.2016878	280.3711089	315.4757677	179.7132586	223.9008106	162.69111	333.2782382	361.2914716	306.6696022
Khdc1a	68.7197741	32.68566919	170.369439	42.37318129	47.28624279	25.82461862	149.8779862	61.21724896	56.85903128	17.12576758	12.49512624	36.47100921	100.9545147	101.4541874	168.2101163	41.0086805	17.94375097	34.97019123	376.4682916	217.7028643	852.0946885	43.86963057	41.90981071	70.64204928
Khdc1c	6.135694116	5.968687418	13.10534146	4.133968907	8.866170524	0	13.1760867	8.162299862	6.823083753	0	0	0	18.78223529	7.738031242	38.22957189	7.070462156	6.728906614	0	56.54770636	44.93511079	109.8164992	5.89293545	7.948412375	9.972995192
Mob4	8693.051424	6956.363074	8624.770829	8458.100383	8418.921477	7917.090223	8757.15662	9566.215438	8535.677776	7296.80026	8034.366172	7726.643809	7242.899484	7323.61668	7036.152707	7296.716945	7455.628528	7631.6862	6584.321973	6828.587353	6855.396647	7433.610685	7289.416731	7854.564797
Khdc1b	6.135694116	1.989562473	10.19304336	4.133968907	5.910780349	0	18.11711921	12.24344979	6.823083753	0	0	0	11.73889706	6.018468744	17.20330735	0	0	5.208326353	38.73130572	12.39589263	80.32873555	0	0	2.493248798
Dis3l2	4299.894437	5440.31647	4040.813617	4167.040658	4152.323195	4190.966679	4878.446099	3732.891804	4687.458539	5891.264049	4581.025657	5689.477437	4441.998646	4570.59712	4497.709133	4672.161393	4214.538509	5141.362157	6245.810361	6311.058836	5908.73775	5036.495498	5793.670039	5714.526245
Rftn2	245.4277647	143.248498	276.6683197	389.6265695	417.6951447	392.2882543	192.7002679	178.2102137	249.042557	411.018422	382.6632411	427.2318222	277.0379705	329.2962184	394.7203298	415.7431748	494.5746361	511.1600292	389.6369356	434.6309854	347.7522476	412.5054815	427.0465194	448.7847836
Mars2	446.6785317	598.8583043	416.4586286	391.6935539	348.7360406	370.1528669	396.9296117	321.0504612	420.7568315	472.1818777	384.2251318	397.2734932	423.7741837	384.3222183	383.2514582	390.289511	471.0234629	448.660113	546.8860368	505.907368	435.1987192	548.0429969	526.0403827	452.9401983
Kcnq5	23304.59339	21957.94834	17852.38737	16490.40197	19364.70155	18855.66082	28552.57987	21273.67421	21648.50757	27453.82871	22472.48454	25135.03803	24389.90641	21902.92732	19630.88517	24282.79523	22695.48052	32542.3671	33805.45826	29306.98915	34325.79057	20633.78609	21478.0554	24481.20995
Boll	130.0767153	156.8912121	183.4747804	177.760663	143.8289885	132.8123243	219.0524413	119.7137313	187.6348032	313.156893	188.9887844	269.624961	160.8228897	177.1149373	117.5559336	165.4488144	152.5218832	186.7557021	388.0876834	302.1498829	399.6100389	219.3481529	583.8470181	287.5546947
Plcl1	1670.135938	1844.892859	2159.469043	2154.831293	1825.445998	2369.716194	1579.483393	1029.810166	2908.90804	3931.58693	2744.2421	3598.907088	2137.653154	1998.991404	2756.352134	3136.457012	2323.715751	2653.270253	2119.377049	1851.636462	1687.920266	1983.954935	2787.002412	2324.538963
R3hdm1	7735.883142	10725.73129	9015.018775	8841.525999	9957.694628	9548.960171	9333.610413	8947.241032	9104.268088	11185.57277	13846.16176	10850.12524	11621.50809	9717.247677	9539.233927	11036.99143	12085.11628	11155.491	10743.28958	11184.19413	10092.94974	10575.20005	11286.02299	10815.71329
Ubxn4	15171.11727	12373.65746	12867.98916	9982.501417	10510.35259	9418.607334	13884.30136	14264.97939	12827.39746	9652.816572	9754.00792	10356.46408	10449.96616	9807.524708	10337.27624	8789.998552	8916.922747	8433.024412	9925.284405	10381.56008	11625.29663	9653.283038	10298.97469	9897.366645
Sec16b	29.45133176	22.16941041	39.31602438	56.84207247	38.42007227	36.89231231	14.82309753	20.40574965	35.25259939	63.60999388	45.29483262	166.7246136	72.78116175	91.1368124	67.85749011	213.5279571	154.7648521	61.75586961	70.49097642	45.70985408	32.538222	51.07210724	44.07755954	49.86497596
Lct	149.7109364	116.8157395	158.7202466	319.349098	245.2973845	271.7733674	88.93858519	91.14568179	158.068107	285.0217034	293.6354666	347.7771236	255.9079558	271.6908747	374.6498046	404.4304353	399.2484591	387.64829	292.0340452	334.689101	226.7507345	447.2083236	487.7434867	357.3656611
Brinp2	9.817110586	5.400240997	7.280745255	6.20095336	11.8215607	7.378462463	9.882065022	9.522683172	10.23462563	7.339614679	17.18079858	3.90760813	10.56500735	9.45759374	2.867217892	7.070462156	12.33632879	13.39283919	4.647756687	3.873716447	7.117736062	9.166788478	5.058080603	5.817580529
Chrnd	4.908555293	2.273785683	11.64919241	16.53587563	16.74721099	12.29743744	0	0	9.097445005	8.562883792	7.809453899	6.512680217	4.695558822	0	8.601653676	11.31273945	14.57929766	16.36902568	5.422382801	3.098973158	3.050458312	13.75018272	13.00649298	9.972995192
Mcm6	6335.717745	9690.874581	5269.803416	7089.756675	6341.282185	6705.792635	6270.170256	7820.843651	6484.203927	6791.590116	8465.448027	5728.553519	10115.40759	9358.718896	8503.212529	8782.92809	10956.90294	10933.02106	10087.95589	9446.444928	9020.205229	8213.442477	6463.504427	6622.899891
Satb2	177.9351294	183.6081939	123.7726693	224.2678132	178.3085405	197.9887428	138.3489103	122.4344979	148.970662	215.2953639	162.4366411	188.8677263	245.3429485	250.1963435	235.1118672	340.7962759	335.3238462	310.2674413	204.5012942	197.5595388	195.229332	203.6336583	201.6006412	182.0071623
1700066M21Rik	317.8289552	373.1850752	320.3527912	414.4303829	418.6802747	415.6533854	202.5823329	220.3820963	267.237447	355.9713119	365.4824425	356.8948759	473.0775514	386.9015621	432.9499017	489.2759812	449.7152587	458.332719	392.73544	396.6685642	334.5335949	482.5659363	426.3239365	480.3659351
Dars	5866.950714	7552.094923	5540.647139	7139.364302	6430.92902	6924.687021	5512.545271	5102.797797	5941.768769	5976.892887	6130.421311	6360.2835	6384.786109	6916.080368	6911.906599	6376.142772	6682.925752	6348.949824	7247.401927	7730.388542	7360.755907	7867.068826	7782.218298	7045.921103
Chrng	4.908555293	2.842232104	4.368447153	4.133968907	5.910780349	4.918974975	4.941032511	8.162299862	5.685903128	2.446538226	0	0	10.56500735	8.597812491	4.778696487	4.242277294	3.364453307	3.720233109	11.61939172	5.423203026	7.117736062	3.273853028	10.83874415	14.12840986
Cxcr4	5724.602611	4568.603884	5888.666762	12125.9643	10889.62766	11280.43936	4937.738489	6083.634164	5917.887975	9437.521208	10028.9007	10834.49481	9099.992998	9379.353646	8972.480524	9482.903843	10675.41034	9968.736639	6401.51021	6776.679552	6982.499076	10871.81114	9139.229066	9062.959381
Tyw5	982.9381975	931.3994604	895.5316664	814.3918746	787.1189165	746.4544525	983.2654696	976.7552168	884.7265267	775.5526177	773.135936	808.8748829	829.9400219	906.2094365	793.2636168	793.3058539	771.5812917	784.969186	902.4394234	879.3336335	916.1543131	728.1049134	772.4411663	847.7045913
Maip1	1640.684607	1541.34247	1629.430788	1464.458485	1361.44974	1262.946825	1707.950238	1768.498303	1679.615784	1168.222003	1354.159306	1230.896561	1326.495367	1437.554248	1419.272857	1194.908104	1152.886	1288.688749	1586.434282	1561.107728	1784.518113	1347.517906	1265.965317	1346.354351
Thsd7b	104.3068	142.6800516	144.1587561	120.9185905	190.1301012	237.3405426	82.35054185	236.706696	80.73982442	189.6067125	346.7397531	78.1521626	327.5152279	320.6984059	259.9610889	354.9372002	571.9570621	520.8326353	44.92831464	104.5903441	97.61466599	217.3838411	85.98737024	152.9192596
Cd55b	20.86136	24.15897288	29.12298102	45.47365797	42.3605925	51.64923724	23.05815172	24.48689959	46.62440565	50.15403364	71.84697587	57.31158591	32.86891176	36.11081246	55.43287925	60.80597454	60.56015952	71.4284757	18.59102675	29.440245	16.269111	58.2745839	36.8517301	49.86497596
Cd55	2553.675891	3104.85435	3573.389771	5084.781755	5376.839858	4859.947275	3723.891502	3991.364632	3625.331834	5143.846621	5788.36723	5705.10787	3776.403183	3725.432152	3804.798143	4314.396008	5115.090511	3958.328028	3130.264129	3795.467375	3307.71363	4703.872031	5232.945675	4216.9148
Dusp10	1200.141769	901.5560233	885.338623	992.1525376	690.5761708	823.9283083	1375.254049	1145.442747	1013.227937	1431.224862	916.8298878	1143.626646	733.681066	791.8585304	749.2996091	781.9931144	588.7793287	759.6716009	1189.051086	1159.015961	830.7414803	757.5695907	990.6612152	960.7318702
1700056E22Rik	104.3068	85.83540954	94.64968832	129.1865283	106.3940463	115.5959119	135.0548886	99.30798165	129.6385913	160.2482538	135.8844978	134.1612125	77.47672057	113.4911249	111.8214978	80.60326858	91.96172372	122.023646	174.2908758	171.9930102	145.4051795	131.6088917	127.8971809	163.7233377
Hlx	3984.519759	2826.88405	3347.686668	2982.658566	2785.947805	2429.973638	3266.02249	4226.710945	2766.760462	2157.846716	2153.847385	2213.008738	1562.447198	1502.037842	1797.745618	1918.923429	2018.671984	1518.599155	1197.571973	1558.008755	1621.827003	2861.347546	2782.666914	2384.376934
Eif4e2	7786.195834	6487.963223	7034.656066	6564.742624	5971.858413	5744.133027	7755.774031	7414.089041	7296.150894	5269.843339	5919.566056	5370.356107	6098.357021	6726.068712	6602.247066	5213.758794	5265.369425	5558.772312	6666.432341	6992.058187	7633.263516	5201.497691	5476.456127	6064.41216
C4bp	103.0796612	40.64391909	77.17589971	23.77032121	90.63196535	103.2984745	156.4660295	165.9667639	103.4834369	89.29864526	40.60916028	485.8459442	217.1695955	167.6573436	165.3428984	258.7789149	198.5027451	27.52972501	158.7983535	36.4129346	25.42048593	13.75018272	31.07106656	29.91898558
Mtarc1	31.90560941	16.76916941	20.38608671	24.80381344	29.55390175	36.89231231	34.58722758	38.09073269	19.33207063	46.4842263	20.30458014	112.0180997	70.43338234	78.24009367	43.00826838	121.6119491	113.269928	19.34521217	51.89994967	28.66550171	20.33638875	20.29788877	25.29040301	20.77707332
Gm29427	24.54277647	38.08591019	52.42136584	26.87079789	60.09293355	35.66256857	29.64619506	31.28881614	34.11541877	33.02826605	56.22806807	24.74818482	36.39058087	28.37278122	16.24756806	53.73551238	51.58828404	33.48209798	17.04177452	13.17063592	22.37002762	30.77421846	17.34199064	18.28382452
Efhd1	3.68141647	4.263348156	8.736894306	7.234445587	4.925650291	3.689231231	11.52907586	0	4.548722502	7.339614679	0	2.605072087	4.695558822	6.878249993	19.11478595	9.898647018	5.607422178	11.16069933	6.197008916	9.296919473	4.067277749	3.928623634	3.612914716	6.648663461
Ogfrl1	10574.25524	7626.845627	11588.03415	13487.07356	12307.22982	12277.76154	15608.7217	19801.73947	12828.53464	9417.948902	10316.2886	11050.71579	12088.71619	11280.32999	12199.05639	9668.149952	10922.13692	8862.339313	9253.683564	9943.055376	12742.78119	12678.32324	12278.12937	10797.42946
B3gat2	212.2950164	142.3958284	346.5634741	299.7127457	310.3159683	377.5313293	255.2866797	706.0389381	294.529782	278.9053578	343.6159716	165.4220775	698.4643748	741.991218	697.6896871	1002.591534	1139.428187	578.1242252	209.1490509	296.7266798	338.6008726	493.6970366	399.5883676	397.2576418
Mtarc2	4202.95047	3780.168698	4029.164424	4226.983207	3680.445897	3665.8661	4560.573007	3961.4362	4400.889021	3943.819621	3984.383379	4211.099028	4371.565264	4350.49312	4090.564193	4010.366135	3598.843554	4206.8396	4939.790732	5018.012286	4710.924453	4038.625095	4202.542398	4595.057535
C130074G19Rik	42.94985882	22.73785683	33.49142817	17.56936785	32.50929192	55.33846847	47.76331427	27.20766621	45.48722502	58.71691743	21.86647092	100.2952753	59.86837499	36.11081246	61.16731503	89.08782316	50.4667996	16.36902568	57.32233247	24.01704197	11.18501381	20.29788877	23.84523713	6.648663461
Astn1	0	2.273785683	5.824596204	0	1.970260116	0	4.941032511	0	5.685903128	0	0	3.90760813	3.521669117	0	3.822957189	0	6.728906614	2.232139865	1.549252229	0	0	0	0	0
Mark1	0	3.694901735	10.19304336	0	2.955390175	6.148718719	3.294021674	2.720766621	0	0	0	9.117752304	35.21669117	11.17715624	15.29182876	19.79729404	20.18671984	8.928559462	4.647756687	0	0	0	2.16774883	4.155414663
Smap1	13119.34116	13858.72374	14067.85598	15976.75633	20058.23311	18806.47107	22282.40961	27734.13455	16558.48709	17973.49308	31173.77807	15291.77315	19815.25823	17098.4697	15068.18576	19684.16664	25355.6416	16226.16873	10029.0843	13705.98353	13669.1037	14603.34882	12175.52259	13261.59036
Sdhaf4	1363.351233	1691.128102	1304.70955	1644.286133	1541.728541	1550.706861	1459.251602	1463.772442	1302.071816	1373.731214	1739.946329	1551.320428	1446.232117	1482.262873	1448.900775	1421.162893	1600.35829	1607.140703	1665.446146	1716.056386	1588.271961	1547.222941	1589.682475	1717.848422
Pappa2	8.589971763	7.67402668	24.75453387	25.83730567	19.70260116	18.44615616	6.588043348	19.04536634	17.05770938	29.35845872	28.11403404	29.958329	17.60834558	6.878249993	8.601653676	14.14092431	10.09335992	8.928559462	11.61939172	13.94537921	13.21865269	38.63146573	30.34848362	18.28382452
Spats2l	29.45133176	11.93737484	56.78981299	26.87079789	15.76208093	12.29743744	55.99836846	27.20766621	19.33207063	35.47480428	12.49512624	70.33694634	70.43338234	50.7270937	42.05252908	45.2509578	35.88750194	18.60116555	59.64621082	37.18767789	42.70641637	19.64311817	52.74855485	22.43923918
Kctd18	1470.11231	1274.172652	1718.25588	1842.71664	1609.702515	1656.464823	1337.3728	1556.278507	1281.602565	1366.391599	1538.462418	1398.923711	1608.228897	1657.658248	1384.866242	1487.625238	1754.001657	1614.581169	1642.207363	1734.650225	1623.860641	1669.010274	1755.876552	1755.247154
Sgo2a	2114.360193	2848.769238	2628.349037	3832.189176	3769.107603	3576.094807	1843.005127	3035.015165	2214.090678	3373.776214	5418.199115	2707.972434	4379.782492	3921.462277	3401.476159	4547.721259	5785.738203	4786.451918	3119.419363	3125.314429	2639.663259	3723.680434	3405.533411	3030.128373
Cop1	14679.0346	15008.69085	16260.81645	19026.59189	19833.62346	19433.64038	14279.58396	15271.66304	14779.93659	18465.24726	19125.3526	19612.2852	16210.24294	16133.79514	16452.09626	17403.23555	18082.81504	16564.70994	13873.55371	15379.42904	16646.35101	18840.36941	19951.23765	17630.59333
Rab3gap2	3172.153858	3608.213656	3362.248159	3618.256286	3681.431027	3451.890689	2620.394242	2533.033724	3327.39051	3458.181783	3461.149968	3645.798385	3072.06936	3048.784309	3440.661471	3217.060281	3477.723235	3255.20397	2837.455457	3035.444208	3126.71977	3571.773654	3563.779076	3398.298112
Aox1	7.36283294	6.821357049	17.47378861	13.43539895	14.77695087	9.83794995	0	14.96421641	6.823083753	9.786152905	18.74268936	22.14311274	49.30336763	35.25103121	39.18531119	74.94689885	57.19570621	15.62497906	14.71789618	8.522176184	7.117736062	9.166788478	6.503246489	13.29732692
Fam135a	177.9351294	267.454041	163.0886937	150.8898651	206.8773122	196.758999	115.2907586	176.8498303	171.7142745	167.5878685	190.5506751	334.7517631	267.6468529	289.7462809	273.341439	410.086805	335.3238462	252.9758514	202.952042	142.5527653	183.0274987	138.1565978	184.9812335	162.0611719
Pfkfb2	213.5221553	224.252113	225.7031029	177.760663	267.9553758	233.6513113	182.8182029	282.9597285	180.8117195	189.6067125	351.4254255	149.791645	238.2996102	179.6942811	162.4756806	224.8406966	244.483607	209.0771007	114.6446649	138.6790488	110.8333187	206.9075114	138.7359251	153.7503425
Tnr	41.72271999	39.22280303	74.2636016	89.91382372	94.57248559	91.00103704	46.11630343	35.36996607	44.3500444	46.4842263	54.66617729	61.21919404	31.69502205	49.0075312	56.38861854	91.91600803	70.65351944	51.33921691	39.50593184	41.06139434	37.62231918	85.77494933	78.76154081	66.48663461
Yod1	2324.200931	3149.193171	3290.896855	3576.916596	5432.992271	5183.36988	4781.27246	6321.701243	3654.898531	4627.627055	10741.12289	3180.793018	5843.622954	3813.12984	3842.071975	6559.974788	7271.70508	4417.404794	1480.310505	2326.554098	2250.221415	3805.52676	1883.773733	2346.978202
AA986860	138.666687	210.3251757	235.8961463	256.3060722	357.6022111	303.7467047	230.5815172	340.0958276	205.8296932	298.4776636	784.0691715	208.4057669	341.6019043	206.3474998	195.926556	441.1968385	635.881675	340.0293062	80.56111591	89.87022157	87.44647161	223.9315471	124.2842662	174.5274159
4930523C07Rik	14032.33244	9804.563865	11191.96161	12481.48562	11746.69081	11713.30916	17543.95943	17558.46739	13425.55447	12674.29128	12114.02489	12191.73737	10114.2337	10208.18277	9379.625464	10387.923	10082.14508	10444.92648	11390.87701	11696.29944	10632.88086	11709.26274	13638.03047	12645.7579
Aox3	6.135694116	13.92693731	24.75453387	20.66984453	39.40520233	55.33846847	13.1760867	6.801916552	21.60643189	62.38672477	45.29483262	134.1612125	158.4751103	124.6682811	99.39688693	296.9594105	225.4183716	33.48209798	45.70294076	17.04435237	14.23547212	18.33357696	23.84523713	24.93248798
Fcamr	0	0	0	3.10047668	5.910780349	0	0	0	0	4.893076453	0	3.90760813	0	0	0	2.828184862	3.364453307	2.232139865	3.873130572	0	0	2.619082422	0	3.324331731
Iars2	2419.91776	3134.697787	2669.121211	2755.290276	2674.628108	2653.786999	2462.281201	2377.950026	2639.396232	3082.638165	2923.85954	2767.889092	2791.50972	2747.001091	2722.901258	2726.370207	2748.758352	2782.734366	3235.61328	3412.74419	3211.115783	3073.493223	3240.7845	3047.581114
Pigr	19.63422117	13.07426768	4.368447153	14.46889117	11.8215607	8.608206207	52.70434678	84.34376524	29.56669626	20.79557492	15.6189078	33.86593713	49.30336763	42.12928121	45.87548627	29.69594105	24.67265758	20.08925879	36.40742738	35.63819131	21.35320818	7.202476662	6.503246489	19.11490745
Tnn	0	4.263348156	0	4.133968907	0	4.918974975	0	6.801916552	4.548722502	4.893076453	0	0	0	4.298906245	0	0	3.364453307	0	3.873130572	3.098973158	3.050458312	8.512017873	2.890331773	3.324331731
Aox4	4.908555293	6.821357049	0	7.234445587	10.83643064	7.378462463	11.52907586	8.162299862	4.548722502	9.786152905	3.12378156	5.210144173	16.43445588	15.47606248	21.02626454	19.79729404	21.30820428	14.88093244	6.197008916	8.522176184	5.084097187	5.89293545	5.058080603	9.972995192
Bpnt1	658.9735481	657.4082856	604.3018562	503.3107144	449.2193065	435.3292853	531.9845003	559.1175405	581.0992997	489.3076453	407.6534935	517.1068092	534.119816	487.4959682	539.0369637	482.205519	441.8648676	510.4159826	545.3367846	511.330571	599.923468	491.0779542	492.0789843	504.4673401
Mrps14	10292.01331	11572.71646	9405.266721	10178.86494	9529.163053	8972.210355	10252.64246	9766.191785	10048.12801	7713.935027	10063.26229	8234.632866	8731.39163	9076.710647	7795.965449	7675.693716	8877.670792	8512.6374	9808.315862	10614.75781	10418.33196	9088.870776	8785.886007	8939.959107
Cacybp	11465.15803	12221.59805	7403.061775	7304.723058	7046.635306	6046.649988	11071.20685	10246.40709	9446.559457	5814.198095	6570.874511	6146.667589	7929.624961	7739.750804	7126.94794	6132.918874	6770.401538	6401.033088	9166.925439	9557.233218	10480.35794	7399.562614	6844.305638	6796.596223
Aox2	30.67847058	33.82256204	59.70211109	121.9520827	95.55761565	118.0553994	51.05733594	69.37954883	50.03594753	154.1319083	103.0847915	140.6738927	84.5200588	116.0704686	76.45914379	164.034722	70.65351944	63.98800948	84.43424648	95.2934246	119.9846936	127.0254975	161.1359963	88.9258738
Il10	65.03835763	143.248498	80.08819781	17.56936785	35.4646821	35.66256857	240.4635822	175.489447	64.81929566	15.90249847	14.05701702	41.68115339	56.34670587	47.2879687	101.3083655	66.46234427	52.70976847	54.31540339	242.4579738	75.15009907	190.1452348	41.25054815	31.7936495	62.33121995
Mapkapk2	20879.76708	18276.4051	18363.49568	9558.769604	9177.471622	9018.940617	19158.03006	18657.6571	17460.27133	8571.446676	7748.540159	8603.250566	10006.23585	9995.816802	12417.92069	8058.912765	8414.49772	9058.023574	7800.484973	8037.186884	10822.00927	9364.529201	8620.414513	8104.72076
Bzw1	19678.39817	17561.01528	18522.21593	16756.00947	14927.67577	13950.21303	18593.10534	16898.68148	18768.02904	13424.15525	13696.22025	13495.57595	16684.49439	17590.26458	17173.67943	14203.14438	14468.2707	14650.27798	16395.73634	16349.40764	16996.1369	14529.35974	14479.11702	14780.80996
Dyrk3	1779.351294	1470.570891	2191.504322	3174.88812	4776.895652	4964.475494	6133.468357	8306.500493	3492.281701	3970.731541	10078.8812	2377.128279	6965.861513	5225.750432	4555.053491	6299.781781	7078.809757	4002.970825	1601.926805	3405.7715	3832.392459	2700.928748	961.0353145	1643.050958
Eprs	8166.608869	9663.873376	6494.424768	5350.389257	5255.66886	4748.040595	11002.03239	11993.13926	8205.895394	5329.783526	5941.432527	5138.504691	7145.466638	6603.979774	6115.775764	5394.762625	5911.34446	6020.081217	7974.775849	7752.856097	8727.361231	5881.80435	5442.494728	5582.384059
Slc30a10	109.2153553	372.6166288	455.774653	270.7749634	457.100347	349.2472232	261.8747231	459.8095589	152.3822038	406.1253456	1377.587668	290.4655377	582.249294	294.9049684	264.7397854	780.579022	1083.353965	452.3803461	43.37906241	56.55626013	67.11008287	288.7538371	143.7940057	194.4734062
Lyplal1	62.58407999	71.62424902	78.63204876	99.21525376	89.6468353	73.78462463	65.88043348	76.18146538	76.19110191	84.40556881	85.90399289	85.96737886	43.43391911	62.76403118	33.45087541	90.5019156	95.32617702	98.21415408	79.01186368	69.72689605	48.80733299	89.70357297	80.2067067	88.9258738
Gigyf2	7380.012883	8971.221413	8410.716919	8749.545191	9768.549657	9384.174509	8375.050106	7762.347169	8286.635219	10789.23358	12673.18179	10718.5691	9902.933556	8326.981397	8349.338502	10076.82266	10235.78844	9199.392432	8387.651568	9202.400792	8669.402523	9777.034683	10124.8322	9538.338818
Kcnj13	96.94396704	49.73906182	122.3165203	130.2200206	105.4089162	100.838987	87.29157436	114.2721981	93.2488113	96.63825994	117.1418085	54.70651382	196.0395808	161.6388748	179.6789879	230.4970663	216.4464961	138.3926717	134.0103178	159.5971176	144.3883601	180.0619165	211.7168024	206.9396502
Col19a1	24.54277647	37.23324056	20.38608671	20.66984453	30.5390318	11.06769369	11.52907586	32.64919945	32.97823814	22.01884404	17.18079858	26.05072087	9.391117645	22.35431248	24.84922173	18.38320161	33.64453307	38.69042433	47.25219298	89.87022157	11.18501381	53.69118966	17.34199064	29.91898558
Clk1	17253.57186	13510.83453	16224.41273	16642.32533	18497.7871	18358.84435	21374.90664	27138.28666	16368.57792	17687.24811	24493.57121	17504.78189	17573.12889	14765.88317	15069.1415	18934.69765	19233.45807	14915.15858	11456.72023	13818.32131	13518.61442	13391.36843	13902.49583	13377.94197
Rabgap1l	19312.7108	22337.67055	24209.93412	26139.0854	29144.08764	31370.7629	24540.46147	20367.65892	20985.53126	39925.05731	39437.74219	40120.71521	31579.98086	23327.58485	21453.48001	31497.49481	27226.27764	28955.31833	29792.12036	28081.34527	27547.6722	31025.65038	36845.22686	34691.06378
Tgfb2	72.40119057	54.8550796	88.82509211	64.07651805	44.33085262	24.59487488	110.3497261	24.48689959	75.05392129	88.07537615	43.73294184	48.1938336	15.26056617	32.67168747	35.362354	36.76640321	43.73789299	17.1130723	60.42083693	37.96242118	47.79051356	39.28623634	92.49061673	44.04739543
Rrp15	2478.820423	2478.142171	1708.062837	1315.635605	1084.628194	1079.715007	2903.680106	2247.353229	2249.343277	1214.706229	1023.038461	1081.104916	1452.101566	1508.056311	1348.548149	1091.679357	1158.493422	1305.057775	2102.335275	1936.08348	2189.212249	1388.768454	1219.720008	1321.421863
Gpr52	13.49852706	16.20072299	21.84223577	21.70333676	26.59851157	28.28410611	19.76413004	10.88306648	19.33207063	25.68865138	29.67592482	16.93296856	39.91224999	15.47606248	23.89348243	36.76640321	37.00898637	29.01781825	17.04177452	6.972689605	23.38684706	19.64311817	21.6774883	24.93248798
Ngef	13.49852706	15.91649978	32.03527912	13.43539895	21.67286128	20.90564364	11.52907586	20.40574965	25.01797376	25.68865138	12.49512624	89.87498699	48.12947793	73.08140617	60.21157573	159.7924447	115.5128969	29.01781825	35.63280127	14.7201225	11.18501381	15.05972393	12.28391003	16.62165865
Ppil3	1892.248066	1954.603018	1830.379357	1879.92236	1696.39396	1682.289442	1854.534202	1552.197357	1836.54671	1650.190034	1616.556957	1824.852997	1576.533875	1667.115842	1546.386183	1440.960187	1432.135624	1643.598988	2113.954666	2187.875049	2241.07004	1763.297241	1894.612477	1958.031389
Spata17	11.04424941	19.0429551	11.64919241	14.46889117	14.77695087	18.44615616	11.52907586	6.801916552	25.01797376	18.3490367	10.93323546	24.74818482	21.1300147	20.63474998	22.93774314	29.69594105	29.15859533	23.06544528	24.78803566	21.6928121	25.42048593	18.33357696	26.01298596	12.46624399
Neu2	3.68141647	4.547571366	7.280745255	3.10047668	4.925650291	2.459487488	6.588043348	0	3.411541877	6.116345566	0	2.605072087	8.217227939	4.298906245	3.822957189	11.31273945	8.971875485	5.208326353	6.97163503	0	0	1.964311817	0	4.986497596
Lmbrd1	5426.407877	4203.377058	4426.693115	3910.734586	3712.955189	3878.611768	4749.979254	4798.071936	4324.697919	4024.555382	3339.322487	4145.972226	3683.665896	4141.566277	4675.476643	3835.018673	3430.620888	3790.173492	3754.612777	3714.119329	4241.153873	3606.476496	4026.954743	4101.394273
Rc3h1	11095.78924	10845.95771	11685.59613	11720.83534	13502.19258	13545.62734	12907.62393	14961.49565	11569.67568	14090.83691	18809.85066	12862.54343	14251.02103	11729.1358	12054.73976	14386.97639	14478.36406	12372.75127	10276.19003	11097.42288	10967.41445	12073.3152	11627.80472	11045.09218
Nif3l1	911.7641457	1016.950647	975.6198642	933.2434807	793.0296968	826.3877958	835.0344943	862.4830187	913.1560423	725.3985841	765.3264821	786.7317702	825.244463	902.7703115	927.0671184	797.5481312	900.5520018	782.7370462	883.8483966	900.2517023	916.1543131	913.4049948	821.5768064	833.5761815
Serpinc1	660.2006869	306.3926208	515.4767641	276.9759167	487.6393788	534.9385286	979.971448	1025.729016	761.9110191	573.7132141	490.4337049	1678.96896	840.5050292	688.6847805	719.6716909	1718.122304	1299.800461	351.1900055	554.632298	333.9143577	235.9021095	289.4086077	225.4458783	354.8724123
Zbtb37	1202.596047	1207.380198	1113.954024	1052.095087	1065.910723	1183.013482	1167.730683	1029.810166	919.9791261	1207.366615	998.0482083	1250.434602	975.5023453	883.8551241	1053.224706	1064.811601	958.8691924	1153.272264	1231.655522	1170.63711	1081.895881	1239.480756	1308.59771	1263.246058
Orc2	2764.743769	4200.250603	2482.734132	2600.266442	2725.854871	2557.866987	3213.318143	2803.750003	2668.962928	3037.377208	3951.583673	2750.956124	3291.586734	3169.153684	2845.235888	3099.690609	3504.638861	3215.025453	3392.862381	3525.85671	3688.004099	3008.016162	2625.143833	2577.188174
Gpatch2	3224.920828	3477.470979	3203.527912	3109.77811	3282.453354	3406.39017	3249.552381	2716.685471	3153.401875	3885.102703	3364.31274	3881.557409	2966.419286	3002.356122	3261.938222	3375.438633	3125.577122	3434.519206	3456.381723	3602.556296	3241.620366	3435.581368	3810.17986	3697.487967
Eif2d	1347.398428	1259.677268	1291.604208	1328.037511	1199.888411	1378.542737	1373.607038	1364.46446	1252.035869	1250.181034	1363.530651	1121.483533	1452.101566	1453.890092	1522.492701	1401.365599	1519.61141	1515.622969	1428.410555	1376.718825	1439.816323	1264.362039	1254.403989	1332.225941
Esrrg	41.72271999	29.84343709	109.2111788	220.1338443	176.3382804	223.8133614	83.99755268	112.9118148	158.068107	349.8549664	548.2236637	561.3930347	221.8651544	229.5615935	373.6940653	936.1291894	597.7512042	289.4341359	228.5147038	159.5971176	154.5565545	440.005847	390.9173723	291.7101094
Fam126b	1638.230329	2215.804148	1566.816379	1706.295666	1808.698787	1865.521259	1399.959211	1458.330909	1562.48618	2023.287113	2260.055958	2063.217093	1948.656911	2000.710967	1994.627914	2074.473597	2014.186046	2078.866261	2027.196542	2135.192506	1794.686307	2091.992085	2237.116792	1923.956989
Adgrb3	9.817110586	9.379365943	23.29838482	11.36841449	10.83643064	15.98666867	11.52907586	10.88306648	10.23462563	7.339614679	21.86647092	9.117752304	17.60834558	19.77496873	18.15904665	22.6254789	12.33632879	13.39283919	13.16864395	16.26960908	16.269111	8.512017873	18.78715652	12.46624399
Ndufb3	12725.4296	15600.15935	12154.47613	13717.54232	12386.04022	12387.20873	11400.60901	11798.60445	12327.03798	9919.489238	11303.40357	11041.59804	10406.53224	11196.93121	10718.61622	9696.431801	10466.81424	10755.93797	12971.11429	13881.85026	13142.39123	12570.94086	12551.98831	12142.95273
Rassf5	16524.65139	10847.66305	14228.03238	11140.01271	10677.8247	10376.57771	14340.52336	17256.46229	12702.30759	9326.203719	7675.131292	9852.382632	7744.150388	7531.683742	8816.695018	7530.042196	7254.882814	7871.269212	8782.710886	8782.489929	9894.669945	10165.96842	10240.44547	9709.541903
Ush2a	12.27138823	11.65315163	13.10534146	13.43539895	8.866170524	9.83794995	11.52907586	20.40574965	10.23462563	0	4.68567234	14.32789648	31.69502205	20.63474998	26.76070033	49.49323509	40.37343968	17.1130723	6.97163503	4.648459736	6.100916624	11.1311003	8.670995319	4.986497596
Flacc1	74.85546822	44.62304403	78.63204876	75.44493255	59.10780349	57.79795596	65.88043348	76.18146538	57.9962119	63.60999388	45.29483262	37.77354526	63.3900441	55.88578119	72.6361866	66.46234427	66.1675817	60.26777637	59.64621082	60.42997657	65.07644399	60.23889571	58.5292184	73.13529808
Ikbke	4355.115684	4829.520791	4221.376099	2485.548805	2012.620709	2300.850545	4186.701547	3281.244544	4375.871047	2896.70126	1803.983851	2661.081137	2147.044272	2379.874497	3302.079272	1906.196597	1595.872352	1941.217636	3171.319313	3231.45426	2876.582188	2723.845719	3749.482892	3128.196159
Cflar	14453.24106	11320.89469	12680.14594	8433.29657	8505.612922	7917.090223	13205.73289	13246.05229	11412.74476	7876.629819	6984.775567	8614.973391	8120.968983	7394.118742	8834.854065	6987.030702	7049.651162	6976.181126	8216.459196	7858.221185	8920.556924	9062.679952	9513.52703	8271.768429
Kctd3	1073.74647	1188.337243	1014.935889	1061.396517	1230.427443	1096.931419	1174.318727	1095.108565	1111.025471	1436.117939	1436.939517	1318.166476	1447.406007	1229.487186	1197.54134	1398.537414	1424.285233	1408.480255	1099.194456	1148.944298	1022.920354	1064.657005	1203.823183	1150.218779
Casp8	8362.951081	7342.053971	7041.936811	6059.364925	5475.352863	5838.823296	13502.19484	13693.6184	9924.175319	6259.468052	5341.666467	5936.959286	8108.056197	8461.107272	9356.687721	6190.896664	5678.075697	6869.782459	10192.53041	9410.806737	10208.86715	6600.742475	7014.11263	6991.900713
Trak2	15438.63354	17973.42316	19515.30958	21678.53295	38143.25072	35789.23218	34990.74523	48620.09951	23165.50652	35376.94275	83448.70059	22442.69603	37586.77448	24969.76704	23653.59187	44696.63356	51248.47425	27473.17746	8489.902215	15281.81138	15779.00403	22219.6405	11074.30619	14912.12106
Srgap2	6910.018714	10129.99944	8646.613065	8579.018974	8735.148226	9128.38781	6084.058032	5076.950514	9100.856546	10583.72437	10011.7199	9806.793871	10283.27382	11507.31224	13896.44938	10512.36313	10160.64899	10798.34862	10336.61087	10330.42702	11441.25231	10295.613	10951.46709	10429.25972
Khdrbs2	73.6283294	36.38057093	50.96521679	21.70333676	30.5390318	45.50051852	19.76413004	46.25303255	40.93850252	18.3490367	18.74268936	19.53804065	86.86783821	63.62381243	66.90175082	50.90732752	39.25195525	40.9225642	51.89994967	27.11601513	239.9693872	20.95265938	20.95490535	19.94599038
Fam72a	348.5074258	528.0867249	288.3175121	345.1864037	329.0334394	312.3549109	248.6986364	285.6804952	334.3311039	275.2355505	281.1403404	285.2553935	488.3381175	441.0677808	569.6206212	422.8136369	405.9773657	578.1242252	482.5920693	395.1190776	449.4341913	381.7312631	329.4978221	321.6290949
Kcnk2	99.39824469	140.6904891	88.82509211	89.91382372	68.95910407	77.47385586	123.5258128	110.1910481	108.0321594	59.94018654	84.34210211	84.66484282	159.649	171.9562498	143.3608946	123.0260415	125.6062568	144.3450446	98.37751654	116.9862367	131.1697074	90.35834357	60.69696723	93.91237139
Dars2	703.1505457	1067.542378	777.5835933	1014.889367	1004.832659	1030.525257	615.982053	844.7980357	657.2904016	976.1687523	1212.027245	927.4056629	1102.282434	1171.022061	1091.454278	1347.630087	1498.303206	1458.331379	1078.279551	1078.442659	941.574799	1216.563785	987.0483004	1005.610349
Prim2	3354.997543	6098.293202	3771.426042	4441.94959	5008.401216	5173.53193	3241.317327	4236.233628	3819.789721	5800.742134	8220.231174	4944.426821	7705.412028	6547.234212	5998.21983	7197.730475	8846.269228	8578.85755	6219.473073	5807.475697	5544.716392	5441.798503	4581.898443	4878.456815
Ctse	11963.37639	12023.21025	16026.37646	18219.43446	22068.88356	20009.16046	20503.63791	27749.09876	16118.39819	20246.32709	39219.07748	17856.46662	21579.61446	15703.90451	12049.00532	25562.54888	31033.7173	19758.90209	7067.688669	9148.168761	7920.006598	15142.8798	12622.07885	13717.85489
Cenpf	10579.1638	15214.75268	12905.84904	17647.91326	22289.5527	18888.8639	12046.23726	22114.39109	13348.22618	21231.05873	40902.79574	14774.66634	24740.89944	19718.22317	16077.44646	24913.48045	34155.92997	25283.44826	14071.08337	14380.01019	12334.01978	20650.81013	15328.87456	15750.68374
Stradb	2530.360254	2857.011711	3250.124682	3346.44783	5079.33058	4680.404689	4847.152893	6781.510802	3449.068837	3945.04289	8890.282319	3101.338319	6221.61544	4453.66687	4137.395418	5895.351346	6958.810923	4237.345511	1561.646247	2411.77586	2568.485899	3356.354124	2075.980796	2450.863568
Rab7b	616.0236893	622.733054	666.9162654	426.8322896	481.7285985	437.7887728	195.9942896	228.5443961	592.4711059	474.6284159	259.2738695	515.8042732	1065.891853	1409.181467	2729.591433	854.1118284	674.0121458	644.3443745	653.0098145	548.5182489	986.3148542	410.5411697	396.6980358	349.0548317
Rab23	643.0207434	855.5118633	578.0911733	684.171854	726.0408529	627.1693093	581.3948254	665.2274387	655.0160403	533.3453333	593.5184963	670.8060623	483.6425587	557.9980307	438.6843375	558.5665103	589.9008131	533.4814278	471.7473037	468.7196901	523.6620102	578.8172153	546.995288	477.0416034
Bag2	339.9174541	700.3259904	468.8799944	438.2007041	552.6579626	452.5456977	531.9845003	731.886221	432.1286377	414.6882294	1013.667116	326.9365469	663.2476837	442.7873433	388.985894	690.0771064	915.1312994	570.6837589	350.9056299	381.1736984	360.9709003	535.6023554	309.9880826	403.9063053
Cenpl	1759.717073	2121.157819	2120.153018	2424.572764	2630.297255	2572.623912	1759.007574	3085.349348	1745.57226	2277.727089	3970.326362	1616.44723	3181.241102	2552.690529	2393.171201	3188.778432	4456.779147	3328.864586	1642.207363	1643.230517	1422.530393	2458.663624	1820.186434	2031.166687
C2cd6	7.36283294	4.263348156	0	6.20095336	12.80669076	2.459487488	11.52907586	8.162299862	0	3.669807339	6.247563119	6.512680217	7.043338234	15.47606248	9.557392974	15.55501674	17.94375097	9.672606084	10.07013949	8.522176184	10.16819437	6.547706056	3.612914716	5.817580529
Ptpn14	79.76402351	140.4062659	107.7550298	186.0286008	202.936792	213.9754114	153.1720078	171.4082971	153.5193845	400.009	385.7870226	281.3477854	139.692875	219.2442185	172.0330735	209.2856798	264.6703268	252.9758514	271.8937662	275.808611	222.6834568	244.2294359	190.761897	239.3518846
Slc26a9	12.27138823	10.51625878	8.736894306	19.63635231	12.80669076	20.90564364	6.588043348	12.24344979	11.37180626	14.67922936	9.371344679	26.05072087	7.043338234	10.31737499	6.690175082	8.484554587	6.728906614	8.18451284	2.323878343	1.549486579	7.117736062	5.89293545	3.612914716	0
Zfp451	2788.059407	3385.098436	3146.738099	2930.983955	2860.817689	2754.625986	2602.277122	2251.434379	2800.875881	3277.137954	3284.65631	3311.046622	3020.418212	2671.340341	2709.520908	3081.307408	3153.614233	3144.341024	3195.332722	3102.846874	3026.054646	3332.782382	3506.695023	3323.500648
Klhl20	1903.292315	1885.536778	1571.184826	1757.970278	1769.293585	1816.33151	1511.955948	1334.536027	1580.68107	2035.519804	1935.182676	2061.914557	1596.49	1735.898342	1907.655638	1740.747783	1613.816103	1857.140368	2132.545693	2166.182237	1989.915639	1993.121723	2131.619682	2046.12618
Smyd2	1130.194856	1377.914124	706.2322898	721.3775742	689.5910407	586.5877658	1460.898612	1295.084911	938.1740161	658.1187829	649.7465644	561.3930347	858.1133748	732.5336242	647.0355043	608.0597454	616.8164396	696.427638	1198.346599	1159.790704	1232.385158	897.6905003	695.1247914	784.5422885
Pm20d1	3.68141647	1.136892842	2.912298102	0	1.970260116	4.918974975	8.235054185	2.720766621	4.548722502	2.446538226	9.371344679	14.32789648	4.695558822	8.597812491	4.778696487	24.03957133	20.18671984	2.232139865	4.647756687	6.197946315	0	0	2.16774883	4.986497596
Ankrd45	0	1.705339262	0	0	0	0	0	0	3.411541877	0	0	0	0	0	0.955739297	0	0	2.232139865	5.422382801	0	3.050458312	0	0	0
Tex50	0	0.852669631	0	0	0	0	0	0	0	0	0	0	0	0	0	0	2.242968871	0	1.549252229	0	0	0	0	0
Slc41a1	547.3039152	451.6306813	647.9863277	281.1098857	327.0631793	300.0574735	540.2195545	433.962276	602.7057316	388.999578	284.2641219	326.9365469	360.3841396	285.4473747	289.5890071	306.8580576	247.8480603	347.4697724	486.4651999	395.8938209	353.8531642	343.0997973	380.0786281	401.4130565
Inpp5d	21074.88215	18894.02213	19824.01318	20460.04561	21252.21075	21423.36576	16321.87739	15073.04708	19722.12359	23344.86775	20323.32283	23152.57817	20349.37805	21289.90329	23991.92358	21653.9974	20939.2359	24696.39547	19709.58686	19099.74631	21463.02468	19694.84505	20985.25384	21800.13641
Bend6	126.3952988	109.9943824	85.91279401	42.37318129	40.39033239	47.96000601	120.2317911	127.8760312	119.4039657	61.16345566	51.54239573	63.82426613	37.56447058	50.7270937	64.99027222	93.33010046	39.25195525	67.70824259	73.58948088	64.30369302	93.54738824	49.76256603	56.36146957	68.14880048
Prox1	19.63422117	23.02208004	49.50906774	18.60286008	47.28624279	55.33846847	36.23423841	32.64919945	44.3500444	72.17287767	37.48537872	300.885826	161.9967794	161.6388748	94.61819044	359.1794775	216.4464961	39.43447096	66.61784585	18.59383895	20.33638875	11.7858709	26.01298596	27.42573678
Rab29	1234.501656	1013.824191	1208.603712	1084.133346	956.5612865	985.0247388	1406.547255	1633.820356	1307.757719	911.3354893	830.9258949	896.1447978	1349.973161	1324.063124	1609.464977	1071.882063	1013.82193	1188.986502	1106.166091	1131.125203	1277.125213	1067.930858	1053.525931	1018.907675
Nucks1	20617.15937	28196.93203	18546.97046	22336.86749	22292.50809	20615.42412	17443.49177	22366.062	21303.94184	22456.77438	27437.73533	19100.38854	24180.95405	22826.33238	19782.84772	24062.19681	27462.91086	28178.53366	23725.24863	23826.45512	21064.43146	25145.15557	22142.10913	21423.65584
Prdx6	14681.48888	13715.75946	13050.0078	14870.91965	12798.80972	12486.81797	19174.50016	20125.51069	15922.80312	9585.53677	10744.24667	10252.2612	9872.412424	10404.2129	10610.61768	8234.260227	9248.88214	7627.965967	9303.259635	10758.86006	12123.53815	11776.04934	10844.52481	10476.63145
Tmem237	201.250767	221.6941041	224.2469539	280.0763934	205.8921822	215.2051552	230.5815172	246.2293792	206.9668739	205.509211	223.3503815	191.4727984	235.9518308	271.6908747	227.4659528	224.8406966	197.3812607	241.0711055	397.3831967	325.3921816	356.9036225	260.598701	203.045807	238.5208017
Tnfsf4	34.35988705	14.21116052	20.38608671	3.10047668	5.910780349	4.918974975	36.23423841	14.96421641	3.411541877	9.786152905	3.12378156	3.90760813	15.26056617	12.89671874	6.690175082	2.828184862	0	8.928559462	24.78803566	25.56652855	22.37002762	15.05972393	7.225829432	7.479746394
Rps6kc1	1606.32472	1778.953074	1767.764948	2380.132598	2075.669033	2272.566439	1571.248338	1624.297673	2061.708474	2099.129798	2094.495536	2222.12649	1610.576676	2012.747904	2332.003886	2302.142478	2403.341145	2003.717553	1389.679249	1714.506899	1563.868295	2511.700043	2554.330704	2024.518024
Tnfsf18	15.9528047	5.400240997	13.10534146	9.30143004	4.925650291	3.689231231	23.05815172	14.96421641	5.685903128	0	0	5.210144173	7.043338234	3.439124996	9.557392974	0	0	0	6.197008916	4.648459736	5.084097187	3.928623634	7.225829432	8.310829327
Fasl	1225.911684	1232.39184	1304.70955	1164.745739	1238.308483	1235.892463	1442.781493	564.5590738	1001.856131	1486.271972	1658.728008	1380.688206	867.5044924	570.8947494	569.6206212	755.1253582	518.1258092	962.7963286	1408.270276	1578.152081	1750.963071	899.6548121	999.3322105	1992.10579
Angel2	3582.018225	3559.327264	3515.143809	3601.72041	3784.869684	3695.37995	3356.608086	3244.514195	3347.859762	3463.074859	3451.778623	3822.943287	3312.716749	3581.848684	3469.333649	3412.205036	3358.845885	3773.060419	3478.071254	3687.778058	3507.010239	3564.571177	3959.031946	3678.37306
Suco	14620.13194	14130.1569	13214.55264	11646.4239	16205.38946	16361.74051	24179.7661	30256.2852	15578.23739	15802.1904	27333.08865	12906.82965	17426.39268	13584.54374	13824.76894	15484.31212	16454.41964	11480.63937	10009.71865	15236.10153	14650.33445	11544.91532	8848.750723	9716.190566
Vash2	8.589971763	8.810919522	0	8.267937813	6.895910407	17.21641241	4.941032511	9.522683172	9.097445005	8.562883792	15.6189078	9.117752304	12.91278676	16.33584373	16.24756806	11.31273945	19.0652354	18.60116555	6.197008916	9.296919473	13.21865269	10.47632969	8.670995319	14.95949279
4930558K02Rik	38.04130352	36.38057093	32.03527912	60.97604137	71.91449425	45.50051852	36.23423841	78.902232	32.97823814	40.36788073	42.17105106	29.958329	193.6918014	265.672406	266.651264	296.9594105	333.0808774	200.8925879	37.95667961	47.25934065	39.65595806	47.1434836	39.74206188	50.69605889
Pigc	852.8614822	720.2216151	870.7771325	988.0185687	906.3196535	923.5375516	774.0950934	730.5258376	734.6186841	797.5714618	915.267997	811.479955	859.2872645	905.3496553	975.8098226	757.9535431	796.2539493	818.451284	679.3471024	729.0334353	839.8928553	819.1180276	830.2478018	850.1978401
Flvcr1	1603.870442	1957.161027	2642.910528	2804.897903	2700.24149	2621.813662	1581.130403	1382.149443	2407.411384	2152.953639	1919.563768	2521.70978	2051.959205	2136.556404	2422.799119	2152.24868	2283.342311	1953.866429	1746.007262	1756.343037	1857.729112	2570.629398	2502.304732	2066.903254
Spata45	8.589971763	1.989562473	4.368447153	3.10047668	13.79182081	9.83794995	3.294021674	2.720766621	3.411541877	6.116345566	6.247563119	0	0	0	5.734435784	0	8.971875485	0	3.873130572	4.648459736	11.18501381	7.202476662	10.83874415	4.986497596
Atg16l1	4817.74702	5594.649673	5132.925405	3849.758544	4297.137314	4209.412835	4848.799904	4630.744788	4859.172813	4168.901138	4930.889192	4261.897934	3988.87722	3848.380871	4003.591917	4107.938513	4217.902962	3726.185482	3785.597822	3989.153197	4227.935221	4370.593792	4305.149176	3999.171072
Mpp4	19.63422117	26.43275857	29.12298102	35.13873571	39.40520233	41.81128729	32.94021674	55.77571572	35.25259939	29.35845872	56.22806807	53.40397778	38.73836028	43.8488437	29.62791822	42.42277294	39.25195525	38.69042433	29.43579235	43.38562421	50.84097187	50.41733663	34.68398127	32.41223437
Tatdn3	407.4100893	520.4126982	465.9676963	475.4064243	433.4572256	450.0862102	380.4595033	337.375061	426.4427346	434.2605352	445.1388723	437.6521106	366.2535881	498.6731245	504.630349	427.0559142	437.3789299	437.4994136	439.2130069	461.7470005	462.652844	392.8623634	499.3048138	467.8996911
Dnm3	142.3481035	109.9943824	113.579626	59.94254915	69.94423413	89.7712933	228.9345063	208.1386465	134.1873138	67.27980122	54.66617729	212.3133751	70.43338234	98.87484365	94.61819044	93.33010046	195.1382918	68.45228921	70.49097642	85.99650512	76.2614578	73.98907843	67.20021372	72.30421514
Nsl1	748.5546822	1300.889634	671.2847125	969.4157086	970.3531073	996.0924325	503.9853161	772.6977203	772.1456448	932.1310642	1402.57792	811.479955	1328.843147	1188.217686	1144.975678	1248.643617	1476.995002	1471.724218	1144.122771	1039.705494	911.0702159	1235.552133	948.7514044	904.2182308
Batf3	1092.153553	763.7077663	863.4963873	372.0572016	308.3457082	313.5846547	583.0418363	556.3967739	848.3367467	484.4145688	342.0540808	481.938336	895.6778454	690.404343	1186.072468	731.0857869	571.9570621	508.9278893	533.7173929	424.5593226	603.9907458	252.0866832	281.0847649	343.2372512
Sag	1180.507548	889.6186485	1293.060357	1024.190797	1023.55013	971.4975576	1175.965738	1033.891316	1374.851376	961.4895229	921.5155601	1081.104916	732.5071763	784.9802804	775.1045702	926.2305424	966.7195835	845.2369624	699.4873814	670.9276886	711.7736062	939.595819	1051.358182	910.8668942
Atf3	2687.434023	2427.266217	3206.44021	430.9662585	547.7323124	527.5600661	2804.859455	2776.542336	3304.646898	585.9459052	346.7397531	579.6285393	692.5949263	1136.630811	1556.899315	287.0607635	254.5769669	305.8031616	647.5874317	335.4638443	1171.375992	157.1449453	239.1749542	303.3452704
Als2	834.4543998	982.5596383	835.8295553	782.3536156	919.1263443	937.0647328	1116.673347	1190.335397	889.2752492	1082.593165	1488.481913	944.3386314	1146.890242	948.3387177	1044.623052	1129.859853	1285.221163	1005.951033	917.1573196	905.6749053	983.2643959	862.9876582	794.8412375	815.292357
Eef1aknmt	461.4041976	592.3211704	410.6340324	290.4113157	281.7471966	286.5302923	620.9230855	431.2415094	492.3992109	313.156893	315.5019375	315.2137225	354.5146911	376.5841871	384.2071975	384.6331413	343.1742373	361.6066582	491.8875827	493.5114754	480.9555939	417.7436464	395.2528699	369.831905
Nenf	1197.687492	2206.140559	1301.797252	1484.094837	1492.472038	1303.528368	1355.489919	1764.417153	1366.891112	1348.042563	2164.780621	1160.559615	1558.925529	1312.885967	1166.957682	1333.489163	1791.010644	1596.72405	1199.895851	1401.510611	1302.545699	1643.47422	1304.262213	1348.016517
Pacc1	728.920461	529.2236177	735.3552708	947.7123718	848.1969801	814.0903584	606.099988	635.2990059	733.4815035	790.2318471	730.964885	746.3531528	786.5061027	769.5042179	759.8127414	807.4467782	931.953566	901.7845057	690.9664941	669.3782021	659.9158148	749.7123434	750.0410951	868.4816647
Dgkd	8599.788874	8386.574269	9454.775788	13269.0067	13069.72048	13707.95351	8595.749558	7090.317813	9794.536728	17343.50949	13668.10621	16667.25121	11137.86553	11745.47164	11922.84773	13602.1551	12825.29601	16254.4425	13203.50212	13378.26712	11284.66212	13811.07638	15268.90017	16287.56331
Cdk15	13.49852706	5.116017787	5.824596204	8.267937813	13.79182081	7.378462463	4.941032511	8.162299862	9.097445005	8.562883792	9.371344679	10.42028835	8.217227939	4.298906245	17.20330735	11.31273945	13.45781323	8.18451284	7.746261145	6.972689605	0	11.1311003	6.503246489	7.479746394
Ppp2r5a	16932.06148	17693.46329	18886.25319	28021.07474	26724.60822	26556.31615	15864.00838	14356.12507	19183.09997	25067.23067	24092.16528	27746.6228	19202.4878	21062.92104	22138.74508	20941.29481	21216.24255	20485.83564	19786.27484	20811.15424	21683.6745	26230.76523	27664.08798	24071.48606
Fzd7	727.6933222	584.6471438	493.6345283	72.34445587	72.89962431	87.31180581	408.4586876	386.3488601	466.2440565	67.27980122	57.78995885	87.26991491	80.99838969	81.67921866	110.8657585	72.11871399	86.35430154	89.28559462	86.75812482	68.17740947	138.2874435	87.08449054	49.85822308	83.9393762
Dstyk	2910.773289	2807.556872	3257.405427	3910.734586	3975.984915	4101.195386	2633.570328	3659.431105	2920.279846	4165.23133	5885.204458	3776.05199	4089.831734	3814.849402	3780.90466	4399.241553	5238.453799	3870.530527	2378.102171	3279.488344	2915.221327	4502.202684	4042.128984	3512.156474
Gm973	77.30974587	59.40265097	66.98285635	99.21525376	80.78066477	106.9877057	125.1728236	137.3987143	72.77956004	113.7640275	157.7509688	108.1104916	68.08560292	95.43571865	130.9362837	67.8764367	91.96172372	87.79750138	161.1222318	172.7677535	141.3379018	168.2760456	169.0844087	105.5475325
Sumo1	15120.80458	13127.98586	15634.67236	15884.77552	14440.03639	14571.23362	17698.77845	18057.72806	15504.32065	13151.36624	15017.57985	13834.23532	14101.93703	14874.21561	14006.3594	13487.61361	13649.58707	13933.01704	14710.92454	15679.25469	14607.62804	13950.54252	13898.16033	14998.55369
Vamp4	6129.558422	6072.144667	5367.365402	4247.653052	4005.538817	3854.016893	5025.030063	6016.975382	5758.682688	3623.323113	3297.151436	4006.600869	3234.066139	3620.53884	3728.338999	3539.473355	3122.212669	3531.989314	3384.341494	3136.160836	3557.851211	3686.35851	4055.85806	3921.880359
Dtl	2138.902969	4394.090833	2042.977119	2469.012929	2790.873455	2961.222935	2159.231207	2950.6714	2396.039578	3152.364505	4788.757131	3017.976012	4434.955308	3866.436277	3400.52042	3960.8729	4805.560806	4848.207788	3986.225985	3790.044172	3785.618765	3417.902561	2600.576013	2628.715316
Rbbp5	1895.929482	2326.6512	1843.484699	2181.70209	2120.985015	2207.39002	1571.248338	1546.755824	1874.073671	2182.312098	2377.197767	2183.050409	2366.561646	2237.15081	2426.622076	2336.080696	2388.761848	2380.205143	2243.317228	2188.649793	2259.37279	2389.91271	2325.271911	2178.268367
Tmem81	139.8938259	153.7647568	144.1587561	182.9281241	168.45724	200.4482302	77.40950934	73.46069876	138.7360363	188.3834434	162.4366411	149.791645	144.3884338	132.4063124	161.5199413	155.5501674	163.7367276	162.2021636	161.8968579	174.3172401	189.1284153	249.4676007	214.6071341	211.9261478
Usp40	1503.245059	1599.892451	1536.237249	1206.085429	1224.516662	1318.285293	1452.663558	1422.960943	1499.941245	1454.466976	1352.597415	1469.260657	1622.315573	1506.336748	1640.048634	1450.858834	1325.594603	1469.492078	1584.88503	1465.03956	1717.40803	1344.898824	1471.901455	1442.759971
Nop58	11062.65649	15208.78399	8452.945241	5748.283765	5770.891881	5538.765822	13629.01468	11455.78786	10721.33894	5898.603664	6764.548967	5845.781763	9158.687483	7964.15371	7659.294729	6289.883134	7171.892966	7602.668382	10201.0513	9847.761952	11807.30731	6712.708249	5935.296296	6201.540844
Ints7	2422.372037	3682.395914	2436.137362	2723.252017	2812.546316	2814.88343	2528.161635	2595.611356	2678.060373	3592.741385	3776.651906	3402.224145	3656.666433	3374.641403	3294.433358	3530.988801	3869.121303	4261.89905	3891.721599	3718.767789	3262.973574	3561.297324	3325.326705	3166.425974
Bmpr2	4571.092117	4920.756441	5395.032234	4687.92074	4700.055508	4931.272413	4665.981701	4916.425283	5347.023301	4820.903575	4143.696239	5438.087981	4634.516558	4748.571839	5388.458159	4837.610207	4839.20534	4434.517866	3888.623095	4154.948261	4975.297507	5890.316368	5714.908498	4868.48382
Ugt1a10	4.908555293	1.705339262	5.824596204	0	0	0	6.588043348	0	4.548722502	0	0	0	7.043338234	6.018468744	11.46887157	9.898647018	6.728906614	2.232139865	7.746261145	3.873716447	8.134555499	0	0	0
Fam117b	5114.714615	5900.473848	5904.684402	8703.038041	7709.627835	7767.061486	4777.978438	4038.978048	6045.252206	8006.296345	6794.224892	8742.621923	5148.680249	6516.282087	6802.952319	6699.969939	6511.338633	6423.354486	5816.667494	6322.679985	6243.271345	8749.699603	9275.074659	7612.719663
Cntn2	4.908555293	6.252910628	8.736894306	7.234445587	6.895910407	6.148718719	0	6.801916552	7.960264379	18.3490367	0	7.81521626	29.34724264	24.07387497	16.24756806	24.03957133	15.7007821	20.08925879	7.746261145	9.296919473	3.050458312	4.583394239	2.890331773	7.479746394
Lpgat1	5893.947768	6189.528853	7232.692337	8851.860921	8797.21142	8926.709836	4628.100452	4361.388893	6162.38181	8709.676085	8174.936342	10112.88984	7784.062638	8153.305585	8936.16243	8685.355712	8507.580928	7829.602601	7235.782535	8049.582777	7700.373599	10175.78998	11050.46095	8981.513253
Ica1l	98.17110586	99.76234685	135.4218617	162.2582796	143.8289885	197.9887428	57.64537929	104.7495149	94.38599192	121.1036422	135.8844978	108.1104916	106.8239632	224.402906	213.1298633	168.2769993	171.5871186	142.1129048	131.6864395	175.8667267	131.1697074	234.4078768	299.8719214	206.1085673
Nek2	991.5281692	1600.745121	1028.04123	1394.181014	1635.315897	1437.570436	779.0361259	1401.19481	1086.007497	1487.495242	2541.196299	1203.543304	2197.521529	1760.831998	1681.145424	2075.887689	2619.787642	2473.210971	1488.831392	1382.142028	1256.788825	1768.535406	1236.339416	1321.421863
Slc30a1	1340.035595	1367.682088	1145.989303	853.6645792	1120.092876	1089.552957	1291.256496	1586.20694	1330.501332	927.2379878	1510.348384	807.5723469	1450.927676	1203.693749	1808.258751	1274.09728	1219.053581	918.897578	738.9933132	960.6816789	1318.81481	929.1194893	640.2084877	707.2515757
Ugt1a7c	312.9203999	302.6977191	447.0377587	328.6505281	419.6654048	399.6667167	166.3480945	174.1290637	288.8438789	233.6444006	213.9790368	273.5325691	218.3434852	234.720281	240.8463029	214.9420495	189.5308696	215.0294737	223.8669471	200.658512	253.1880399	240.3008123	304.2074191	240.1829675
Ugt1a6b	12.27138823	6.821357049	20.38608671	11.36841449	17.73234105	12.29743744	4.941032511	9.522683172	10.23462563	0	0	6.512680217	4.695558822	6.018468744	13.38035016	7.070462156	12.33632879	10.41665271	10.07013949	4.648459736	8.134555499	5.89293545	13.00649298	9.972995192
Ugt1a6a	184.0708235	179.629069	334.9142817	281.1098857	332.9739597	313.5846547	107.0557044	104.7495149	197.8694288	225.0815168	212.4171461	263.1122808	159.649	208.0670623	185.4134237	188.0742933	183.9234474	164.4343034	147.1789618	160.3718609	193.1956931	190.5382462	228.3362101	167.0476695
Ugt1a5	39.26844235	23.87474967	46.59676963	47.54064243	41.37546244	38.12205606	13.1760867	17.68498303	26.15515439	25.68865138	20.30458014	29.958329	38.73836028	46.42818745	56.38861854	55.14960482	32.52304863	25.29758514	24.01340955	15.49486579	19.31956931	20.95265938	34.68398127	19.11490745
Wdr12	2904.637595	3435.690167	2210.434259	2469.012929	2140.687616	2172.957195	3606.953733	2992.843283	2790.641255	2473.450147	2206.951672	2490.448915	2405.300007	2624.052372	2155.192116	2036.293101	2017.5505	2150.294737	3804.188848	4219.251954	3387.025546	2904.562406	3450.333554	2749.222341
Ugt1a2	15.9528047	6.252910628	14.56149051	8.267937813	13.79182081	13.52718118	0	0	11.37180626	9.786152905	9.371344679	9.117752304	5.869448528	6.018468744	12.42461087	7.070462156	10.09335992	9.672606084	7.746261145	3.873716447	9.151374936	4.583394239	8.670995319	7.479746394
Dnajb3	126.3952988	188.1557653	240.2645934	261.4735333	420.6505349	314.8143984	276.6978206	544.1533241	250.1797376	260.5563211	882.4682906	175.8423659	595.1620807	388.6211246	283.8545713	509.0732752	752.5160563	412.2018285	75.13873311	110.0135471	108.7996798	231.1340238	119.2261856	210.263982
Ugt1a1	8.589971763	4.831794577	10.19304336	6.20095336	6.895910407	7.378462463	6.588043348	6.801916552	13.64616751	4.893076453	0	14.32789648	17.60834558	12.03693749	15.29182876	19.79729404	23.55117315	7.440466218	3.098504458	2.324229868	3.050458312	5.89293545	0	4.986497596
Mroh2a	69.94691293	73.8980347	77.17589971	107.4831916	122.1561272	100.838987	52.70434678	58.49648234	86.42572754	59.94018654	84.34210211	95.08513117	118.5628603	151.3214998	112.7772371	179.5897388	178.3160253	149.553371	89.08200317	75.15009907	63.04280512	127.6802681	122.1165174	132.9732692
Prrc2c	25772.36957	26439.01148	26100.01559	22203.547	23497.32215	22867.08492	29437.02469	25100.43246	27081.9566	26900.91107	26877.01654	26531.35667	25967.61418	24595.76219	23220.64197	24366.22668	22901.83366	25311.72203	30165.49015	30611.65685	28802.42738	25455.51683	27942.28241	26449.21433
Hjurp	5385.912295	6045.996131	6243.967131	8738.176776	8581.467937	8520.894401	4022.000464	5123.203547	5664.296696	7346.954293	8637.256013	7109.241725	6975.252631	6967.667243	6989.321482	7923.159892	8641.037576	7748.50152	7644.010498	7014.525742	6143.623041	9278.754252	8643.537167	7883.652699
Carf	595.1623293	704.5893385	690.2146502	794.7555223	765.4460552	828.8472833	568.2187387	448.9264924	597.0198284	967.6058685	755.9551374	920.8929827	726.6377278	894.1724991	753.1225663	919.1600803	841.1133267	861.6059881	883.8483966	1026.534858	749.3959253	904.8929769	1099.77124	862.6640841
Fmo4	7.36283294	2.558008893	2.912298102	1.033492227	4.925650291	9.83794995	0	1.36038331	2.274361251	3.669807339	0	6.512680217	16.43445588	25.79343747	19.11478595	31.11003349	29.15859533	8.18451284	3.873130572	0	1.016819437	2.619082422	3.612914716	0
Rcor3	682.2891857	885.3553004	913.005455	1147.176372	1192.00737	1191.621688	688.4505298	718.2823878	675.4852916	1244.064688	1424.444391	1202.240768	1129.281897	1013.682093	898.3949395	1309.449591	1341.295385	1071.427135	842.0185865	827.4258331	742.2781893	1169.420302	1198.765103	1093.705139
Fmo1	15.9528047	27.00120499	26.21068292	27.90429012	45.31598268	73.78462463	55.99836846	24.48689959	39.8013219	94.19172171	26.55214326	431.1394304	96.25895586	104.8933124	60.21157573	285.6466711	207.4746206	20.08925879	134.0103178	15.49486579	17.28593044	12.44064151	29.62590067	45.7095613
Trpm8	8.589971763	9.095142732	17.47378861	14.46889117	9.851300582	14.75692493	13.1760867	5.441533241	11.37180626	14.67922936	7.809453899	15.63043252	2.347779411	12.89671874	8.601653676	7.070462156	23.55117315	8.928559462	6.197008916	4.648459736	4.067277749	19.64311817	7.225829432	16.62165865
Nfasc	4.908555293	1.989562473	0	4.133968907	2.955390175	0	0	0	0	0	0	0	5.869448528	5.158687495	10.51313227	8.484554587	4.485937742	8.928559462	3.098504458	0	1.016819437	3.928623634	2.890331773	0
Nbeal1	3534.159811	3693.764842	3669.495609	2998.16095	3189.851128	3160.441422	2686.274675	2465.014558	3076.073592	3260.012186	2750.489663	3837.271184	2609.556816	2805.466216	3048.808359	2963.937736	2734.179054	2840.025956	2820.413683	2861.901711	2850.144883	3143.553677	3584.733981	3382.507536
Lrrn2	2.454277647	3.126455314	0	0	3.940520233	0	8.235054185	13.6038331	10.23462563	0	0	0	7.043338234	7.738031242	0	0	5.607422178	4.464279731	1.549252229	1.549486579	11.18501381	4.583394239	2.890331773	3.324331731
Spp2	200.0236282	54.00240997	77.17589971	21.70333676	52.21189308	95.92001202	158.1130403	194.5348134	109.1693401	48.93076453	37.48537872	227.9438076	57.52059557	41.26949996	65.94601152	100.4005626	128.9707101	27.52972501	37.95667961	25.56652855	23.38684706	11.1311003	17.34199064	20.77707332
Fmo2	115.3510494	3.410678525	0	0	1.970260116	11.06769369	26.35217339	2.720766621	5.685903128	29.35845872	3.12378156	29.958329	10.56500735	21.49453123	6.690175082	33.93821835	42.61640855	3.720233109	19.36565286	0	5.084097187	0	14.45165886	2.493248798
Glrp1	93.26255057	115.9630698	55.33366394	34.10524348	26.59851157	25.82461862	115.2907586	155.0836974	52.31030878	24.46538226	34.36159716	26.05072087	115.0411911	125.5280624	130.9362837	65.04825183	63.92461283	93.74987435	108.447656	134.0305891	156.5901934	39.28623634	31.07106656	66.48663461
Cyp20a1	1476.248004	1682.601405	1189.673775	1129.607004	958.5315466	998.55192	1287.962474	1069.261282	1413.515518	1108.281816	932.4487956	1116.273389	1078.804639	1180.479655	1147.842896	1118.547113	1093.447325	1206.843621	1225.458513	1187.681463	1480.489101	1168.11076	1181.423112	1175.98235
Arl4c	3542.749783	2868.949086	5205.732857	4528.762937	4042.973759	4261.062072	4710.450994	3147.92698	5601.751762	5316.327566	4028.116321	5240.102502	3327.977315	4190.573808	4040.865749	3453.213717	2480.723572	3476.929864	6872.482888	5735.424572	5205.0987	4596.489651	6184.587411	5894.040159
Sh3bp4	425.8171717	287.6338889	333.4581327	286.2773468	225.5947833	217.6646427	293.167929	316.9693113	375.2696064	369.4272722	234.283617	328.2390829	437.8608602	352.5103121	448.2417305	381.8049564	201.8671984	295.3865089	422.9458585	295.1771933	419.9464276	263.8725541	385.1367087	346.5615829
Fmo3	0	0	0	0	2.955390175	0	0	0	0	41.59114985	0	16.93296856	0	0	0	8.484554587	7.850391049	0	2.323878343	0	0	0	0	0
Dst	1008.708113	751.4861683	685.846203	572.5546936	638.3642777	691.115984	1044.204871	1009.404416	736.8930454	1009.197018	835.6115672	946.9437035	956.7201101	804.7552492	882.1473715	1163.798071	866.9074687	1017.855779	798.639524	743.7535578	687.3699397	599.1151041	684.2860472	719.7178197
Hhat	319.0560941	213.1674078	240.2645934	212.8993987	276.8215464	244.719005	340.9312432	306.0862448	231.9848476	296.0311254	243.6549617	343.8695154	280.5596396	273.4104372	299.1464001	397.3599732	300.5578287	359.3745183	360.2011432	316.8700054	395.5427611	282.206131	304.930002	354.8724123
Agap1	4518.325147	5004.602288	8729.613561	9814.042184	9473.99577	8903.344705	2706.038805	2611.935956	4671.53801	6883.3353	7344.010447	7731.853953	5619.410021	5116.558213	5786.045706	6978.546148	7872.820738	5672.611445	4242.627229	4850.667735	4549.250163	8907.499319	8909.44769	7089.137416
Prrx1	0	2.842232104	0	0	0	0	0	0	0	0	0	5.210144173	0	2.579343747	6.690175082	0	7.850391049	4.464279731	0.774626114	0	0	0	0	0
Ccdc115	4393.156987	4487.600269	3815.110514	3105.644141	2648.029596	2723.882393	3896.82764	3585.970406	4493.000652	2188.428443	2331.902934	2156.999688	1913.44022	2402.22881	2295.685792	2002.354883	2103.904801	2178.568509	2427.678243	2505.519798	2717.958356	2708.785995	2612.859923	2650.323472
Gbx2	1.227138823	10.51625878	0	4.133968907	6.895910407	4.918974975	6.588043348	6.801916552	7.960264379	3.669807339	0	5.210144173	7.043338234	4.298906245	2.867217892	4.242277294	6.728906614	1.488093244	4.647756687	4.648459736	3.050458312	3.928623634	4.335497659	8.310829327
Sertad4	73.6283294	38.08591019	61.15826014	64.07651805	79.79553471	99.60924325	41.17527092	77.54184869	46.62440565	79.51249235	103.0847915	100.2952753	91.56339704	52.44665619	53.52140065	114.5414869	98.69063033	130.2081588	70.49097642	62.75420644	41.68959693	73.98907843	47.69047425	122.1691911
Gorab	552.2124705	609.0903399	548.9681922	447.5021341	436.4126158	528.7898098	606.099988	561.8383072	492.3992109	523.5591804	579.4614793	544.4600661	421.4264043	451.3851558	484.5598238	445.4391158	432.8929921	497.76719	499.6338438	491.1872455	487.0565105	507.4472193	485.5757378	515.2714183
Asb18	0	1.705339262	0	0	0	0	0	0	3.411541877	0	6.247563119	3.90760813	4.695558822	7.738031242	6.690175082	0	6.728906614	0	3.098504458	0	3.050458312	0	0	4.155414663
Abi2	1146.147661	1223.296698	901.3562626	893.9707761	931.9330351	933.3755015	979.971448	829.8338193	852.8854692	1328.470257	1115.190017	1211.35852	953.1984409	965.5343427	865.8998034	1074.710248	1077.746543	1285.712563	1366.440466	1275.227454	1379.823976	1151.086725	1076.648585	1300.64479
Mdm4	7129.676563	7632.530092	7882.134813	7822.502664	8257.360148	8262.648215	7288.022953	6882.179167	6785.556793	8294.987856	8415.467522	8586.317598	8650.393241	8352.774835	8916.091905	8242.744781	8240.667633	8174.840234	8499.972354	9024.209835	9220.518658	8388.920999	9233.887431	8527.741972
Syt14	3185.652385	4564.908982	5507.155711	6636.053587	12445.14803	12476.98002	11739.89325	18506.65455	5834.87379	11475.48755	35089.43826	7514.330434	18177.68209	12588.05727	10086.87254	20302.12503	23694.72316	11367.54429	2337.821614	5758.66687	5461.337198	6615.147428	2383.078547	4727.199721
Imp4	3060.484225	2901.066308	2546.80469	2212.706857	1878.643021	1831.088435	2931.67929	2821.434986	2900.947776	1748.051563	1738.384438	1815.735244	1865.310742	2056.596748	1964.044256	1657.316329	1884.093852	1983.628294	2365.708154	2316.482435	2534.930857	2156.814375	1873.657572	2058.592424
Ackr3	67.49263528	38.93857982	56.78981299	56.84207247	55.16728326	54.10872473	130.1138561	104.7495149	67.09365691	99.08479816	132.7607163	48.1938336	93.91117645	112.6313436	121.3788908	72.11871399	57.19570621	40.17851758	98.37751654	75.92484236	119.9846936	38.63146573	32.51623244	64.82446875
Raph1	1797.758376	2726.553257	1920.660598	2703.615665	2430.315854	3023.939866	1414.782309	1191.69578	2381.25623	2736.453006	2161.656839	3097.430711	2161.130948	3078.016872	3125.267502	3382.509095	3190.623219	2949.400809	2261.908254	2400.154711	2485.106705	3294.150917	3214.771514	2775.816995
Pik3c2b	592.7080516	553.3825906	544.5997451	973.5496775	903.3642634	836.2257458	620.9230855	516.9456579	734.6186841	1222.045844	940.2582495	1082.407452	919.1556395	857.2019053	917.5097255	1204.806751	1182.044595	1241.069765	742.8664438	743.7535578	648.730801	1107.871865	1039.074272	1088.718642
Ptpn18	23418.7173	24020.55618	24811.32368	28171.96461	22801.82033	23480.72704	24138.59083	21441.00135	24367.50644	22713.66089	21741.51966	25295.24996	22336.77332	24305.15613	23685.13127	19283.97848	18016.64746	23061.72504	30352.94967	32143.32433	30015.49297	23457.15695	28068.01185	31152.31265
Ppp1r15b	11807.52976	11334.82163	11716.17526	8159.421129	9312.43444	8218.37744	11790.95058	14617.31867	10780.47233	7354.293908	8568.532818	7361.933717	8406.224182	7235.918992	8275.746576	7305.201499	8406.647329	7398.799607	6489.817587	6643.423707	8464.004997	8754.282997	7368.178272	7212.968773
Cd28	1197.687492	928.8414515	1431.394517	2384.266567	1641.226677	1860.602284	1380.195081	783.5807867	1288.425649	3411.697557	1604.061831	3178.187946	1057.674625	1223.468717	1030.286963	1729.435043	890.4586419	1226.932879	3533.069708	3267.867195	2101.765777	2788.013239	4299.368512	3279.453252
Kifap3	390.2301458	608.2376702	425.1955229	611.8273982	528.0297112	520.1816036	398.5766225	428.5207428	423.0311927	643.4395535	477.9385786	577.0234672	343.9496837	514.149187	410.0121586	547.2537709	524.8547159	630.2074887	468.6487993	447.8016213	351.8195253	568.9956563	600.4664258	561.8120625
Cops8	3415.127345	2988.89128	3411.757227	3401.222918	2951.449654	2884.978823	3038.734994	3275.803011	3103.365927	2663.056859	2736.432646	2644.148168	2240.955448	2398.789685	2360.676064	2374.261192	2396.612239	2235.860099	2522.182629	2641.099874	2657.966009	2813.549292	2798.563739	2918.76326
Prss39	0	3.979124945	7.280745255	3.10047668	0	0	3.294021674	5.441533241	5.685903128	0	0	3.90760813	5.869448528	7.738031242	5.734435784	4.242277294	3.364453307	0	6.97163503	5.423203026	11.18501381	5.238164845	6.503246489	1.662165865
Ctla4	1916.790842	1261.098384	1456.149051	604.5929526	576.301084	502.9651912	3117.791514	2247.353229	1055.303621	945.5870244	498.2431588	778.9165539	786.5061027	661.1717806	848.6964961	999.7633488	537.1910446	597.4694373	1725.866983	1502.227238	1086.979979	777.2127088	913.3448402	1018.076593
Icos	1313.038541	1004.160602	1281.411165	914.6406206	1076.747154	891.5642143	2001.118167	1869.166668	1137.180626	1697.897529	770.0121545	1495.311378	832.2878013	729.9542805	602.1157573	998.3492564	623.5453462	749.2549482	1808.751977	1529.343253	1248.654269	1146.50333	1525.372593	1544.152089
Scyl3	2222.348409	2261.564085	2149.275999	2088.68779	2124.925536	2201.241301	1956.648874	2003.844616	2117.430325	2214.117095	2096.057427	2358.892775	1982.699713	2109.903185	2195.333166	2145.178218	1970.448153	2143.598317	2229.373958	2294.01488	2433.248914	2276.637396	2457.50459	2307.086221
Pard3b	1189.09752	1112.449645	792.1450838	1043.827149	837.3605495	1019.457564	970.089383	1127.757764	1072.36133	1240.394881	1249.512624	1527.874779	1556.57775	1422.937967	1029.331223	1527.219826	1682.226653	1476.932544	1486.507514	1408.4833	1062.576312	1333.112953	1559.333991	2014.545029
Col6a3	8.589971763	6.537133839	13.10534146	1.033492227	3.940520233	3.689231231	11.52907586	2.720766621	5.685903128	7.339614679	0	19.53804065	17.60834558	15.47606248	10.51313227	5.656369725	19.0652354	2.976186487	8.520887259	3.098973158	0	0	0	2.493248798
Arhgef4	228.2478211	231.07347	476.1607397	731.7124965	640.3345378	750.1436837	135.0548886	130.5967978	246.7681957	576.1597523	535.7285375	626.5198369	414.3830661	464.2818745	533.3025279	565.6369725	571.9570621	505.9517028	422.1712324	508.2315979	447.4005524	717.6285837	703.0732038	670.6839267
Plekha6	133.7581317	170.8181494	164.5448428	134.3539895	180.2788007	174.6236116	167.9951054	131.9571811	189.9091645	226.3047859	170.246095	234.4564878	139.692875	151.3214998	150.0510697	268.6775619	263.5488424	211.3092406	145.6297095	138.6790488	136.2538046	156.4901747	191.48448	172.0341671
BC055324	656.5192705	1136.040172	620.3194957	814.3918746	828.4943789	889.1047268	553.3956412	786.3015534	636.8211503	859.9581865	991.8006452	730.7227203	1351.147051	1119.435186	1108.657585	1213.291306	1350.26726	1459.075425	1186.727207	1095.487011	1041.223104	1099.359847	877.2156931	811.9680252
Fam168b	5473.039152	5915.537678	6248.335578	6485.163722	6292.025682	6304.896174	4796.095557	4436.209975	5807.581455	6686.388972	5849.280971	6801.843218	5698.060631	5883.483088	5974.326348	5950.50095	5750.972186	6547.610272	6379.046053	6617.857178	6371.390594	7377.955184	7635.533961	7212.13769
Lamb3	2205.168465	1901.453277	2414.295127	2422.505779	2221.468281	2378.324401	2032.411373	1696.397988	2061.708474	2400.054	2052.324485	2624.610127	1763.182338	2131.397716	1893.319548	2009.425345	1988.391904	2310.264761	2470.282679	2650.396793	2007.201569	2351.281245	2505.195064	2818.202225
Plekhb2	1070.065054	1359.723838	1191.129924	1135.807957	1049.163512	1251.879131	973.3834046	885.609535	1112.162652	1180.454694	952.7533757	1301.233507	1290.104786	1378.229342	1804.435793	1206.220844	1028.401227	1268.59949	1264.189819	1256.633615	1412.362198	1387.458913	1251.513658	1276.543385
Hsd11b1	7380.012883	7684.542939	11162.83863	12031.9165	11067.9362	10861.09675	7680.011533	7080.79513	10786.15823	10664.46013	9091.766229	11601.68854	7145.466638	7716.536711	8173.482471	8228.603857	7677.682446	7222.460558	9236.641789	10241.33154	8963.26334	10540.49721	11738.35991	11267.8224
G0s2	8432.897994	4757.896542	6229.40564	8358.885129	7656.430812	7050.120883	10474.98892	12669.24977	6773.047806	4858.824917	5188.601171	6846.129444	2880.725338	3819.148308	3716.870127	3399.478205	3829.869348	2713.53803	4260.44363	5465.813907	5011.903007	5668.349133	5897.721983	5306.464525
Hs6st1	1324.08279	2363.031771	2452.155002	2586.831043	4171.040666	3831.881506	2070.292622	3430.886709	2241.383013	3828.832324	8612.26576	2653.26592	5075.899087	3262.010059	3303.990751	5234.97018	6465.357771	4142.107544	1218.486878	1560.332985	1646.230669	2935.991395	1802.844443	2119.261478
Snrpe	27932.1339	38655.49351	23476.035	27022.72125	25244.94287	23735.284	26045.82938	27811.6764	25251.09579	22412.73669	26728.63692	23741.32446	25616.62116	24687.75879	21107.50238	21570.56595	25044.99042	28051.30169	32338.3164	33175.2824	31710.53097	24593.18395	25049.78289	25298.99555
Camk1g	19.63422117	20.46407115	23.29838482	63.04302583	90.63196535	78.7035996	23.05815172	27.20766621	30.70387689	62.38672477	40.60916028	59.91665799	73.95505145	42.98906245	58.30009714	90.5019156	88.59727041	124.9998325	63.51934139	89.87022157	38.63913862	41.90531876	47.69047425	63.99338582
F5	4876.649684	4621.753624	6942.918675	8221.430663	7819.962402	7832.237904	4361.284696	4766.783119	5567.636343	5913.282893	6300.667406	7411.430087	3999.442227	5766.552838	5979.105044	5745.457548	6292.649168	4315.470407	4137.278078	5721.479192	5062.743979	7499.742516	8077.032139	6581.345744
Slc19a2	219.6578494	359.2581379	214.0539105	165.3587563	223.6245232	277.9220861	275.0508098	338.7354443	203.555332	215.2953639	292.0735758	225.3387355	410.861397	292.3256247	359.3579758	295.5453181	238.8761848	252.9758514	276.5415229	304.4741127	418.9296082	269.7654895	193.6522288	207.7707332
Zc3h11a	338.6903152	270.0120499	394.6163928	295.5787768	341.8401302	350.476967	298.1089615	281.5993452	288.8438789	296.0311254	320.1876099	285.2553935	326.3413382	254.4952497	263.7840461	281.4043938	254.5769669	272.3210636	295.9071757	298.2761664	304.0290118	288.7538371	298.4267555	324.9534267
Uggt1	5426.407877	6629.222159	5434.348258	5359.690687	5444.813832	5435.467348	4880.09311	4334.181227	5640.415903	6287.603241	5413.513443	6069.817962	5814.275712	6126.801181	6159.739771	5507.890019	5555.833894	6223.205945	6257.429753	6490.024535	6445.618413	5631.681979	6397.749379	5866.614422
Plxna2	67.49263528	151.7751943	125.2288184	121.9520827	172.3977602	169.7046366	149.8779862	148.2817808	120.5411463	201.8394037	304.5687021	351.6847317	218.3434852	160.7790936	99.39688693	336.5539986	327.4734552	192.7080751	147.9535879	116.2114934	99.64830486	155.8354041	122.1165174	137.9597668
Ccdc181	333.7817599	516.4335733	432.4762682	470.2389631	463.0111274	439.0185165	368.9304275	325.1316112	302.4900464	434.2605352	446.700763	463.7028314	406.1658381	454.8242808	466.4007771	378.9767716	414.9492412	453.1243927	489.5637044	528.3749234	530.7797463	380.4217219	409.7045288	404.7373882
Neurl3	2334.018042	1767.868369	3389.914991	4367.53815	4117.843643	4305.332847	2834.50565	2335.778144	2612.103897	3699.165798	3875.051025	4567.993904	2280.867698	3209.563403	3549.61575	2541.124099	2283.342311	2583.329871	2945.903113	2963.393082	3550.733475	3412.664396	3777.663627	4645.753594
Zbed6	1562.147722	1591.365755	1622.150043	1331.137988	1522.02594	1480.611468	1643.716815	1584.846557	1543.154109	1815.331364	2069.505283	1691.99432	1929.874676	1588.875748	1607.553498	1849.6329	1699.04892	1665.17634	1543.829846	1634.708341	1661.482961	1472.579092	1620.753542	1633.077963
Lax1	2136.448691	1692.833441	2105.591528	1930.563479	2032.32331	2089.334621	2623.688263	1643.343039	1925.246799	2322.988046	2291.293774	2257.294963	1985.047492	1786.625436	1561.678012	2040.535378	1833.627052	2989.579326	3380.468364	3426.689569	2958.944563	2189.552905	2213.271555	3327.656062
Blzf1	1397.71112	1617.798514	1376.060853	1064.496993	1080.687674	1087.09347	1273.139377	1326.373728	1282.739746	1056.904514	987.1149729	1088.920132	1054.152956	1141.789499	1152.621593	968.6533154	979.0559123	1007.439126	1006.239323	1049.777157	1108.333187	988.7036145	1086.042164	955.7453726
Lrrfip1	22136.35723	17402.1345	21401.0226	20013.57697	19952.8242	19117.59624	22601.92972	22051.81346	24449.38345	18609.59302	16634.13681	19453.37581	15536.43025	17483.6517	17037.00871	15618.6509	15154.61918	15461.2888	17184.30572	18029.05109	19932.71143	19055.78893	20095.03165	19837.9496
Cd34	236.8377929	704.3051153	390.2479457	1070.697947	1015.66909	1223.595025	326.1081457	425.7999761	495.8107528	683.8074342	973.0579558	897.4473339	551.7281616	701.5814993	351.7120614	1127.031668	1450.079375	1215.77218	318.3713331	477.2418663	207.4311652	1458.174139	1203.1006	918.3466406
Rbm44	157.0737694	247.274193	177.6501842	250.1051189	225.5947833	314.8143984	74.11548766	269.3558954	181.9489001	152.9086391	491.9955957	183.6575821	179.605125	307.8016872	111.8214978	171.1051842	182.801963	255.2079913	123.1655522	118.5357233	114.9005964	118.5134796	157.5230816	240.1829675
Ramp1	2635.894192	3798.92743	4846.064042	8534.578808	7004.274714	6843.523934	3045.323037	2496.303374	3975.583467	6116.345566	5351.037812	6408.477333	3853.879903	5270.459057	3675.773338	5196.789685	5176.772155	5520.081887	4541.632909	5320.162168	3537.514823	7277.775281	7466.449552	6677.751364
Nme7	1233.274517	1281.278232	1129.971664	1352.841325	1379.182081	1545.787886	1258.316279	1194.416546	1165.610141	1847.136361	1524.405401	1823.550461	1919.309669	2024.784842	2126.519937	2016.495807	1794.375097	2081.842448	2176.699382	2273.871554	1799.770404	1791.452377	2084.651791	2048.619429
Cd46	2066.501778	1859.672466	2227.908048	1827.214257	2063.847472	1887.656647	2155.937186	2741.17237	2168.603453	2193.32152	2730.185083	2136.159111	1688.053397	1575.97903	1423.095814	2313.455217	2385.397394	1784.967846	1333.131543	1400.735867	1473.371365	1818.297972	2067.309801	1879.909594
Atp1b1	5530.714677	3362.929025	5143.118448	6959.536654	6527.471766	6522.560817	5285.257776	4940.912183	6356.839697	10206.95748	6664.587958	9632.254041	6748.691917	6589.363493	5484.032088	6818.753703	5808.167892	8697.905009	6910.439567	6845.631705	6414.097011	6052.044708	8015.612589	7915.233851
Nrp2	619.7051058	472.6631989	404.8094362	131.2535128	139.8884683	186.9210491	365.6364058	440.7641925	314.9990333	135.7828716	151.5034056	199.2880146	248.8646176	248.476781	252.3151745	294.1312257	247.8480603	176.3390494	178.1640063	187.487876	177.9434015	131.6088917	142.3488398	161.2300889
Dpt	46.63127528	16.20072299	13.10534146	42.37318129	31.52416186	31.97333734	13.1760867	32.64919945	35.25259939	26.91192049	26.55214326	24.74818482	53.99892646	48.14774995	37.2738326	80.60326858	53.83125291	74.40466218	22.46415732	22.46755539	17.28593044	15.05972393	10.83874415	45.7095613
Xcl1	29605.95125	17168.50302	24871.02579	8459.133875	5710.798947	6188.070519	47364.73765	21310.40456	19494.68746	7419.127171	7319.020194	6330.325171	8125.664542	3832.904808	2807.962056	4667.919115	4604.815093	5848.950494	10359.84966	8055.780723	13017.32244	5300.368052	5716.353664	11273.63998
Ube2f	7073.228177	7219.269544	7758.362144	7240.64654	9189.293183	9509.608371	10778.03892	10582.42177	9266.884918	7024.011248	13297.9381	5986.455655	7721.846483	7393.258961	7820.81467	8157.899235	8904.586419	5782.730345	4011.788647	5908.192325	6381.558789	6010.794159	4868.041288	4993.977342
Tbx19	4.908555293	11.08470521	11.64919241	10.33492227	8.866170524	8.608206207	11.52907586	12.24344979	9.097445005	12.23269113	7.809453899	13.02536043	21.1300147	11.17715624	15.29182876	19.79729404	11.21484436	31.24995812	13.16864395	11.62114934	10.16819437	9.821559084	10.11616121	16.62165865
Arid5a	10770.59745	6891.844405	8030.662016	2550.658815	3386.87714	2578.772631	10222.99626	11888.38975	7675.969223	2419.626306	2021.086669	2461.793122	3413.671264	2824.381403	3051.675576	2010.839437	1955.868856	2435.264593	3071.392544	2617.082832	3749.013266	2201.338776	2503.749898	2503.221793
Cr1l	10058.85693	8735.031925	10187.21876	8655.497398	9228.698385	8274.945652	9947.945455	10581.06139	9199.791261	8297.434394	9957.053721	8116.102086	7730.063711	6955.630305	7205.318563	8091.436891	8728.513362	7864.572793	6825.230695	6933.95244	7026.222312	8054.333219	7730.914909	7983.382651
Sft2d2	5075.446173	3761.409966	4307.288893	4575.270087	4302.062964	4262.291816	4583.631159	4851.126885	5058.179423	3847.181361	3428.350262	4217.611708	3531.060234	3730.59084	3950.070516	3695.023523	3625.75918	3739.578321	4061.364718	4039.511511	4070.328208	4421.6659	4260.349033	4371.496226
Tiprl	4729.393025	3968.324463	4283.990508	4529.796429	4335.557386	4060.613842	4483.163498	4217.188262	3919.861616	3799.473865	4404.531999	3747.396197	3599.145837	3605.062777	3225.620129	3607.349792	3835.47677	3616.810629	4007.915516	3960.487695	3906.620278	4071.363626	4063.08389	4281.739269
Gpr161	11.04424941	6.252910628	5.824596204	3.10047668	3.940520233	11.06769369	8.235054185	10.88306648	6.823083753	0	0	5.210144173	7.043338234	7.738031242	10.51313227	22.6254789	19.0652354	11.90474595	6.97163503	11.62114934	4.067277749	11.7858709	7.948412375	15.79057572
Scly	1478.702282	2225.183514	1447.412157	1227.788765	1431.393975	1315.825806	1612.423609	1579.405023	1685.301687	1637.957342	1874.268936	1395.016102	1700.966183	1529.550842	1591.30593	1621.964019	1718.114155	1785.711892	1437.706068	1502.227238	1531.330073	1518.413034	1371.462426	1491.793864
Espnl	4.908555293	6.252910628	7.280745255	6.20095336	8.866170524	4.918974975	13.1760867	8.162299862	6.823083753	9.786152905	9.371344679	0	5.869448528	3.439124996	0.955739297	4.242277294	6.728906614	6.696419596	3.873130572	6.972689605	6.100916624	7.202476662	5.058080603	3.324331731
Dcaf6	6241.228055	7555.505602	9233.441133	10904.37648	14576.96947	14657.31568	11991.8859	15826.69943	9295.314433	14602.1634	26311.61208	12568.17028	18495.8062	12255.32192	11401.96982	16800.83217	19215.51432	12409.20956	6384.468436	8831.298756	8653.133412	11866.40769	9535.204519	9930.609963
Klhl30	0	13.07426768	4.368447153	14.46889117	19.70260116	20.90564364	0	0	22.74361251	22.01884404	18.74268936	22.14311274	12.91278676	18.05540623	32.49513611	16.96910917	7.850391049	29.01781825	81.33574202	75.15009907	100.6651243	40.59577755	28.18073479	26.59465385
Cr2	82.21830116	39.79124945	106.2988807	100.248746	86.69144512	110.6769369	62.5864118	136.038331	55.72185065	86.85210703	84.34210211	80.75723469	119.73675	134.9856561	118.5116729	156.9642599	161.4937587	133.9283919	96.82826431	75.15009907	57.95870793	103.4537557	117.7810197	112.1961959
Mpc2	15841.13507	13305.05692	17877.1419	24815.18185	24504.12507	23247.07573	23781.18947	24031.17118	19002.28825	18153.31364	28893.41754	20211.45178	16770.18833	16912.75695	13733.9737	19182.16383	22279.4098	15354.14609	13287.93637	16667.82713	16567.03909	20511.34399	19509.01688	17465.20783
Erfe	63.81121881	653.4291607	230.0715501	233.5692432	611.7657661	420.5723604	186.1122246	567.2798404	250.1797376	130.8897951	563.8425715	88.57245095	191.344022	226.9822498	291.5004857	188.0742933	189.5308696	111.6069933	78.23723756	89.87022157	106.7660409	147.9781569	52.74855485	102.2232007
Atp2b4	6070.655759	11164.00348	9565.443116	10611.89818	19464.19969	16842.57032	12922.44703	17829.18367	9434.05047	14768.528	38898.88987	10547.93688	14247.49936	10467.83671	8831.986847	18151.29045	21511.19296	12848.94111	3530.74583	5671.895622	4320.465789	10366.983	5712.740749	8859.344062
Kansl3	2299.658155	2426.981993	2374.979102	2358.429261	2263.828874	2406.608507	2106.52686	1956.2312	2400.588301	2522.380911	2388.131002	2547.760501	2603.687367	2562.148122	2625.41585	2552.436838	2530.068887	2553.568006	2644.573555	2720.123689	2629.495065	2657.059118	2779.776583	2597.134165
Fer1l5	11.04424941	10.51625878	11.64919241	21.70333676	26.59851157	20.90564364	19.76413004	23.12651628	28.42951564	22.01884404	15.6189078	23.44564878	12.91278676	20.63474998	15.29182876	36.76640321	19.0652354	19.34521217	15.49252229	17.04435237	14.23547212	40.59577755	41.18722776	40.7230637
Prelp	6.135694116	2.273785683	0	0	6.895910407	0	0	1.36038331	0	8.562883792	0	2.605072087	0	2.579343747	6.690175082	8.484554587	0	0	1.549252229	0	0	5.89293545	2.890331773	0
Ilkap	4345.298573	4913.650861	4422.324668	4467.786896	4599.572242	4240.156429	3957.767041	4066.185715	4201.882411	4176.240752	4859.042216	4401.269291	4274.132418	4334.157277	4031.308356	4164.50221	4455.657663	4504.458249	4795.710275	4784.039812	4503.493288	4393.510764	4366.568726	4416.374704
Hes6	1567.056277	1345.512678	1782.326438	2643.673116	2290.427385	2166.808477	1258.316279	1297.805678	1764.904331	2434.305535	2007.029652	2397.968856	1933.396345	1883.780717	1755.693089	2149.420495	2309.136453	2770.085573	2044.238316	2028.277932	1739.778057	2263.541984	2352.730063	2662.789716
Lman2l	1789.168404	1891.789688	2281.785563	2743.921862	2521.932949	2523.434162	1495.48584	1583.486173	1947.990412	2402.500538	2345.959951	2504.776811	2323.127727	2526.897091	2565.204274	2374.261192	2562.591935	2488.83595	2054.308456	2191.748766	2166.842221	2879.681123	2708.963454	2587.992252
Cnnm4	1314.26568	1178.105207	1354.218617	1554.372309	1533.847501	1453.557105	910.7969928	974.0344502	1209.960186	1200.027	1029.286024	1327.284228	1300.669794	1452.17053	1695.481514	1272.683188	1395.126638	1396.575509	1107.715344	1030.408575	1297.461602	1505.972393	1435.049725	1190.941843
Per2	3056.802809	1685.159414	1671.659111	1317.702589	1694.4237	1351.488374	1775.477682	1799.78712	1949.127592	1153.542774	1115.190017	1452.327688	680.8560292	747.1499055	787.529181	793.3058539	870.271922	625.743209	913.284189	904.900162	1249.671089	1093.466911	1118.558396	924.9953041
Traf3ip1	370.5959246	387.3962358	385.8794985	426.8322896	458.0854771	421.8021041	485.8681969	379.5469436	382.0926902	523.5591804	513.8620666	440.2571827	484.8164484	386.0417808	385.1629368	427.0559142	394.7625213	465.0291386	584.0680903	584.1564402	540.9479407	455.7203415	480.5176572	600.0418774
Cnnm3	953.4868657	959.8217815	1148.901601	1524.401034	1415.631894	1500.287367	803.7412884	1069.261282	927.9393905	1488.718511	1524.405401	1608.632014	1251.366426	1300.84903	1309.362837	1295.308667	1339.052416	1336.307733	1260.316688	1279.875914	1246.62063	1475.198174	1549.940413	1505.922274
Asb1	1057.793666	1376.777231	1378.973151	1867.520454	2881.50542	3082.967566	2503.456472	3241.793428	1818.35182	2841.65415	6420.932996	1828.760605	3676.622558	3137.341778	3051.675576	4346.920133	5136.398715	2930.055597	1264.964445	2285.492704	2293.944651	2418.722617	1125.061643	1493.45603
Twist2	9.817110586	8.810919522	17.47378861	17.56936785	12.80669076	12.29743744	8.235054185	5.441533241	6.823083753	15.90249847	10.93323546	10.42028835	12.91278676	20.63474998	20.07052524	24.03957133	23.55117315	6.696419596	11.61939172	2.324229868	0	12.44064151	11.56132709	24.10140505
Adcy10	78.53688469	88.10919522	136.8780108	266.6409945	190.1301012	253.3272112	113.6437477	108.8306648	117.1296044	233.6444006	282.7022312	234.4564878	147.9101029	128.1074061	113.7329764	240.3957133	336.4453307	269.3448771	109.2222821	125.5084129	80.32873555	257.324848	245.6782007	195.3044892
Zdbf2	20.86136	7.10558026	40.77217343	2.066984453	7.881040466	0	14.82309753	5.441533241	10.23462563	6.116345566	9.371344679	2.605072087	19.956125	26.65321872	5.734435784	11.31273945	3.364453307	0	2.323878343	8.522176184	9.151374936	5.238164845	5.780663546	4.155414663
Ankrd23	20.86136	9.379365943	29.12298102	13.43539895	18.71747111	22.13538739	14.82309753	8.162299862	10.23462563	15.90249847	20.30458014	29.958329	8.217227939	8.597812491	15.29182876	16.96910917	12.33632879	9.672606084	24.78803566	19.36858224	20.33638875	17.02403575	22.40007124	27.42573678
Gm42417	11.04424941	5.684464208	24.75453387	15.5023834	9.851300582	8.608206207	11.52907586	12.24344979	6.823083753	15.90249847	0	22.14311274	5.869448528	6.878249993	8.601653676	4.242277294	4.485937742	4.464279731	10.07013949	12.39589263	13.21865269	6.547706056	10.83874415	14.12840986
Ankrd39	607.4337175	650.3027054	680.0216068	694.5067763	626.542717	630.8585406	685.1565082	523.7475745	620.9006216	686.2539725	632.5657658	689.0415669	549.3803822	512.4296245	465.4450378	578.3638044	508.0324493	550.5945002	805.6111591	776.292776	825.6573831	671.7946413	784.7250763	762.9341322
Mpzl1	208.6136	227.3785683	228.615401	520.8800822	445.2787863	452.5456977	158.1130403	155.0836974	262.6887245	316.8267003	342.0540808	401.1811014	237.1257205	306.9419059	412.8793765	451.0954855	494.5746361	338.5412129	180.4878847	264.962205	174.8929432	475.3634597	461.0079178	319.9669291
Hdac4	8235.328643	7272.987731	9192.668959	7240.64654	7872.174295	6861.97009	6474.3996	5788.430985	7843.134775	7376.312752	6122.611857	7133.98991	5638.192256	5187.060276	5229.805435	5916.562732	6057.137437	5340.766651	6114.123922	5828.393766	6780.152008	7173.011984	7894.941238	6684.400028
Rcsd1	17567.71939	14124.18822	21259.77615	28309.41907	27879.18065	25765.59092	14072.06059	12730.46702	19072.79345	27053.81971	23009.77497	26117.15021	23130.32276	23590.67791	23791.21833	25882.13377	25735.82483	29859.33498	24647.05371	24189.80973	23659.35467	27100.95537	27033.99565	26958.66817
Ppfia4	430.725727	582.0891349	923.1984984	1395.214506	1084.628194	1248.1899	360.6953733	284.3201119	803.9867023	1609.822153	1138.618379	1659.430919	1195.01972	1376.50978	1302.672662	1251.471802	1189.894986	1322.914894	773.0768623	718.9617726	937.5075212	1405.79249	1728.4184	1323.915112
Ndufa10	6442.478822	7119.507197	6155.142039	6422.120696	5769.906751	5506.792485	6215.818899	6460.460341	6093.013792	5551.195235	6013.279502	5006.948551	5935.186351	6362.381243	6244.800569	5628.087876	5875.456958	6246.27139	6494.465344	6505.519401	6367.323317	6109.00975	5907.115561	6141.702873
Creg1	12174.44427	13845.08102	15681.26913	24996.04299	32444.27334	31603.18447	39338.85384	54465.6666	24751.8735	26503.34861	60228.07036	19084.75811	35004.21713	28887.79019	23495.89489	35652.09837	41543.14795	23790.14669	10782.79551	19673.05635	20805.14251	21439.15394	11866.25709	14189.90999
Tmem183a	3049.439976	3028.68253	2986.561704	2862.773468	2919.925492	2899.735748	3256.140425	3826.758252	2987.373503	2834.314535	4162.438928	2747.048515	3391.367359	2899.182372	2914.049118	2978.07866	3537.16191	2929.31155	2538.449777	2609.335399	2887.767202	2894.086077	2453.891675	2578.85034
Mgat4f	0	1.421116052	0	0	0	12.29743744	0	0	0	0	0	3.90760813	0	0	3.822957189	7.070462156	8.971875485	5.208326353	2.323878343	3.873716447	0	4.583394239	5.780663546	4.986497596
Sema4c	155.8466306	142.9642748	195.1239728	200.497492	198.0111417	231.1918238	149.8779862	85.70414855	167.165552	292.361318	248.340634	364.7100921	169.0401176	155.6204061	197.8380346	220.5984193	192.8953229	225.4461264	212.2475554	249.4673392	263.3562343	266.4916365	346.1172298	262.6222067
Olfr12	3.68141647	2.558008893	4.368447153	4.133968907	0	0	0	0	3.411541877	8.562883792	0	7.81521626	0	0	0	0	0	4.464279731	2.323878343	2.324229868	0	3.273853028	0	3.324331731
Cops9	13812.67459	15145.68644	14677.98243	14623.91501	12727.88035	12775.80775	10768.15685	11353.75911	13705.3009	11208.81488	11914.10287	12018.50007	9523.767181	10320.81411	10093.56272	10656.60056	11615.2143	11377.21689	9062.350913	10183.2258	9575.388642	11164.4936	12396.63297	11447.33631
Cyb5r1	1508.153614	1579.144157	1543.517994	2140.362401	2040.204351	2079.496671	1576.189371	1960.31235	1448.768117	1613.49196	1953.925366	1738.885618	1582.403323	1643.041967	1735.622564	1527.219826	1626.152432	1406.248115	1378.834484	1529.343253	1758.080807	2000.978971	1827.412263	1690.422685
Otos	28.22419294	33.25411562	40.77217343	44.44016575	49.25650291	65.17641842	47.76331427	32.64919945	38.66414127	48.93076453	56.22806807	45.58876152	34.04280146	34.39124996	27.71643962	49.49323509	35.88750194	55.05945002	48.80144521	40.28665105	33.55504143	48.45302481	70.81312844	75.62854687
Fam178b	13.49852706	17.05339262	17.47378861	44.44016575	36.44981215	65.17641842	14.82309753	31.28881614	15.92052876	69.72633945	43.73294184	57.31158591	15.26056617	26.65321872	38.22957189	52.32141995	53.83125291	44.64279731	23.23878343	35.63819131	15.25229156	47.1434836	59.97438429	42.38522957
Cox5b	34417.56258	35546.94425	28683.22401	29898.93012	30663.15819	27403.60959	33057.15451	35028.50986	31355.48139	23743.65349	34083.5806	25370.79705	26212.95713	27290.31663	25029.85646	21470.16538	24050.23372	24120.50339	28997.35397	33230.28917	34625.7523	23034.8299	23606.78475	23378.3629
Gpc1	833.227261	1191.463698	1258.11278	1939.864909	1643.196937	1923.319215	665.3923781	661.1462888	809.6726054	1087.486242	1357.283088	1344.217197	885.112838	1011.102749	1271.133265	1118.547113	1159.614906	988.0939138	1110.813848	1482.083913	1355.42031	1771.154488	1662.663352	1336.381356
Adipor1	20188.88792	17084.37295	20735.56249	25411.50687	30490.76043	29909.82734	30237.47196	36426.9839	22389.94934	25722.90291	42937.93943	23209.88976	26701.29524	23568.3236	24175.42553	28841.82923	29728.30942	20610.09142	13935.5238	18843.30629	22442.2218	21484.33311	16279.07113	16506.13813
Actr1b	1795.304098	1638.546808	1623.606192	1617.415335	1452.081706	1479.381724	1371.960027	1292.364145	1569.309263	1538.872544	1460.367879	1608.632014	1426.275992	1415.199936	1488.086086	1380.154213	1368.211011	1508.926549	1851.356414	1863.257611	1985.848361	1706.986969	1668.444016	1675.463192
4933424G06Rik	30.67847058	18.19028546	11.64919241	27.90429012	30.5390318	18.44615616	9.882065022	10.88306648	18.19489001	33.02826605	39.0472695	35.16847317	16.43445588	22.35431248	16.24756806	31.11003349	14.57929766	17.85711892	38.73130572	41.06139434	22.37002762	24.88128301	25.29040301	26.59465385
Ankmy1	88.35399528	91.23565053	131.0534146	193.2630464	176.3382804	172.1641241	82.35054185	96.58721503	79.60264379	111.3174893	165.5604227	187.5651902	71.60727204	97.15528115	102.2641048	97.57237775	80.74687936	87.79750138	88.30737705	92.19445144	114.9005964	215.4195292	119.2261856	121.3381082
Cd247	5940.579044	4331.561726	6935.63793	7807.00028	6376.746867	6889.024453	9636.660407	4841.604201	7944.34385	12342.78535	6385.009508	10842.31002	4427.91197	4980.712776	3779.948921	5496.57728	2995.484927	4602.672403	13267.02146	12189.81092	7564.119794	8667.853277	13098.26101	11513.82295
Dusp28	353.4159811	229.0839076	276.6683197	338.9854503	265.9851157	265.6246487	345.8722758	329.2127611	229.7104864	260.5563211	306.1305928	256.5996005	318.1241102	261.3734997	261.8725675	205.0434025	233.2687626	267.8567839	373.3697872	321.5184651	410.7950527	275.658425	304.930002	292.5411923
Klhl12	2861.687736	3545.68455	4253.411378	5007.269838	6845.668774	6575.439798	4947.620554	6963.802166	4010.836066	6643.574553	13878.96147	5082.495641	8727.869961	5643.604119	5287.149793	8959.689644	10146.06969	6482.878216	2638.376546	3496.416465	3602.591267	5471.917951	3659.160024	4455.435602
Rabif	2894.820484	2617.979991	3191.87872	3117.012556	3076.561172	3050.994228	2353.578486	2048.737265	2726.95914	2700.978202	2920.735758	2935.916242	2494.515624	2561.288341	2610.124021	2470.419477	2546.891153	2482.883577	2683.304861	2684.485498	2863.363536	3078.076617	3110.719571	2809.060312
Zap70	2291.068183	1879.852313	1990.555753	1839.616163	1507.248989	1650.316104	3014.029832	1729.047187	1970.734024	2464.887263	1914.878096	2220.823954	1575.359985	1341.258749	1158.356028	1371.669658	982.4203656	1876.48558	3525.323447	3085.802522	2964.02866	1893.596591	2180.03274	3041.763534
Mgat4e	0	2.558008893	0	5.167461133	0	3.689231231	0	20.40574965	0	0	0	0	0	6.878249993	4.778696487	2.828184862	4.485937742	2.232139865	2.323878343	4.648459736	0	1.964311817	4.335497659	4.155414663
Rnpepl1	2551.221614	2475.299939	2690.963446	3018.830794	2771.170854	2718.963418	2002.765178	2093.629915	2447.212706	2563.972061	2269.427303	2757.468804	2332.518845	2387.612529	3002.932872	2460.52083	2562.591935	2341.514719	2136.418824	2279.294757	2223.78411	2799.144339	2847.699379	2567.215179
Adam23	179.1622682	93.22521301	96.10583737	35.13873571	39.40520233	54.10872473	85.64456352	104.7495149	39.8013219	78.28922324	128.0750439	162.8170054	335.7324558	183.9931873	210.2626454	188.0742933	180.5589941	142.8569514	237.035591	207.6312016	132.1865269	34.7028421	91.04545085	51.52714183
Dytn	0	0.852669631	4.368447153	0	0	0	0	0	3.411541877	0	0	0	0	6.018468744	3.822957189	0	0	0	8.520887259	0	0	0	2.890331773	0
Capn10	533.8053881	579.531126	492.1783793	595.2915226	569.4051736	525.1005786	500.6912944	492.4587583	450.3235277	496.6472599	526.3571928	578.3260033	501.2509043	472.0199058	465.4450378	410.086805	408.2203346	468.0053251	498.0845916	577.1837506	563.3179683	544.1143733	505.8080603	542.697155
Gpr35	2511.953171	2211.5408	2656.015869	914.6406206	955.5761565	991.1734575	1793.594801	2065.061865	2043.513584	1004.303942	635.6895474	962.574136	1125.760228	1318.044655	2042.414878	1050.670676	859.0570777	927.0820908	825.751438	557.0404251	1306.612977	730.7239958	901.7835131	756.2854687
Tmem131	14690.07885	15052.74545	17581.54364	14330.40321	17645.6496	16757.718	16852.21488	21193.41159	16453.86647	16614.44109	26636.48536	13858.9835	19324.57233	15895.63573	17160.29908	19083.17736	21212.8781	15874.97872	10850.18799	12581.83102	14125.65562	14816.80403	12909.66686	13870.77415
Aqp12	0	2.842232104	0	4.133968907	3.940520233	0	0	0	4.548722502	0	0	0	4.695558822	0	7.645914379	4.242277294	0	3.720233109	2.323878343	3.098973158	0	3.273853028	0	0
Kdm5b	6451.068794	4820.425648	5965.842662	7265.450353	7322.471723	6686.116735	6047.823793	5287.809927	5656.336432	7257.655648	6858.262414	7919.419144	3964.225536	4034.953402	4169.890554	4776.804233	4910.980343	4416.660747	3962.212576	4866.937344	4235.052957	6416.751935	6891.996112	6260.547732
Fastkd2	792.7316798	1049.920539	569.354279	433.033243	452.1746967	455.0051852	752.6839525	650.2632223	741.4417679	472.1818777	518.5477389	509.291593	608.0748675	600.1273119	599.2485394	449.6813931	459.8086186	575.8920853	771.52761	745.3030444	765.6650363	517.923549	468.2337472	513.6092524
4933402D24Rik	3.68141647	1.136892842	4.368447153	0	0	0	0	0	0	3.669807339	0	0	3.521669117	5.158687495	2.867217892	4.242277294	2.242968871	2.232139865	3.098504458	2.324229868	0	0	2.16774883	3.324331731
Syt2	9.817110586	9.947812364	14.56149051	16.53587563	14.77695087	27.05436236	8.235054185	8.162299862	12.50898688	20.79557492	23.4283617	10.42028835	14.08667647	11.17715624	9.557392974	7.070462156	21.30820428	10.41665271	9.295513374	18.59383895	10.16819437	24.22651241	17.34199064	15.79057572
Klf7	13357.40609	10549.22868	10190.13106	10559.19008	10814.75778	9915.423806	11400.60901	13025.6702	11693.62837	9299.291798	8412.34374	10434.61624	6195.789866	7210.125555	7742.444048	7556.909952	7818.989485	6880.943159	7440.28383	8144.876202	7918.989778	10097.87228	10796.11175	9236.655714
Vwa3b	66.26549646	38.08591019	32.03527912	15.5023834	20.68773122	23.36513113	59.29239013	50.33418248	53.4474894	34.25153517	24.99025248	26.05072087	45.78169852	58.46512494	82.19357957	32.52412592	23.55117315	36.45828447	100.7013949	97.61765447	89.48011049	39.94100694	70.81312844	24.93248798
Cnga3	843.0443716	572.1413225	152.8956504	31.0047668	102.4535261	29.51384985	223.9934738	635.2990059	426.4427346	28.1351896	21.86647092	32.56340108	3.521669117	9.45759374	21.02626454	0	0	4.464279731	5.422382801	0	4.067277749	3.928623634	4.335497659	4.986497596
Ppp1r12b	2359.787957	3412.95231	2993.842449	3853.892513	3978.940305	4234.00771	2572.630927	1875.968585	2941.886278	4839.252612	5096.449615	4997.830798	3556.885808	3482.97384	3439.705731	4409.1402	4593.600248	4267.851423	3882.426086	4016.269212	3168.409367	4461.606907	5077.590342	4526.908734
Ube2t	1126.51344	1536.226452	1211.51601	1842.71664	1819.535217	1805.263816	1123.261391	1836.517469	1252.035869	1609.822153	2430.302053	1355.940021	2101.262573	1790.064561	1505.289393	1909.024782	2449.322007	2293.151688	1684.037173	1719.155359	1485.573198	1733.832564	1539.824252	1577.395406
Lgr6	3.68141647	1.989562473	8.736894306	0	0	7.378462463	0	4.081149931	0	8.562883792	0	0	2.347779411	0.859781249	11.46887157	4.242277294	5.607422178	3.720233109	1.549252229	2.324229868	0	0	2.890331773	3.324331731
Creb1	9936.143052	12221.31382	11620.06943	10874.40521	11468.88414	11730.52557	10124.17561	8343.230842	11382.04088	11787.42117	11026.94891	11438.87153	10473.44395	9994.957021	9849.849199	10847.50304	10718.02675	11264.12181	11325.80842	11185.74361	10475.27384	12311.6517	12903.16362	12986.50191
Mettl21a	360.778814	387.3962358	308.7035988	348.2868804	254.163555	280.3815736	324.4611349	262.5539789	344.5657295	288.6915107	309.2543744	300.885826	271.168522	331.0157809	280.9873534	305.4439651	259.0629046	328.1245602	357.8772649	360.2556296	294.8776368	330.6591558	328.0526562	314.9804315
Ccnyl1	973.1210869	826.2368726	732.4429727	661.4350251	764.4609252	697.2647027	1115.026337	1232.507279	929.0765711	653.2257064	682.5462708	759.3785133	1050.631287	893.3127178	895.5277216	716.9448626	719.9930076	713.5407103	884.6230227	907.2243919	1086.979979	770.6650028	713.9119479	671.5150096
Fzd5	254.0177364	343.3416381	275.2121706	317.2821136	486.6542487	554.6144285	528.6904787	659.7859055	352.5259939	437.9303425	907.4585431	418.1140699	428.4697425	332.7353434	327.818579	487.8618888	639.2461283	415.9220616	314.4982025	357.1566564	429.0978026	403.9934637	247.8459495	344.0683341
Pou2f1	4823.882714	6445.613965	5617.823039	5996.321899	6978.661332	6630.778267	4768.096373	5573.490422	5200.327001	7742.070217	8993.36711	7160.04063	7870.930476	6967.667243	6671.060296	7703.975565	7762.915263	8328.113838	7265.992954	7260.119365	6241.237706	6939.258878	7162.242133	6795.765141
Plekhm3	6296.449302	6889.57062	7885.047111	9925.659345	11492.52726	10920.12444	5426.900708	4653.871305	8744.919011	11721.36464	8751.274039	12303.75547	9620.026137	11529.66655	12162.7383	9959.452993	8270.947712	9886.147464	8015.831033	7053.262907	10361.39007	8840.712717	10834.40865	8853.526482
Elf3	8.589971763	11.93737484	4.368447153	5.167461133	3.940520233	3.689231231	27.99918423	16.32459972	15.92052876	3.669807339	0	1.302536043	2.347779411	0	0	0	3.364453307	0	3.098504458	3.098973158	0	2.619082422	4.335497659	2.493248798
Dusp27	0	3.694901735	0	0	0	0	0	0	3.411541877	4.893076453	0	0	0	5.158687495	11.46887157	0	0	5.208326353	5.422382801	3.098973158	0	3.273853028	2.890331773	4.986497596
Rnpep	7691.706144	8929.724824	8071.43419	8761.947098	8125.35272	7652.695318	7521.898492	8238.481327	10147.06272	6579.96456	6010.155721	7161.343166	8042.318373	9255.545146	10470.124	7268.435096	7415.255088	7055.794115	6444.889273	6907.611168	8793.454494	8440.647877	8203.484154	7178.894372
Cryga	0	2.273785683	5.824596204	0	1.970260116	0	0	0	3.411541877	0	0	3.90760813	3.521669117	2.579343747	0	0	0	0	2.323878343	3.098973158	3.050458312	5.89293545	6.503246489	0
Timm17a	4899.965321	4966.516378	3480.196232	2764.591706	2856.877169	2545.56955	5211.142288	4652.510921	4180.27598	2369.472272	3309.646562	2465.70073	3032.15711	3236.216622	3057.410012	2278.102907	2562.591935	2505.949022	4085.378128	3893.859773	5143.072714	2860.038005	2630.924496	2741.742595
D630023F18Rik	28.22419294	20.46407115	66.98285635	63.04302583	93.58735553	95.92001202	13.1760867	12.24344979	39.8013219	58.71691743	43.73294184	97.69020325	34.04280146	58.46512494	76.45914379	70.70462156	42.61640855	37.20233109	38.73130572	57.33100342	35.58868031	94.94173781	136.5681763	86.432625
Shisa4	19.63422117	7.10558026	39.31602438	7.234445587	8.866170524	8.608206207	26.35217339	14.96421641	10.23462563	12.23269113	4.68567234	7.81521626	9.391117645	4.298906245	5.734435784	5.656369725	2.242968871	2.232139865	2.323878343	3.098973158	6.100916624	5.89293545	9.393578262	6.648663461
Kif1a	114.1239106	86.97230238	78.63204876	6.20095336	14.77695087	0	82.35054185	70.73993214	86.42572754	8.562883792	0	5.210144173	12.91278676	7.738031242	17.20330735	4.242277294	2.242968871	4.464279731	8.520887259	3.873716447	21.35320818	4.583394239	7.225829432	8.310829327
Idh1	1652.955995	2176.297122	2340.031525	4375.806088	3817.378976	4007.734861	910.7969928	908.7360513	1936.618605	3129.122391	2994.144625	3466.048411	2630.68683	3683.302871	3932.867209	4016.022505	3721.085357	3611.602302	2034.942803	2390.083048	2230.901846	4003.922253	3969.87069	3452.318502
Agxt	137.4395482	86.11963275	189.2993766	27.90429012	72.89962431	79.93334335	143.2899428	110.1910481	128.5014107	113.7640275	74.97075743	184.9601182	126.7800882	140.1443436	88.88375465	306.8580576	214.2035272	49.10707704	87.53275094	44.1603675	23.38684706	12.44064151	14.45165886	21.60815625
Ipo9	2202.714188	2944.836683	2139.082956	2169.300184	2206.69133	2330.364394	2062.057568	1939.906601	2364.198521	2862.449725	2708.318612	2836.923502	2908.89869	2610.295872	2661.733943	2647.181031	2803.711089	3183.775495	3062.097031	2921.556944	2817.606661	2629.558752	2716.189284	2548.100272
Ildr2	19.63422117	4.263348156	62.61440919	0	0	0	21.41114088	0	0	0	0	5.210144173	19.956125	30.09234372	3.822957189	5.656369725	7.850391049	0	6.197008916	0	5.084097187	0	2.16774883	0
Tada1	1403.846814	1608.419148	1408.096132	1371.444185	1302.341937	1240.811437	1080.439109	1027.089399	1362.342389	1244.064688	1168.294303	1208.753448	1476.75325	1339.539186	1415.449899	1309.449591	1466.901642	1536.456274	1490.380644	1444.896235	1455.068615	1540.675235	1397.475412	1475.172206
Sned1	592.7080516	330.8358169	599.933409	618.0283515	605.8549858	514.0328849	466.1040669	549.5948574	403.6991221	488.0843761	473.2529063	521.0144173	434.3391911	398.0787183	415.7465944	523.2141995	488.9672139	292.4103224	366.3981522	349.4092235	359.9540808	523.8164845	572.285691	419.696881
Pogk	739.9647104	771.9502394	714.9691841	436.1337197	443.3085262	531.2492973	831.7404726	666.5878221	685.7199172	462.3957248	445.1388723	475.4256558	536.4675955	531.3448119	470.2237343	569.8792498	471.0234629	559.5230596	792.4425151	688.7467843	779.9005085	606.3175808	653.9375636	742.9881418
Mterf4	867.5871481	726.758749	1013.47974	1006.621429	944.7397258	860.8206207	780.6831367	816.2299862	798.3007992	840.3858807	949.6295941	907.8676222	740.7244042	808.1943741	811.4226635	752.2971734	772.7027761	759.6716009	862.1588654	839.0469824	848.0274108	867.5710524	861.3188683	929.9818017
Pikfyve	2892.366206	3505.324854	3270.510769	3822.887746	3594.739582	3701.528669	2630.276307	2294.966645	2963.49271	3629.439459	3575.167995	4152.484906	3421.888492	3708.236527	4435.586079	3522.504246	3612.301367	3688.983151	3142.658146	3421.266366	3460.236545	3946.957211	4000.941757	3507.169976
Pask	369.3687858	654.8502767	342.195027	433.033243	485.6691187	506.6544224	256.9336906	496.5399083	385.5042321	489.3076453	798.1261885	463.7028314	626.8571028	592.3892806	543.8156602	608.0597454	716.6285543	812.498911	598.0113604	553.1667086	496.2078854	560.4836384	401.0335335	415.5414663
Pth2r	3.68141647	9.663589153	0	4.133968907	10.83643064	7.378462463	11.52907586	5.441533241	7.960264379	4.893076453	0	9.117752304	18.78223529	12.89671874	8.601653676	5.656369725	4.485937742	10.41665271	3.098504458	5.423203026	6.100916624	4.583394239	7.225829432	3.324331731
Fam78b	1871.386706	1383.882811	1344.025574	1057.262548	1068.866113	1276.474006	1495.48584	1073.342432	1246.349966	1149.872966	1112.066235	1197.030624	763.0283086	924.2648428	962.4294724	1194.908104	903.9164551	1259.670931	1163.488424	1226.418627	1320.848449	1203.468373	1205.268349	1513.40202
Ppp1r7	3253.145021	3521.8098	3005.491641	3056.036514	2840.129958	2829.640354	3183.671948	3372.390226	3146.578791	2764.588196	3253.418494	2676.711569	3207.066676	3606.78234	3351.777716	3010.602786	3308.379085	3491.06675	3434.692192	3494.866979	3568.019406	2875.097729	2889.60919	2829.837386
Nav1	225.7935435	466.4102882	310.1597479	496.0762688	406.858714	573.0605846	195.9942896	216.3009463	360.4862583	674.0212813	559.1568992	811.479955	899.1995145	820.2313116	928.0228577	1087.43708	979.0559123	746.2787617	580.9695859	570.211061	473.8378578	590.6030862	662.6085589	551.0079844
Csrp1	2022.324781	2212.109246	1815.817867	2695.347727	2288.457125	2417.6762	1757.360563	2260.957062	2116.293144	2341.337083	2528.701173	2102.293174	3086.156036	2979.142028	3244.734915	2720.713838	2918.102501	3549.846433	3162.798425	3289.560007	2891.83448	2683.249942	2284.084684	2417.620251
Phlda3	49.08555293	38.65435661	61.15826014	55.80858024	58.12267343	52.87898098	79.05652017	51.69456579	93.2488113	78.28922324	57.78995885	78.1521626	122.0845294	83.39878116	135.7149802	66.46234427	57.19570621	55.05945002	70.49097642	80.5733021	103.7155826	62.20320753	49.85822308	147.932762
Uck2	4632.449058	6182.139049	4225.744546	2836.936162	2680.538888	2577.542887	5252.317559	4881.055317	5808.718635	3087.531242	3023.82055	2403.179	3104.938271	2965.385528	2730.547173	2922.929055	3063.895478	3329.608633	4529.238891	4045.709457	4336.7349	3365.520913	2976.319143	2929.567338
Inpp4a	6570.10126	5663.715913	6792.935323	9284.894164	8813.958631	8743.478018	5370.902339	5332.702576	6272.688331	8535.971871	7411.17175	9014.851956	6383.612219	6945.31293	7469.102609	7501.760347	7561.048065	7089.276213	5849.201791	6910.710142	7059.777354	9685.366798	9632.030633	8259.302185
Coa5	3975.929787	4400.05952	2867.157481	2583.730567	2439.182024	2502.528519	3259.434446	3780.505219	3152.264694	2362.132657	2057.010157	2425.322113	3266.935051	3553.475902	5041.524794	2419.51215	2345.023955	2715.77017	3307.653509	3433.662259	3959.494889	3262.067157	2857.81554	2996.053972
Ano7	23.31563764	12.50582126	7.280745255	0	2.955390175	4.918974975	24.70516255	9.522683172	9.097445005	0	0	3.90760813	5.869448528	9.45759374	12.42461087	7.070462156	8.971875485	7.440466218	11.61939172	9.296919473	9.151374936	0	3.612914716	4.155414663
Tmco1	6573.782676	7952.84965	6523.547749	7034.981587	6502.843514	6802.942391	5402.195545	6687.644354	6861.747895	5809.305018	6744.244387	5767.6296	6456.393381	7044.187774	7270.308835	6619.36667	7502.730874	7177.817761	5986.310613	6174.704017	5865.014515	5621.86042	5795.837788	5554.958322
Aldh9a1	1929.06223	2652.939446	2061.907056	2278.85036	2045.130001	2129.916164	1936.884744	1979.357717	2324.397199	2066.101532	2336.588607	1935.56856	2057.828654	2314.531123	2362.587543	2146.592311	2239.604418	2158.47925	2120.926301	2204.144658	2030.588416	2265.506295	2018.896743	1921.46374
Unc50	4483.96526	3841.276688	4466.00914	4060.590959	3884.367819	3748.258931	3827.653185	4015.851532	3783.399941	2840.430881	3417.417026	3144.322009	2886.594786	3047.924528	2813.696491	2787.176182	2802.589605	2686.008305	3209.275992	3281.037831	3428.715143	3331.472841	3667.108437	3659.258153
Mgst3	3081.345585	7029.124216	7296.762895	10642.90295	16561.02141	14763.07364	11370.96282	18801.85773	7773.766756	11164.7772	38108.57314	8763.4625	14274.49882	12403.2043	7400.289379	17387.68053	24849.85212	12276.02521	1767.696793	3252.372329	3507.010239	8777.854739	4130.284103	6179.932687
Lrrc52	13.49852706	4.547571366	5.824596204	2.066984453	14.77695087	9.83794995	9.882065022	16.32459972	4.548722502	8.562883792	0	7.81521626	12.91278676	0	0	0	7.850391049	2.976186487	12.39401783	3.873716447	0	7.857247267	5.780663546	14.12840986
Tnni1	133.7581317	48.03372256	152.8956504	69.24397919	61.07806361	75.01436837	107.0557044	93.86644841	60.27057316	69.72633945	54.66617729	50.79890569	75.12894116	63.62381243	57.34435784	73.53280642	85.2328171	109.3748534	193.6565286	125.5084129	197.2629708	125.7159563	98.99386322	137.9597668
Lad1	87.12685645	23.87474967	33.49142817	21.70333676	8.866170524	11.06769369	65.88043348	96.58721503	21.60643189	11.00942202	14.05701702	9.117752304	78.65061027	68.78249993	60.21157573	72.11871399	48.22383073	19.34521217	54.22382801	58.10574671	27.45412481	14.40495332	11.56132709	34.07440024
Rxrg	38.04130352	12.79004447	122.3165203	17.56936785	26.59851157	44.27077478	23.05815172	44.89264924	13.64616751	44.03768807	23.4283617	9.117752304	50.47725734	16.33584373	6.690175082	25.45366376	23.55117315	5.952372975	43.37906241	24.79178526	41.68959693	32.08375967	28.90331773	25.76357091
Lmx1a	4.908555293	3.410678525	5.824596204	6.20095336	4.925650291	7.378462463	8.235054185	8.162299862	5.685903128	4.893076453	4.68567234	0	16.43445588	19.77496873	13.38035016	15.55501674	25.79414202	12.64879257	0.774626114	3.098973158	5.084097187	6.547706056	5.058080603	4.155414663
Mgat4a	5207.977166	4952.589441	4353.885663	3217.261302	3601.635493	3462.958383	6550.162098	6361.152359	5204.875723	3904.675009	3273.723075	4201.981276	3474.713529	3593.02584	3950.070516	3009.188694	2766.702103	3456.096558	4178.333262	3603.331039	4351.987192	3178.25652	3508.862772	3511.325391
Hdlbp	11839.43537	11174.80396	9044.141756	7147.63224	7630.817431	6922.227534	10738.51066	10620.5125	10854.38907	7203.831807	8417.029413	6898.230886	7933.14663	8130.091491	8443.956692	6681.586737	7216.752343	6840.764641	7438.734577	7638.968834	9216.45138	6812.888151	6626.085589	6337.838445
Cracdl	250.33632	216.5780863	230.0715501	223.234321	235.4460839	250.8677237	271.7567881	163.2459972	219.4758607	280.1286269	296.7592482	280.0452493	144.3884338	135.8454374	82.19357957	268.6775619	224.2968871	290.1781825	254.0773656	262.6379751	248.1039427	255.3605362	184.2586505	426.3455445
Pbx1	53470.11995	39308.63844	50049.29903	56187.87189	60657.41307	51948.06497	46500.05696	56115.81155	47772.95808	42508.60168	41540.04718	47237.77215	37059.69801	38203.52002	40408.65749	41092.11196	43857.89182	34087.00789	29458.25651	32501.25573	37140.34677	53430.59096	51444.29264	42310.4321
Map2	85.89971763	45.47571366	34.94757722	26.87079789	62.06319367	33.20308108	69.17445515	82.98338193	57.9962119	84.40556881	87.46588367	97.69020325	100.9545147	85.11834366	100.3526262	93.33010046	60.56015952	76.63680205	125.4894305	66.62792289	91.51374936	66.78660177	80.92928964	81.4461274
Nuf2	2010.053393	2739.627525	2603.594503	3138.715892	3347.471938	3320.308108	1651.951869	2754.776203	2216.365039	2767.034734	4704.415029	2223.429026	4121.526756	3382.379434	3225.620129	4134.806269	5134.155746	4216.512206	2340.920118	2408.676887	2137.354457	3209.030738	2614.305089	2518.181286
Rgs5	9.817110586	10.51625878	5.824596204	11.36841449	12.80669076	9.83794995	11.52907586	8.162299862	15.92052876	9.786152905	10.93323546	20.84057669	11.73889706	16.33584373	13.38035016	9.898647018	4.485937742	2.232139865	9.295513374	3.098973158	4.067277749	5.238164845	10.11616121	8.310829327
Rgs4	0	2.273785683	0	0	0	0	4.941032511	0	0	0	0	0	0	0	3.822957189	4.242277294	0	0	1.549252229	0	0	0	0	0
Septin2.1	720.3304893	583.5102509	701.8638426	550.8513568	586.1523846	634.5477718	569.8657496	640.7405392	608.3916347	485.6378379	556.0331176	547.0651382	534.119816	540.8024057	638.4338506	540.1833087	556.2562801	551.3385468	470.9726776	512.1053143	579.5870793	388.9337397	515.9242215	536.0484916
Hsd17b7	392.6844235	511.3175555	439.7570134	553.9518335	550.6877025	565.6821221	368.9304275	363.2223439	557.2185065	506.4334128	423.2724013	514.5017371	321.6457793	325.8570934	344.0661471	451.0954855	454.2011964	456.1005792	281.1892796	326.1669248	306.0626506	498.9352015	442.2207612	399.7508906
Farp2	349.7345646	329.1304776	361.1249647	270.7749634	236.431214	320.9631171	319.5201024	243.5086125	251.3169183	297.2543945	278.0165588	347.7771236	390.905272	341.3331559	474.0466915	480.7914266	355.5105661	226.190173	324.568342	347.0849937	481.9724133	220.0029235	252.9040301	283.39928
Tsga10	990.3010304	841.584926	818.3557667	891.9037916	983.1597981	890.3344705	1047.498892	1097.829331	1113.299832	993.2945199	923.0774509	978.2045686	1033.022941	1082.464593	1193.718382	1011.076088	939.803957	1092.260441	822.6529336	813.4804539	1070.710868	874.1187585	891.6673519	970.7048654
Ddr2	23.31563764	7.38980347	16.01763956	11.36841449	6.895910407	12.29743744	18.11711921	14.96421641	2.274361251	13.45596024	10.93323546	5.210144173	22.30390441	20.63474998	7.645914379	14.14092431	13.45781323	2.976186487	7.746261145	4.648459736	3.050458312	5.238164845	8.670995319	4.155414663
Lipt1	66.26549646	79.2982757	74.2636016	63.04302583	44.33085262	57.79795596	82.35054185	89.78529848	71.64237941	56.2703792	46.8567234	70.33694634	72.78116175	91.1368124	64.99027222	55.14960482	41.49492412	50.59517028	106.8984038	107.6893172	101.6819437	76.60816085	60.69696723	76.45962981
Stk25	1373.168343	1366.829419	1358.587065	1322.87005	1240.278743	1253.108875	1197.376878	1246.111112	1330.501332	1239.171612	1360.406869	1250.434602	1151.585801	1091.922186	1171.736379	1194.908104	1272.884834	1203.123387	1237.852531	1192.329922	1145.955506	1402.518637	1278.249227	1380.428751
Mitd1	5023.906343	3263.166678	2666.208912	2225.108764	2116.059365	2019.239227	8676.453089	9843.733633	6554.709126	2203.107673	2124.171461	2138.764183	7791.105976	5470.788088	5782.222749	2524.15499	2297.921609	2811.008137	6139.686583	5928.335651	6887.934869	2571.284168	2753.041014	2583.005755
Bok	62.58407999	73.8980347	75.71975065	86.81334704	113.2899567	111.9066807	60.93940097	102.0287483	85.28854692	95.41499082	167.1223134	104.2028835	176.0834558	172.8160311	117.5559336	253.1225452	164.858212	302.8269751	145.6297095	150.3001981	74.22781893	116.5491678	99.71644616	177.8517476
Unc80	12.27138823	5.968687418	8.736894306	4.133968907	10.83643064	3.689231231	4.941032511	8.162299862	10.23462563	0	10.93323546	18.23550461	8.217227939	3.439124996	6.690175082	4.242277294	13.45781323	3.720233109	8.520887259	7.747432894	5.084097187	11.1311003	7.225829432	4.986497596
Mrpl30	9836.744807	9155.966499	7950.573819	8266.904321	7510.631564	7112.837814	11665.77776	11881.58783	10346.06933	6582.411098	7932.843271	6938.609503	11612.11697	10166.05349	9682.594822	6422.807822	6815.260915	7499.989948	11608.54695	11952.73947	13953.81314	7978.379829	7694.063179	8054.855784
Thap4	1133.876273	1200.274617	1038.234273	1210.219397	1135.854957	1135.053476	955.2662854	930.5021843	942.7227386	1105.835278	1080.82842	1138.416502	1160.976919	1151.247093	1249.151262	1197.736289	1251.57663	1215.028133	1092.222821	1162.114934	1163.241436	1261.088186	1129.39714	1159.360691
Rpe	3616.378112	4646.765267	3876.268774	4470.887373	4078.438441	4264.751303	3740.361611	4010.409999	4363.36206	3704.058875	3870.365352	4127.736721	4032.311139	4015.178433	4328.543278	3894.410555	3829.869348	3779.756839	3497.436907	3872.16696	3910.687556	4842.683399	4697.511714	4206.110722
Uap1	1767.079906	2109.788891	2171.118235	1461.358008	1453.066836	1385.921199	1846.299148	1833.796702	1971.871205	1209.813153	1613.433176	1186.610336	1665.749492	1586.296405	1671.588031	1586.611708	1517.368441	1642.854941	1525.238819	1472.01225	1560.817836	1467.995698	1343.281691	1340.53677
Atg4b	2363.469374	3046.304369	2717.174129	2996.093965	3369.144799	2877.60036	2745.567065	3539.717373	2706.489889	3031.260862	4705.97692	2758.77134	3184.762771	2835.55856	2847.147367	3439.072793	3817.533019	2945.680576	2096.912892	2325.779355	2349.86972	2839.740116	2421.375443	2668.607297
Dtymk	6302.584996	10189.97054	5001.87199	6772.474561	6436.8398	6073.704351	5436.782773	6407.405392	5408.431055	4785.428771	6633.350142	5073.377889	5296.590352	5172.443995	4495.797655	5575.766456	6740.121458	6494.038915	7263.669076	7120.665573	6829.976161	6795.209345	5907.115561	5805.945368
Txndc9	6329.582051	5210.664116	6257.072472	5731.747889	5672.378875	5537.536078	7050.853393	7527.000856	6472.832121	4532.212064	6155.411563	4659.171427	6064.314219	6042.542619	6032.626445	5007.301299	5617.515538	5037.19563	5078.448807	5527.79337	6316.482345	4819.111657	4900.557521	5055.477479
Uhmk1	3169.699581	4290.917807	3503.494617	3374.35212	3543.512819	3636.35225	3035.440972	3024.132099	3375.152097	3852.074437	4729.405281	3773.446918	3107.286051	2981.721372	3384.272852	3772.798606	3759.215828	3787.197305	3256.528185	3406.546244	3316.865005	4149.936098	3564.501659	3697.487967
Sh2d1b2	0	2.842232104	5.824596204	4.133968907	0	0	0	0	4.548722502	0	0	0	21.1300147	8.597812491	28.67217892	0	0	2.976186487	24.01340955	22.46755539	79.31191611	1.964311817	2.16774883	0
Kansl1l	5249.699886	6039.743221	5632.384529	7125.928903	7801.244931	8199.931284	5990.178414	7278.05071	6121.443307	8999.590865	7870.36764	9001.826596	9209.16474	8531.609335	8468.805914	9897.232926	9919.529833	10777.51532	8538.70366	9004.06651	8744.647161	9100.656647	9873.373336	10209.85383
Ing5	2130.312997	2418.171074	2162.381341	2101.089697	2070.743382	1945.454603	2236.640717	1874.608202	2070.805919	1869.155205	2156.971167	2060.612021	1850.050176	1833.053623	2028.078789	1914.681152	1987.27042	1822.914223	1771.569924	1981.018591	2117.018069	1888.358427	1903.283472	1746.936324
Sh2d1b1	757.144654	593.4580633	806.7065743	1244.324641	945.7248559	1325.663756	517.1614028	453.0076423	974.5637961	1324.80045	1177.665648	1324.679156	932.0684262	1132.331905	1576.969841	933.3010046	865.7859843	1123.510399	962.0856342	900.2517023	1375.756699	1049.597281	1031.12586	1117.806544
Gm7694	582.8909411	679.577696	614.4948995	656.2675639	728.9962431	638.237003	508.9263486	689.7143383	614.0775378	457.5026483	627.8800935	543.1575301	386.2097131	321.5581872	424.348248	451.0954855	610.087533	403.273269	231.6132082	320.7437218	295.8944563	743.819408	638.0407389	524.4133305
Eif5b	13049.39425	15273.58688	12792.26941	11000.49126	12473.7168	12540.9267	15043.79698	16713.66935	13945.24601	12060.21019	17440.07245	11065.04369	17208.04919	16005.68773	17521.56854	14196.07392	15873.4907	13546.1128	12537.32366	14025.95251	15632.58203	11195.92259	10514.30441	10775.82131
Acadl	8140.838954	7946.028293	6248.335578	6162.714148	6002.397445	6172.08385	7843.065605	8609.865971	6443.265425	5174.428349	7126.907628	5199.723885	8048.187822	7616.802086	7446.164866	5731.316624	6615.636686	6396.568808	6664.883089	7153.204791	8277.92704	5602.217301	5541.488592	5549.140742
D2hgdh	557.1210258	595.1634025	572.2665771	801.9899679	784.1635263	796.873946	451.2809693	427.1603594	509.4569203	747.4174281	627.8800935	776.3114818	551.7281616	625.0609681	652.7699401	660.3811654	670.6476925	654.7610272	638.2919183	640.7127003	619.2430374	758.2243613	740.6475168	714.7313221
Gal3st2	0	3.694901735	7.280745255	6.20095336	5.910780349	0	0	5.441533241	0	0	0	5.210144173	8.217227939	7.738031242	8.601653676	0	8.971875485	7.440466218	5.422382801	16.26960908	6.100916624	0	2.16774883	1.662165865
Myl1	8.589971763	1.989562473	4.368447153	4.133968907	1.970260116	4.918974975	0	4.081149931	3.411541877	0	0	2.605072087	3.521669117	2.579343747	1.911478595	4.242277294	0	3.720233109	2.323878343	0	0	0	2.890331773	0
Rev1	2224.802687	3500.208836	2642.910528	3261.701467	3315.947776	3534.28352	2371.695605	2606.494423	2756.525836	3497.326394	3984.383379	3533.780286	4012.355014	3296.401309	3441.61721	3904.309202	4418.648676	3624.995142	3119.419363	3501.839668	3381.941449	3656.893832	4052.967729	3271.973506
Nos1ap	5501.263345	6439.645278	6848.268987	6411.785774	8104.664989	6620.940317	5352.78522	7916.070483	5809.855816	5987.902309	9087.080557	5720.738302	6990.513197	5998.693775	6166.429947	7638.927313	8734.120784	5546.123519	2911.044938	3887.661826	3735.794613	7174.321526	6845.750804	5762.729055
Pdcd1	805.0030681	433.4403958	317.4404931	82.67937813	102.4535261	130.3528368	920.6790578	599.9290399	262.6887245	209.1790183	154.6271872	178.4474379	125.6061985	122.0889374	67.85749011	144.237428	76.26094162	209.8211474	271.1191401	175.8667267	149.4724573	127.0254975	77.31637492	177.0206647
Spata46	11.04424941	4.831794577	7.280745255	5.167461133	10.83643064	7.378462463	6.588043348	16.32459972	11.37180626	3.669807339	7.809453899	0	14.08667647	13.75649999	16.24756806	12.72683188	21.30820428	9.672606084	3.873130572	3.873716447	5.084097187	18.98834756	13.72907592	15.79057572
Olfml2b	1592.826193	1704.770816	2235.188793	3873.528866	3816.393845	3188.725528	1215.493998	1665.109172	1952.539134	2544.399755	2886.374161	3032.303909	1881.745198	2130.537935	2539.399313	2809.801661	3476.60175	2055.056769	1858.328049	2323.455125	2482.056247	4025.529683	3569.559739	3034.283787
Fam174a	10904.35558	8623.90065	6613.82899	4039.921114	4124.739554	3798.678425	6110.410205	6471.343407	6922.018468	3390.901982	2997.268407	3746.093661	2724.598007	3120.146153	3371.848241	2828.184862	2421.284896	2773.06176	3034.21049	2826.26352	3805.955154	3277.781652	3710.463413	3405.777858
Atf6	12710.70393	12860.53182	11334.66421	6823.11568	8580.482807	7860.52201	11896.35928	13077.36476	11065.90467	8540.864948	9853.96893	8219.002434	9170.42638	8887.558772	10667.96204	8118.304647	8070.201998	7861.596606	7241.979544	7246.948729	9565.220447	6767.708979	7092.151588	6938.711405
St8sia4	11757.21707	11544.86258	15445.37298	16906.89934	17196.4303	17779.63505	10445.34273	8616.667888	13965.71526	21158.88585	16034.37075	21680.71244	14785.14084	14598.22583	13409.97808	17571.51255	14208.08631	18248.48745	15140.06741	14383.10917	14378.84366	16273.66863	20402.1294	19414.92839
Lancl1	570.6195528	724.4849633	598.47726	800.9564757	717.1746824	782.1170211	637.3931939	725.0843044	597.0198284	932.1310642	893.4015261	845.3458921	629.2048822	697.282593	647.9912436	814.5172404	811.9547314	834.8203097	843.5678387	870.036714	728.0427171	820.4275688	869.2672807	934.9682993
Dusp12	1007.480974	877.6812737	872.2332816	779.2531389	657.0817488	671.4400841	1080.439109	876.0868518	939.3111967	696.0401254	665.3654722	729.4201843	779.4627645	806.4748116	784.6619631	790.477669	708.7781633	771.5763468	914.0588151	850.6681318	892.767466	742.5098667	796.2864034	856.8465036
Aff3	20477.26554	18431.02252	18638.70785	24195.08652	25972.95398	25727.46886	22414.17048	18108.06224	25477.39474	47426.14352	30739.57244	39422.55589	27717.88373	25297.34369	22697.85257	34375.17291	29308.87424	45524.49256	33588.56295	30193.29548	18931.14428	27685.66552	36060.50178	34977.78739
Gm26620	23.31563764	26.14853536	29.12298102	19.63635231	16.74721099	15.98666867	26.35217339	24.48689959	29.56669626	23.24211315	20.30458014	26.05072087	25.82557352	24.93365622	21.98200384	18.38320161	12.33632879	21.57735203	17.04177452	21.6928121	16.269111	20.29788877	17.34199064	23.27032212
Slco4c1	5387.139434	5205.263875	6471.126383	9079.229211	8155.891752	8561.475944	4283.875187	4757.260436	5477.799073	6458.860917	7048.813089	8103.076726	4524.170925	5070.130026	5629.304461	6048.073328	7049.651162	5130.201457	4173.685505	5833.816969	5716.558877	9449.64938	9593.733737	7314.360891
Fcrlb	20.86136	17.05339262	8.736894306	5.167461133	7.881040466	0	9.882065022	27.20766621	14.78334813	8.562883792	4.68567234	5.210144173	9.391117645	3.439124996	2.867217892	5.656369725	5.607422178	9.672606084	2.323878343	3.098973158	7.117736062	5.238164845	9.393578262	6.648663461
Cps1	83.44543998	72.19269544	299.9667045	58.90905692	172.3977602	317.2738859	368.9304275	185.0121302	193.3207063	429.3674587	132.7607163	2378.430815	1025.979603	1079.885249	692.9109906	1281.167743	854.5711399	116.071273	761.4574705	182.064673	118.9678742	28.80990665	49.13564014	59.00688822
Tnnt2	17.17994353	7.38980347	27.66683197	6.20095336	2.955390175	12.29743744	4.941032511	4.081149931	3.411541877	12.23269113	6.247563119	11.72282439	29.34724264	7.738031242	8.601653676	33.93821835	31.4015642	22.32139865	10.8447656	4.648459736	2.033638875	7.202476662	6.503246489	14.95949279
Fcrla	2275.115378	968.632701	1719.712029	2757.357261	2345.594669	2332.823882	1650.304859	1942.627367	2682.609096	3651.458303	2139.790368	3503.821957	3803.402646	3406.453309	2734.37013	3549.372002	3177.165406	4177.077735	2354.088762	1880.301963	1916.704639	1672.284127	2432.214187	2636.195062
Macir	9269.806671	8484.347053	10877.43341	9902.922516	12130.89154	10830.35315	9564.19193	11110.2505	9389.700425	8643.619553	13700.90592	8285.431772	10633.09295	9355.279771	9211.415348	10887.09763	12106.42448	8718.738315	5570.336389	5843.888632	7541.749767	9632.98515	7402.862253	7379.185359
Pkp1	0	25.01164251	10.19304336	3.10047668	6.895910407	8.608206207	0	32.64919945	0	19.57230581	34.36159716	7.81521626	3.521669117	6.018468744	17.20330735	26.86775619	5.607422178	8.928559462	6.197008916	20.14332552	3.050458312	12.44064151	4.335497659	0
Pdcl3	5026.36062	4008.968382	4733.940565	4904.954108	4360.185638	4151.614879	4848.799904	4577.689839	4585.112282	3376.222752	3431.474043	3880.254873	2813.813624	3079.736434	3119.533067	2963.937736	3093.054073	3070.680408	3604.335311	3556.071698	3882.216612	3963.326476	4079.703297	4151.259249
Erbb4	22.08849882	14.77960694	46.59676963	31.0047668	36.44981215	44.27077478	39.52826009	29.92843283	26.15515439	110.0942202	24.99025248	454.5850791	113.8673014	169.3769061	107.9985406	765.0240053	617.937924	101.1903406	71.26560253	31.76447487	30.50458312	25.53605362	41.18722776	40.7230637
Fcgr2b	9191.269786	7281.514427	5310.575589	2501.051189	2211.616981	2479.163387	5285.257776	5656.473804	8945.062801	1935.211737	1830.535994	2129.646431	2818.509183	3504.468371	5648.419247	2251.23515	2380.911457	2249.996984	2185.994895	1847.762745	3249.754922	2040.919978	2197.37473	1897.362335
Fcgr4	14664.30894	6434.245037	4110.708771	3337.1464	3381.95149	3139.535778	14745.68802	22020.52464	7317.757326	2143.167486	1835.221666	2603.769551	4486.606455	5730.442025	10477.76992	2572.234132	2385.397394	2634.669088	3341.737058	2890.567213	6855.396647	2576.522333	2301.426674	2288.802397
Npas2	103.0796612	85.26696312	72.80745255	75.44493255	98.51300582	78.7035996	128.4668453	61.21724896	103.4834369	156.5784465	54.66617729	169.3296856	89.21561763	83.39878116	40.14105049	84.84554587	75.13945718	50.59517028	104.5745255	61.20471986	59.9923468	73.33430783	75.14862609	67.31771755
Igfn1	0	1.705339262	0	0	0	6.148718719	0	0	0	0	4.68567234	0	0	4.298906245	4.778696487	7.070462156	5.607422178	6.696419596	3.873130572	0	0	0	2.16774883	0
Fcgr3	31706.81292	16947.66159	18174.19631	13869.46568	12923.92123	11916.21688	24705.16255	29207.42967	21672.38836	8975.125483	9052.71896	10507.55826	8594.046535	10100.71011	12133.11038	8105.577815	8150.948878	7348.948484	8015.056407	8301.374346	12264.87605	10237.99319	10163.1291	10212.34708
Ikzf2	9732.438007	13330.35279	14995.42293	7779.09599	9020.835943	8485.231832	16104.47196	9341.752192	10039.03056	12072.44288	11042.56781	11363.32444	8039.970594	6880.829336	6718.84726	10536.4027	5330.415522	9235.10667	17024.73274	15420.49043	10627.79676	12254.03188	13196.53229	15293.58813
Tmem9	377.9587576	736.7065613	784.8643385	951.8463408	1268.847515	987.4842263	919.032047	1282.841462	764.1853804	1136.417006	2539.634408	799.7571306	1645.793367	1006.803843	950.0048616	1559.743952	1830.262599	1293.897075	553.8576719	623.668348	636.5289678	874.7735291	582.4018522	809.4747764
Rpl31	53343.72465	51405.4625	52765.01701	52839.35707	43467.87869	45597.66828	47855.54688	60153.42922	45653.25339	44555.13091	44193.69962	41713.71679	49404.32215	49712.55182	45831.52227	46857.3668	46337.49391	49445.61825	63039.84782	65516.94101	62317.81286	52858.97622	65739.87359	60301.71543
Ppip5k2	2940.224621	3682.111691	2785.613135	2964.055706	2857.862299	3060.832178	3089.79233	2724.847771	3350.134123	3129.122391	2922.297649	3304.533942	3244.631146	3255.99159	3373.75972	3423.517776	3127.820091	3470.977491	3443.987705	3528.955683	3496.842045	3653.619979	3648.32128	3475.588824
Cfap126	152.1652141	134.4375785	128.1411165	132.287005	153.6802891	142.6502743	105.4086936	103.3891316	152.3822038	163.9180612	185.8650028	158.9093973	88.04172792	98.87484365	117.5559336	121.6119491	103.1765681	166.6664433	100.7013949	123.184183	100.6651243	111.311003	96.10353145	162.0611719
Spag16	23.31563764	16.4849462	24.75453387	11.36841449	30.5390318	23.36513113	14.82309753	32.64919945	21.60643189	13.45596024	18.74268936	22.14311274	30.52113235	38.69015621	43.96400768	46.66505023	30.28007976	33.48209798	18.59102675	23.24229868	16.269111	20.29788877	23.84523713	23.27032212
Sdhc	4207.859025	4657.849972	3941.795481	3629.6247	3132.713585	3201.022965	3470.251833	3847.164002	4080.204085	3356.650446	3297.151436	3029.698837	4105.0923	4102.016339	4796.855533	3168.981138	3648.188869	3747.018788	3925.805148	3737.361628	4122.185999	3986.898217	3577.508152	3639.312162
Vwc2l	20.86136	16.76916941	29.12298102	44.44016575	37.43494221	30.74359359	23.05815172	93.86644841	27.29233501	19.57230581	28.11403404	22.14311274	107.9978529	125.5280624	93.66245114	128.6824112	162.6152432	80.35703516	17.04177452	29.440245	18.30274987	39.28623634	30.34848362	28.25681971
Gin1	1493.427948	1514.341265	1582.834018	1954.333801	1733.828902	1698.27611	1287.962474	1365.824844	1620.482391	1637.957342	1858.650028	1591.699045	1658.706154	1740.197248	1727.02091	1798.725572	1824.655177	1845.235622	1710.374461	1802.827634	1758.080807	1698.474951	1764.547547	1885.727174
Tbc1d8	8251.281448	7539.304879	10543.97528	16195.85668	13880.48252	14839.31776	11519.19379	16385.81697	10921.48273	14116.52557	13383.84209	16167.07737	11906.76328	12192.55789	13505.55201	13834.06625	14157.61951	11285.69916	9370.652107	11739.68506	11682.23852	16646.23311	17580.44301	13761.90228
Bard1	1844.389651	3371.455722	2102.67923	2440.075147	2955.390175	2913.262929	1818.299964	2776.542336	2114.018783	2948.078563	4926.20352	2405.784072	4413.825293	3730.59084	3298.256315	3847.745505	4712.477598	4423.357167	3258.077438	3186.519149	2902.002674	3017.837721	2493.633737	2490.755549
Cnot11	1643.138884	1669.242915	1584.290168	1643.25264	1506.263859	1456.016593	1569.601328	1573.96349	1589.778515	1428.778324	1580.633469	1469.260657	1544.838853	1515.794342	1705.038906	1419.748801	1445.593437	1566.962186	1591.856665	1571.954134	1643.180211	1524.30597	1553.553328	1588.199484
Mpz	17.17994353	12.50582126	17.47378861	16.53587563	13.79182081	11.06769369	9.882065022	19.04536634	4.548722502	17.12576758	14.05701702	11.72282439	9.391117645	6.018468744	5.734435784	11.31273945	20.18671984	5.952372975	10.07013949	7.747432894	7.117736062	7.857247267	7.948412375	19.94599038
Pcp4l1	317.8289552	230.2208004	349.4757722	615.9613671	706.3382517	622.2503344	225.6404847	353.6996607	400.2875802	762.0966575	734.0886665	665.5959182	382.688044	426.4514995	331.6415362	862.596383	829.8984823	1186.010315	405.904084	496.6104485	314.1972061	451.1369473	396.6980358	810.3058594
Rnf149	20294.42186	16469.88237	19807.99554	9471.956257	11472.82466	9635.042233	14032.53233	17763.88527	19370.73478	7997.733462	6727.063589	9048.717893	11984.24	10949.31421	14696.40318	7736.499691	7143.855855	7747.757473	9188.61497	7272.515258	15360.07442	7882.12855	8014.167423	8049.869286
Creg2	49.08555293	51.16017787	68.4390054	8.267937813	24.62825145	12.29743744	29.64619506	21.76613297	83.01418567	4.893076453	10.93323546	6.512680217	26.99946323	12.89671874	52.56566135	11.31273945	6.728906614	6.696419596	20.14027898	5.423203026	49.82415243	7.202476662	5.780663546	11.63516106
Rfx8	4.908555293	11.65315163	11.64919241	22.73682899	26.59851157	30.74359359	14.82309753	13.6038331	19.33207063	40.36788073	28.11403404	39.0760813	24.65168382	17.19562498	9.557392974	15.55501674	14.57929766	20.83330541	24.78803566	20.14332552	15.25229156	28.80990665	42.63239365	17.45274159
Pam	8308.956972	12812.21388	11148.27713	8264.837337	9312.43444	8235.593852	5729.950702	4644.348621	8857.499893	7200.162	6962.909097	8126.522375	5283.677565	5288.514463	6196.057865	6666.031721	7445.535168	6424.842579	5289.921736	6378.461502	6029.739264	9266.31361	9634.198382	8011.639471
Atic	3995.564009	5488.065969	2778.332389	2982.658566	2753.438513	2693.138799	4629.747463	3764.18062	4123.416948	2952.971639	2650.528653	2680.619177	3335.020654	3455.46084	3163.497074	2877.678097	2997.727896	3468.001304	4220.163072	4206.856062	4034.739527	3830.408043	3232.836088	2913.776762
Nr1i3	15.9528047	17.62183904	23.29838482	10.33492227	14.77695087	19.6758999	1.647010837	24.48689959	11.37180626	18.3490367	9.371344679	35.16847317	95.08506615	79.09987492	51.60992206	158.3783523	103.1765681	26.78567839	27.11191401	13.94537921	17.28593044	13.75018272	15.89682475	22.43923918
Slco6d1	8.589971763	5.968687418	0	4.133968907	4.925650291	6.148718719	0	5.441533241	5.685903128	3.669807339	7.809453899	0	2.347779411	2.579343747	5.734435784	7.070462156	10.09335992	4.464279731	3.873130572	2.324229868	3.050458312	2.619082422	2.890331773	2.493248798
Tomm40l	526.4425552	556.5090459	426.651672	448.5356264	370.4089019	351.7067107	497.3972728	455.728409	517.4171846	413.4649602	357.6729886	425.9292862	458.9908749	439.3482183	483.6040845	403.0163429	421.6781478	485.8624441	516.6756184	474.9176364	511.460177	451.7917179	416.2077753	441.3050373
Cacna1s	74.85546822	34.10678525	34.94757722	6.20095336	6.895910407	11.06769369	57.64537929	51.69456579	13.64616751	9.786152905	17.18079858	10.42028835	161.9967794	85.11834366	161.5199413	69.29052913	38.13047081	46.87493717	154.1505968	108.4640605	127.1024297	17.02403575	15.89682475	23.27032212
Cntnap5b	24.54277647	40.9281423	29.12298102	25.83730567	38.42007227	46.73026226	23.05815172	35.36996607	27.29233501	20.79557492	20.30458014	22.14311274	58.69448528	37.83037496	68.81322941	57.97778968	115.5128969	58.0356365	24.01340955	15.49486579	27.45412481	20.95265938	19.50973947	24.93248798
Apoa2	4556.366451	1527.415533	1553.711037	398.9279995	804.8512575	1176.864763	4351.402631	3954.634283	2187.935524	1110.728355	556.0331176	2266.412715	984.893463	512.4296245	602.1157573	806.0326858	1058.681307	288.6900893	712.6560253	464.8459736	574.5029821	121.7873326	167.6392428	325.7845096
Fcer1g	132003.3232	94224.54181	106342.5652	96964.30769	97981.03559	91251.90476	117326.464	109404.7466	109922.1536	65097.48912	73308.90564	88154.33688	59611.29314	68795.39665	85940.07762	49899.07962	54753.11311	50668.8309	64290.09437	72309.11543	103995.208	74120.03255	84192.47421	75934.38539
Cdh20	28.22419294	19.32717831	7.280745255	28.93778235	5.910780349	25.82461862	8.235054185	40.81149931	6.823083753	13.45596024	54.66617729	19.53804065	19.956125	15.47606248	25.80496103	32.52412592	30.28007976	20.83330541	19.36565286	17.04435237	29.48776368	7.202476662	15.89682475	21.60815625
Ndufs2	5810.502328	5765.467823	5692.086641	6686.694706	5099.033181	5115.733974	5235.847451	5374.874459	6103.248417	4927.327988	5087.07827	4603.162377	4970.249013	5132.034276	4702.237343	4844.680669	5067.988164	5692.700704	4888.665409	4922.718861	4782.101814	5680.789774	4972.093232	5656.35044
Rnf152	8.589971763	20.46407115	24.75453387	6.20095336	14.77695087	9.83794995	13.1760867	14.96421641	19.33207063	35.47480428	6.247563119	65.12680217	26.99946323	54.16621869	47.78696487	91.91600803	63.92461283	14.13688581	54.22382801	20.14332552	46.77369412	17.02403575	19.50973947	14.12840986
Adamts4	12.27138823	4.547571366	0	0	3.940520233	4.918974975	8.235054185	12.24344979	10.23462563	0	0	1.302536043	3.521669117	0	2.867217892	2.828184862	1.121484436	2.232139865	2.323878343	2.324229868	0	2.619082422	2.890331773	0
Pign	5449.723514	7020.881743	5994.965643	5975.652055	6293.995942	5875.715608	5117.26267	4686.520504	5472.11317	6456.414379	6211.639631	6589.529843	6204.007094	6067.476275	6579.309323	6275.74221	6082.931579	5721.718522	6338.765495	6649.621653	6547.300357	6610.564034	6916.563932	6530.649685
Camsap2	1402.619675	2807.841095	2610.875249	2354.295292	3401.654091	2762.004449	2081.821698	2270.479745	2216.365039	3140.131813	6114.802403	2447.465225	4353.956918	2507.981904	2642.619157	3816.635472	4981.633863	3328.120539	1402.847893	1513.848388	1555.733739	2783.429844	2174.252076	2199.04544
Ddx59	477.3570023	492.2746004	435.3885663	397.8945073	499.4609395	431.6400541	429.8698284	491.098375	417.3452896	486.861107	563.8425715	368.6177003	562.293169	514.149187	464.4892985	482.205519	561.8637022	587.7968312	444.6353897	426.1088092	439.2659969	432.8033703	400.3109505	407.230637
Kif14	1779.351294	3064.494654	2390.996742	3175.921613	3883.382689	3502.310182	1890.768441	3258.118028	2255.029181	3710.17522	6956.661533	2383.640959	4331.653014	3503.60859	2980.950868	4782.460602	6225.360102	4719.487722	2488.873706	2568.274004	2060.07618	3557.3687	2747.26035	2682.735707
Zfp281	5734.419721	3251.513527	3448.160953	1936.764433	1857.95529	1860.602284	4853.740936	5106.878947	3179.557029	1799.428865	1547.833763	1918.635592	1949.830801	1806.400404	2240.252913	1646.00359	1552.134459	1566.962186	2059.730838	2056.16869	2250.221415	1942.704387	2128.006768	1996.261204
Nr5a2	25.76991529	21.60096399	74.2636016	9.30143004	23.6431214	35.66256857	37.88124925	27.20766621	35.25259939	31.80499694	18.74268936	128.9510683	110.3456323	128.1074061	91.75097255	289.8889484	187.2879007	37.20233109	32.53429681	18.59383895	9.151374936	6.547706056	17.34199064	19.94599038
Map4k4	16265.7251	14074.73338	17820.35209	16712.6028	15819.21847	15371.7968	14664.98449	13791.566	16773.41423	16959.40298	14586.49799	17119.23122	13451.60214	14433.14783	14614.2096	14208.80075	13636.12925	15162.18206	15348.44183	16302.1483	14505.94609	17998.33441	19819.72755	17778.5261
Relch	7218.030559	8897.607601	8055.41655	7954.789669	8536.151954	8479.083113	6648.982749	6214.230962	7091.458381	9181.857963	9490.048378	9439.478706	8479.005344	8467.985522	8511.814182	8761.716704	8615.243434	8904.74997	7956.959448	8814.254404	8597.208343	9174.645726	9484.623713	8628.303007
Il1r2	59508.8701	21977.27552	25636.96019	3257.567498	5460.575913	3491.242489	47232.97678	72267.64259	22109.06572	2209.224018	1755.565237	2916.378201	5133.419683	3689.32134	3965.362345	1466.413851	1438.864531	1489.581337	3924.255896	2479.178526	9739.096571	1758.713847	1544.882333	1564.929162
Tnfrsf11a	737.5104328	1012.971522	876.6017287	316.2486214	251.2081648	308.6656797	421.6347743	380.9073269	607.2544541	325.3895841	329.5589545	321.7264027	1318.278139	1535.569311	2920.739293	558.5665103	564.1066711	496.2790968	783.1470018	498.9346784	1278.142033	307.087414	303.4848362	318.3047632
Xkr4	65.03835763	94.07788264	66.98285635	62.0095336	52.21189308	59.0276997	90.58559603	69.37954883	73.91674066	57.49364832	35.92348794	69.0344103	200.7351397	239.0191872	264.7397854	190.9024782	206.3531361	193.4521217	79.78648979	77.47432894	65.07644399	83.15586691	59.25180134	49.03389303
Rp1	1.227138823	3.126455314	0	18.60286008	12.80669076	13.52718118	6.588043348	4.081149931	18.19489001	19.57230581	9.371344679	23.44564878	10.56500735	20.63474998	12.42461087	52.32141995	50.4667996	17.1130723	3.098504458	6.197946315	8.134555499	9.821559084	12.28391003	20.77707332
Il1r1	462.6313364	440.5459761	441.2131625	367.9232327	623.5873268	528.7898098	1078.792098	775.4184869	759.6366579	592.0622508	916.8298878	776.3114818	632.7265513	386.9015621	432.9499017	506.2450904	789.5250427	286.4579494	305.2026891	225.4502972	232.8516512	358.8142919	312.8784144	327.4466755
Sox17	0	2.273785683	0	6.20095336	4.925650291	3.689231231	0	0	2.274361251	3.669807339	1.56189078	11.72282439	0	0	0.955739297	2.828184862	0	0	3.873130572	0	0	0	1.445165886	5.817580529
Zcchc2	3714.549218	3480.597434	3156.931143	2661.242484	2834.219177	2463.176719	5893.004775	7027.740181	5060.453784	2753.578774	2316.284027	2838.226038	4905.68508	3951.554621	4518.735398	2572.234132	2314.743875	2729.907055	4581.913467	4199.108629	5621.994669	3131.767807	3057.248433	2945.357913
Il1rl2	369.3687858	483.1794577	281.0367669	319.349098	254.163555	290.2195235	248.6986364	259.8332123	392.3273158	359.6411193	231.1598354	337.3568352	223.0390441	270.8310935	380.3842404	240.3957133	305.0437665	258.9282244	310.6250719	340.8870473	276.574887	326.7305322	418.3755241	265.1154555
Phlpp1	3232.283661	3201.206019	3509.319213	3153.184784	3331.709857	3258.820921	3341.784988	3599.574239	3055.604341	4507.746682	4448.264941	4204.586348	5160.419146	4023.776246	4531.160009	4315.8101	3903.88732	4536.452253	4928.17134	4302.149486	4694.655342	3256.828992	3891.109149	3617.704006
Bcl2	17005.68981	11595.45431	15962.3059	17240.71733	15704.94339	17452.52321	25464.43455	12301.94628	16743.84753	27720.50137	16699.73622	22721.43874	11325.68788	11824.57152	8831.031108	11835.95365	7805.531672	11004.44954	31012.93112	29055.97233	20357.74196	19034.1815	28031.16012	23942.66821
Mrpl15	4904.873877	4930.988477	4221.376099	4187.710502	3767.137343	3419.917352	5328.080057	4584.491756	4524.841709	3370.106407	3756.347326	3430.879938	4107.44008	4323.839902	4046.600185	3549.372002	3763.701766	3868.298387	5007.95783	5090.063411	5031.222576	3729.573369	3662.772939	3875.339715
Kdsr	909.3098681	883.0815147	1064.444956	1308.401159	1119.107746	1345.339656	1077.145087	904.6549014	954.0945449	1410.429287	1197.970228	1500.521522	838.1572498	1062.689624	1121.082196	1093.093449	994.7566944	1077.379508	1462.494104	1513.848388	1208.998311	1447.043038	1574.508233	1449.408635
Il1rl1	1243.091628	1518.888836	1284.323463	902.2387139	882.6765321	908.7806267	2124.64398	2460.933408	875.6290817	857.5116483	1419.758719	976.9020325	829.9400219	711.039093	745.4766519	820.1736101	921.8602061	729.1656894	1660.023763	1553.360295	2042.79025	1255.195251	1288.365388	748.8057223
Vps4b	10884.72136	9580.595976	10517.7646	9553.602143	9518.326622	9258.740647	10573.80957	11265.33419	10663.34273	8948.213563	8993.36711	9542.379054	7436.591285	8134.390398	8582.53889	7614.887742	7619.365255	7557.281538	8180.826395	8895.602449	9341.520171	8859.046294	9741.140658	9344.696495
Serpinb5	114.1239106	51.44440108	45.14062058	15.5023834	2.955390175	0	51.05733594	95.22683172	39.8013219	3.669807339	12.49512624	7.81521626	43.43391911	119.5095936	73.5919259	15.55501674	43.73789299	27.52972501	58.09695859	56.55626013	55.92506905	7.202476662	24.56782007	19.11490745
Il18r1	6790.986248	6798.903416	6209.019554	3689.567249	4075.483051	4477.496971	8556.221298	5753.061019	5375.452817	3909.568086	4081.220608	5681.662221	2569.644566	2664.462091	2271.79231	3494.222397	2633.245455	3259.66825	5070.702545	5213.247594	4861.41373	4306.426273	5232.945675	6138.378541
Serpinb12	3.68141647	3.410678525	0	0	0	0	4.941032511	12.24344979	4.548722502	0	0	0	0	3.439124996	2.867217892	0	0	0	3.098504458	0	4.067277749	0	2.16774883	0
Ptprc	131082.9691	103514.0932	122489.802	94683.39035	106480.7377	97716.66763	126131.3839	105290.9475	123157.7989	101056.708	83684.54609	110488.9224	84861.66071	86882.61478	94838.01048	79346.14041	66855.05166	78508.0793	111158.0728	109784.2231	120735.1064	93721.90017	109014.6435	107067.5831
Il18rap	25377.23087	18536.75356	20287.06858	12356.43306	14620.31519	13236.96166	23160.26639	25875.85095	16855.29123	9821.627709	10727.06588	12925.06516	8612.82877	8806.739334	8903.667294	8836.663602	9036.921582	8587.786109	10500.83161	11678.48034	13409.81474	12455.04646	12455.88478	12202.7907
Atp6v1g3	13.49852706	5.116017787	20.38608671	14.46889117	0	4.918974975	16.47010837	17.68498303	10.23462563	3.669807339	7.809453899	0	9.391117645	10.31737499	6.690175082	0	10.09335992	5.952372975	30.21041847	37.18767789	29.48776368	4.583394239	9.393578262	8.310829327
Lypla1	3471.575731	3344.454517	3327.300582	3188.323519	2943.568614	3078.048591	2552.866797	2756.136587	3351.271304	2654.493975	2328.779153	2998.437972	3015.722654	3173.45259	3758.922657	3078.479223	3087.446651	3269.340856	2973.015027	3047.840101	2949.793188	3379.925866	3333.275117	3207.149037
Serpinb3b	6.135694116	2.842232104	5.824596204	4.133968907	4.925650291	3.689231231	4.941032511	0	6.823083753	3.669807339	0	9.117752304	7.043338234	8.597812491	13.38035016	14.14092431	5.607422178	2.976186487	3.098504458	3.873716447	6.100916624	2.619082422	3.612914716	0
Gm37988	300.6490117	311.2244154	332.0019836	299.7127457	333.9590897	381.2205606	349.1662974	293.842795	287.7066983	351.0782355	317.0638283	377.7354526	291.124647	286.3071559	303.9250966	346.4526456	344.2957217	348.9578656	328.4414725	361.0303729	317.2476645	307.7421846	411.1496947	369.831905
Nek7	7701.523255	7933.522472	8464.594434	9854.348381	9965.575669	10429.45669	7932.004191	8394.925408	8070.5709	11930.54366	12301.45178	11328.15597	10550.92067	9096.485615	9457.040347	10584.48185	10128.12594	9816.951128	10074.01262	10204.14386	8985.633368	10894.72811	11759.31482	10981.09879
Tcea1	9641.629735	9557.289672	9596.022246	9049.257937	9584.330336	9445.661696	12448.10791	14033.71423	10413.16299	9072.987012	12204.61455	9040.902677	9307.771476	8166.202304	8360.807373	8679.699343	9658.223959	8484.363629	7154.446793	8038.736371	8293.179331	7313.787665	7832.799104	7737.382103
Fn1	17764.06161	23696.82594	25887.41783	17695.4539	14500.12933	15998.96611	13133.26441	13003.90406	24397.07314	12896.92626	11175.32853	12462.66486	5169.810263	6740.684993	4420.29425	19265.59528	17538.89509	12071.41239	5247.3173	3551.423239	7485.824698	12331.29482	16180.79985	14799.92487
Rgs20	18.40708235	8.526696312	8.736894306	11.36841449	11.8215607	9.83794995	16.47010837	21.76613297	22.74361251	4.893076453	18.74268936	23.44564878	11.73889706	12.89671874	12.42461087	15.55501674	21.30820428	11.16069933	5.422382801	10.84640605	16.269111	11.7858709	12.28391003	12.46624399
Mreg	536.2596658	291.0445674	412.0901814	340.0189426	198.9962718	416.8831291	480.9271644	531.9098743	335.4682845	259.333052	357.6729886	398.5760293	1236.10586	687.8249993	761.72422	622.2006697	621.3023773	601.1896704	1051.167637	938.2141235	894.8011049	303.813561	245.6782007	411.3860517
2310009B15Rik	2057.911807	1885.536778	1939.590536	2046.314609	1773.234105	1563.004298	1805.123877	1907.257401	1854.7416	1448.35063	1658.728008	1522.664635	1385.189853	1465.92703	1447.945036	1309.449591	1305.407883	1432.289747	2211.557557	2132.093532	2064.143458	1678.831833	2006.612833	1810.098627
Serpinb8	168.1180188	316.3404332	608.6703033	25.83730567	41.37546244	56.56821221	100.4676611	126.5156479	189.9091645	70.94960856	6.247563119	52.10144173	98.60673527	165.9377811	297.2349215	72.11871399	35.88750194	31.99400474	82.88499425	30.98973158	207.4311652	18.98834756	20.95490535	36.56764904
Mrps9	3627.422362	4247.431656	3657.846416	3729.873446	3394.758181	3427.295814	3527.897213	3443.130158	3957.388577	3838.618477	3514.254255	3621.050201	4047.571705	4215.507464	4254.951352	3726.133556	3888.186538	4270.827609	4345.652502	4461.746604	4363.172206	3910.944827	3951.806116	3953.461511
Pecr	241.7463482	218.851872	145.6149051	168.4592329	148.7546388	158.6369429	293.167929	304.7258615	227.4361251	177.3740214	121.8274808	220.1285913	161.9967794	179.6942811	154.8297662	210.6997722	254.5769669	150.2974176	196.7550331	161.1466042	158.6238322	159.1092572	133.6778445	142.9462644
Gpr45	11.04424941	13.07426768	16.01763956	14.46889117	25.61338151	8.608206207	8.235054185	17.68498303	9.097445005	25.68865138	18.74268936	22.14311274	24.65168382	11.17715624	17.20330735	15.55501674	20.18671984	22.32139865	22.46415732	18.59383895	14.23547212	17.67880635	18.78715652	25.76357091
Tmem169	4.908555293	3.694901735	7.280745255	6.20095336	2.955390175	0	4.941032511	2.720766621	3.411541877	4.893076453	10.93323546	5.210144173	4.695558822	0	7.645914379	7.070462156	4.485937742	5.208326353	3.873130572	5.423203026	0	2.619082422	2.890331773	5.817580529
Xrcc5	1376.84976	1246.887224	1164.919241	1009.721905	938.8289455	994.8626887	1729.361379	1335.896411	1209.960186	1297.888529	1038.657369	1144.929182	1055.326845	1091.922186	957.650776	1074.710248	929.7105971	1174.105569	2030.295046	1708.308953	1645.21385	1200.849291	1200.210269	1247.455482
Marchf4	12.27138823	3.410678525	10.19304336	13.43539895	17.73234105	19.6758999	11.52907586	0	10.23462563	7.339614679	15.6189078	14.32789648	4.695558822	7.738031242	8.601653676	11.31273945	0	9.672606084	6.197008916	5.423203026	8.134555499	7.202476662	7.948412375	8.310829327
Atp6v1h	4499.918065	4965.663709	4646.571622	3789.815995	3744.479351	3945.01793	4512.809693	3972.319266	4833.017659	4129.756526	3622.024718	4521.102607	4002.963896	4352.212683	4668.786468	3416.447314	3320.715414	3815.471077	4503.67623	4610.497315	4845.144619	4248.151689	4576.117779	4338.252909
Tgfbrap1	857.7700375	1021.782441	1092.111788	1116.171605	1000.892139	1116.607319	673.6274323	696.5162549	946.1342805	1029.992593	929.325014	1023.79333	1138.673014	1200.254624	1432.653207	1139.7585	1036.251618	1049.105737	1106.940718	1011.039993	1086.979979	1091.5026	1196.597354	1121.961959
AI597479	624.6136611	710.8422492	678.5654578	706.908683	634.4237575	686.197009	558.3366737	548.2344741	553.8069647	604.2949419	607.5755134	670.8060623	630.3787719	642.2565931	718.7159516	654.7247956	651.5824571	650.2967475	681.6709808	670.1529453	676.1849258	735.9621607	708.1312844	715.562405
Slamf7	4869.286851	3791.82185	4672.782305	3668.897405	3617.397574	3787.610731	5247.376526	3262.199178	3913.038533	4960.356254	4657.558305	4661.776499	4798.861116	4859.48362	6341.330238	4636.809082	3954.35412	6372.759316	5565.688633	5718.380219	6561.535829	3021.766345	3039.906442	5815.918363
Fhl2	196.3422117	268.5909338	387.3356476	324.5165592	279.7769365	341.8687608	324.4611349	204.0574965	479.890224	497.870529	349.8635347	428.5343583	342.775794	365.4070309	375.6055439	260.1930073	217.5679805	426.3387143	958.2125036	839.0469824	1106.299548	422.9818112	458.8401689	593.3932139
Cd48	6560.284149	6156.274737	6969.129358	7678.847244	6534.367676	7351.4081	7764.009085	4800.792702	8182.014601	7409.341018	6391.257071	8216.397362	7834.539895	8510.114804	9015.488792	7634.685036	6403.676127	8922.607089	10063.94248	9736.973661	9411.680712	7274.501428	7947.689792	9500.940086
Dennd1b	13599.15244	12746.55832	13443.16804	14110.26937	14044.01411	14882.35879	13770.65761	11568.69967	14571.83254	16635.23667	13558.77386	17964.57711	13622.99003	13983.48224	15348.21738	13660.13289	12420.44012	14441.94493	17022.40887	16991.66982	18151.24378	16020.27241	17821.78571	16548.52336
Nck2	1803.89407	2301.355334	2466.716492	2309.855127	2011.635579	2202.471045	2962.972496	2222.866329	2327.808741	3311.389489	2391.254784	3264.155325	2735.163014	2291.317029	2413.241726	2541.124099	2110.633708	2761.157014	4358.04652	4301.374743	3482.606573	3102.9579	3445.275473	3517.974054
Ecrg4	18.40708235	6.537133839	26.21068292	7.234445587	6.895910407	15.98666867	18.11711921	6.801916552	13.64616751	13.45596024	9.371344679	11.72282439	11.73889706	11.17715624	9.557392974	14.14092431	4.485937742	11.16069933	16.2671484	12.39589263	15.25229156	9.821559084	25.29040301	16.62165865
Slamf1	447.9056705	484.6005737	449.9500568	338.9854503	255.1486851	259.4759299	1049.145903	512.864508	590.1967447	577.3830214	284.2641219	498.8713046	419.0786249	395.4993746	369.8711081	436.9545612	293.8289221	337.0531197	721.9515387	676.3508917	402.6604972	306.4326434	481.9628231	557.6566478
Smarcal1	834.4543998	1058.163012	977.0760132	1108.937159	1013.69883	1084.633982	785.6241692	857.0414855	925.6650292	1171.89181	1041.78115	1055.054195	1117.543	1106.538468	1203.275775	1141.172592	1149.521546	1243.301905	1206.867486	1205.500558	1156.1237	1217.873326	1189.371525	1195.92834
Crb1	22.08849882	6.821357049	21.84223577	12.40190672	16.74721099	20.90564364	14.82309753	20.40574965	6.823083753	13.45596024	6.247563119	13.02536043	7.043338234	15.47606248	14.33608946	22.6254789	11.21484436	12.64879257	10.07013949	17.04435237	20.33638875	17.67880635	21.6774883	19.11490745
Rb1cc1	15309.78396	13097.00553	13831.95984	15877.54108	18842.58262	18519.94078	19167.91212	23934.58396	15426.99237	18012.63769	25404.15353	17201.29099	17560.21611	14989.4263	14885.63956	18991.26135	19637.19247	15140.60471	11544.25298	14431.14325	14144.97519	15894.55645	15039.1188	14805.74245
Zbtb41	1314.26568	1255.982367	1297.428804	915.6741128	983.1597981	988.71397	1223.729052	1080.144348	1259.996133	1032.439131	1105.818672	988.6248569	1037.7185	883.8551241	958.6065153	1028.045197	973.4484901	969.4927482	1222.360009	1082.316375	1199.846936	1027.33508	1099.048657	1057.968573
Ankar	4.908555293	5.400240997	5.824596204	4.133968907	14.77695087	9.83794995	4.941032511	19.04536634	2.274361251	0	15.6189078	5.210144173	8.217227939	6.018468744	2.867217892	9.898647018	11.21484436	5.208326353	3.098504458	4.648459736	4.067277749	6.547706056	4.335497659	4.986497596
Alkal1	67.49263528	32.68566919	66.98285635	41.33968907	33.49442198	50.4194935	39.52826009	31.28881614	31.84105752	29.35845872	42.17105106	45.58876152	46.95558822	39.54993746	43.96400768	52.32141995	56.07422178	37.94637771	17.81640063	14.7201225	15.25229156	30.11944786	23.12265418	22.43923918
Rpl37a	196232.9964	241091.7698	213056.4484	221120.8294	186169.8784	199599.7071	179812.4081	201773.413	176568.8986	180323.3232	190052.432	188314.1485	160115.0342	161027.5704	138881.3445	156418.4202	160918.4372	178655.2665	184459.3928	195459.2097	174028.6467	149254.3048	190149.8693	191154.8921
Igfbp2	860.2243151	281.0967551	774.6712952	150.8898651	657.0817488	943.2134515	986.5594913	756.3731205	761.9110191	413.4649602	559.1568992	2524.314852	352.1669117	367.9863746	636.522372	600.9892832	337.5668151	78.12489529	460.9025381	289.7539902	91.51374936	152.5615511	183.5360676	246.831631
Igfbp5	1040.613722	119.9421948	160.1763956	6.20095336	6.895910407	8.608206207	522.1024353	13.6038331	5.685903128	189.6067125	18.74268936	46.89129756	16.43445588	68.78249993	26.76070033	65.04825183	67.28906614	10.41665271	13.16864395	1.549486579	18.30274987	74.64384904	139.458508	3.324331731
Aspm	3178.289552	5038.709074	3799.092874	5234.638128	6137.360263	5386.277598	2804.859455	4825.279602	3686.739588	6187.295174	10394.38314	4596.649697	7347.375667	5571.382494	5028.144443	7661.552792	9454.113792	8080.346313	4584.237346	4411.38829	3679.869544	6202.641947	4899.834938	4799.503936
F13b	31.90560941	18.75873189	45.14062058	21.70333676	65.01858384	62.71693093	57.64537929	58.49648234	55.72185065	56.2703792	35.92348794	323.0289388	71.60727204	79.95965617	104.1755834	193.7306631	142.4285233	26.78567839	68.94172419	18.59383895	9.151374936	17.02403575	26.7355689	33.24331731
Cfhr1	18.40708235	8.526696312	16.01763956	5.167461133	6.895910407	12.29743744	18.11711921	31.28881614	26.15515439	20.79557492	7.809453899	63.82426613	30.52113235	22.35431248	30.58365752	48.07914266	37.00898637	5.952372975	27.11191401	10.07166276	11.18501381	2.619082422	0	5.817580529
Cfhr4	13.49852706	16.4849462	37.85987533	6.20095336	27.58364163	36.89231231	32.94021674	21.76613297	35.25259939	42.81441896	9.371344679	147.1865729	90.38950733	57.60534369	72.6361866	155.5501674	114.3914124	14.13688581	55.77308024	17.04435237	4.067277749	8.512017873	9.393578262	19.94599038
Cfhr2	58.90266352	24.7274193	93.19353927	31.0047668	87.67657518	113.1364244	159.7600512	96.58721503	96.66035317	101.5313364	43.73294184	472.8205837	124.4323088	96.2954999	94.61819044	185.2461085	163.7367276	29.76186487	163.4461102	39.51190776	25.42048593	20.29788877	40.46464482	49.03389303
Tns1	1389.121148	1448.117257	1167.831539	834.0282269	1265.892125	1047.74167	1246.787204	1542.674674	1453.316839	1240.394881	1305.740692	1160.559615	1092.891316	855.4823428	885.9703287	1019.560643	1182.044595	924.8499509	852.0887259	784.0402089	1032.071729	1073.823793	1087.48733	914.1912259
Cfh	5568.75598	7705.575457	7691.379288	1815.845842	2604.683874	2613.205456	3088.145319	3105.755097	8242.285174	2711.987624	1565.014561	3458.233195	2156.435389	2370.416904	2740.104566	3557.856557	3509.124799	2924.103224	1863.750431	1278.326428	2648.814634	1739.725499	2315.878333	2022.855858
Rufy4	1606.32472	729.0325346	1252.288184	273.8754401	540.836402	279.1518298	783.9771584	893.7718349	926.8022098	150.4621009	114.0180269	158.9093973	345.1235734	199.4692498	198.7937739	142.8233355	135.6996167	100.4462939	168.0938668	102.2661142	222.6834568	125.7159563	157.5230816	139.6219327
Cxcr2	68187.19585	38004.33813	54944.87214	21789.11661	32531.94991	20762.99337	63299.5675	74272.84759	50080.29757	14496.96226	14022.65542	18227.68939	20536.02651	15631.68289	15365.42068	11612.52704	11916.89361	9898.05221	13591.5898	11503.38836	22132.09187	14409.53672	14151.06436	14038.6529
Kcnt2	6.135694116	9.379365943	8.736894306	8.267937813	9.851300582	1.229743744	9.882065022	4.081149931	13.64616751	9.786152905	4.68567234	19.53804065	28.17335293	36.11081246	18.15904665	31.11003349	15.7007821	5.208326353	6.97163503	2.324229868	4.067277749	5.238164845	0	4.155414663
St18	116.5781882	96.92011474	117.9480731	165.3587563	177.3234105	152.4882242	125.1728236	88.42491517	113.7180626	189.6067125	245.2168524	194.0778705	211.300147	218.3844373	313.4824895	329.4835365	358.8750194	297.6186487	139.4327006	274.2591245	157.6070128	225.2410883	201.6006412	222.730226
Cdc73	6057.157232	7034.240234	6475.49483	6278.465277	6517.620465	6585.277748	6217.465909	5890.459734	6406.875644	6757.338581	7170.64057	6795.330538	5952.794697	5534.4119	5648.419247	6304.024058	6218.631195	6206.836919	6094.758269	6300.21243	6029.739264	6971.997408	6823.350733	6758.366409
Arpc2	102356.8764	73419.40281	88912.46106	84646.11384	77395.75789	74088.37133	86781.001	85521.85719	95565.24823	60715.73916	58378.79168	65703.82564	52930.68683	61428.7909	67177.00373	56147.95407	57413.2742	54836.23603	54866.76769	57501.44694	63252.26992	69833.90417	73615.30509	68338.28739
B3galt2	169.3451576	77.02449001	225.7031029	187.062093	190.1301012	190.6102803	186.1122246	174.1290637	159.2052876	107.647682	123.3893716	97.69020325	188.9962426	244.1778747	163.4314198	214.9420495	216.4464961	156.2497906	179.7132586	199.1090254	188.1115959	187.2643932	224.0007124	251.8181286
Igsf8	874.949981	1089.711789	755.7413575	1126.506527	955.5761565	950.591914	797.1532451	722.3635378	1060.989524	960.2662538	830.9258949	905.2625501	956.7201101	999.9255927	970.0753868	981.3801472	981.2988811	1101.189	806.3857852	789.4634119	762.614578	961.8580196	984.1579687	878.4546598
Aamp	5300.012578	5222.033044	5023.714226	4712.724554	4316.839915	4295.494897	4820.80072	4897.379917	4679.498274	4127.309988	4121.829768	4215.006636	4352.783028	4516.430901	5182.97421	4113.594882	3870.242787	3925.589977	4112.490042	4230.873103	4348.936734	3970.528952	3975.651354	4153.752498
Glrx2	3959.976983	4209.061523	3838.408899	3987.21301	3601.635493	3362.119396	4076.351821	3702.963371	3823.201263	3164.597196	3670.443333	3347.517631	2962.897617	3346.268621	3204.593864	2795.660736	2959.597426	3054.311383	3787.9217	4047.258944	4001.184486	3607.131266	3615.082465	3624.352669
Ro60	384.0944517	414.9658872	406.2655852	491.9422999	454.1449568	568.1416096	405.1646659	417.6376763	434.402999	541.9082171	498.2431588	493.6611604	419.0786249	423.8721558	513.2320027	401.6022505	383.547677	406.9935021	386.5384311	509.7810844	480.9555939	487.8041012	495.691899	536.0484916
Atp1a2	0	5.684464208	0	4.133968907	5.910780349	0	6.588043348	0	5.685903128	6.116345566	7.809453899	2.605072087	4.695558822	5.158687495	5.734435784	7.070462156	8.971875485	5.952372975	4.647756687	4.648459736	6.100916624	7.202476662	6.503246489	7.479746394
Kcnj10	12.27138823	6.821357049	8.736894306	17.56936785	23.6431214	13.52718118	0	8.162299862	5.685903128	15.90249847	20.30458014	16.93296856	8.217227939	17.19562498	33.45087541	22.6254789	31.4015642	22.32139865	7.746261145	9.296919473	20.33638875	20.29788877	20.95490535	14.12840986
Pigm	1448.023811	1864.50426	1556.623336	1356.975294	1365.390261	1394.529405	1311.020626	1281.481078	1427.161685	1371.284676	1391.644685	1482.286017	1463.840463	1324.063124	1544.474705	1251.471802	1231.38991	1461.307565	1385.031493	1452.643668	1439.816323	1476.507716	1377.24309	1296.489375
Slamf9	365.6873693	147.5118462	353.8442194	274.9089323	210.8178325	227.5025926	322.814124	228.5443961	238.8079314	371.8738104	190.5506751	363.4075561	395.6008308	470.3003433	959.5622546	226.254789	118.8773502	231.3984994	303.6534369	168.1192938	392.4923028	210.1813644	316.4913291	308.331768
Pnkd	1700.814409	1607.850701	1925.029045	2294.352743	2021.486879	1925.778703	1632.187739	1644.703422	1753.532525	2031.849997	2292.855665	2084.057669	2036.698639	2008.448998	1801.568576	1812.866497	1924.467291	2014.878252	2282.048533	2277.745271	2225.817748	1992.466953	2113.555109	2214.004933
Uchl5	6896.520187	7567.7272	5796.929372	6636.053587	6660.464323	6403.275674	6319.580581	6495.830307	5888.321279	5316.327566	6719.254135	5888.765452	6255.658241	6281.561806	5885.442593	5673.338834	6350.966359	6297.610607	6688.896499	6807.669284	6801.505216	6376.156157	6218.548809	5687.931591
Rgs2	8858.715165	5037.287958	7389.956434	12075.32318	11768.36368	11306.26398	6060.99988	7142.012379	6002.039342	10043.03942	9443.191655	12168.29172	11224.73336	12941.42736	16005.76601	9119.482089	8804.774304	9814.718988	8244.345737	7806.313384	10972.49855	9286.611499	9615.411225	9052.155303
Rgs13	25.76991529	34.95945488	10.19304336	18.60286008	27.58364163	20.90564364	26.35217339	59.85686565	13.64616751	24.46538226	10.93323546	39.0760813	25.82557352	27.51299997	33.45087541	31.11003349	45.98086186	22.32139865	47.25219298	20.14332552	26.43730537	53.03641905	94.65836556	15.79057572
Tmbim1	852.8614822	833.0582296	709.1445879	376.1911705	346.7657805	361.5446607	583.0418363	594.4875066	717.5609747	362.0876575	356.1110978	352.9872678	433.1653014	410.9754371	561.9747068	405.8445277	413.8277567	375.743544	419.8473541	394.3443343	565.3516072	412.5054815	363.4592204	390.6089784
Igsf9	76.08260704	66.22400802	107.7550298	75.44493255	69.94423413	73.78462463	95.52662854	36.73034938	72.77956004	132.1130642	107.7704638	110.7155637	73.95505145	60.18468744	73.5919259	89.08782316	81.8683638	84.82131489	77.46261145	52.68254368	78.29509668	66.13183117	79.48412375	90.58803966
Rgs1	3827.44599	3406.130953	3861.707283	2271.615914	1877.657891	2363.567476	7202.37839	4340.983143	2596.183368	3200.072	3461.149968	3231.591924	2300.823823	1341.258749	1552.120619	1190.665827	810.8332469	1429.313561	3715.881471	3789.269429	4728.210384	1633.652661	1752.98622	2928.736255
Tagln2	33303.32053	26106.47032	21245.21465	23806.49344	20396.13272	18893.78288	27197.08995	24503.22419	31911.56271	17621.19157	15603.28889	17267.72033	20361.11694	22144.52585	22466.56366	16904.06092	15869.00476	17888.36888	24375.15994	23541.34959	27268.04685	19546.21212	20438.98113	19031.79916
Rgs18	6103.788507	5687.30644	8483.524371	10650.1374	10004.98087	11017.2742	6683.569976	6133.968346	7653.22561	7630.752728	8474.819371	10296.54742	5667.539499	5721.844213	5822.3638	6738.150435	7500.487905	5959.069394	5264.359074	6242.106683	6072.44568	9221.134439	10017.16734	8189.491219
Brinp3	12.27138823	5.400240997	4.368447153	4.133968907	5.910780349	4.918974975	0	19.04536634	6.823083753	14.67922936	10.93323546	6.512680217	8.217227939	13.75649999	21.98200384	22.6254789	32.52304863	8.18451284	3.098504458	8.522176184	0	6.547706056	2.890331773	6.648663461
Cfap45	488.4012517	181.3344082	254.8260839	85.77985481	197.0260116	93.46052453	247.0516255	233.9859294	300.2156852	91.74518348	49.98050495	91.17752304	132.6495367	107.4726561	75.50340449	83.43145344	65.04609726	69.94038245	111.5461605	101.4913709	183.0274987	72.02476662	72.25829432	82.27721034
Vsig8	14.72566588	7.67402668	14.56149051	3.10047668	4.925650291	0	4.941032511	13.6038331	3.411541877	0	0	7.81521626	3.521669117	3.439124996	0	7.070462156	7.850391049	0	2.323878343	2.324229868	3.050458312	1.964311817	0	4.155414663
Slamf8	1384.212593	430.8823869	634.8809863	56.84207247	33.49442198	43.04103103	696.685584	745.4900541	429.8542765	67.27980122	51.54239573	80.75723469	234.7779411	265.672406	775.1045702	152.7219826	91.96172372	193.4521217	111.5461605	74.37535578	333.5167755	32.73853028	31.7936495	48.2028101
Fcrl6	82.21830116	29.84343709	48.05291868	95.08128485	92.60222547	70.0953934	42.82228176	47.61341586	54.58467003	72.17287767	53.10428651	95.08513117	76.30283086	75.66074992	31.53939681	76.36099128	116.6343813	114.5831798	51.89994967	55.00677355	42.70641637	73.33430783	57.80663546	123.000274
Dusp23	333.7817599	279.1071926	267.9314254	359.6552949	308.3457082	259.4759299	319.5201024	338.7354443	286.5695176	360.8643884	267.0833234	362.1050201	217.1695955	255.355031	268.5627426	234.7393436	219.8109494	299.8507886	264.147505	323.0679517	262.3394148	309.7064964	341.7817321	339.0818365
Crp	100.6253835	32.11722277	96.10583737	20.66984453	57.13754338	71.32513714	138.3489103	125.1552645	79.60264379	83.18229969	37.48537872	472.8205837	321.6457793	300.9234372	143.3608946	827.2440722	549.5273734	23.8094919	112.3207866	29.440245	18.30274987	11.1311003	32.51623244	37.39873197
Apcs	790.2774022	158.8807746	126.6849674	12.40190672	48.27137285	50.4194935	604.4529772	761.8146538	279.7464339	52.60057186	34.36159716	196.6829425	117.3889706	73.08140617	161.5199413	55.14960482	67.28906614	20.08925879	140.9819528	66.62792289	108.7996798	7.857247267	9.393578262	19.11490745
Pla2g4a	8112.614761	10071.44946	7222.499293	5120.953983	4722.713499	4629.985195	6686.863998	6010.173465	8188.837685	3729.747526	3903.165059	4267.108078	4267.08908	4365.969183	6772.368661	3970.771547	4628.366266	3874.25076	3151.95366	3400.348297	5012.919826	5091.496229	4895.49944	3970.914252
Fcer1a	112.8967717	126.1951054	126.6849674	149.8563729	234.4609539	202.9077177	438.1048826	466.6114754	233.1220282	218.9651713	298.3211389	302.1883621	184.3006838	386.9015621	194.9708167	213.5279571	159.2507899	259.672271	810.2589158	578.7332372	702.6222312	405.3030049	576.6211887	303.3452704
Ackr1	159.528047	307.5295136	451.4062058	667.6359784	1120.092876	1030.525257	782.3301475	1333.175644	598.1570091	878.3072232	2500.587139	462.4002954	903.8950733	750.5890305	472.1352129	1508.836624	2128.577459	927.8261374	67.39247196	189.0373626	195.229332	675.723265	247.1233666	424.6833786
Ptgs2	1947.469313	949.0212995	1003.286696	269.7414712	350.7063007	410.7344104	2279.462998	3245.874578	1013.227937	382.8832324	367.0443333	399.8785653	88.04172792	95.43571865	213.1298633	87.67373073	30.28007976	49.10707704	165.7699885	119.3104666	173.8761238	49.76256603	66.47763078	62.33121995
Usp37	3437.215844	4764.149452	3672.407907	3501.471664	3970.074135	4071.681536	3409.312432	3248.595345	3505.927869	4440.466881	5129.249321	4062.609919	4953.814558	4496.655933	4420.29425	4693.372779	5120.697933	5054.308702	5169.854688	5067.595856	4577.721107	4506.786078	4299.368512	4007.481901
Cadm3	41.72271999	43.48615119	77.17589971	96.11477708	131.0222977	159.8666867	74.11548766	178.2102137	52.31030878	85.62883792	228.0360539	41.68115339	235.9518308	191.7312185	120.4231515	380.390864	523.7332314	196.4283082	12.39401783	34.08870473	25.42048593	123.7516445	68.64537961	78.9528786
Cnot9	1854.206762	2500.027359	1763.396501	1785.874568	1788.996186	1856.913053	1701.362195	1778.020987	1671.65552	1713.800027	1978.915618	1633.380198	2313.73661	2278.42031	2398.905636	2081.544059	2346.145439	2393.597982	2435.424504	2432.693929	2294.96147	2139.790339	1919.90288	1864.950101
Aim2	5026.36062	6775.881336	6126.019058	5506.446584	6732.378818	7035.363958	5053.029248	4709.64702	5126.41026	6500.452067	8715.350552	6214.399463	7152.509976	7358.867711	7030.418271	9013.425156	9106.453617	8344.482864	5910.397254	6514.816321	6835.060258	6382.703863	6123.890444	7183.88087
Ifi206	1622.277524	728.4640882	1074.638	888.8033149	781.2081362	857.1313894	11039.91364	14059.56151	3294.412272	1110.728355	926.2012324	1170.979903	11676.6809	8594.373366	10131.79229	1599.33854	921.8602061	2562.496566	13682.99569	11752.08096	15255.34202	2589.617745	2706.073122	2587.161169
Ifi214	519.0797223	299.0028173	289.7736612	239.7701966	277.8066764	266.8543924	1091.968185	1504.583941	463.9696952	314.3801621	184.303112	384.2481328	3126.068286	2609.436091	2958.013125	671.6939048	444.1078365	1174.105569	3598.138302	3363.935363	3093.164728	691.4377595	841.0865459	820.2788546
Ifi213	463.8584752	209.4725061	241.7207425	229.4352743	168.45724	190.6102803	3559.190419	4483.823391	876.7662623	302.1474709	212.4171461	317.8187946	11875.06826	9179.884397	10392.70912	650.4825183	355.5105661	1741.069095	10077.11112	8639.16242	13244.07317	1110.490947	1197.319937	1083.732144
Ifi209	5610.4787	4285.801789	4267.972869	3268.935913	2876.57977	2871.451642	19638.95722	25636.42348	6700.268246	4150.552101	2922.297649	4135.551938	20148.64291	16487.16523	18401.80443	5811.919892	4456.779147	8281.238901	15607.94158	13818.32131	19760.86895	4840.719087	5322.54596	5456.890536
Ifi208	2444.460536	553.3825906	1020.760485	998.353491	621.6170667	709.5621402	5617.953965	302.0050949	304.7644077	640.9930153	351.4254255	715.0922878	5476.195477	4586.073183	5467.78452	813.1031479	596.6297197	1218.748367	6412.354976	5470.462367	7158.408839	1439.840562	1711.07641	1677.125358
Ifi207	6462.113043	5872.051527	6922.532589	429.9327663	399.9628036	486.9785225	11245.78999	16070.20804	5448.232377	340.0688135	326.435173	410.2988537	8740.782748	9246.087553	12082.4562	2433.653074	1581.293054	2687.496398	4959.156385	3682.354855	10301.39772	1615.973855	1461.062711	1016.414427
Ifi204	28854.94229	11996.77749	8569.437165	2875.175375	2582.025883	2689.449568	74825.34933	96198.14541	35434.54829	2185.981905	1933.620785	2856.461543	22380.20724	18940.98092	25271.6585	3713.406724	2845.206013	4977.6719	13556.73163	10961.8428	29619.95021	4286.783155	3672.166517	3235.405857
Mndal	13373.3589	12420.83852	12884.0068	7012.244758	6268.38256	7101.77012	16209.88066	14788.72697	13572.25077	8801.421269	7115.974393	8375.306759	25925.35415	23663.75932	25600.43282	11430.10912	9080.659475	14834.0575	25310.90829	23814.83397	27633.08503	10991.63416	12041.84475	12898.40712
Odr4	2078.773167	2307.892468	2029.871777	2124.860018	1961.393946	2078.266927	1928.64969	2016.088066	2027.593055	1990.258847	2121.047679	1977.249714	2372.431095	2618.033903	2765.909527	2084.372244	1998.485264	2194.193488	2242.542601	2332.752044	2577.637274	2001.633741	2073.813047	1898.193418
Ifi211	5259.516997	3945.87083	5298.926397	923.9420506	568.4200436	837.4554895	20523.40204	29293.13382	7015.267279	581.0528287	523.2334112	491.0560883	8886.345071	9304.552678	12638.69647	2054.676302	1499.42469	2562.496566	3576.448771	3111.36905	7905.771125	1270.909745	1072.313088	804.4882788
Plcd4	28.22419294	25.86431215	29.12298102	28.93778235	26.59851157	31.97333734	16.47010837	20.40574965	29.56669626	33.02826605	29.67592482	36.47100921	31.69502205	34.39124996	50.65418276	52.32141995	54.95273734	44.64279731	33.30892292	34.08870473	33.55504143	38.63146573	39.74206188	35.73656611
Ifi203	12446.86908	12664.13359	13304.83388	5266.676387	4752.267401	5360.452979	15229.90921	13798.36792	13160.59138	6279.040358	5582.197647	6293.854162	23329.88401	20886.66588	20487.22758	8951.205089	7287.405862	12699.38774	20626.74418	20216.92614	21832.13014	8747.735291	8966.531742	10239.77281
Ifi205	2248.118324	1640.53637	4184.972373	211.8659065	110.3345665	180.7723303	1637.128772	1560.359657	2957.806807	232.4211315	135.8844978	291.7680737	4931.510653	5007.365995	9704.576825	1006.833811	607.8445641	933.0344638	1660.798389	1011.039993	4663.13394	208.8718232	143.0714228	157.9057572
Olfr433	80.99116234	35.81212451	58.24596204	38.23921239	18.71747111	29.51384985	116.9377694	187.7328968	100.0718951	40.36788073	14.05701702	29.958329	99.78062498	85.97812491	120.4231515	67.8764367	53.83125291	37.94637771	54.99845413	51.1330571	81.34555499	56.96504269	50.58080603	37.39873197
Olfr432	4.908555293	2.842232104	5.824596204	0	0	0	16.47010837	24.48689959	11.37180626	0	6.247563119	0	5.869448528	5.158687495	4.778696487	8.484554587	0	5.952372975	3.873130572	0	13.21865269	4.583394239	5.058080603	0
Olfr420	9.817110586	6.821357049	16.01763956	15.5023834	13.79182081	34.43282483	16.47010837	68.01916552	10.23462563	24.46538226	57.78995885	3.90760813	55.17281616	57.60534369	31.53939681	108.8851172	127.8492257	42.41065744	3.873130572	8.522176184	11.18501381	32.73853028	17.34199064	19.94599038
Zfp142	922.8083951	999.8972541	867.8648344	957.0138019	927.9925148	914.9293454	1044.204871	934.5833342	923.390668	941.9172171	949.6295941	930.010735	971.9806762	963.8147802	1064.693577	972.8955926	1023.91529	974.7010746	951.2408686	1003.29256	948.6925351	1020.132604	998.6096275	990.6508558
Tpr	27463.36687	28567.84332	27250.37334	26310.64511	26449.75693	24812.53952	28236.35379	26274.44326	28278.27062	26170.61941	28145.27185	26726.73707	26654.33966	28306.57806	27552.05246	26611.80546	27275.62296	27590.73683	29586.84444	31989.92516	31092.30476	27817.92918	31387.55789	28946.61855
Spta1	5377.322324	10140.5157	10223.62249	13432.29847	24276.56002	24357.53433	17685.60237	27803.5141	13452.8468	23781.57483	56526.38921	13792.55416	25757.48792	17383.05729	15206.76796	32780.07665	44060.88051	22111.57751	2432.326	5161.339794	5687.071113	15403.4785	6188.922909	8895.911711
Bcs1l	616.0236893	504.7804216	509.6521679	642.832165	484.6839886	525.1005786	848.210581	861.1226354	611.8031766	467.2888012	460.7577801	489.7535523	518.8592499	561.4371557	586.8239286	513.3155525	496.817605	531.9933346	536.0412712	533.7981264	532.8133852	480.6016245	513.0338897	505.2984231
Olfr419	0	3.410678525	10.19304336	4.133968907	7.881040466	9.83794995	8.235054185	17.68498303	0	9.786152905	15.6189078	6.512680217	21.1300147	12.03693749	14.33608946	33.93821835	47.10234629	14.13688581	3.098504458	0	0	8.512017873	7.225829432	6.648663461
Olfr417	11.04424941	27.2854282	0	9.30143004	3.940520233	3.689231231	26.35217339	32.64919945	28.42951564	1.223269113	9.371344679	16.93296856	4.695558822	6.878249993	5.734435784	5.656369725	3.364453307	3.720233109	20.14027898	23.24229868	13.21865269	28.15513604	15.17424181	6.648663461
Olfr220	0	1.989562473	0	0	0.985130058	0	0	0	0	0	0	3.90760813	4.695558822	2.579343747	4.778696487	0	0	4.464279731	2.323878343	2.324229868	0	1.964311817	0	0
Fmn2	427.0443105	194.4086759	275.2121706	542.583419	548.7174424	542.316991	222.346463	254.391679	594.7454672	1135.193737	688.7938339	1043.331371	489.5120072	382.6026558	336.4202327	950.2701138	718.8715232	1026.040291	357.8772649	258.7642587	150.4892767	397.4457576	577.3437716	499.4808425
Grem2	12.27138823	2.842232104	10.19304336	0	11.8215607	13.52718118	8.235054185	0	12.50898688	18.3490367	1.56189078	144.5815008	48.12947793	39.54993746	20.07052524	113.1273945	43.73789299	3.720233109	12.39401783	4.648459736	2.033638875	1.309541211	7.225829432	4.986497596
Rnf25	1768.307044	1420.547606	1450.324455	1593.645014	1722.992472	1452.327361	2190.524413	2169.81138	1878.622393	1472.816012	1477.548678	1577.371149	1507.274382	1655.078905	1835.019451	1213.291306	1234.754364	1275.29591	1505.09854	1520.821077	1804.854501	1428.709461	1464.675626	1415.334234
Prg4	83.44543998	34.67523167	56.78981299	38.23921239	42.3605925	44.27077478	92.23260687	96.58721503	65.95647628	45.26095719	26.55214326	65.12680217	42.2600294	42.98906245	51.60992206	55.14960482	49.34531517	41.66661082	53.4492019	55.78151684	48.80733299	48.45302481	108.3874415	162.8922548
Rgs7	28.22419294	27.85387462	37.85987533	51.67461133	55.16728326	46.73026226	27.99918423	44.89264924	47.76158627	73.39614679	68.72319431	40.37861734	58.69448528	70.50206243	59.25583644	151.3078901	87.47578598	117.5593662	44.92831464	47.25934065	45.75687468	37.32192452	41.18722776	40.7230637
Fh1	2746.336687	2659.47658	2236.644942	2899.979188	2484.498007	2297.161313	2541.337721	2493.582608	2855.460551	2298.522664	2327.217262	2001.997899	2566.122896	2979.142028	2430.445033	2666.978325	2823.897809	3190.471914	2556.266178	2452.837254	2446.467566	2423.306011	2193.039233	2446.708154
Kmo	926.4898116	945.0421745	1681.852154	1426.219273	1642.211807	1645.397129	981.6184588	786.3015534	1667.106797	2578.65129	1646.232882	2920.285809	1684.531728	1518.373686	1343.769452	1870.844286	1416.434842	1565.474092	1436.931442	1176.835057	1528.279614	1483.710192	2565.169448	1854.977106
Opn3	84.67257881	138.9851499	81.54434686	86.81334704	86.69144512	76.24411212	80.70353101	91.14568179	139.8732169	102.7546055	87.46588367	75.54709052	99.78062498	99.73462489	121.3788908	137.1669658	146.9144611	156.9938372	85.20887259	99.94188433	72.19418005	105.4180675	88.15511907	100.5610349
Stk36	182.8436847	82.1405078	39.31602438	31.0047668	45.31598268	20.90564364	167.9951054	223.1028629	95.52317255	19.57230581	23.4283617	32.56340108	21.1300147	27.51299997	43.00826838	14.14092431	24.67265758	23.06544528	30.98504458	24.79178526	48.80733299	22.9169712	18.78715652	23.27032212
Chml	467.5398917	608.8061166	521.3013603	479.5403932	497.4906794	474.6810851	360.6953733	350.9788941	541.2979778	510.1032202	437.3294184	518.4093453	493.0336763	522.7469994	539.0369637	579.7778968	606.7230797	686.0109853	440.7622591	439.2794451	351.8195253	593.2221687	561.4469469	480.3659351
Hmcn1	52.7669694	52.0128475	91.73739022	43.40667352	71.91449425	59.0276997	46.11630343	62.57763227	48.8987669	96.63825994	154.6271872	182.3550461	111.519522	104.0335311	100.3526262	155.5501674	163.7367276	160.7140703	87.53275094	59.65523328	47.79051356	62.85797814	54.19372074	127.1556887
Ttll4	948.5783104	1356.881606	895.5316664	816.4588591	875.7806217	779.6575336	1011.264654	852.9603356	1055.303621	984.7316361	866.8493828	1015.978114	1150.411911	1017.980999	1119.170717	1186.42355	1123.727404	1131.694912	1330.807665	1165.213907	1200.863756	1110.490947	1117.835813	1039.684749
Cyp27a1	258.9262917	195.2613455	365.4934118	652.133595	529.0148413	766.1303524	177.8771704	153.7233141	295.6669626	676.4678196	456.0721077	866.1864688	670.2910219	768.6444367	878.3244143	917.7459878	839.9918423	953.1237226	508.9293572	463.2964871	612.1253013	554.5907029	768.1056686	713.9002392
Prkag3	0	1.989562473	2.912298102	0	0	3.689231231	0	0	0	0	0	6.512680217	3.521669117	0.859781249	0.955739297	0	2.242968871	5.952372975	2.323878343	1.549486579	0	2.619082422	2.890331773	2.493248798
Wnt6	55.22124705	40.9281423	46.59676963	41.33968907	36.44981215	56.56821221	24.70516255	46.25303255	60.27057316	29.35845872	31.2378156	33.86593713	64.56393381	128.1074061	151.006809	77.77508371	39.25195525	69.94038245	38.73130572	36.4129346	65.07644399	40.59577755	41.18722776	49.03389303
Wnt10a	11.04424941	1.705339262	0	4.133968907	0	0	0	24.48689959	10.23462563	13.45596024	0	3.90760813	11.73889706	12.03693749	18.15904665	0	8.971875485	9.672606084	13.94327006	7.747432894	10.16819437	9.166788478	7.948412375	13.29732692
Zfand2b	3470.348592	2645.265419	3601.056603	3492.170234	3621.338094	3209.631171	3763.419762	4369.551193	3366.054652	2562.748792	3528.311272	2788.729669	2717.554668	2731.525028	2686.583165	2628.79783	3051.559149	2261.157684	2224.726201	2624.055521	2717.958356	2875.7525	2817.350896	2730.938517
Abcb6	390.2301458	811.4572657	784.8643385	906.3726828	1293.475766	1178.094507	867.9747111	1563.080424	767.5969223	1080.146627	2581.805459	638.2426613	1619.967794	1005.08428	983.455737	1498.937977	2236.239965	1252.974511	339.2862381	455.5490542	485.0228716	971.0248081	413.3174435	663.2041803
Atg9a	2639.575609	2370.137351	2766.683197	3186.256535	3624.293484	3549.040445	3221.553197	4674.277054	2965.767071	2993.33952	4855.918435	2666.291281	3234.066139	2807.185778	3075.569059	3357.055432	3905.008805	2627.972668	1532.985081	2140.615709	2259.37279	2702.89306	2256.626532	2253.896913
Ankzf1	1229.593101	855.7960865	1162.006943	1509.932143	1297.416287	1337.961193	993.1475347	1179.45233	1074.635691	1050.788168	1297.931238	1358.545093	894.5039557	1059.250499	989.1901728	1124.203483	1176.437173	965.7725151	875.3275094	957.5827057	921.2384102	1187.753879	1284.02989	1155.205276
Glb1l	566.9381364	597.152965	522.7575093	566.3537402	637.3791477	608.7231532	484.2211861	597.2082732	508.3197396	550.4711009	723.1554311	648.6629496	588.1187425	605.2859994	589.6911465	617.9583924	653.8254259	595.2372975	477.1696865	566.3373446	606.0243847	597.1507923	600.4664258	559.3188137
Stk16	3609.015279	3424.037016	3660.758714	4136.035891	3723.79162	3611.757376	3572.366505	3911.102017	3653.76135	2923.61318	3757.909216	3197.725986	2830.24808	2790.849935	2556.60262	2869.193543	3540.526363	2883.18066	2663.164582	2978.887948	2971.146396	3423.795497	3336.165449	3248.703184
Tuba4a	15544.16747	18841.15662	17740.26389	26242.43462	26667.47068	28140.22609	18505.81376	23512.86514	20118.99963	21306.90141	41127.70801	17563.39601	19296.39898	19227.28807	18650.29665	24748.03164	31928.66188	18757.41534	11375.38449	16431.53043	15761.7181	24249.42938	17657.0368	16141.29272
A630095N17Rik	3.68141647	13.6427141	4.368447153	11.36841449	20.68773122	29.51384985	11.52907586	21.76613297	15.92052876	18.3490367	23.4283617	13.02536043	18.78223529	40.40971871	22.93774314	29.69594105	22.42968871	17.1130723	9.295513374	19.36858224	12.20183325	12.44064151	8.670995319	4.986497596
Dnajb2	1709.404381	2808.125319	3069.5622	4197.011932	7067.323038	6919.768046	6754.391442	10715.73934	4705.653429	5337.123141	13554.08819	3252.4325	7860.365469	6714.891555	5886.398332	7633.270943	9270.190345	4707.582976	1183.628703	2717.024716	2930.473618	3258.138533	1429.991645	2057.761341
Ptprn	6.135694116	9.947812364	10.19304336	11.36841449	10.83643064	15.98666867	11.52907586	19.04536634	12.50898688	12.23269113	10.93323546	6.512680217	12.91278676	7.738031242	28.67217892	15.55501674	14.57929766	9.672606084	8.520887259	6.972689605	12.20183325	13.75018272	13.00649298	24.93248798
Dnpep	1893.475204	1568.343675	1441.587561	1285.66433	1117.137486	1121.526294	1482.309753	1799.78712	1584.092611	1027.546055	1060.52384	1108.458173	1342.929823	1488.281342	1629.535502	1145.414869	1182.044595	1453.123052	1370.313597	1338.756404	1448.967698	1174.658466	1165.526287	1319.759697
Des	7.36283294	1.421116052	4.368447153	0	0	4.918974975	3.294021674	0	0	0	0	5.210144173	8.217227939	3.439124996	8.601653676	0	4.485937742	1.488093244	1.549252229	0	2.033638875	0	0	0
Speg	0	6.252910628	5.824596204	5.167461133	0	4.918974975	8.235054185	0	0	11.00942202	4.68567234	7.81521626	10.56500735	12.03693749	16.24756806	11.31273945	5.607422178	3.720233109	3.873130572	3.873716447	3.050458312	2.619082422	2.890331773	3.324331731
Dbi	13725.54774	21671.16712	12485.02196	13904.60442	12640.20378	11546.06401	10682.51229	11029.98788	15089.24972	10506.65841	10639.59999	10977.77377	11621.50809	14307.61977	12095.83655	11053.96053	11874.2772	14228.40355	13321.24529	14204.91821	12811.92491	12363.37857	11770.87615	11199.6736
3110009E18Rik	712.9676563	678.4408032	706.2322898	778.2196467	703.3828616	719.4000901	807.0353101	657.0651389	694.8173622	738.8545443	685.6700524	788.0343062	686.7254778	694.7032493	575.355057	695.7334761	605.6015952	770.8323002	943.4946075	827.4258331	859.2124246	718.2833543	821.5768064	829.4207668
Steap3	403.7286729	1105.344065	631.9686882	805.0904446	1263.921865	991.1734575	591.2768905	771.337337	667.5250272	1236.725073	2267.865412	933.9183431	1427.449882	1056.671155	1176.515075	1619.135834	2009.700109	1720.979836	682.4456069	877.0094036	687.3699397	1146.50333	746.4281803	908.3736454
Marco	35.58702588	44.90726724	49.50906774	3.10047668	6.895910407	38.12205606	57.64537929	53.0549491	37.52696064	12.23269113	46.8567234	41.68115339	286.4290882	102.3139686	539.992703	84.84554587	69.53203501	54.31540339	182.0371369	57.33100342	72.19418005	8.512017873	11.56132709	140.4530156
Cd84	21547.3306	13679.09467	20984.56397	15750.42153	18913.51199	15607.9076	17453.37384	17334.00414	19731.22103	13397.24333	11325.27004	15454.59015	12352.84137	13447.83852	14181.25969	11042.6478	10133.73336	10855.64021	12807.66818	12403.64006	16563.98863	13329.16522	15148.9514	14033.6664
Gm10521	515.3983058	346.4680935	599.933409	458.8705486	575.315954	521.4113474	477.6331427	408.1149931	527.6518103	499.0937982	321.7495006	498.8713046	412.0352867	403.2374058	444.4187733	397.3599732	316.2586108	376.4875906	347.0324993	333.1396144	418.9296082	360.7786037	481.9628231	425.5144615
Slamf6	4745.34583	2959.332067	4214.095354	5550.886749	4899.051779	5194.437574	4888.328164	3731.53142	5111.626912	8394.072654	5201.096297	7253.823226	6425.872248	6442.340899	5377.945026	6306.852243	5119.576448	8169.631908	8995.733068	8989.346387	5120.702687	5691.920874	9009.164136	7755.665928
B4galt3	5381.00374	4892.902567	3637.460329	2393.567997	2536.7099	2177.87617	4104.351006	4783.107719	3952.839854	1814.108095	1991.410744	2080.150061	1749.095661	1593.174655	1709.817603	1671.457254	1902.037603	1623.509729	1682.487921	1740.073428	2044.823889	2530.03362	2274.691105	1932.267818
Ppox	2551.221614	3381.119311	3946.163928	4422.313238	6630.910422	5795.782265	6260.288191	9539.007772	4510.058361	4219.055171	11570.4869	3210.751347	6387.133888	4938.583495	3829.647365	7052.078954	8611.878981	4749.993634	1334.680795	2137.516735	2462.736677	3866.420426	1987.825677	2892.999689
Ufc1	6549.2399	5897.347392	5476.576581	5394.829423	4779.851042	4418.469271	5820.536298	5671.438021	6093.013792	4353.614774	4481.064647	4672.196788	4453.737543	5129.454932	4733.77674	3939.661513	4028.372093	4719.487722	5475.832003	5736.974058	5854.84632	4831.552299	4961.254488	5139.416856
Dedd	1791.622682	1556.974746	1776.501842	1558.506278	1470.799177	1452.327361	1569.601328	1598.45039	1734.200454	1555.998312	1446.310862	1500.521522	1466.188242	1532.130186	1552.120619	1377.326028	1455.686797	1485.117057	1347.074813	1430.176112	1430.664948	1511.210558	1459.617545	1496.780362
Nit1	1711.858658	1394.967517	1823.098612	1888.190298	1639.256417	1609.734561	1508.661927	1527.710457	1547.702831	1582.910232	1580.633469	1642.497951	1631.706691	1698.927748	1970.734431	1682.769993	1654.189542	1688.985832	1443.903077	1436.374059	1377.790338	1712.879904	1603.411551	1663.828031
Pfdn2	6425.298879	6888.433727	5495.506519	5121.987475	5089.181881	4709.918539	7040.971328	6154.374096	6187.399784	4348.721697	4790.319022	4838.921401	4811.773903	4795.000026	4289.357967	3724.719464	3944.26076	4058.030275	6114.123922	6439.666222	7322.116768	4569.644056	4774.828089	4907.544717
Klhdc9	8.589971763	9.379365943	2.912298102	14.46889117	11.8215607	12.29743744	11.52907586	9.522683172	9.097445005	8.562883792	12.49512624	10.42028835	16.43445588	12.89671874	11.46887157	11.31273945	12.33632879	14.13688581	10.8447656	13.94537921	4.067277749	14.40495332	7.948412375	9.141912259
Nectin4	61.35694116	40.07547266	45.14062058	65.11001028	46.30111274	39.3517998	166.3480945	210.8594131	98.93471442	64.833263	54.66617729	85.96737886	163.1706691	172.8160311	265.6955247	59.39188211	49.34531517	69.19633583	76.68798533	89.09547828	192.1788737	50.41733663	78.76154081	68.97988341
Arhgap30	26635.04816	22511.61516	24246.33785	21372.61925	21849.19956	20949.91442	22330.17293	22073.57959	24365.23208	20484.86457	17889.89699	22863.41517	19653.26145	20282.23967	23032.36133	18165.43137	17171.04819	18499.97521	21279.75399	21726.90081	25243.55935	21908.62446	22783.76278	20940.79665
Usf1	4469.239594	3116.507502	2864.245183	2582.697074	2507.155998	2457.028	3796.359979	4494.706457	3391.072625	2063.654994	1985.163181	2176.537728	2460.472823	2604.277404	2641.663418	1880.742933	1782.038768	2169.639949	2412.960347	2417.199063	3031.138743	2266.815837	2238.561958	2348.640368
Tstd1	413.5457834	304.6872815	235.8961463	170.5262174	202.936792	162.3261742	335.9902107	413.5565263	300.2156852	198.1695963	132.7607163	227.9438076	206.6045882	161.6388748	162.4756806	175.3474615	188.4093852	188.2437953	192.8819025	197.5595388	174.8929432	172.8594399	170.5295746	166.2165865
F11r	1526.560696	1996.952276	1303.253401	400.9949839	598.9590754	414.4236417	597.8649338	688.353955	1379.400099	314.3801621	251.4644156	419.416606	1065.891853	1313.745749	2052.928011	681.5925518	615.6949551	606.3979968	715.7545298	467.9449468	1522.178698	286.1347546	255.071779	315.8115144
Usp21	607.4337175	634.6704288	680.0216068	665.568994	732.9367633	680.0482903	535.278522	627.1367061	598.1570091	713.165893	795.0024069	724.2100401	788.8538822	687.8249993	777.0160488	762.1958204	869.1504376	793.8977455	593.3636037	552.3919654	577.5534404	734.6526195	653.2149807	697.2785805
Susd4	66.26549646	53.43396355	101.9304336	106.4496993	107.3791763	99.60924325	97.17363938	50.33418248	95.52317255	152.9086391	90.58966523	118.5307799	45.78169852	60.18468744	43.96400768	89.08782316	66.1675817	61.01182299	129.3625611	103.8156008	67.11008287	108.6919205	196.5425606	134.6354351
Tlr5	121.4867435	167.6916941	224.2469539	499.1767455	522.1189308	427.9508228	136.7018995	84.34376524	291.1182401	355.9713119	315.5019375	496.2662325	231.256272	358.5287809	325.9071004	421.3995445	426.1640855	318.4519541	183.5863891	192.1363358	198.2797903	498.2804309	429.2142683	412.2171346
Disp1	1452.932367	1336.417535	1279.955016	1455.157055	1399.869813	1470.773518	1368.666005	997.1609665	1257.721772	1982.919232	1465.053551	1755.818586	1352.320941	1472.80528	1483.30739	1456.515204	1346.902807	1585.563351	1832.765387	1749.370347	1550.649642	1587.163948	1737.811978	1733.638998
Brox	2903.410456	3023.282289	3009.860088	2913.414587	2968.196865	2959.993191	2793.330379	3214.585762	2935.063195	2796.393193	3312.770344	2997.135436	3167.154426	3059.101684	3838.249018	3157.668399	3270.248614	3176.335029	2573.307952	2798.372761	2893.868119	3056.469187	2969.093314	3068.358187
Aida	3461.75862	3504.187961	2782.700837	2427.67324	2265.799134	2471.784925	4068.116767	4098.834914	3285.314827	2561.525523	3001.954079	2444.860153	3788.14208	3280.065465	3937.645905	2756.066148	2864.271248	3230.650432	3261.950568	3282.587317	3580.221239	2952.360661	2613.582506	2646.999141
Hhipl2	0	5.116017787	5.824596204	5.167461133	6.895910407	0	0	2.720766621	13.64616751	1.223269113	0	9.117752304	3.521669117	5.158687495	2.867217892	5.656369725	6.728906614	4.464279731	8.520887259	6.972689605	6.100916624	7.202476662	3.612914716	4.986497596
Mia3	6111.15134	6038.890551	6495.880917	5980.819516	5947.230161	5891.702277	5782.655048	5489.146657	6519.456526	6101.666336	5853.966643	6368.098716	5504.36883	5756.235463	5968.591912	5543.24233	5278.827238	5512.641421	5529.281205	5595.196036	5970.763736	5685.373168	6311.039426	6036.15534
Ihh	0	5.684464208	5.824596204	8.267937813	16.74721099	8.608206207	6.588043348	9.522683172	6.823083753	8.562883792	14.05701702	14.32789648	9.391117645	6.018468744	13.38035016	18.38320161	17.94375097	6.696419596	6.197008916	4.648459736	4.067277749	6.547706056	5.780663546	3.324331731
Nhej1	863.9057316	1114.439208	1172.199986	1636.018195	1519.07055	1496.598136	779.0361259	937.3041008	908.6073198	1543.765621	1918.001878	1350.729877	1209.106397	1349.856561	1327.521884	1562.572136	1644.096183	1313.242288	1026.379602	1159.015961	1128.669575	1527.579823	1578.843731	1397.05041
Slc23a3	55.22124705	46.32838329	56.78981299	70.27747141	80.78066477	55.33846847	44.4692926	85.70414855	52.31030878	57.49364832	96.83722835	45.58876152	43.43391911	31.81190622	37.2738326	69.29052913	67.28906614	56.54754326	31.75967069	37.96242118	40.67277749	54.34596026	50.58080603	49.86497596
Cnppd1	4703.62311	4642.786142	4546.097337	5315.250522	5335.464395	4970.624212	5277.022722	7054.947847	4590.798185	4301.014202	5749.319961	4639.633386	4614.560433	4551.681933	4964.10991	4240.863201	4567.806106	4109.369492	4035.802057	4591.128733	5155.274547	4956.613484	4466.285172	4492.003251
Retreg2	1748.672823	2152.990819	2144.907552	2761.49123	2561.338151	2586.151093	1633.83475	2150.766014	2033.278959	2293.629587	2951.973574	2166.11744	2759.814698	2431.461372	2606.301064	2422.340335	3029.129461	2486.60381	2042.689064	2087.158422	2163.791763	2641.999394	2231.336129	2431.748661
Taf1a	795.1859575	842.1533724	784.8643385	645.9326417	634.4237575	651.7641842	879.5037869	678.8312718	745.9904904	716.8357003	657.5560183	761.9835854	655.0304557	647.4152806	563.8861854	579.7778968	587.6578442	664.4336333	879.9752661	813.4804539	806.3378138	677.6875768	795.5638205	778.7247079
Rd3	128.8495764	83.84584706	81.54434686	100.248746	88.66170524	99.60924325	138.3489103	164.6063805	144.4219394	67.27980122	74.97075743	82.05977073	39.91224999	60.18468744	70.724708	65.04825183	65.04609726	52.08326353	58.8715847	74.37535578	75.24463836	85.77494933	91.76803379	70.64204928
Traf5	2169.58144	1653.042192	2201.697365	2544.457862	2083.550073	2291.012595	2401.3418	1733.128337	2448.349887	3213.52796	2719.251848	2964.572035	3290.412845	2961.946403	3093.728106	2934.241795	2375.304035	3292.406302	3249.55655	3099.747901	2823.707578	2399.73427	3204.655353	3244.547769
Chpf	311.6932611	247.5584162	288.3175121	214.9663831	183.2341908	200.4482302	316.2260807	326.4919945	276.334892	226.3047859	201.4839106	218.8260553	227.7346029	184.8529686	219.8200384	139.9951507	104.2980525	192.7080751	478.7189388	385.0474148	534.847024	225.2410883	244.9556178	298.3587728
Obsl1	23.31563764	15.34805336	21.84223577	15.5023834	8.866170524	9.83794995	21.41114088	17.68498303	11.37180626	28.1351896	26.55214326	11.72282439	5.869448528	11.17715624	7.645914379	11.31273945	12.33632879	8.928559462	19.36565286	22.46755539	24.4036665	18.33357696	18.06457358	26.59465385
Tmem198	26.99705411	22.16941041	26.21068292	18.60286008	21.67286128	29.51384985	42.82228176	14.96421641	20.46925126	41.59114985	32.79970638	31.26086504	16.43445588	18.05540623	14.33608946	24.03957133	10.09335992	27.52972501	40.28055795	38.73716447	28.47094425	18.33357696	37.57431305	42.38522957
Inha	0	4.547571366	0	5.167461133	6.895910407	1.229743744	18.11711921	12.24344979	3.411541877	13.45596024	4.68567234	7.81521626	0	0	0	0	2.242968871	2.232139865	6.197008916	6.972689605	0	9.166788478	8.670995319	10.80407812
Stk11ip	635.6579105	581.2364652	546.0558941	525.0140511	539.8512719	569.3713534	403.517655	609.451723	476.4786821	516.2195657	468.567234	522.3169534	530.5981469	589.8099369	609.7616717	485.0337039	497.9390894	570.6837589	563.1531852	622.8936047	626.3607734	529.7094199	523.8726338	582.5891358
Slc4a3	4.908555293	1.421116052	5.824596204	0	0	4.918974975	3.294021674	0	4.548722502	1.223269113	0	0	8.217227939	4.298906245	1.911478595	1.414092431	3.364453307	2.976186487	1.549252229	0	0	3.273853028	3.612914716	2.493248798
Rims1	11.04424941	9.947812364	16.01763956	6.20095336	14.77695087	12.29743744	31.2932059	6.801916552	14.78334813	57.49364832	20.30458014	15.63043252	38.73836028	18.91518748	23.89348243	97.57237775	68.41055057	21.57735203	25.56266178	50.35831381	15.25229156	60.23889571	51.30338897	39.06089784
Slc40a1	7824.237137	6834.431317	7869.029472	10449.6399	11613.69826	10712.29775	5764.537929	6627.787488	7300.699616	7572.03581	9430.696529	10045.15797	7364.984013	7621.960773	8907.490251	7746.398338	8537.861008	6026.03359	5069.153293	5107.882507	6514.762135	8694.698872	8171.690505	7421.570589
Serpinb2	141.1209647	82.42473101	196.5801219	187.062093	147.7695087	222.5836176	174.5831487	250.3105291	160.3424682	151.68537	145.2558425	160.2119333	95.08506615	82.53899991	182.5462058	97.57237775	85.2328171	70.68442907	175.0655019	202.9827418	212.5152624	117.2039384	174.1424893	206.1085673
Tdrd5	14.72566588	16.76916941	29.12298102	19.63635231	17.73234105	15.98666867	19.76413004	40.81149931	11.37180626	9.786152905	0	19.53804065	17.60834558	12.03693749	14.33608946	16.96910917	13.45781323	8.18451284	21.68953121	16.26960908	45.75687468	6.547706056	7.948412375	7.479746394
Nphs2	3.68141647	3.694901735	0	0	2.955390175	0	0	6.801916552	0	0	0	0	0	3.439124996	2.867217892	0	0	0	6.197008916	0	0	1.964311817	0	0
Axdnd1	168.1180188	167.9759173	147.0710542	139.5214506	178.3085405	180.7723303	251.992658	216.3009463	227.4361251	146.7922936	132.7607163	201.8930867	107.9978529	141.0041249	117.5559336	156.9642599	142.4285233	127.2319723	113.0954127	101.4913709	143.3715407	129.6445799	144.5165886	131.3111034
Gm2000	8193.605923	7962.229016	8940.755173	7383.268467	6052.639078	4826.744194	7846.359627	7487.54974	7860.192484	6253.351706	6158.535345	5854.899515	9526.114961	9976.041833	8866.393462	10040.05626	8808.138757	10273.79575	5264.359074	5399.185984	5371.857088	4204.936829	4167.135834	4640.767096
Soat1	13023.62433	13333.47925	10257.11392	8272.071782	8753.865697	7769.520973	11883.18319	11723.78337	12814.88847	6754.892043	6345.962238	7767.022427	7235.856145	8224.667429	9265.892488	6704.212216	6839.933573	6416.658067	5991.732996	6349.021257	8307.414803	7558.671871	8038.735243	6794.934058
Wdr75	2160.991468	2518.78609	1779.41414	1243.291149	1273.773165	1068.647313	2613.806198	2088.188381	2060.571294	1247.734495	1329.169054	1381.990742	1764.356228	1565.661655	1489.041825	1347.630087	1374.939918	1450.890913	2247.964984	2173.92967	2352.920178	1473.888633	1390.972166	1424.476147
Golt1a	0	0	0	0	0	0	0	0	0	0	0	2.605072087	2.347779411	0.859781249	0	0	3.364453307	0	1.549252229	0	0	0	0	0
Ren1	9.817110586	3.979124945	10.19304336	28.93778235	23.6431214	23.36513113	9.882065022	20.40574965	12.50898688	30.58172783	6.247563119	36.47100921	15.26056617	19.77496873	5.734435784	35.35231078	33.64453307	23.8094919	5.422382801	12.39589263	15.25229156	7.202476662	19.50973947	24.93248798
Etnk2	30.67847058	25.01164251	69.89515445	38.23921239	43.34572256	61.48718719	34.58722758	46.25303255	31.84105752	61.16345566	23.4283617	102.9003474	105.6500735	86.83790616	45.87548627	134.338781	103.1765681	38.69042433	39.50593184	23.24229868	29.48776368	18.98834756	30.34848362	40.7230637
Sox13	203.7050447	181.6186314	238.8084444	369.9902171	283.7174568	349.2472232	281.6388531	216.3009463	263.8259051	278.9053578	260.8357602	442.8622547	174.9095661	207.207281	222.6872563	294.1312257	384.6691614	278.2734366	205.2759203	195.2353089	141.3379018	292.0276901	375.7431305	283.39928
2810459M11Rik	34.35988705	17.05339262	23.29838482	14.46889117	29.55390175	27.05436236	19.76413004	14.96421641	13.64616751	44.03768807	28.11403404	40.37861734	26.99946323	18.91518748	22.93774314	38.18049564	47.10234629	12.64879257	27.11191401	15.49486579	17.28593044	9.821559084	10.11616121	18.28382452
Psmd1	8560.520431	10369.31538	6969.129358	6711.49852	7595.352749	7034.134215	8500.222929	9056.071697	7917.051515	7150.007966	10316.2886	6529.613185	9063.602417	8182.538148	8821.473715	7224.598231	8158.799269	7508.918507	8445.748526	8949.059736	10213.95125	7302.001794	6834.91206	6548.93351
Htr2b	56.44838587	51.72862429	81.54434686	48.57413465	60.09293355	68.86564965	39.52826009	85.70414855	56.85903128	62.38672477	79.65642977	49.49636965	225.3868235	190.8714373	229.3774314	176.7615539	195.1382918	129.4641122	132.4610656	100.7166276	151.5060962	94.28696721	99.71644616	111.365113
Gm21972	1079.882164	1501.835444	888.2509211	774.0856778	704.3679916	633.3180281	950.3252529	1142.721981	1084.870317	705.8262783	855.9161474	593.9564358	2201.043198	2018.766373	2406.551551	1749.232337	1963.719247	1956.842615	772.3022361	787.139182	933.4402435	753.640967	526.7629656	611.6770385
Armc9	582.8909411	858.6383186	777.5835933	699.6742374	725.0557228	670.2103404	604.4529772	575.4421403	622.0378022	774.3293486	1054.276276	691.646639	1033.022941	767.7846554	729.2290839	936.1291894	1012.700445	962.7963286	835.0469514	778.6170059	745.3286476	752.3314258	765.9379198	851.0289231
B3gnt7	322.7375105	308.0979601	168.9132899	109.550176	127.0817775	131.5825806	202.5823329	163.2459972	226.2989445	178.5972905	170.246095	131.5561404	76.30283086	72.22162492	101.3083655	90.5019156	98.69063033	121.2795994	143.3058312	151.0749414	166.7583877	103.4537557	98.27128028	137.9597668
Chst10	197.5693505	214.3043006	251.9137858	279.0429012	268.9405059	204.1374615	304.6970048	311.5277781	269.5118083	494.2007217	462.3196708	333.4492271	250.0385073	194.3105623	194.9708167	212.1138647	340.9312684	257.4401312	451.6070247	323.0679517	217.5993596	349.6475034	378.6334622	371.4940709
Utp25	1054.112249	1166.167832	904.2685607	679.0043929	708.3085118	698.4944465	1255.022258	916.8983512	1018.913841	935.8008715	784.0691715	883.1194374	856.9394851	799.5965617	866.8555427	849.8695511	808.5902781	790.1775124	1124.757118	1076.893172	1040.206284	814.5346334	997.8870446	884.2722404
A130010J15Rik	376.7316187	333.678049	393.1602438	456.8035642	343.8103903	382.4503043	373.87146	319.6900779	309.3131302	344.9618899	307.6924836	408.9963176	383.8619337	385.1819996	386.1186761	366.2499397	361.1179883	353.4221454	391.9608139	397.4433075	355.8868031	411.1959403	477.6273255	413.8793005
Traf3ip3	8291.777029	6306.344592	9912.00659	11420.0891	10408.88419	10779.93366	7530.133546	6323.061626	7772.629576	10907.89068	9394.773041	11399.79545	7724.194263	8592.653803	8549.088015	8746.161687	7825.718392	8441.952971	10201.0513	10930.07833	9317.116505	10036.32384	12599.67878	11779.76949
Gm47985	0	3.126455314	20.38608671	44.44016575	49.25650291	65.17641842	29.64619506	43.53226593	22.74361251	47.70749541	112.4561361	19.53804065	37.56447058	19.77496873	20.07052524	46.66505023	38.13047081	17.1130723	28.66116624	45.70985408	100.6651243	41.25054815	13.72907592	20.77707332
Gm8947	0	1.136892842	8.736894306	15.5023834	14.77695087	18.44615616	11.52907586	20.40574965	11.37180626	8.562883792	31.2378156	9.117752304	14.08667647	10.31737499	20.07052524	12.72683188	22.42968871	8.928559462	6.197008916	11.62114934	15.25229156	20.95265938	7.948412375	15.79057572
Ivns1abp	4050.785256	4550.413598	3803.461321	3850.792037	3654.832516	4040.937942	3880.357532	3542.43814	3693.562672	4572.579945	4074.973045	4799.84532	4073.397278	3778.73859	3801.930925	4670.7473	4344.630703	4774.547172	4743.035699	4697.268564	4613.309787	4633.156805	4732.195695	4367.340811
Swt1	6052.248676	5687.590663	5964.386513	5880.57077	7363.847185	6801.712647	8131.292502	8728.219319	6841.278643	6807.492615	10991.02542	6175.323382	7465.938528	6248.030337	6333.684324	7640.341406	7886.278551	6088.533506	4906.481809	5553.359899	5774.517585	5380.250066	5288.584561	5343.863257
Trmt1l	3518.207006	3431.142596	3103.053628	2975.424121	3090.352993	2953.844473	3397.783357	3002.365966	3136.344165	2954.194908	3140.962358	3410.039362	3520.495227	3311.877372	3442.572949	3390.99365	3487.816595	3398.804968	2869.215128	2945.573986	2801.33755	3174.982667	3196.706941	2965.303904
Rnf2	3218.785133	2516.512305	3124.895864	3293.739726	3033.215449	3087.886541	3084.851298	3126.160847	2970.315794	3321.175642	2831.707984	3139.111865	2784.466382	2630.930622	2768.776744	2773.035258	2626.516548	2860.115214	2993.929933	2825.488776	2848.111244	3237.185874	3271.855567	3534.595713
Fcmr	377.9587576	46.32838329	238.8084444	326.5835436	246.2825145	293.9087548	347.5192866	273.4370454	313.8618527	494.2007217	126.5131532	303.4908981	463.6864337	330.1559997	353.62354	308.27215	247.8480603	344.4935859	548.4352891	282.7813006	226.7507345	176.7880635	210.9942194	344.8994171
Il19	9.817110586	3.126455314	0	3.10047668	2.955390175	0	6.588043348	0	0	0	6.247563119	0	0	2.579343747	0	0	0	0	4.647756687	0	6.100916624	2.619082422	0	0
Ndufs1	4853.334046	5357.891739	4658.220814	4697.22217	4968.010883	4659.499045	4506.22165	4662.033604	4845.526646	4790.321847	5668.10164	4665.684107	4757.774977	4720.199058	4753.847265	4888.517535	5302.378411	4960.558828	4358.04652	4504.357485	4502.476469	4891.791194	4536.375718	4469.564012
Eef1b2	49269.62376	51002.14976	52301.96162	54145.69125	43487.58129	43925.21678	52869.04787	53906.54905	45481.53912	43213.20469	44991.8258	42690.61882	37672.46843	39546.49833	31868.17113	38082.92326	39625.40956	43747.70922	60483.58165	57853.95514	53432.84461	53577.91434	56737.93528	56197.82791
Gpr1	3.68141647	2.558008893	4.368447153	3.10047668	5.910780349	3.689231231	9.882065022	9.522683172	6.823083753	3.669807339	4.68567234	7.81521626	4.695558822	4.298906245	3.822957189	0	6.728906614	4.464279731	2.323878343	4.648459736	6.100916624	5.89293545	2.890331773	0
Ino80d	6765.216333	7347.738435	7455.483141	8023.000156	8374.590625	8293.391808	6606.160467	6434.613058	6563.806571	8143.302486	8379.544034	8901.53132	7325.071763	7046.767118	7103.054458	7853.869363	7873.942222	7696.418256	7414.721168	8017.818302	7088.248298	8547.375485	9046.738449	8328.282068
Mroh3	3.68141647	1.421116052	0	0	4.925650291	6.148718719	4.941032511	5.441533241	0	1.223269113	0	0	0	2.579343747	0	0	3.364453307	4.464279731	6.197008916	3.873716447	0	5.238164845	2.890331773	3.324331731
Inava	0	5.400240997	7.280745255	0	10.83643064	11.06769369	0	8.162299862	3.411541877	12.23269113	9.371344679	6.512680217	4.695558822	7.738031242	1.911478595	11.31273945	6.728906614	14.88093244	1.549252229	7.747432894	3.050458312	11.1311003	5.058080603	5.817580529
Kif21b	3958.749844	3148.340501	4905.766153	7644.742001	6966.839772	7057.499346	3135.908634	2621.458639	4067.695098	7151.231235	6505.275098	7780.047787	4930.336763	5290.234026	5504.102614	5642.2288	5380.882322	5775.289879	5988.634491	6686.809331	5439.98399	7768.198465	8543.820721	8137.964077
Slc11a1	7865.959857	4245.15787	5533.366394	2834.869178	3533.661519	2932.938829	3784.830903	3474.418975	5132.096163	2050.199034	1602.49994	2205.193521	2498.037294	3164.854778	5770.753877	1969.830757	1754.001657	1705.354857	1854.454918	1391.438948	3232.468991	1873.953473	1890.999562	1889.051506
Ctdsp1	5167.481585	4711.283935	5400.85683	5332.81989	5303.940233	5252.23553	3946.237965	4448.453425	4752.277834	4314.470162	4340.494477	4795.937712	3276.326168	3486.412965	3740.76361	3639.873918	3753.608406	3531.245267	3287.51323	3812.511727	3965.595806	4484.523878	4716.29887	4396.428714
Vil1	29.45133176	24.15897288	29.12298102	77.511917	71.91449425	66.40616217	11.52907586	19.04536634	29.56669626	67.27980122	34.36159716	58.61412195	50.47725734	28.37278122	61.16731503	45.2509578	57.19570621	50.59517028	42.6044363	34.86344802	41.68959693	51.72687784	54.91630368	34.07440024
Catip	22.08849882	19.32717831	17.47378861	16.53587563	24.62825145	30.74359359	13.1760867	9.522683172	21.60643189	6.116345566	17.18079858	16.93296856	10.56500735	14.61628123	5.734435784	9.898647018	17.94375097	9.672606084	14.71789618	10.84640605	19.31956931	13.75018272	15.17424181	11.63516106
Slc45a3	40.49558117	66.22400802	8.736894306	76.47842477	41.37546244	46.73026226	64.23342264	78.902232	77.32828254	64.833263	57.78995885	122.4383881	63.3900441	54.16621869	68.81322941	76.36099128	121.120319	88.541548	113.0954127	96.06816789	74.22781893	149.2876981	97.54869733	85.60154207
Elk4	7199.623476	6938.172789	6478.407128	6007.690314	6770.79889	6457.384399	6446.400416	6732.537003	6659.329743	7767.758868	7803.206336	7111.846797	7202.987234	6508.544056	6404.409032	7306.615592	7247.032423	8938.232068	7246.627301	7139.259412	6173.110804	6731.041826	6837.079809	7387.496189
Mfsd4a	2405.192094	1271.33042	2487.102579	2151.730816	1978.141157	2338.972601	1421.370352	2380.670793	1886.582658	1635.510804	1704.022841	1371.570454	2634.208499	2418.564654	2148.50194	2887.576744	2828.383747	2912.942524	1891.636972	1867.131327	1502.859128	1820.917054	1974.819184	2681.904624
Cdk18	24.54277647	40.64391909	17.47378861	13.43539895	12.80669076	11.06769369	29.64619506	24.48689959	21.60643189	8.562883792	6.247563119	11.72282439	26.99946323	16.33584373	31.53939681	24.03957133	28.03711089	13.39283919	13.16864395	10.07166276	19.31956931	16.36926514	8.670995319	22.43923918
Tmcc2	34924.37091	26165.0203	43467.50532	63969.03486	106675.7935	109031.5398	138047.5073	189583.0181	79451.39877	97319.62083	235311.3411	50817.1412	58336.44892	46288.04311	39389.8394	108779.0603	120739.0143	51071.36012	16742.76884	38007.35629	42882.32613	44904.16813	14013.7736	27052.58054
Lin9	1861.569595	2614.000866	2194.41662	2608.53438	2738.661562	2707.895724	1984.648058	2220.145562	2126.52777	2798.839731	3600.158248	2470.910874	3744.708161	3160.555872	2818.475188	3094.034239	3651.553322	3495.531029	2781.682377	2828.58775	2486.123524	2844.978281	2633.814828	2456.681149
Acbd3	7273.251806	6324.534878	6380.845142	5651.135495	5839.850985	5342.006823	6550.162098	6687.644354	6519.456526	5486.361972	5602.502227	5841.874155	5046.551844	5592.017244	5885.442593	4980.433543	4872.849873	5231.391798	5655.545262	5881.07631	6109.05118	5301.677594	5840.63793	5428.633716
Mettl18	262.6077082	251.253318	275.2121706	333.8179892	256.1338151	261.9354174	286.5798856	261.1935956	234.2592089	250.7701682	331.1208453	293.0706098	260.6035146	272.550656	235.1118672	304.0298727	274.7636867	308.0353014	344.7086209	340.8870473	293.8608174	323.4566792	261.5750254	324.1223437
Sele	60.12980234	32.40144598	77.17589971	62.0095336	40.39033239	35.66256857	31.2932059	57.13609903	63.68211503	25.68865138	26.55214326	36.47100921	39.91224999	43.8488437	29.62791822	42.42277294	30.28007976	36.45828447	44.15368853	42.61088092	34.57186087	43.21485997	54.19372074	49.86497596
Sell	57779.83149	29429.89232	35375.68505	22923.89108	23864.77566	21668.08477	58185.59885	72089.43238	41766.37002	18900.73107	15145.65489	20823.64373	26318.6072	24102.24776	26068.74507	15859.04662	13409.5894	15951.61553	25090.13985	23243.84817	31148.22982	19440.79405	22933.33745	19253.6983
Selp	2140.130108	1589.944639	1022.216634	441.3011808	745.7434541	485.7487788	2648.393426	2966.996	1712.594022	363.3109266	352.9873162	502.7789127	293.4724264	365.4070309	426.2597266	240.3957133	268.0347801	209.0771007	345.4832471	337.0133309	558.2338711	350.302274	388.7496235	331.6020901
Chit1	25.76991529	25.29586572	11.64919241	37.20572016	26.59851157	40.58154355	11.52907586	28.56804952	22.74361251	22.01884404	17.18079858	24.74818482	17.60834558	7.738031242	6.690175082	9.898647018	20.18671984	8.928559462	12.39401783	19.36858224	30.50458312	13.75018272	21.6774883	18.28382452
Chil1	26536.87705	16687.31313	20891.37044	19804.81154	20938.93939	17675.10683	22891.80362	24421.60119	22276.23127	12254.70998	13029.29289	14889.28951	9314.814814	9855.672458	11018.71836	11917.97101	13096.69524	9414.421906	7004.169327	9365.096882	9067.995742	16027.47488	16305.8067	13762.73337
Mybph	41.72271999	35.5279013	50.96521679	35.13873571	37.43494221	54.10872473	11.52907586	17.68498303	35.25259939	22.01884404	37.48537872	20.84057669	22.30390441	12.89671874	20.07052524	28.28184862	33.64453307	17.1130723	17.04177452	27.89075842	22.37002762	34.04807149	35.40656422	35.73656611
Adora1	7.36283294	3.979124945	4.368447153	5.167461133	3.940520233	6.148718719	6.588043348	6.801916552	5.685903128	4.893076453	7.809453899	26.05072087	17.60834558	16.33584373	4.778696487	42.42277294	31.4015642	2.232139865	11.61939172	4.648459736	3.050458312	1.964311817	5.058080603	5.817580529
Btg2	13723.09346	8708.883389	16661.25744	18719.6447	21464.99884	19324.19319	19772.3651	27553.20357	17793.46525	17797.34233	27303.41272	16758.42873	21195.75252	16919.6352	14539.66193	20044.76021	22856.97428	16895.81069	11126.72951	11845.8249	14769.30233	15489.90822	13775.32123	15433.21006
Ncstn	3677.735053	3953.82908	3590.86356	3279.270835	3310.036996	3203.482453	3547.661343	3659.431105	3765.205051	3149.917966	3122.219669	3251.129964	3342.063992	3509.627059	3788.550575	3010.602786	2791.37476	3118.299392	3257.302811	3237.652206	3846.627932	3282.365046	3348.449359	3434.034678
Copa	9677.21676	10041.60602	8974.246602	8143.918746	7716.523746	7816.251236	8034.118863	8307.860876	9402.209412	7810.573287	7486.142508	7811.308652	8631.611005	9139.474678	10092.60698	7957.09811	8109.453954	8745.523993	8222.656205	8436.954422	8668.385703	8208.204312	8478.788256	8288.390088
Pex19	1700.814409	1676.064272	1760.484203	1916.094588	1707.230391	1580.220711	1777.124693	2101.792214	1738.749177	1688.111376	2161.656839	1759.726195	1608.228897	1549.325811	1513.891047	1596.510355	1705.777827	1591.515724	1409.819528	1526.24428	1524.212337	1803.238248	1588.959892	1614.794138
Dcaf8	6597.098314	6978.532485	7576.343513	8634.827554	10951.69086	11232.47936	11002.03239	13924.88356	8616.4176	11227.16392	18941.04949	9050.020429	10867.87089	9142.913803	8748.837528	11988.67563	12394.64598	9482.874195	6425.52362	8309.121779	7888.485195	8657.376947	7016.280379	7624.354824
Pea15a	912.9912845	700.8944368	831.4611081	753.4158332	648.2155783	764.9006086	716.4497141	757.7335038	794.8892573	789.008578	713.7840864	870.094077	693.768816	773.8031242	1190.851165	746.6408037	564.1066711	583.3325515	766.1052272	671.7024319	689.4035785	699.9497774	834.5832994	908.3736454
Casq1	14.72566588	5.116017787	17.47378861	17.56936785	10.83643064	11.06769369	21.41114088	36.73034938	11.37180626	17.12576758	10.93323546	10.42028835	14.08667647	12.03693749	6.690175082	33.93821835	37.00898637	19.34521217	9.295513374	13.94537921	10.16819437	11.1311003	10.83874415	13.29732692
Vangl2	214.7492941	177.0710601	184.9309295	254.2390878	274.8512862	268.0841361	166.3480945	186.3725135	230.847667	412.2416911	296.7592482	334.7517631	383.8619337	299.2038747	271.4299605	302.6157803	283.7355622	469.4934184	314.4982025	305.248856	221.6666373	269.7654895	268.0782719	339.9129195
Nuak2	4279.033077	2442.330047	2315.276991	1431.386734	1484.590998	1484.300699	3214.965154	3955.994666	2158.368827	1155.989312	1073.018966	1251.737138	1617.620014	1671.414748	1970.734431	1272.683188	1258.305537	1331.099406	1380.383736	1240.364006	1974.663347	1190.372961	1246.455577	1180.968847
Ptprv	121.4867435	151.4909711	144.1587561	268.7079789	212.7880926	207.8266927	195.9942896	118.353348	162.6168295	203.0626728	213.9790368	217.5235192	113.8673014	132.4063124	126.1575873	127.2683188	153.6433677	162.2021636	163.4461102	196.0100522	152.5229156	227.2054001	244.2330348	186.1625769
Ptpn7	4025.01534	5480.391943	4170.410882	5935.345858	5174.888196	5254.695017	3804.595033	3254.036878	4183.687521	5168.312003	5108.944741	5379.473859	4613.386543	4830.251057	5096.001934	5093.560937	5078.081524	5683.028097	6035.112058	6348.246513	6123.286652	6502.526884	6251.787625	6139.209624
Arl8a	4550.230757	4011.242168	4553.378083	4224.916223	4251.821331	4186.047704	3389.548302	3323.416427	4295.131223	3403.134673	3331.513033	3658.823746	3200.023337	3549.176996	4277.889095	3010.602786	3041.465789	2883.18066	2920.340452	3121.440713	3786.635585	3579.630901	3657.714859	3488.886151
Slc9a2	22.08849882	24.7274193	8.736894306	9.30143004	3.940520233	3.689231231	75.7624985	58.49648234	26.15515439	12.23269113	0	14.32789648	11.73889706	5.158687495	21.98200384	9.898647018	7.850391049	6.696419596	11.61939172	6.197946315	23.38684706	11.7858709	10.11616121	6.648663461
Mfsd9	93.26255057	125.3424358	187.8432276	249.0716266	230.5204336	223.8133614	95.52662854	66.65878221	129.6385913	172.480945	234.283617	213.6159111	144.3884338	149.6019373	184.4576844	188.0742933	217.5679805	171.130723	130.9118133	177.4162133	162.69111	273.6941131	229.7813759	212.7572308
Serpinb10	798.867374	812.5941585	2580.296118	2413.204349	1571.282443	2190.173608	507.2793378	516.9456579	1652.323449	1871.601743	1729.013093	1721.952649	1426.275992	1845.090561	2110.272369	2648.595124	2475.116149	2367.556351	1080.60343	1487.507116	1373.72306	1889.013197	1946.638449	1862.456852
Mlph	12.27138823	5.968687418	0	3.10047668	3.940520233	0	8.235054185	12.24344979	7.960264379	0	0	9.117752304	0	2.579343747	5.734435784	7.070462156	5.607422178	0	9.295513374	3.098973158	7.117736062	5.238164845	10.11616121	0
Rab17	12.27138823	11.36892842	2.912298102	9.30143004	3.940520233	6.148718719	21.41114088	2.720766621	14.78334813	6.116345566	9.371344679	9.117752304	11.73889706	6.878249993	4.778696487	11.31273945	8.971875485	5.208326353	5.422382801	6.197946315	0	7.202476662	0	10.80407812
Phf3	10526.39683	9668.420948	10474.08012	11469.69673	11914.16292	11745.2825	11351.19869	13021.58905	9716.071265	12529.94553	14016.40786	12397.53806	10654.22297	10125.64377	9385.3599	11432.93731	11237.27404	10894.33064	10768.07762	11212.85963	11168.7447	11901.11053	12322.20693	12114.69591
Ptp4a1	217.2035717	164.849462	170.369439	125.0525594	141.8587284	130.3528368	176.2301596	175.489447	155.7937457	84.40556881	87.46588367	117.2282439	53.99892646	35.25103121	35.362354	39.59458807	22.42968871	33.48209798	91.40588151	78.24907223	130.152888	73.98907843	88.15511907	81.4461274
Ptp4a1.1	150.9380753	76.7402668	99.01813547	47.54064243	56.15241332	62.71693093	87.29157436	138.7590977	57.9962119	52.60057186	51.54239573	46.89129756	59.86837499	31.81190622	36.3180933	36.76640321	44.85937742	25.29758514	51.12532356	39.51190776	58.97552737	29.46467725	39.74206188	45.7095613
Alyref2	690.8791575	617.9012594	738.2675689	716.2101131	729.9813731	691.115984	556.6896629	564.5590738	756.225116	633.6534006	595.0803871	705.9745355	620.9876543	695.5630305	707.24708	709.8744005	579.8074532	757.439461	752.9365833	734.4566384	834.8087581	639.7108817	710.2990332	868.4816647
Itln1	0	1.989562473	0	0	0	3.689231231	0	0	0	6.116345566	3.12378156	0	0	2.579343747	1.911478595	0	0	2.232139865	4.647756687	3.098973158	0	0	0	0
Cd244a	9058.738794	8975.768984	11612.78868	5355.556719	7701.746795	6633.237754	4865.270012	3341.10141	9187.282274	6998.322596	6295.981734	6909.95371	5419.848771	3830.325465	4424.117207	4891.345719	3792.860361	5355.647584	6142.785088	5542.513492	7348.554074	4512.024243	5061.693517	7996.679978
Ly9	1819.846875	1854.272225	2029.871777	1803.443936	1673.735969	1829.858691	1908.88556	1489.619725	1967.322482	2146.837294	1543.14809	2035.863836	2567.296786	2682.517497	3302.079272	1767.615539	1544.284068	2267.110057	3801.86497	3311.252819	3650.38178	2011.4553	2463.285253	2398.505344
Irf6	68.7197741	27.2854282	64.07055825	82.67937813	75.85501448	65.17641842	75.7624985	34.00958276	64.81929566	119.8803731	42.17105106	109.4130276	66.91171322	50.7270937	41.09678979	84.84554587	56.07422178	40.9225642	71.26560253	92.19445144	31.52140256	66.78660177	148.8520863	108.8718642
4931428L18Rik	411.0915058	453.6202438	416.4586286	143.6554195	276.8215464	213.9754114	212.464398	152.3629308	213.7899576	121.1036422	65.59941275	153.6992531	122.0845294	85.11834366	91.75097255	159.7924447	181.6804786	81.10108178	123.1655522	67.40266618	265.3898732	114.584856	111.2777733	84.77045913
Atp5e	56449.61301	58090.96085	51113.74399	53372.63906	50476.09392	49278.2913	53122.68753	51574.85206	51724.66075	43939.82654	52979.33525	46836.59105	41901.99304	44836.73236	38795.36956	39769.93553	43208.55233	42586.25245	46469.82061	50110.39596	47162.11914	36660.60621	42653.34856	44405.59218
Rtf1	8961.794826	9104.237875	9245.090325	9138.138268	8992.267171	9243.983722	8664.924013	8975.809081	8635.749671	10121.32864	10627.10487	9887.551105	9827.804615	9269.301646	8621.724202	8326.176235	9032.435644	9310.999426	9726.205494	10531.08553	9334.402435	9025.358028	10068.47073	9628.095775
Prelid3b	4477.829566	4106.456944	4176.235478	3459.098483	3338.605767	3260.050665	4516.103715	4783.107719	4239.409372	2722.997046	3678.252787	2426.624649	3978.312212	3905.986215	3792.373532	3529.574708	4152.856865	3659.965333	3484.268263	3225.256314	4054.059097	3387.783113	2781.221748	2946.188996
Itpka	262.6077082	82.1405078	24.75453387	22.73682899	35.4646821	29.51384985	115.2907586	93.86644841	56.85903128	33.02826605	29.67592482	27.35325691	61.04226469	49.86731245	42.05252908	38.18049564	26.91562645	50.59517028	37.95667961	44.1603675	49.82415243	34.7028421	38.29689599	37.39873197
Surf2	1084.79072	824.5315333	910.0931569	737.9134498	641.3196679	639.4667468	1320.902691	997.1609665	1066.675427	603.0716728	585.7090424	618.7046206	709.0293822	692.9836868	640.3453292	575.5356195	529.3406536	601.1896704	946.5931119	877.0094036	979.1971182	736.6169313	715.3571138	803.6571959
Angpt4	38.04130352	43.20192798	66.98285635	104.3827149	90.63196535	73.78462463	26.35217339	46.25303255	67.09365691	46.4842263	54.66617729	84.66484282	70.43338234	83.39878116	66.90175082	91.91600803	128.9707101	87.79750138	48.0268191	57.33100342	40.67277749	66.13183117	74.42604315	70.64204928
Zfp831	2904.637595	2677.382642	3502.038468	5130.255413	5718.679988	5439.156579	2972.854561	2092.269531	3337.625136	6533.480333	5235.457894	6649.446501	3169.502205	3526.822684	3143.426549	4420.45294	3970.054902	4609.368822	4664.023835	4938.98847	3548.699836	5545.907029	6301.645848	6218.993585
Surf4	8554.384737	8429.20775	7355.008857	5787.556469	5548.252488	5377.669392	7029.442252	7190.986178	8445.840506	4348.721697	4001.564178	4739.928662	5694.538962	6056.299119	7665.984904	4327.122839	4644.067048	4962.790968	5436.326072	5586.67386	6947.927215	5056.793387	5303.758803	5126.950612
Fam110a	1060.247943	1095.11203	990.1813547	1375.578154	1277.713685	1120.296551	844.9165593	1033.891316	1051.892079	1111.951624	1091.761655	982.1121767	1190.324161	1285.372967	1154.533071	1134.10213	1321.108665	1322.914894	1092.222821	1090.838551	1090.030437	1257.814333	1200.932852	1177.644516
Gm14393	4.908555293	3.410678525	2.912298102	4.133968907	1.970260116	0	0	0	2.274361251	0	4.68567234	0	0	1.719562498	3.822957189	1.414092431	0	3.720233109	3.873130572	0	3.050458312	4.583394239	3.612914716	0.831082933
Fam171a1	45.40413646	105.4468111	46.59676963	81.64588591	81.76579483	99.60924325	77.40950934	55.77571572	92.11163067	127.2199878	143.6939517	169.3296856	98.60673527	78.24009367	62.12305433	107.4710248	161.4937587	136.9045784	75.91335922	80.5733021	66.09326343	144.7043038	90.3228679	123.000274
Gm14399	63.81121881	56.84464208	49.50906774	54.77508801	44.33085262	44.27077478	52.70434678	39.451116	46.62440565	40.36788073	56.22806807	67.73187426	41.0861397	43.8488437	45.87548627	46.66505023	45.98086186	49.10707704	61.19546304	58.10574671	51.85779131	53.69118966	55.63888663	63.99338582
Stkld1	22.08849882	21.60096399	39.31602438	48.57413465	34.47955204	54.10872473	16.47010837	14.96421641	32.97823814	51.37730275	29.67592482	42.98368943	15.26056617	42.98906245	30.58365752	53.73551238	38.13047081	46.13089055	40.28055795	39.51190776	22.37002762	48.45302481	59.97438429	37.39873197
Gm14443	7.36283294	9.095142732	4.368447153	4.133968907	5.910780349	4.918974975	14.82309753	2.720766621	10.23462563	6.116345566	7.809453899	9.117752304	8.217227939	12.03693749	5.734435784	8.484554587	6.728906614	8.928559462	6.97163503	10.07166276	9.151374936	12.44064151	7.948412375	19.11490745
Slc52a3	290.8319011	372.0481824	276.6683197	117.8181138	127.0817775	108.2174495	186.1122246	187.7328968	354.8003552	140.675948	123.3893716	140.6738927	130.3017573	143.5834686	195.926556	111.7133021	108.7839903	212.7973338	169.6431191	163.4708341	326.3990394	102.7989851	193.6522288	146.2705962
Gm14391	40.49558117	36.09634772	24.75453387	23.77032121	30.5390318	33.20308108	34.58722758	24.48689959	34.11541877	44.03768807	26.55214326	40.37861734	19.956125	25.79343747	22.93774314	33.93821835	15.7007821	23.06544528	34.08354904	28.66550171	44.74005524	41.90531876	54.91630368	37.39873197
Srxn1	593.9351905	582.6575813	487.8099321	451.6361031	762.490665	874.3478018	721.3907466	900.5737514	503.7710171	677.6910887	1560.328889	392.0633491	1027.153492	950.0582802	1094.321495	862.596383	1217.932097	596.7253907	364.0742738	577.1837506	752.4463836	542.804832	219.6652147	393.9333101
Tcf15	2.454277647	11.65315163	4.368447153	11.36841449	9.851300582	4.918974975	6.588043348	4.081149931	9.097445005	11.00942202	12.49512624	7.81521626	3.521669117	4.298906245	0	4.242277294	6.728906614	6.696419596	5.422382801	11.62114934	4.067277749	5.238164845	5.780663546	6.648663461
Rexo4	2327.882348	2079.66123	2194.41662	1859.252516	1722.992472	1762.222785	2281.110009	1977.997333	2048.062307	2006.161346	1841.469229	1964.224353	2042.568088	1937.946935	1904.78842	1875.086564	1838.11299	1896.574839	2162.756112	2170.055954	2097.698499	2001.633741	2138.845512	2060.25459
Gm4631	119.0324659	109.7101592	100.4742845	109.550176	93.58735553	110.6769369	93.8796177	73.46069876	112.5808819	163.9180612	103.0847915	166.7246136	102.1284044	85.11834366	92.70671184	117.3696718	78.50391049	124.2557858	129.3625611	116.9862367	98.63148542	127.6802681	132.9552616	121.3381082
Nmt2	1861.569595	2389.180307	1936.678238	1715.597096	1724.962732	1689.667904	1953.354853	1880.049735	1967.322482	2106.469413	2086.686082	2060.612021	2230.390441	2205.338904	2454.338516	2312.041125	2368.575128	2212.050607	2329.300726	2144.489425	2103.799416	1870.67962	1851.980083	1929.77457
Zfp968	82.21830116	59.40265097	84.45664496	74.41144032	62.06319367	56.56821221	85.64456352	54.41533241	76.19110191	45.26095719	57.78995885	66.42933821	68.08560292	48.14774995	72.6361866	56.56369725	45.98086186	45.38684393	58.09695859	50.35831381	56.94188849	45.83394239	54.19372074	60.66905409
Rpp38	488.4012517	418.0923425	409.1778833	265.6075023	252.1932949	232.4215676	670.3334106	560.4779239	539.0236165	265.4493975	229.5979446	277.4401772	363.9058087	343.9124996	359.3579758	254.5366376	254.5769669	273.0651102	371.820535	395.8938209	442.3164553	252.0866832	262.2976084	271.764119
Acbd7	7.36283294	7.67402668	10.19304336	6.20095336	7.881040466	9.83794995	8.235054185	6.801916552	2.274361251	2.446538226	6.247563119	9.117752304	4.695558822	2.579343747	4.778696487	0	13.45781323	7.440466218	11.61939172	9.296919473	7.117736062	9.821559084	6.503246489	8.310829327
Gm4724	7.36283294	2.273785683	7.280745255	7.234445587	9.851300582	12.29743744	11.52907586	4.081149931	6.823083753	18.3490367	4.68567234	13.02536043	0	3.439124996	0	0	0	5.952372975	12.39401783	14.7201225	8.134555499	7.202476662	14.45165886	18.28382452
Zfp965	7.36283294	13.35849089	18.92993766	8.267937813	11.8215607	14.75692493	11.52907586	10.88306648	11.37180626	25.68865138	6.247563119	16.93296856	12.91278676	17.19562498	22.93774314	12.72683188	23.55117315	23.06544528	17.81640063	14.7201225	17.28593044	6.547706056	16.61940769	13.29732692
Olah	4.908555293	5.968687418	0	0	3.940520233	0	6.588043348	2.720766621	10.23462563	0	0	6.512680217	1.173889706	5.158687495	3.822957189	0	17.94375097	11.90474595	5.422382801	3.098973158	0	3.273853028	2.890331773	0
Adamts13	3.68141647	3.126455314	8.736894306	6.20095336	0	23.36513113	6.588043348	4.081149931	0	7.339614679	0	10.42028835	3.521669117	8.597812491	13.38035016	12.72683188	21.30820428	5.208326353	0.774626114	2.324229868	8.134555499	3.928623634	10.11616121	4.155414663
Csnk2a1	11821.02828	13803.58444	12026.33501	12398.80624	12405.74282	11852.2702	12197.76226	12507.36416	12607.9216	12692.64032	14992.5896	12665.86049	10980.56431	10342.30865	10435.71739	10953.55997	11798.01626	10801.32481	10814.55518	11360.8356	11102.65144	11493.18844	12074.36098	11248.70749
Meig1	139.8938259	66.50823123	147.0710542	45.47365797	82.75092489	56.56821221	365.6364058	487.0172251	235.3963895	48.93076453	40.60916028	65.12680217	139.692875	61.90424993	51.60992206	26.86775619	35.88750194	31.99400474	58.8715847	44.93511079	110.8333187	43.86963057	39.01947893	31.58115144
Gm6710	174.2537129	140.1220427	133.9657127	121.9520827	108.3643064	108.2174495	123.5258128	127.8760312	150.1078426	107.647682	64.03752197	106.8079556	79.82449998	85.11834366	97.48540833	76.36099128	71.77500388	90.77368786	122.3909261	117.76098	95.58102711	102.7989851	98.27128028	126.3246058
Zfp966	31.90560941	33.82256204	29.12298102	29.97127457	30.5390318	33.20308108	27.99918423	20.40574965	45.48722502	42.81441896	23.4283617	52.10144173	35.21669117	49.86731245	42.05252908	49.49323509	45.98086186	53.57135677	51.12532356	36.4129346	35.58868031	36.66715391	46.96789131	37.39873197
Tbc1d20	5091.398978	4229.241371	4707.729882	4757.164719	4747.34175	4740.662132	4242.699916	4863.370334	4748.866292	4418.448037	3987.507161	4739.928662	4229.524609	4562.859089	5083.577323	4165.916302	4162.950225	3918.893557	4050.519953	4350.18357	4606.192051	4819.766428	5173.693873	4895.909556
Fap	522.7611387	247.274193	115.035775	56.84207247	50.24163297	51.64923724	1551.484208	1977.997333	929.0765711	68.50307034	89.02777445	82.05977073	1225.540853	682.6663118	824.8030136	171.1051842	162.6152432	237.3508724	438.4383808	407.5149702	769.7323141	167.621275	128.6197639	88.9258738
Cacfd1	803.7759293	841.584926	899.9001135	803.0234601	724.0705928	726.7785526	731.2728116	723.7239211	857.4341917	762.0966575	662.2416907	833.6230678	807.6361174	713.6184367	772.2373523	743.8126188	602.2371419	731.3978293	901.6647973	894.053756	815.4891888	734.6526195	891.6673519	891.7519868
Zfp967	14.72566588	11.36892842	14.56149051	7.234445587	12.80669076	9.83794995	13.1760867	0	5.685903128	14.67922936	7.809453899	13.02536043	18.78223529	12.03693749	11.46887157	24.03957133	22.42968871	12.64879257	8.520887259	11.62114934	7.117736062	9.166788478	9.393578262	8.310829327
Ltk	8.589971763	8.526696312	13.10534146	10.33492227	12.80669076	8.608206207	4.941032511	9.522683172	18.19489001	22.01884404	10.93323546	18.23550461	17.60834558	22.35431248	23.89348243	19.79729404	8.971875485	21.57735203	14.71789618	28.66550171	8.134555499	12.44064151	13.72907592	24.93248798
Gm14308	3.68141647	6.252910628	11.64919241	7.234445587	6.895910407	4.918974975	3.294021674	5.441533241	4.548722502	9.786152905	7.809453899	13.02536043	2.347779411	7.738031242	4.778696487	12.72683188	3.364453307	9.672606084	8.520887259	8.522176184	5.084097187	4.583394239	11.56132709	9.141912259
Rbck1	4402.974098	4508.06434	3791.812129	3768.112658	3200.687559	3221.928609	4891.622186	5022.535182	4497.549374	3351.75737	3061.305928	3105.245927	3991.224999	3768.421215	3706.356995	3296.249457	3253.426348	3916.661417	4286.780918	4292.077823	4447.568219	4009.815189	3783.444291	4019.948145
Zfp973	36.8141647	31.26455314	37.85987533	36.17222793	32.50929192	52.87898098	31.2932059	40.81149931	31.84105752	33.02826605	34.36159716	22.14311274	14.08667647	25.79343747	21.98200384	25.45366376	29.15859533	29.76186487	48.80144521	44.1603675	30.50458312	33.39330089	42.63239365	35.73656611
Gm14305	230.7020988	145.5222837	195.1239728	194.2965386	166.4869798	173.3938679	187.7592354	160.5252306	184.2232613	145.5690245	146.8177333	145.8840369	99.78062498	98.87484365	75.50340449	101.814655	139.06407	129.4641122	171.9669974	148.7507116	141.3379018	126.3707269	143.0714228	197.797738
Trib3	633.2036328	1247.171447	334.9142817	219.1003521	235.4460839	158.6369429	2320.638269	5246.998428	1213.371727	159.0249847	160.8747503	140.6738927	488.3381175	269.9713122	275.2529176	165.4488144	159.2507899	248.5115717	202.1774159	209.1806881	238.9525678	155.8354041	136.5681763	162.8922548
Gm14295	225.7935435	173.6603815	152.8956504	168.4592329	132.0074278	138.961043	172.9361379	159.1648473	152.3822038	113.7640275	99.96100991	97.69020325	129.1278676	102.3139686	97.48540833	93.33010046	62.80312839	98.21415408	157.2491012	165.0203206	171.8424849	129.6445799	117.0584368	87.26370793
Slc2a6	1940.10648	1598.471335	1833.291655	713.1096364	1156.542688	832.5365146	1927.002679	2217.424796	2129.939312	594.508789	434.2056368	652.5705577	851.0700366	817.6519679	912.731029	490.6900736	458.6871342	456.8446258	693.2903725	467.9449468	1192.7292	462.2680476	455.9498372	480.3659351
Sox12	101.8525223	324.5829063	135.4218617	139.5214506	185.2044509	215.2051552	131.760867	209.4990298	156.9309263	193.2765199	253.0263063	208.4057669	284.0813088	190.8714373	195.926556	277.1621165	299.4363443	336.3090731	244.0072261	243.2693929	223.7002762	304.4683316	214.6071341	238.5208017
Gm14296	233.1563764	235.3368182	182.0186314	148.8228806	134.962818	124.2041181	205.8763546	156.4440807	166.0283713	152.9086391	120.26559	151.094181	160.8228897	171.0964686	121.3788908	149.8937977	150.2789144	162.9462102	167.3192407	166.5698072	126.0856102	125.7159563	132.2326786	110.53403
Zcchc3	289.6047623	510.1806626	378.5987533	275.9424245	360.5576013	350.476967	275.0508098	405.3942265	344.5657295	353.5247737	482.624251	246.1793122	583.4231837	483.197062	410.9678979	572.7074346	695.3203501	614.5825096	295.1325496	288.979247	284.7094425	376.4930982	364.9043863	337.4196707
Gm13398	0	5.684464208	4.368447153	3.10047668	6.895910407	4.918974975	6.588043348	5.441533241	0	0	0	7.81521626	0	2.579343747	2.867217892	7.070462156	4.485937742	4.464279731	5.422382801	0	10.16819437	4.583394239	2.16774883	0
Gm14419	35.58702588	21.60096399	23.29838482	23.77032121	20.68773122	22.13538739	27.99918423	20.40574965	29.56669626	8.562883792	12.49512624	9.117752304	9.391117645	17.19562498	8.601653676	11.31273945	13.45781323	14.88093244	30.98504458	28.66550171	25.42048593	18.33357696	13.72907592	19.11490745
Gm14401	11.04424941	4.547571366	0	7.234445587	4.925650291	3.689231231	11.52907586	6.801916552	7.960264379	11.00942202	9.371344679	5.210144173	5.869448528	8.597812491	4.778696487	7.070462156	7.850391049	4.464279731	6.97163503	2.324229868	0	1.964311817	6.503246489	2.493248798
Mymk	0	0	2.912298102	0	0	0	0	0	0	0	0	0	0	0	4.778696487	0	0	0	13.16864395	8.522176184	8.134555499	0	0	3.324331731
6820408C15Rik	25.76991529	46.6126065	32.03527912	23.77032121	48.27137285	45.50051852	29.64619506	31.28881614	17.05770938	55.04711009	57.78995885	41.68115339	65.73782351	55.88578119	64.03453292	73.53280642	95.32617702	75.1487088	47.25219298	41.06139434	43.72323581	56.96504269	56.36146957	54.85147356
Gm14410	94.48968939	82.70895422	110.6673279	114.7176372	118.215607	127.8933494	123.5258128	68.01916552	100.0718951	133.3363333	99.96100991	127.6485323	58.69448528	57.60534369	53.52140065	84.84554587	79.62539493	96.72606084	124.7148044	130.9316159	129.1360685	108.6919205	144.5165886	138.7908498
Gm14409	0	0	0	0	0	0	0	0	3.411541877	0	0	0	0	0	0	0	0	0	3.098504458	0	0	0	1.445165886	0
Gm14412	12.27138823	7.10558026	8.736894306	8.267937813	7.881040466	7.378462463	13.1760867	9.522683172	11.37180626	6.116345566	0	5.210144173	7.043338234	4.298906245	15.29182876	7.070462156	2.242968871	4.464279731	5.422382801	4.648459736	7.117736062	3.273853028	2.890331773	7.479746394
Ifih1	8866.077998	4206.787737	2890.455866	812.3248902	776.2824859	854.6719019	23023.56449	29161.17664	12576.08054	764.5431957	973.0579558	889.6321176	20057.07951	12499.4998	15292.7845	2461.934923	2445.957554	3736.602135	8779.612382	8726.708412	16306.73332	2720.571866	1924.960961	1697.902431
Gm14418	11.04424941	6.252910628	4.368447153	6.20095336	3.940520233	8.608206207	9.882065022	9.522683172	4.548722502	6.116345566	10.93323546	14.32789648	4.695558822	4.298906245	4.778696487	5.656369725	8.971875485	11.16069933	8.520887259	10.84640605	2.033638875	5.89293545	11.56132709	11.63516106
Zfp970	51.53983058	43.20192798	56.78981299	42.37318129	56.15241332	33.20308108	44.4692926	32.64919945	43.21286377	56.2703792	46.8567234	66.42933821	30.52113235	47.2879687	39.18531119	49.49323509	34.7660175	43.89875069	50.35069744	49.58357052	38.63913862	41.25054815	51.30338897	42.38522957
Gm14403	24.54277647	30.98032993	13.10534146	44.44016575	25.61338151	31.97333734	21.41114088	34.00958276	26.15515439	28.1351896	24.99025248	32.56340108	10.56500735	20.63474998	11.46887157	25.45366376	20.18671984	20.83330541	28.66116624	24.01704197	11.18501381	15.71449453	28.90331773	24.93248798
Adamtsl2	3.68141647	5.116017787	14.56149051	10.33492227	15.76208093	15.98666867	0	0	3.411541877	29.35845872	15.6189078	15.63043252	24.65168382	19.77496873	19.11478595	15.55501674	15.7007821	27.52972501	46.47756687	34.86344802	52.87461074	22.9169712	25.29040301	16.62165865
Gm14322	1.227138823	4.263348156	0	3.10047668	5.910780349	6.148718719	0	0	2.274361251	3.669807339	0	0	0	0.859781249	0	5.656369725	3.364453307	0	6.197008916	4.648459736	0	7.857247267	2.890331773	6.648663461
Fam163b	0	0	0	0	0	0	0	1.36038331	0	0	0	0	2.347779411	2.579343747	0	4.242277294	0	3.720233109	2.323878343	5.423203026	0	2.619082422	0	1.662165865
Gca	6945.60574	6163.66454	6425.985762	6370.446085	6115.687401	6174.543338	7372.020506	10026.025	6410.287186	3803.143673	4429.522252	4984.805438	4484.258675	4016.038215	4958.375475	4352.576503	5127.42684	3397.316875	3042.731378	3906.255665	3898.485723	5837.279949	6277.078028	4769.584951
Gm14325	532.5782493	401.6073963	452.8623549	460.9375331	396.0222834	435.3292853	421.6347743	367.3034938	430.9914571	371.8738104	429.5199645	407.6937816	328.6891176	374.0048434	264.7397854	337.9680911	309.5297042	379.4637771	494.9860872	474.1428931	389.4418445	405.3030049	455.2272542	507.7916719
Gm14327	18.40708235	5.968687418	16.01763956	26.87079789	18.71747111	30.74359359	13.1760867	12.24344979	14.78334813	9.786152905	15.6189078	14.32789648	8.217227939	7.738031242	5.734435784	9.898647018	5.607422178	7.440466218	16.2671484	18.59383895	10.16819437	15.05972393	27.45815184	22.43923918
Zfp972	36.8141647	36.94901735	27.66683197	54.77508801	32.50929192	45.50051852	13.1760867	23.12651628	26.15515439	42.81441896	31.2378156	27.35325691	50.47725734	44.70862495	41.09678979	76.36099128	75.13945718	42.41065744	53.4492019	46.48459736	25.42048593	35.3576127	41.90981071	17.45274159
Rem1	19.63422117	5.116017787	11.64919241	31.0047668	27.58364163	19.6758999	9.882065022	10.88306648	11.37180626	23.24211315	9.371344679	31.26086504	15.26056617	16.33584373	6.690175082	26.86775619	19.0652354	13.39283919	16.2671484	12.39589263	8.134555499	28.80990665	36.12914716	24.10140505
Gm14326	898.2656186	685.8306067	924.6546474	683.1383618	615.7062864	677.5888028	639.0402047	570.000607	763.0481998	549.2478318	421.7105106	523.6194894	518.8592499	594.9686244	574.3993177	490.6900736	456.4441653	447.1720197	620.4755177	588.0301567	739.227731	516.6140078	703.0732038	613.3392043
Zfp971	1337.581317	982.2754151	1526.044205	1007.654921	1395.929292	1078.485263	886.0918303	667.9482054	1263.407675	715.6124312	635.6895474	730.7227203	885.112838	1020.560343	957.650776	784.8212993	755.8805096	715.0288036	905.5379278	807.2825076	1129.686395	745.1289492	948.7514044	823.6031863
Dclre1c	5728.284027	4972.485066	5588.700058	3302.007664	3694.237718	3258.820921	8403.04929	10402.85117	7322.306048	3822.715979	3429.912153	4156.392514	5729.755653	4900.75312	5297.662925	3440.486885	3338.659165	3901.780485	4272.837648	3917.876815	5921.956403	3561.952094	3981.432017	3474.757742
Kcnh7	149.7109364	86.40385596	152.8956504	144.6889117	113.2899567	150.0287367	123.5258128	151.0025474	115.9924238	62.38672477	82.78021133	93.78259512	142.0406544	148.7421561	163.4314198	196.5588479	177.1945408	103.4224804	79.78648979	109.2388038	100.6651243	194.4668699	210.2716365	148.7638449
Zfp931	240.5192094	182.1870779	285.405214	310.047668	229.5353036	275.4625986	172.9361379	153.7233141	227.4361251	243.4305535	223.3503815	283.9528575	156.1273308	165.9377811	148.1395911	227.6688814	188.4093852	208.3330541	268.7952617	248.6925959	184.0443182	212.1456762	330.2204051	316.6425974
Fign	6.135694116	3.979124945	13.10534146	3.10047668	12.80669076	13.52718118	8.235054185	0	9.097445005	19.57230581	4.68567234	123.7409241	38.73836028	49.0075312	30.58365752	103.2287475	94.20469259	5.208326353	22.46415732	3.873716447	3.050458312	3.273853028	5.780663546	4.155414663
Suv39h2	522.7611387	738.980347	433.9324172	425.7987974	456.1152169	398.436973	451.2809693	506.0625914	465.1068759	369.4272722	534.1666467	393.3658851	609.2487572	515.0089682	520.8779171	513.3155525	602.2371419	622.7670225	579.4203336	550.8424788	593.8225514	500.8995133	419.82069	380.6359832
Sardh	49.08555293	40.35969587	65.5267073	44.44016575	62.06319367	67.63590591	64.23342264	36.73034938	60.27057316	102.7546055	45.29483262	213.6159111	102.1284044	140.1443436	106.087062	513.3155525	336.4453307	39.43447096	89.08200317	37.18767789	32.538222	37.97669512	48.4130572	45.7095613
Hspa14	6274.360803	6503.027054	5818.771608	5551.920242	5233.995999	4965.705237	5660.776247	6716.212403	5505.091408	4610.501287	5374.466173	4411.689579	6485.740623	6058.018681	5604.45524	5469.709524	6040.31517	6201.628593	5354.215703	5428.626229	5496.925878	5133.401548	4827.576644	4875.963566
Grb14	29.45133176	47.46527613	45.14062058	130.2200206	121.1709972	135.2718118	36.23423841	43.53226593	48.8987669	167.5878685	190.5506751	276.1376412	210.1262573	288.0267184	181.5904665	352.1090154	237.7547003	194.1961683	125.4894305	123.9589263	80.32873555	214.109988	208.8264706	136.297601
Gm45902	396.3658399	414.1132175	305.7913007	295.5787768	274.8512862	279.1518298	370.5774383	321.0504612	291.1182401	325.3895841	343.6159716	280.0452493	365.0796984	338.7538121	347.8891042	320.9989819	329.7164241	337.7971663	339.2862381	347.8597369	359.9540808	337.2068619	305.652585	280.0749483
Cdnf	153.3923529	123.9213197	117.9480731	132.287005	137.9182081	118.0553994	177.8771704	167.3271472	108.0321594	110.0942202	148.3796241	152.3967171	83.3461691	120.3693749	95.57392974	87.67373073	103.1765681	79.61298854	124.7148044	127.0578995	145.4051795	92.32265539	125.0068492	106.3786154
Olfr1256	12.27138823	5.116017787	0	4.133968907	6.895910407	12.29743744	0	0	0	4.893076453	6.247563119	6.512680217	0	0	0	0	0	0	2.323878343	3.098973158	0	3.273853028	6.503246489	4.986497596
Olfr48	0	6.252910628	5.824596204	4.133968907	3.940520233	11.06769369	0	0	3.411541877	0	0	7.81521626	0	0	3.822957189	4.242277294	3.364453307	0	3.873130572	0	3.050458312	3.928623634	10.11616121	3.324331731
Olfr1258	33.13274823	20.74829436	18.92993766	9.30143004	11.8215607	79.93334335	24.70516255	19.04536634	11.37180626	25.68865138	9.371344679	18.23550461	12.91278676	6.018468744	9.557392974	8.484554587	7.850391049	13.39283919	22.46415732	20.14332552	35.58868031	25.53605362	28.18073479	21.60815625
Olfr1259	166.89088	142.6800516	149.9833523	118.8516061	108.3643064	325.8820921	60.93940097	39.451116	34.11541877	165.1413303	95.27533757	96.38766721	39.91224999	18.05540623	20.07052524	67.8764367	57.19570621	32.73805136	55.77308024	100.7166276	105.7492215	110.6562323	143.7940057	113.8583618
Fam107b	16282.90505	16992.85308	18507.65444	29101.07412	26803.41862	27297.85162	16671.04369	15210.44579	19360.50015	29011.05029	25321.37332	29755.13337	23036.41158	24772.87713	24792.83311	25983.94842	26844.97293	25671.09655	25688.92583	28253.33828	26169.88186	32369.23966	32766.96873	29087.90264
Olfr1260	0	2.273785683	8.736894306	0	2.955390175	0	0	0	0	4.893076453	0	0	4.695558822	0	0	0	0	0	2.323878343	3.873716447	2.033638875	0	3.612914716	2.493248798
Vav2	1024.660917	945.0421745	929.0230946	1092.401284	1128.959047	1105.539626	823.5054185	772.6977203	1105.339568	1819.001171	1040.219259	1504.42913	1658.706154	1451.310748	1600.863323	1633.276758	1538.676646	1898.806979	1377.285232	1107.882904	1370.672602	1201.504061	1373.630175	1388.739581
Brd3os	11.04424941	6.252910628	14.56149051	11.36841449	15.76208093	8.608206207	14.82309753	5.441533241	10.23462563	12.23269113	0	11.72282439	9.391117645	16.33584373	8.601653676	5.656369725	16.82226653	9.672606084	6.197008916	7.747432894	13.21865269	11.7858709	13.00649298	11.63516106
Rpap1	711.7405175	852.1011847	639.2494334	661.4350251	662.0073991	638.237003	620.9230855	647.5424557	705.0519879	787.7853089	690.3557247	819.2951713	846.3744777	837.4269366	862.0768462	735.3280642	691.9558968	967.2606084	1003.915444	931.2414339	869.3806189	815.189404	779.6669957	805.3193618
H13	15163.75444	12528.55911	11266.22521	8804.320279	8648.456781	8229.445133	11906.24134	11493.87859	13372.10698	8554.320908	7526.751668	8484.719786	7475.329645	7829.168054	8091.288891	7231.668693	6915.07303	7970.97146	8369.835167	8265.736155	9624.195975	8371.242193	8879.821789	8438.816098
Mcts2	327.6460658	233.0630325	390.2479457	283.1768701	221.6542631	223.8133614	316.2260807	292.4824117	262.6887245	247.1003609	285.8260127	247.4818482	272.3424117	231.281156	251.3594352	214.9420495	261.3058735	241.0711055	327.6668464	381.1736984	415.8791499	272.3845719	263.7427743	290.8790264
Id1	12576.9458	6578.630428	10456.60634	5714.178521	5681.245046	5504.332997	10547.4574	12516.88684	10962.42123	2790.276847	3529.873162	3581.974119	3171.849985	3936.93834	3476.979564	2956.867274	3450.807608	2667.407139	3441.663827	3393.375608	5052.575784	4347.676821	4798.673326	3650.947323
Cox4i2	228.2478211	242.7266217	48.05291868	67.17699473	59.10780349	87.31180581	232.228528	253.0312957	152.3822038	52.60057186	65.59941275	46.89129756	56.34670587	67.92271868	81.23784028	66.46234427	84.11133267	46.13089055	56.54770636	79.02381552	81.34555499	59.58412511	44.07755954	36.56764904
Bcl2l1	18827.99097	16787.07548	16597.18688	16307.47384	27003.40003	28194.33481	35409.08598	44798.78279	22397.9096	25762.04752	54980.11734	16935.57364	32029.58062	23813.36126	22674.91483	32764.52163	35288.62925	20683.00799	9458.959484	15594.03293	18064.81412	16271.04955	7921.676806	11135.68021
Phactr3	13.49852706	16.20072299	18.92993766	24.80381344	37.43494221	29.51384985	18.11711921	10.88306648	20.46925126	15.90249847	26.55214326	14.32789648	22.30390441	26.65321872	18.15904665	31.11003349	28.03711089	21.57735203	34.08354904	44.1603675	29.48776368	24.22651241	18.78715652	58.17580529
Tyro3	34.35988705	29.55921388	37.85987533	33.07175125	37.43494221	30.74359359	60.93940097	51.69456579	37.52696064	50.15403364	20.30458014	46.89129756	45.78169852	36.11081246	37.2738326	33.93821835	24.67265758	37.94637771	104.5745255	71.27638263	86.42965218	47.1434836	48.4130572	52.35822476
Cobll1	2049.321835	2075.113659	1859.502338	2151.730816	2304.219206	2626.732637	2269.580933	1897.734718	2371.021604	3608.643884	2572.434114	3437.392618	3055.634904	2814.92381	2672.247075	2979.492752	2339.416533	3316.95984	3718.20535	3481.696343	3737.828252	2447.532524	2529.040301	3307.710072
Sycp2	5131.894559	3416.362989	5175.153727	1196.783998	2919.925492	1340.420681	4137.291222	4617.140955	3837.984611	743.7476208	634.1276566	956.0614558	2186.956522	1014.541874	1045.578791	725.4294172	734.5723053	671.1300529	838.1454559	499.7094217	1560.817836	541.4952908	755.8217586	641.596024
Ppp1r3d	4227.493246	2889.128934	3446.704804	1117.205097	1989.962718	1068.647313	2607.218155	2961.554467	2625.750064	702.1564709	624.7563119	761.9835854	1297.148125	780.6813742	923.2441613	622.2006697	546.1629201	507.4397961	767.6544795	567.8868311	1242.553352	816.4989452	731.9765215	658.2176827
Fam217b	2990.537312	2584.157429	3359.335861	1682.525345	2133.791706	1629.410461	1905.591538	2142.603714	2455.172971	1148.649697	1054.276276	1316.86394	1084.674088	1043.774436	1211.877429	1139.7585	1238.118817	1019.343872	758.3589661	722.0607457	1045.290382	1368.470566	1260.907236	1154.374193
Tpx2	7721.157476	12130.93084	8573.805613	11536.87373	13216.50486	12119.1246	7345.668333	12010.82425	9203.202803	11588.02831	21021.48801	9438.17617	14360.19277	11904.53117	10256.99414	14112.64246	18876.82602	15122.00354	9588.322045	9874.877967	8329.784831	11998.01658	9957.91554	9692.089161
Brd3	5138.030253	5553.153085	6631.302778	10079.64969	9447.397258	10010.11407	3942.943944	4243.035545	5700.686476	9381.250829	9841.473804	10463.27204	7345.027888	7746.629054	7778.762141	8546.774654	9180.47159	8527.518333	7162.967681	8555.490145	7314.999032	10867.88251	10838.02157	9140.250094
Cdh4	3.68141647	4.831794577	23.29838482	9.30143004	7.881040466	3.689231231	0	9.522683172	12.50898688	7.339614679	0	20.84057669	12.91278676	15.47606248	9.557392974	32.52412592	23.55117315	11.90474595	8.520887259	0	7.117736062	4.583394239	18.06457358	4.155414663
Slc38a11	12.27138823	12.50582126	5.824596204	15.5023834	18.71747111	15.98666867	0	12.24344979	7.960264379	18.3490367	14.05701702	26.05072087	18.78223529	18.05540623	8.601653676	19.79729404	20.18671984	21.57735203	15.49252229	17.04435237	15.25229156	15.71449453	26.7355689	17.45274159
Wdr5	2289.841044	2716.321222	2175.486682	2537.223416	2384.999871	2353.729526	1920.414636	1841.959002	2393.765217	2258.154783	2313.160245	2219.521418	2468.690051	2394.490779	2532.709138	2263.961982	2358.481768	2401.782495	2665.48846	2847.181589	3050.458312	2845.633052	2557.221036	2393.518846
Taf4	2482.50184	2451.993636	2457.979598	2843.137116	2821.412487	2849.316254	1852.887192	2414.680376	2028.730236	2900.371067	3253.418494	2563.390933	2579.035683	2279.280091	2419.931901	3060.096021	3342.023618	3003.716212	2213.881435	2263.799892	1981.781083	3036.826069	2852.034877	2921.256508
Scn3a	29.45133176	20.17984794	18.92993766	39.27270461	38.42007227	47.96000601	32.94021674	4.081149931	21.60643189	35.47480428	40.60916028	67.73187426	14.08667647	19.77496873	21.02626454	25.45366376	10.09335992	18.60116555	9.295513374	8.522176184	21.35320818	19.64311817	37.57431305	19.94599038
Lsm14b	813.5930398	833.6266761	755.7413575	852.631087	865.9293212	810.4011272	691.7445515	746.8504374	783.517451	926.0147186	907.4585431	907.8676222	790.0277719	797.8769992	860.1653676	736.7421566	761.4879318	808.7786779	872.2290049	851.4428751	835.8255775	944.1792133	859.1511195	891.7519868
Psma7	31110.42345	30223.72775	21893.20098	22448.48466	21019.72005	19750.91427	28942.92144	28887.73959	26416.70593	18390.62785	20487.32136	19007.90848	26477.08231	28936.79772	29747.38563	20043.34612	21254.37302	23118.27259	25691.24971	27892.30791	30260.54646	21132.06653	20328.42594	19739.88182
Rxra	608.6608564	538.6029837	749.9167613	596.3250148	533.9404915	619.7908469	446.3399368	523.7475745	706.1891685	567.5968685	467.0053432	561.3930347	577.5537352	517.588312	674.7519439	765.0240053	669.526208	515.6243089	610.4053782	509.0063411	548.0656767	595.8412511	637.3181559	641.596024
Ss18l1	362.0059529	310.9401922	317.4404931	377.2246627	380.2602025	373.8420981	298.1089615	265.2747455	324.0964783	433.037266	329.5589545	410.2988537	349.8191323	373.1450621	415.7465944	377.5626791	345.4172062	389.8804298	363.2996477	387.3716447	329.4494977	407.2673167	440.0530124	446.2915348
Mtg2	931.3983669	821.405078	901.3562626	1046.927626	854.1077605	841.1447208	925.6200904	778.1392535	970.0150736	868.5210703	773.135936	863.5813968	851.0700366	918.246374	884.0588501	893.7064165	929.7105971	874.9988273	983.7751654	969.2038551	1044.273562	990.6679263	989.2160493	1074.590232
Ttll9	29.45133176	51.16017787	29.12298102	39.27270461	40.39033239	44.27077478	29.64619506	46.25303255	36.38978002	47.70749541	65.59941275	49.49636965	104.4761838	107.4726561	105.1313227	67.8764367	80.74687936	146.5771845	92.18050762	113.8872635	77.27827724	53.03641905	49.85822308	69.81096635
Frmd4a	2816.283599	3079.558485	3576.302069	4188.743995	7035.798876	6857.051115	6785.684648	9500.917039	4232.586288	6825.841651	15212.8162	4248.872573	9855.977968	7155.959336	6923.37547	9208.569912	10144.9482	5924.84325	3162.023799	4420.685209	5888.401362	4982.149538	2685.8408	3410.764356
Nup160	2919.363261	4570.309223	3142.369652	3228.629716	3660.743296	3535.513263	2890.504019	3300.289911	3280.766105	3743.203486	4962.127008	3124.783968	4621.603771	3936.93834	3767.52431	4406.312016	5039.951054	4799.844757	3664.756148	3471.62468	3314.831366	3874.277673	3339.778364	3273.635672
Pdrg1	1742.537129	1487.34006	1769.221097	1706.295666	1475.724827	1447.408386	2086.76273	1744.011404	1808.117195	1456.913514	1422.8825	1495.311378	1663.401713	1570.820342	1365.751456	1291.06639	1299.800461	1585.563351	2117.053171	1994.189227	1809.938598	1650.021926	1651.824608	1871.598764
Xkr7	38.04130352	18.19028546	39.31602438	49.60762688	45.31598268	30.74359359	60.93940097	81.62299862	61.40775378	24.46538226	32.79970638	14.32789648	43.43391911	34.39124996	31.53939681	65.04825183	56.07422178	62.49991623	10.07013949	14.7201225	11.18501381	27.50036544	26.7355689	39.06089784
Scn2a	0	3.126455314	0	3.10047668	4.925650291	8.608206207	1.647010837	8.162299862	0	0	9.371344679	3.90760813	3.521669117	6.878249993	4.778696487	7.070462156	8.971875485	4.464279731	2.323878343	4.648459736	0	3.928623634	3.612914716	3.324331731
Mga	6118.514173	6540.544517	5831.876949	5191.231455	5321.672574	5585.496084	5418.665653	4833.441902	5848.519957	6007.474615	5532.217142	6308.182058	5255.504212	4919.668307	5399.92703	5357.996222	5210.416688	5678.563818	6315.526711	6159.983894	5687.071113	5882.459121	6415.813953	6036.15534
Col5a1	114.1239106	577.8257867	179.1063333	281.1098857	548.7174424	480.8298038	144.9369536	319.6900779	220.6130414	450.1630336	885.5920722	316.5162585	156.1273308	230.4213748	262.8283068	510.4873677	674.0121458	335.5650264	113.0954127	135.5800756	128.1192491	370.6001628	176.3102381	221.0680601
Ccm2l	138.666687	83.27740064	167.4571409	127.1195439	142.8438584	152.4882242	65.88043348	104.7495149	96.66035317	77.06595413	85.90399289	85.96737886	105.6500735	101.4541874	84.10505817	121.6119491	148.0359455	69.19633583	73.58948088	79.02381552	57.95870793	106.0728381	93.21319967	106.3786154
Osbpl2	2600.307167	2338.588575	2912.298102	4761.298688	4377.917979	4361.901059	1992.883113	1963.033117	2477.916583	3967.061734	3578.291777	4375.21857	2712.85911	3255.131809	3282.964486	3256.654869	3464.265422	3206.84094	3079.913431	3264.768222	3530.397087	4138.150227	4255.290953	3934.346603
Prpf18	6954.195712	7074.315707	6019.720177	5738.982335	7012.155754	6794.334184	7312.728116	8982.610998	6464.871856	6288.826511	9586.885607	5948.68211	6445.828373	5648.762807	6009.688702	6951.678392	7580.1133	5688.236424	4049.745327	4828.974923	4975.297507	5596.979137	5146.235722	4856.848659
Adrm1	3242.100771	2554.598215	2667.665062	2552.7258	2605.669004	2427.51415	2893.79804	3181.936563	2831.579758	1980.472694	2661.461889	2081.452597	1695.096735	1578.558373	1829.285015	1412.678339	1391.762185	1381.694577	2708.867522	2811.543397	3410.412393	2221.636665	2185.09082	2146.687215
Fnbp4	5805.593773	6758.827943	6029.91322	5286.312739	5736.412329	5467.440685	7368.726484	7154.255829	6954.996706	5854.565975	6208.51585	5978.640439	7732.411491	6828.38268	6791.483447	6257.359008	6373.396047	6535.705526	7639.362741	7613.402305	7956.612097	6466.514501	6366.678313	6054.439165
Fcnb	7821.78286	7361.665372	17025.2947	27927.02695	19975.48219	26280.85355	3575.660527	5041.580548	8493.602092	11257.74565	16709.10756	12783.08873	7609.153072	11006.05977	10770.22614	15031.80254	17233.85132	8918.886856	5465.761864	8641.48665	4829.892327	13447.6787	17044.28646	13257.43494
Bend7	25.76991529	22.45363362	27.66683197	26.87079789	38.42007227	43.04103103	31.2932059	13.6038331	28.42951564	39.14461162	53.10428651	70.33694634	26.99946323	24.07387497	20.07052524	49.49323509	58.31719065	33.48209798	24.01340955	27.89075842	22.37002762	32.73853028	28.90331773	32.41223437
Galnt3	1326.537068	1264.22484	1380.4293	1384.879584	1189.05198	1196.540663	1500.426872	1478.736658	1535.193845	1085.039703	1066.771403	1277.787859	993.1106909	939.7409053	1154.533071	1056.327046	1151.764515	996.2784266	1025.604976	1051.326644	1347.285754	1462.757533	1398.197995	1050.488827
Mapkbp1	494.5369458	522.9707071	474.7045906	431.9997507	428.5315753	446.396979	449.6339585	399.9526932	496.9479334	612.8578257	490.4337049	560.0904986	424.9480734	429.8906245	448.2417305	446.8532083	420.5566633	491.0707704	495.7607133	467.9449468	398.5932194	468.160983	493.5241502	472.8861887
Lama5	100.6253835	43.20192798	93.19353927	42.37318129	61.07806361	45.50051852	222.346463	213.5801797	75.05392129	66.05653211	93.71344679	61.21919404	50.47725734	84.25856241	96.52966903	52.32141995	40.37343968	35.71423785	230.8385821	211.504918	280.6421647	78.57247267	105.4971097	82.27721034
Jmjd7	203.7050447	199.2404705	152.8956504	207.7319376	167.4721099	150.0287367	176.2301596	160.5252306	217.2014995	200.6161346	201.4839106	229.2463436	198.3873602	227.842031	226.5102135	216.356142	231.0257937	368.3030778	203.7266681	207.6312016	211.498443	172.2046693	159.6908305	181.1760793
Sephs1	2111.905915	2379.232494	2066.275503	2439.041655	2195.8549	2295.93157	1895.709473	2028.331516	2089.000809	2146.837294	2620.852729	2095.780494	2756.293029	2402.22881	2387.436765	2546.780469	2749.879836	2912.198478	2467.958801	2235.909133	2188.195429	2404.317664	2242.897456	2343.65387
Hck	37377.42142	21787.69864	27206.68887	14084.43206	15932.50843	13442.32886	34142.53465	39271.5454	32422.15682	10951.92837	9516.600522	11756.69033	17918.25247	16824.19948	23247.40267	12332.30009	12494.4581	11581.82972	11252.21894	11143.90747	18471.5419	13533.45365	13213.1517	11703.30986
Rps21	142089.1772	158030.3788	154683.8014	153368.1795	129493.3759	141962.8475	124402.0225	142546.4048	128497.9991	131327.7254	137051.2303	129033.1281	130378.0602	136415.4723	113515.0678	123067.0502	128051.0929	143164.9867	139608.5407	145940.7177	125019.9835	102358.3245	135768.2769	137574.9754
Phyh	4112.142197	2958.76362	3668.03946	2959.921737	3220.39016	2581.232118	3597.071668	3515.230474	3428.599586	2316.8717	1936.744567	2620.702519	2851.378095	2767.635841	2983.818086	2541.124099	2311.379422	2164.431623	2124.024806	1912.841182	2233.952304	2245.208407	2333.220324	2272.180738
Olfm1	1144.920522	1697.665236	1253.744333	1412.783874	1665.854928	1227.284256	584.6888471	693.7954883	1680.752965	889.3166452	805.9356424	969.0868163	792.3755513	1187.357905	941.4032079	1623.378111	1180.923111	1232.141206	535.2666451	662.4055124	625.343954	1035.192327	1248.623326	954.0832067
Gm28042	0	0	0	0	0	0	0	0	0	0	0	0	0	2.579343747	0	0	3.364453307	2.232139865	3.098504458	0	3.050458312	0	2.16774883	4.155414663
Cables2	1268.861543	1189.758359	1262.481227	1526.468019	1493.457168	1442.489411	1088.674163	1194.416546	1132.631903	1263.636994	1191.722665	1418.461751	960.2417792	1154.686218	1130.639589	1009.661996	1188.773502	1173.361523	1166.586928	1267.480021	1203.914214	1533.472758	1557.166243	1417.827483
Ppp1r26	7.36283294	6.821357049	0	4.133968907	10.83643064	3.689231231	11.52907586	10.88306648	4.548722502	3.669807339	10.93323546	6.512680217	3.521669117	6.018468744	5.734435784	11.31273945	8.971875485	9.672606084	7.746261145	12.39589263	10.16819437	9.166788478	4.335497659	16.62165865
Mrps2	708.059101	941.9157192	551.8804903	424.7653052	391.0966331	377.5313293	517.1614028	510.1437414	623.1749828	397.5624618	370.1681148	410.2988537	585.7709631	572.6143119	632.6994149	432.7122839	494.5746361	581.8444583	659.9814495	591.9038731	679.2353842	519.8878608	442.9433442	455.4334471
Tm9sf4	3924.389957	4365.100065	4413.587774	3727.806462	3593.754452	3700.298925	3967.649106	3337.02026	4164.355451	3491.210049	3415.855136	3656.218674	3822.184881	3948.115496	4383.976157	3286.35081	3274.734552	3404.757341	3985.451359	3915.552585	4725.159925	3453.260174	3797.173367	3758.157022
Ttc21b	260.1534305	347.0365399	273.7560216	393.7605384	389.126373	420.5723604	357.4013516	266.6351288	361.6234389	510.1032202	415.4629474	509.291593	385.0358234	366.2668121	401.4105049	483.6196115	491.2101828	614.5825096	523.6472534	516.753774	388.4250251	462.2680476	414.7626094	503.6362572
Tspyl3	176.7079906	221.9783273	225.7031029	325.5500514	219.684003	237.3405426	225.6404847	236.706696	280.8836145	303.3707401	278.0165588	300.885826	248.8646176	224.402906	229.3774314	264.4352846	216.4464961	336.3090731	462.4517904	423.009836	355.8868031	356.1952094	380.0786281	467.8996911
Pla2g4b	0	1.989562473	2.912298102	3.10047668	0	0	0	4.081149931	3.411541877	6.116345566	0	0	3.521669117	3.439124996	2.867217892	0	0	2.976186487	5.422382801	3.873716447	0	3.928623634	3.612914716	4.986497596
Gbgt1	2.454277647	13.35849089	14.56149051	0	0	0	0	0	14.78334813	0	0	0	15.26056617	22.35431248	58.30009714	1.414092431	4.485937742	5.952372975	5.422382801	0	34.57186087	0	0	2.493248798
Plagl2	3399.174541	4196.555701	4004.40989	3406.390379	3627.248874	3526.905057	3177.083904	3358.786393	3220.495532	3318.729104	4254.590484	3197.725986	3479.409087	2985.160497	3494.182871	3564.927019	4157.342803	3401.781155	2730.557054	3119.116483	3109.433839	3914.873451	3587.624313	3315.189818
Sptbn5	9.817110586	11.65315163	20.38608671	8.267937813	9.851300582	11.06769369	27.99918423	38.09073269	14.78334813	14.67922936	17.18079858	19.53804065	16.43445588	17.19562498	27.71643962	11.31273945	10.09335992	12.64879257	20.91490509	18.59383895	38.63913862	10.47632969	18.06457358	24.93248798
Slco4a1	180.389407	233.9157021	244.6330406	368.9567249	335.9293498	361.5446607	163.0540729	163.2459972	264.9630858	440.3768807	315.5019375	414.2064618	372.1230367	283.7278122	283.8545713	320.9989819	270.277749	383.1840102	422.9458585	302.1498829	425.0305248	336.5520913	449.4465907	324.1223437
Ehd4	3481.392842	3757.999288	3004.035492	2667.443437	2441.152284	2530.812625	6057.705858	7864.375917	4854.624091	3256.342379	2614.605165	2771.7967	6333.134962	6861.914149	8987.772352	3331.601768	3075.110322	4082.583814	5152.038287	4889.404899	7286.528088	3205.756885	3044.24194	3142.324568
Pofut1	1557.239167	1963.982384	1798.344078	1770.372184	1805.743397	1904.873059	1599.247523	1388.95136	1613.659308	1984.142501	2186.647092	1818.340317	1833.61572	1637.88328	1741.357	1896.29795	1928.953229	1956.842615	1780.090811	1891.148369	1732.660321	2041.574748	1971.928852	1822.564871
Mcm10	1093.380692	2345.694155	1013.47974	1423.118796	1487.546388	1515.044292	1075.498077	1504.583941	1249.761508	1499.727933	2320.969699	1325.981692	2644.773507	2354.940841	2108.36089	2191.843268	2604.086859	2505.949022	2368.032032	2390.083048	2263.440068	2002.943283	1536.211337	1372.949005
Kif3b	6881.794521	4718.957962	5807.122416	4404.74387	4768.029482	4286.886691	4591.866213	4428.047675	5225.344975	3957.275581	3615.777155	4226.729461	3578.015823	3980.787183	4687.901254	3679.468506	3861.270912	3537.19764	3599.687554	3797.791605	4147.606485	4573.57268	4885.383279	4280.077103
Mrgbp	1077.427887	913.4933982	1071.725702	1095.50176	964.442327	962.8893514	1291.256496	1021.647866	1072.36133	824.4833823	841.8591303	948.2462396	1191.498051	1073.86678	872.5899785	885.2218619	833.2629356	976.9332145	1223.909261	1180.708773	1224.250603	983.4654496	1117.835813	1096.198388
Asxl1	19767.9793	17197.77801	17083.54067	15809.33059	16620.12921	15762.85531	15475.31382	15211.80618	15088.11254	15683.5333	15931.28595	16548.72043	13174.56417	13221.71605	13142.37108	14671.20897	15568.44693	14572.15309	13094.27984	14067.01391	14556.78707	16789.62787	16790.65985	14915.44539
Ogfr	5606.797284	3377.140186	3253.03698	2082.486837	1817.564957	1834.777666	9448.901171	11115.69203	7030.050627	1858.145783	1905.506751	1810.5251	7994.188895	6233.414056	6654.812728	2545.366376	2445.957554	3154.757677	4529.238891	4831.299153	6686.60462	2693.726271	2233.503877	2418.451334
Optn	3952.61415	3625.267048	4078.673492	3976.878088	5015.297126	4385.26619	5787.596081	7750.103719	4554.408405	4628.850324	8128.079618	3731.765764	5863.579079	3926.620965	3814.355536	5070.935458	6574.141761	3814.72703	1762.27441	2357.54383	2689.487412	3555.404388	2824.576725	2838.979298
Pla2g4e	22.08849882	13.07426768	5.824596204	14.46889117	5.910780349	4.918974975	6.588043348	14.96421641	9.097445005	3.669807339	7.809453899	3.90760813	16.43445588	12.03693749	44.91974698	43.83686537	33.64453307	27.52972501	5.422382801	0	5.084097187	5.89293545	2.890331773	2.493248798
Ccdc3	0	1.989562473	5.824596204	0	2.955390175	7.378462463	0	2.720766621	2.274361251	0	0	5.210144173	14.08667647	8.597812491	10.51313227	14.14092431	13.45781323	2.232139865	5.422382801	6.972689605	0	1.964311817	2.890331773	4.155414663
Nol4l	1033.250889	1338.407098	1351.306319	1379.712123	1505.278729	1560.544811	912.4440037	984.9175167	1071.224149	1896.067125	2241.313269	1427.579504	1326.495367	1198.535061	1534.917312	1962.760294	2164.464961	1668.152526	1240.176409	1123.37777	1346.268935	1426.74515	1235.616833	1426.969395
4930404H24Rik	0	2.842232104	0	5.167461133	3.940520233	0	0	2.720766621	0	4.893076453	10.93323546	5.210144173	5.869448528	7.738031242	4.778696487	8.484554587	3.364453307	5.208326353	3.098504458	0	5.084097187	3.928623634	2.16774883	2.493248798
Camk1d	128519.4761	40240.0379	136569.3072	117439.8557	115906.4621	90930.94165	123700.3959	216899.515	139950.5452	159662.3079	141997.7384	92426.6551	99522.36924	95250.0059	106303.0591	146048.8804	118959.2185	97223.82803	56289.75586	53464.25966	68576.33649	79375.8762	64991.27766	79271.18337
Pla2g4f	15.9528047	7.958249891	16.01763956	10.33492227	11.8215607	11.06769369	16.47010837	12.24344979	12.50898688	13.45596024	9.371344679	16.93296856	73.95505145	36.11081246	36.3180933	22.6254789	34.7660175	13.39283919	22.46415732	30.21498829	22.37002762	18.98834756	18.78715652	24.10140505
Commd7	4128.095002	3682.96436	4043.725915	4094.696202	3689.312068	3472.796332	3929.767857	3266.280328	4212.117037	3415.367364	3353.379504	3683.571931	2900.681463	3198.386247	3291.56614	3013.430971	2945.018128	3249.251598	3673.277035	3833.429796	3670.718169	3753.145111	3902.670476	4193.644478
Agbl2	12.27138823	17.62183904	10.19304336	9.30143004	16.74721099	7.378462463	24.70516255	43.53226593	27.29233501	34.25153517	37.48537872	14.32789648	17.60834558	13.75649999	21.02626454	16.96910917	23.55117315	12.64879257	20.91490509	14.7201225	17.28593044	13.75018272	8.670995319	20.77707332
Col9a3	67.49263528	63.95022234	75.71975065	35.13873571	44.33085262	43.04103103	115.2907586	100.668365	112.5808819	35.47480428	37.48537872	41.68115339	180.7790147	114.3509061	133.8035016	84.84554587	54.95273734	64.7320561	153.3759707	136.3548189	198.2797903	93.6321966	78.76154081	68.14880048
Cdc123	5785.959552	5854.429688	5247.96118	5902.274106	5776.802661	5597.793522	5384.078426	5882.297434	5616.53511	5585.446771	6397.504634	5199.723885	5539.585521	5573.961838	5698.117691	5530.515498	5837.326487	5958.325348	5804.273476	5978.693964	5893.485459	5904.066551	5775.605465	5661.336937
Tcfl5	0	1.421116052	0	0	3.940520233	3.689231231	8.235054185	0	6.823083753	6.116345566	0	0	12.91278676	5.158687495	5.734435784	0	0	5.208326353	9.295513374	14.7201225	63.04280512	4.583394239	3.612914716	4.155414663
Nudt5	3435.988705	4382.153458	2657.472018	3104.610649	2874.60951	2797.667017	3450.487703	3697.521837	3130.658262	2669.173205	3372.122194	2370.615599	3352.628999	3441.70434	3126.223242	3085.549685	3668.375589	3749.250927	3550.111483	3378.655485	3527.346628	3185.458996	2622.976084	2699.357365
Gm13199	13.49852706	23.30630325	14.56149051	15.5023834	14.77695087	17.21641241	13.1760867	9.522683172	21.60643189	13.45596024	12.49512624	18.23550461	12.91278676	6.878249993	6.690175082	14.14092431	11.21484436	19.34521217	17.81640063	16.26960908	10.16819437	15.71449453	14.45165886	17.45274159
Ralgds	1367.032649	1261.951054	1489.640479	364.822756	351.6914308	386.1395356	1434.546439	1378.068293	1280.465384	489.3076453	337.3684084	453.2825431	375.6447058	312.9603747	525.6566135	318.170797	244.483607	316.2198143	445.4100158	357.9313997	434.1818998	277.6227368	380.0786281	460.4199447
Sec61a2	843.0443716	987.1072097	901.3562626	796.8225068	786.1337864	805.4821522	914.0910145	802.6261531	752.8135741	908.8889511	1030.847915	847.9509642	941.4595439	955.2169677	1017.862352	948.8560213	951.0188014	1002.2308	1024.830349	1007.94102	1010.718521	823.7014218	888.7770202	869.3127476
Mtch2	4190.679082	4550.697821	3726.285422	3776.380596	3436.133643	3487.553257	3620.12982	4206.305196	4213.254218	3190.285847	3659.510097	3146.927081	4237.741837	4398.64087	4363.905632	3777.040884	4103.51155	4234.369325	3848.342537	3909.354638	3909.670737	3638.560255	3326.771871	3460.629332
Dhtkd1	23.31563764	46.6126065	11.64919241	9.30143004	31.52416186	31.97333734	23.05815172	27.20766621	32.97823814	41.59114985	37.48537872	100.2952753	129.1278676	109.1922186	98.44114763	415.7431748	293.8289221	60.26777637	50.35069744	40.28665105	24.4036665	40.59577755	23.84523713	36.56764904
Upf2	9795.022087	8666.534131	9392.161379	8481.870704	9958.679758	9032.467798	11176.61554	13062.40055	9486.360779	8652.182437	10363.14532	9164.643601	10792.74195	9804.945365	9830.734413	8976.658753	9341.965348	8496.268375	8160.686116	9245.786416	9439.134837	8237.668989	9087.203094	8343.241561
Gtf3c5	616.0236893	764.5604359	583.9157695	461.9710253	498.4758094	480.8298038	609.3940097	567.2798404	631.1352472	561.4805229	562.2806807	476.7281919	734.8549557	670.6293743	814.2898814	615.1302076	613.4519863	729.1656894	578.6457075	605.8492523	641.613065	510.7210724	465.3434154	488.6767644
Proser2	23.31563764	21.03251757	24.75453387	18.60286008	21.67286128	30.74359359	23.05815172	48.97379917	37.52696064	25.68865138	24.99025248	56.00904986	65.73782351	68.78249993	62.12305433	90.5019156	63.92461283	26.78567839	21.68953121	20.14332552	18.30274987	20.95265938	28.18073479	46.54064423
Echdc3	42.94985882	30.41188351	58.24596204	39.27270461	49.25650291	52.87898098	54.35135762	28.56804952	28.42951564	70.94960856	49.98050495	85.96737886	38.73836028	52.44665619	46.83122557	103.2287475	89.71875485	41.66661082	44.15368853	28.66550171	20.33638875	34.04807149	52.02597191	44.04739543
Gfi1b	304.3304282	1248.592563	665.4601163	782.3536156	1326.970188	1221.135538	831.7404726	1601.171156	822.1815923	1041.002015	2686.452141	756.7734412	1685.705617	999.0658114	1131.595328	1569.642599	2694.927099	1502.230129	354.0041343	480.3408394	647.7139816	1191.027732	519.5371362	762.1030493
Dido1	5482.856262	5790.195242	6286.195453	6552.340717	7025.947575	6655.373141	5346.197177	5075.590131	5912.202072	7004.438942	8101.527475	6833.104084	6720.518565	6040.823056	6224.730044	6880.97377	7336.751178	6842.996781	6106.377661	6392.406881	6023.638347	6681.27926	6978.706066	7025.14403
Gid8	3891.257209	4200.534826	4942.169879	5269.776864	5950.185552	5500.643766	5077.73441	6084.994547	4776.158627	4917.541835	9341.668754	4510.682318	5345.893719	4579.194933	4582.769931	5772.325304	6994.698425	4976.183807	3023.365725	3541.351576	3495.825226	4534.286444	3956.141614	4035.738721
Slc17a9	1349.852706	1328.459285	1981.818858	2991.959996	2696.300969	2846.856767	1060.674979	954.9890838	1770.590234	2508.924951	2638.033527	2800.452493	2083.654227	2256.925779	2910.22616	2904.545854	2875.486093	2319.19332	2068.251726	2558.202342	2312.247401	2789.32278	3206.823102	2595.471999
Usp6nl	2087.363138	3236.165473	2389.540593	2077.319376	2537.69503	2171.727452	2159.231207	2060.980715	2273.224071	2926.059719	3534.558835	2664.988745	3068.54769	2473.590654	2722.901258	3150.597937	3709.870513	3244.787318	2402.890207	2170.055954	2195.313165	2431.818029	2407.646367	2287.140231
Vps39	1268.861543	1346.365348	1370.236257	1321.836558	1363.420001	1444.948899	1215.493998	1081.504732	1393.046266	1551.105235	1471.301115	1568.253396	1446.232117	1422.937967	1492.864782	1411.264246	1351.388745	1494.045617	1519.041811	1461.165844	1573.01967	1415.614049	1578.843731	1489.300615
Ythdf1	3124.295444	3783.295153	3269.05462	3091.17525	2890.371591	2829.640354	3442.252649	3855.326301	3646.938266	2763.364927	2944.16412	2741.838371	3227.022801	3087.474465	3202.682385	2797.074829	2745.393898	2965.769835	3331.666918	3238.42695	3597.507169	3252.900369	3068.087177	2924.58084
Nkain4	25.76991529	4.831794577	50.96521679	0	0	1.229743744	31.2932059	2.720766621	0	0	0	0	5.869448528	12.89671874	4.778696487	4.242277294	4.485937742	0.744046622	1.549252229	0.774743289	7.117736062	7.857247267	23.84523713	2.493248798
Scn9a	6.135694116	6.537133839	7.280745255	4.133968907	6.895910407	0	0	0	6.823083753	0	0	3.90760813	8.217227939	7.738031242	10.51313227	16.96910917	8.971875485	6.696419596	4.647756687	2.324229868	0	2.619082422	4.335497659	0
Tsc1	1913.109426	2050.670463	2051.714013	2040.113655	2358.401359	2275.025926	2088.409741	2737.09122	2038.964862	2736.453006	3354.941395	2332.842054	2814.987514	2526.03731	2622.548632	2907.374038	2896.794297	2589.282244	2124.024806	2289.36642	2063.126638	2201.993547	2229.890963	2198.214357
Tmem87a	4782.159994	5124.26026	4891.204662	4012.016824	4446.877083	4337.306184	4728.568113	4168.214463	4431.592898	4707.139547	4818.433056	4995.225726	4042.876146	3984.226308	4350.525282	4089.555311	3820.897472	4078.119534	4626.067156	4663.179859	4398.760886	4191.841417	4629.588917	4282.570352
Spaca9	641.7936046	446.5146635	496.5468264	1031.425242	733.9218934	795.6442022	466.1040669	399.9526932	612.9403572	730.2916605	721.5935403	782.8241621	475.4253308	686.1054368	751.2110877	567.0510649	645.9750349	610.1182299	648.3620578	852.9923616	586.7048154	909.4763712	968.9837269	828.5896839
Ak8	401.2743952	342.2047453	495.0906774	830.9277502	823.5687287	821.4688209	270.1097773	259.8332123	586.7852028	988.4014434	777.8216084	970.3893523	503.5986837	668.9098118	728.2733446	875.3232149	801.8613714	716.5168968	541.463654	491.9619888	497.2247049	900.3095827	1025.345196	807.8126106
Gtf3c4	911.7641457	1066.689709	825.6365119	806.1239368	781.2081362	864.5098519	668.6863998	731.886221	766.4597416	747.4174281	880.9063998	806.2698108	954.3723306	830.5486866	1018.818091	924.81645	1025.036774	991.8141469	845.1170909	870.036714	811.421911	978.8820554	862.0414513	844.3802596
Xirp2	6.135694116	12.50582126	14.56149051	10.33492227	17.73234105	12.29743744	9.882065022	5.441533241	4.548722502	2.446538226	7.809453899	6.512680217	28.17335293	22.35431248	35.362354	25.45366376	35.88750194	23.8094919	10.07013949	14.7201225	13.21865269	15.71449453	14.45165886	12.46624399
Ddx31	1387.894009	1803.680493	1212.97216	997.3199987	1001.877269	1013.308845	1469.133667	1031.170549	1683.027326	1122.961046	998.0482083	1142.32411	1103.456323	1169.302499	1197.54134	1091.679357	1131.577796	1235.861439	1325.385282	1368.196649	1442.866782	1191.682502	1306.429961	1260.752809
B3galt1	68.7197741	70.77157939	307.2474498	28.93778235	63.04832372	59.0276997	154.8190187	141.4798643	179.6745388	111.3174893	28.11403404	612.1919404	763.0283086	372.2852809	205.4839489	615.1302076	326.3519708	35.71423785	98.37751654	29.440245	31.52140256	16.36926514	44.80014248	38.2298149
Cfap77	197.5693505	145.8065069	126.6849674	120.9185905	121.1709972	113.1364244	228.9345063	165.9667639	194.457887	154.1319083	190.5506751	164.1195415	224.2129338	241.598531	188.2806416	183.8320161	142.4285233	206.1009142	433.015998	358.706143	363.0045391	140.7756802	168.3618258	182.8382452
Ganc	1650.501717	1385.872374	1394.990791	1690.793283	1591.970174	1692.127391	1464.192634	1439.285542	1401.006531	1752.944639	1735.260656	1869.139222	1393.407081	1526.971498	1663.942117	1582.36943	1582.414539	1707.586997	1598.053674	1730.001765	1513.027323	1665.08165	1873.657572	1796.8013
Ttf1	3245.782188	2688.183124	2824.929159	2892.744742	2847.025868	2677.15213	2918.503203	2954.75255	2882.752886	2946.855294	2939.478448	3006.253188	2824.378632	2935.293184	2859.571978	2641.524661	2739.786476	2744.787988	2807.245039	2888.242983	2875.565369	2782.775074	2983.544973	3055.891943
Stk39	4969.912234	4234.641612	3931.602438	3719.538524	3864.665218	4401.252859	6149.938465	3470.337825	3313.744343	5444.770823	4468.569521	4987.41051	4425.56419	3279.205684	3348.910498	3082.7215	2689.319677	4120.530192	8235.824849	7147.006845	8542.300093	4697.979095	5148.40347	6069.398657
Gm52968	24.54277647	23.59052646	26.21068292	17.56936785	24.62825145	36.89231231	21.41114088	13.6038331	27.29233501	30.58172783	24.99025248	23.44564878	19.956125	24.07387497	17.20330735	16.96910917	21.30820428	26.04163176	32.53429681	25.56652855	22.37002762	32.73853028	30.34848362	36.56764904
Setx	7405.782799	7363.654935	8039.398911	9081.296196	9061.226275	9033.697542	6849.918071	6079.553014	6774.184987	10228.97632	8388.915379	10735.50207	8345.181917	8522.151741	8060.705234	8880.500468	7960.296524	9332.576778	10908.28494	10921.55615	9025.289326	9818.940002	11541.81735	10259.7188
Arfgap1	1868.932428	1804.817386	2099.766932	1999.807459	1940.706215	1903.643315	1691.48013	1897.734718	1924.109618	1778.63329	1989.848854	1883.467119	2074.26311	2094.427123	2094.98054	1821.351051	1880.729398	1933.77717	1719.669974	1793.530715	1828.241348	1882.465491	1919.180297	1904.842082
4932414N04Rik	6.135694116	3.126455314	11.64919241	0	3.940520233	4.918974975	4.941032511	4.081149931	10.23462563	6.116345566	4.68567234	3.90760813	4.695558822	5.158687495	7.645914379	5.656369725	7.850391049	3.720233109	3.873130572	3.873716447	5.084097187	3.273853028	7.225829432	7.479746394
Cers6	103370.4931	82116.63305	70480.52637	37393.81575	41143.95688	33758.92525	91860.38242	100118.7701	90089.72352	29981.10269	26745.81771	32939.834	39616.42978	39713.2959	42322.04757	30674.49302	30605.31025	28450.11068	27882.66699	26423.39463	50150.55147	33420.14648	34084.96001	29912.33691
Nostrin	442.9971152	568.730644	576.6350242	467.1384865	391.0966331	448.8564665	444.692926	523.7475745	581.0992997	338.8455443	426.3961829	419.416606	581.0754043	588.9501556	535.2140065	584.0201741	602.2371419	403.273269	367.1727783	348.6344802	313.1803867	398.1005282	379.3560452	325.7845096
Ntng2	5163.800168	3846.108483	5775.087136	6036.628096	6714.646477	5856.039708	4829.035774	5483.705124	4687.458539	5163.418927	5110.506632	5987.758191	4368.043595	4438.190808	4924.924599	4765.491493	4875.092841	3997.762499	3720.529228	4677.125238	4483.156899	5761.981329	6040.070822	5050.490982
Psmc3	10465.03988	11023.59721	9243.634176	9214.616693	9262.192807	8507.36722	9605.367201	10821.84923	10134.55374	8132.293064	11011.33	7386.681902	10791.56806	11245.93874	11818.67215	8900.297762	10218.96618	9374.243388	8939.959987	9780.359286	10495.61023	7583.553154	7332.771708	7683.361713
Med27	2683.752607	3044.883253	2820.560712	2521.721033	2457.899495	2429.973638	2513.338537	2213.343646	3015.803019	3219.644306	2623.97651	2859.066615	2780.944713	2563.867685	2694.229079	2683.947434	2666.889988	2947.912716	2973.015027	2902.963105	2891.83448	2637.415999	2879.493029	2941.202499
Col20a1	348.5074258	361.2477004	468.8799944	445.4351497	394.0520233	409.5046667	370.5774383	310.1673948	458.2837921	439.1536116	387.3489134	432.4419664	306.3852132	298.3440934	352.6678007	325.2412592	333.0808774	321.4281406	296.6818019	350.1839668	319.2813033	465.5419006	530.3758803	439.6428714
Spc25	3779.587576	4893.18679	4476.202183	5906.408075	6160.018254	6435.249011	3030.49994	5748.979869	3986.955273	5136.507006	9276.069341	4237.149749	6810.908072	5587.718338	5161.947945	7209.043214	9528.131765	6965.764474	3928.129027	4235.521563	3486.673851	5330.4875	4735.086027	4444.631524
Dnmt3b	530.1239717	808.3308103	476.1607397	514.6791289	511.2825002	564.4523784	635.7461831	523.7475745	579.962119	669.1282049	671.6130353	715.0922878	565.8148381	509.8502807	476.9139094	544.425586	570.8355777	656.9931671	828.8499425	898.7022157	728.0427171	787.0342679	647.4343171	796.1774495
Slc39a13	552.2124705	609.6587863	742.636016	535.3489734	527.0445811	548.4657097	495.7502619	390.4300101	660.7019435	537.0151407	501.3669403	561.3930347	444.9041984	516.7285307	625.0535005	531.6987541	494.5746361	484.3743508	428.3682413	463.2964871	518.5779131	419.7079582	522.4274679	484.5213498
Dnmt3c	9.817110586	43.7703744	2.912298102	1.033492227	3.940520233	3.689231231	4.941032511	6.801916552	11.37180626	4.893076453	14.05701702	6.512680217	8.217227939	5.158687495	4.778696487	7.070462156	7.850391049	4.464279731	18.59102675	15.49486579	21.35320818	18.98834756	3.612914716	10.80407812
Mapre1	12558.53872	13239.96981	11805.00036	11675.36168	11370.37113	10995.13881	10679.21827	11517.00511	11411.60758	9760.464254	11165.95719	10211.88258	10176.44986	10141.11983	10335.36476	9799.660548	11070.17286	10450.1348	9499.240042	9939.956403	9855.013987	10717.28527	10856.08614	10442.55705
Spi1	53428.39723	32392.91929	47102.05335	36390.29479	37664.47752	33099.78261	42097.59699	42257.58677	44560.42281	23425.60352	23528.32271	27651.53766	26401.95337	28048.64369	32957.71393	22445.88916	23509.67822	20460.53805	19434.59459	20928.91522	29855.85232	25057.41631	26236.98667	23119.06502
Efcab8	85.89971763	106.8679271	81.54434686	71.31096364	78.81040466	98.3794995	151.524997	130.5967978	80.73982442	90.52191437	93.71344679	76.84962656	115.0411911	154.7606248	133.8035016	106.0569323	131.213679	123.5117392	79.78648979	84.44701855	82.36237443	75.29861964	56.36146957	74.79746394
Celf2	38241.32715	38354.2169	39447.07779	45951.13138	44439.21693	45013.54	33916.89416	29752.94338	37996.61624	46309.29882	39654.84501	49205.90411	40901.83901	43935.68161	47455.32333	42381.76425	40357.7389	45663.62927	46456.65196	45328.68038	49087.97516	47307.17625	50375.59247	46383.56956
Abcb11	55.22124705	30.98032993	97.56198642	32.03825903	92.60222547	95.92001202	93.8796177	61.21724896	90.97445005	116.2105657	73.40886665	474.1231198	281.7335293	297.4843122	187.3249023	661.7952578	334.2023618	49.10707704	137.1088223	65.07843631	32.538222	43.86963057	53.4711378	54.85147356
Dhrs9	22270.11537	12743.71608	16434.09819	6681.527245	10654.18158	6506.574148	22256.05744	23689.71497	10899.8763	4669.218205	4118.705986	5864.017267	5341.19816	4477.740745	3914.708162	3242.513945	3373.425182	2906.246105	4017.21103	3126.863916	6628.645912	3973.148035	3780.553959	3583.629606
Bpifb2	0	3.694901735	0	11.36841449	8.866170524	6.148718719	0	0	5.685903128	8.562883792	7.809453899	13.02536043	4.695558822	7.738031242	3.822957189	14.14092431	8.971875485	10.41665271	6.97163503	3.098973158	6.100916624	3.928623634	5.058080603	8.310829327
Gata3	1143.693383	1328.743509	1760.484203	1673.223915	1373.271301	1603.585842	1533.367089	1061.098982	1319.129526	2319.318238	1371.340105	1995.485218	1021.284044	963.8147802	838.1833638	1446.616557	773.8242606	1238.093579	2182.896391	1929.885534	1538.447809	2098.539791	2329.607409	2430.086495
9230102O04Rik	0	3.126455314	0	0	0	6.148718719	0	0	4.548722502	0	0	0	0	0	0	0	0	2.976186487	3.098504458	3.098973158	5.084097187	2.619082422	0	4.155414663
Bpifb3	6.135694116	8.242473101	11.64919241	20.66984453	15.76208093	12.29743744	8.235054185	4.081149931	9.097445005	17.12576758	12.49512624	18.23550461	4.695558822	13.75649999	7.645914379	31.11003349	42.61640855	56.54754326	5.422382801	10.84640605	0	24.22651241	14.45165886	22.43923918
Taf3	4402.974098	5898.768508	4965.468264	4840.87759	5148.289684	4990.300112	4537.514856	3603.655389	5032.024268	5962.213657	5997.660595	5907.000957	5789.624028	5542.149932	5394.192594	5623.845599	5867.606567	6102.670392	6019.619536	6297.8882	5683.003835	5706.325828	6318.987838	5844.175183
Lrp2	13.49852706	9.947812364	23.29838482	5.167461133	3.940520233	4.918974975	16.47010837	9.522683172	0	13.45596024	4.68567234	6.512680217	21.1300147	36.11081246	16.24756806	15.55501674	38.13047081	9.672606084	4.647756687	6.972689605	5.084097187	3.928623634	18.06457358	1.662165865
Mybpc3	292.0590399	292.1814603	263.5629782	139.5214506	155.6505492	131.5825806	128.4668453	152.3629308	316.1362139	85.62883792	78.09453899	138.0688206	68.08560292	110.0519999	111.8214978	83.43145344	67.28906614	74.40466218	90.6312554	111.5630337	141.3379018	104.7632969	123.5616833	90.58803966
Bbs5	150.9380753	185.8819796	101.9304336	128.1530361	124.1263873	115.5959119	67.52744431	112.9118148	121.6783269	137.0061407	78.09453899	102.9003474	146.7362132	188.2920936	142.4051553	141.4092431	100.9335992	177.8271426	121.6163	120.8599531	104.732402	119.1682502	113.4455221	103.0542837
Klhl41	17.17994353	15.63227657	16.01763956	8.267937813	21.67286128	27.05436236	8.235054185	12.24344979	13.64616751	24.46538226	14.05701702	23.44564878	34.04280146	11.17715624	14.33608946	19.79729404	6.728906614	17.1130723	10.07013949	15.49486579	11.18501381	13.09541211	20.23232241	13.29732692
Rapgef1	9635.49404	8131.341826	8624.770829	6669.125339	6926.449439	6725.468535	7564.720774	6294.493577	8713.077953	8923.74818	6670.835521	7765.719891	6880.167564	6211.059743	6827.80154	6888.044232	6199.56596	7622.757641	7678.094047	7175.672347	7635.297155	6858.722094	7616.024222	8124.66675
Itih5	1061.475082	975.7382813	1336.744829	2862.773468	2399.776822	2770.612655	884.4448194	519.6664245	1055.303621	3054.502975	2630.224073	2998.437972	1322.973698	1604.351811	1774.807875	2121.138647	2351.752861	2055.800816	1984.592105	2340.499477	1945.175584	2635.451688	3136.732557	2778.310244
Fastkd1	457.7227811	592.0369472	470.3361435	375.1576783	411.7843643	343.0985045	632.4521614	384.9884768	536.7492553	469.7353394	365.4824425	505.3839848	400.2963896	361.9679059	404.2777228	362.0076624	351.0246283	370.5352177	568.575568	577.9584939	648.730801	462.9228182	511.5887238	464.5753594
Gm13420	0	2.273785683	0	0	0	4.918974975	0	0	4.548722502	0	0	0	0	2.579343747	0	4.242277294	0	0	2.323878343	0	0	1.964311817	2.890331773	5.817580529
Cdk5rap1	1158.419049	1265.361733	591.1965147	651.1001028	742.7880639	1042.822695	2111.467893	937.3041008	742.5789485	686.2539725	944.9439218	649.9654856	581.0754043	656.0130931	997.7918264	987.036517	1091.204356	592.261111	766.8798533	732.9071518	919.2047714	650.1872114	682.8408813	644.9203558
Snta1	85.89971763	63.38177592	163.0886937	120.9185905	127.0817775	151.2584805	26.35217339	28.56804952	76.19110191	106.4244128	110.8942454	139.3713566	129.1278676	150.4617186	246.5807387	162.6206296	144.6714922	108.6308068	85.98349871	44.93511079	78.29509668	72.02476662	89.60028496	84.77045913
Trub2	1559.693444	1600.176674	1620.693894	1864.419977	1905.241533	1845.845359	1521.838013	1697.758371	1531.782303	1677.101954	1803.983851	1917.333056	1454.449345	1772.868936	1706.950385	1432.475633	1575.685632	1611.604983	1636.010354	1833.042623	2012.285667	1770.499718	1755.153969	1633.909046
Sfmbt2	692.1062963	542.8663318	634.8809863	717.2436053	695.5018211	865.7395956	1012.911665	850.239569	666.3878466	704.6030092	612.2611857	932.6158071	469.5558822	651.7141868	562.9304461	599.5751908	654.9469104	674.1062394	581.744212	501.2589083	527.729288	720.2476662	836.7510482	685.6434195
Ppig	13375.81317	15142.55998	14236.76927	12194.17478	11658.02911	11640.75428	12612.80899	12862.4242	13590.44566	11740.93695	12793.44738	11746.27004	12673.31326	13057.49783	13306.75824	11660.60619	12580.8124	11953.10898	12946.32625	13544.06219	14140.90792	12206.8884	13039.00921	12097.24317
Coq4	1273.770099	1313.963902	1362.955512	2292.285759	2235.260102	2004.482302	1291.256496	1461.051675	1379.400099	1617.161768	1649.356664	2047.58666	1098.760764	1483.982436	1541.607487	1104.406189	1231.38991	1196.426968	1322.286777	1559.558242	1558.784197	1596.330736	1719.747405	1385.415249
Ccdc173	278.5605129	243.0108449	221.3346558	378.258155	325.0929192	291.4492673	275.0508098	282.9597285	239.945112	280.1286269	304.5687021	330.844155	261.7774043	295.7647497	293.4119643	298.373503	235.5117315	309.5233947	325.3429681	316.0952621	279.6253453	277.6227368	306.3751679	265.1154555
Slc27a4	3249.463604	2936.309986	4534.448145	5246.006543	4906.93282	4960.786262	3503.19205	5289.170311	3545.729191	3740.756948	3645.45308	4498.959494	3109.63383	3497.590121	4513.000962	2911.616316	3199.595095	2690.472585	2967.592645	3942.6686	3774.433751	4499.583602	4278.413607	3535.426796
Phospho2	1263.952988	1116.712994	1432.850666	1373.511169	1260.966474	1285.082212	1192.435846	1333.175644	1098.516484	1078.923358	1247.950733	1256.947282	1354.66872	1281.933842	1310.318577	1136.930315	1216.810613	1090.772348	1170.460059	1205.500558	1300.51206	1326.565247	1357.010767	1278.20555
Urm1	1451.705228	1584.544398	1459.061349	1418.984827	1256.040824	1211.297588	1577.836382	1546.755824	1570.446444	1368.838138	1393.206576	1362.452701	1560.099419	1558.783405	1615.199413	1213.291306	1175.315688	1348.956525	1716.57147	1650.203206	1746.895793	1268.290663	1303.53963	1442.759971
Cbfa2t2	2545.085919	3036.072333	2894.824313	3765.012182	3502.137357	3753.177906	2562.748862	2209.262496	2579.125659	4057.583648	3884.422369	3864.624441	3743.534271	3663.527902	3678.640556	3938.247421	3963.325995	4240.321698	3743.768011	3881.46388	3494.808406	4081.185185	4012.503084	4166.218742
Klhl23	213.5221553	779.0558197	299.9667045	459.9040409	499.4609395	505.4246787	192.7002679	277.5181953	330.919562	436.7070734	624.7563119	428.5343583	444.9041984	430.7504058	340.2431899	596.747006	835.5059045	585.5646914	322.2444636	447.8016213	326.3990394	697.9854656	602.6341746	502.8051743
Cercam	147.2566588	383.4171108	324.7212384	363.7892638	514.2378904	496.8164725	342.5782541	538.7117909	305.9015883	478.2982232	1093.323546	360.802484	480.1208896	392.9200308	327.818579	561.3946952	725.6004298	468.0053251	271.8937662	287.4297604	294.8776368	471.434836	250.0136984	334.9264219
Capn3	35.58702588	24.15897288	69.89515445	88.88033149	56.15241332	36.89231231	52.70434678	24.48689959	53.4474894	107.647682	65.59941275	98.9927393	72.78116175	72.22162492	59.25583644	76.36099128	61.68164396	102.6784338	109.9969083	113.1125203	59.9923468	62.85797814	98.99386322	86.432625
Necab3	66.26549646	137.5640338	93.19353927	105.4162071	97.52787576	125.4338619	60.93940097	68.01916552	104.6206176	111.3174893	153.0652964	119.833316	149.0839926	132.4063124	159.6084627	166.8629069	195.1382918	176.3390494	166.5446146	141.0032787	136.2538046	147.9781569	130.7875127	121.3381082
Ssb	17675.70761	18756.74232	15773.00652	15298.78543	14869.5531	14328.9741	18795.68767	17513.57474	16916.69899	13940.37481	16432.65289	14105.16281	17582.52001	16633.32804	15985.69549	15463.10073	16712.36106	16524.53142	16350.0334	17178.38296	16940.21183	14307.3925	14245.00014	14426.76863
1700003F12Rik	39.26844235	35.81212451	34.94757722	62.0095336	40.39033239	38.12205606	19.76413004	23.12651628	36.38978002	42.81441896	40.60916028	37.77354526	39.91224999	31.81190622	22.93774314	43.83686537	38.13047081	52.82731015	41.05518407	34.86344802	48.80733299	28.80990665	54.19372074	44.04739543
Prkcq	8947.069161	7283.219766	11528.33204	10321.48687	8627.76905	9932.640219	16162.11734	8162.299862	11306.98696	16986.3149	10024.21503	14520.67181	7208.856682	7358.00793	5665.622555	7788.821111	4077.717408	7034.960809	19352.48422	19016.07404	12136.7568	12192.48345	19516.24271	15668.40653
Mettl5	1758.489934	1673.506263	1606.132403	1672.190423	1638.271287	1710.573548	1920.414636	1984.79925	1690.98759	1475.26255	2030.458014	1443.209936	1551.882191	1402.303217	1316.053012	1588.0258	1759.609079	1526.783668	1334.680795	1373.619852	1451.001337	1503.35331	1348.339772	1457.719464
E2f1	1189.09752	1976.203982	1332.376382	2061.816992	1803.773137	1955.292553	1087.027152	1436.564776	1468.100188	1838.573477	2474.034995	1641.195415	2244.477117	2093.567342	2087.334625	2125.380924	2784.645854	2424.103894	1887.763841	1929.110791	1989.915639	1936.811451	1610.63738	1565.760245
Pxmp4	1736.401435	1624.335647	2139.082956	2719.118048	2456.914365	2582.461862	1609.129588	2056.899565	1980.96865	2307.085547	2872.317144	2351.077558	2236.259889	2383.313622	2092.113322	2671.220602	2912.495079	2343.002812	1629.813345	1905.093749	1590.3056	2309.375926	2441.607765	2264.700992
Zfp341	533.8053881	650.8711518	735.3552708	820.592828	984.1449281	1026.836026	879.5037869	1247.471496	733.4815035	990.8479816	1783.679271	859.6737886	876.8956101	869.2388428	834.3604066	1469.242036	1730.450484	987.3498672	515.9009923	533.0233831	594.8393709	818.463257	609.1374211	733.0151466
Zfp106	12468.95758	12112.74056	10797.34521	7945.488239	9370.557114	8260.188727	11677.30683	10933.40067	11012.45718	8073.576147	7895.357892	8895.01864	8255.966299	8823.934959	8835.809804	7186.417735	6936.381234	7726.180121	8506.943989	8815.80389	10245.47265	7946.29607	8340.774914	7908.585187
Chmp4b	22061.50177	14725.60453	16814.15309	11303.30448	12305.25956	11914.98713	35015.45039	37927.48669	23977.45349	11077.92509	12905.90351	12213.88048	17424.0449	17160.37395	19291.59772	11531.92378	10918.77246	10979.15195	15477.02977	16131.70477	21290.16538	11742.00127	12488.40101	11974.24289
Ubr3	7807.057194	8451.377161	8503.910458	9065.793812	10258.1593	10189.65666	8473.870756	8709.173953	8725.58694	10597.18033	12912.15108	10283.52206	10595.52848	9732.72374	10598.19307	10580.23957	10724.75566	9761.147632	8544.900669	9466.588253	9785.870265	9756.082023	9832.908691	9490.136008
Snap23	14918.32667	9090.310938	9869.778268	6610.216282	8682.936333	7026.755752	12273.52476	13667.77112	10206.19611	5499.817933	6127.297529	6183.138598	6821.473079	7276.328711	7521.66827	5036.99724	5285.556145	5047.612282	5739.979508	5317.837939	7789.85371	5209.354938	5088.429086	5480.991941
Myo3b	245.4277647	343.9100846	425.1955229	442.334673	541.821532	573.0605846	242.110593	194.5348134	353.6631746	733.9614679	584.1471517	582.2336114	218.3434852	208.0670623	207.3954275	388.8754186	284.8570466	443.4517866	464.0010426	443.1531615	294.8776368	417.7436464	492.8015673	743.8192247
Lrrc57	932.6255057	895.3031127	1103.760981	901.2052216	908.2899137	878.0370331	858.092646	975.3948335	880.1778042	707.0495474	940.2582495	798.4545946	863.9828233	920.8257178	957.650776	885.2218619	850.0852022	878.7190604	742.8664438	750.7262474	853.1115079	831.5586691	825.9123041	782.8801226
a	628.2950775	755.18107	758.6536556	753.4158332	951.6356362	965.3488389	762.5660175	881.5283851	856.2970111	974.9454832	1187.036993	910.4726943	813.505566	902.7703115	766.5029165	1015.318366	1103.540685	922.6178111	961.3110081	1142.746352	981.230757	1058.764069	1179.255363	1201.745921
Haus2	1208.731741	1612.682496	1266.849674	1243.291149	1220.576142	1228.514	1143.025521	1284.201845	1192.902476	1224.492382	1468.177333	1146.231718	1330.017036	1247.542592	1353.326845	1172.282625	1224.661004	1284.968516	1365.66584	1403.060097	1391.00899	1257.814333	1220.442591	1161.022857
Erich2	0	6.252910628	10.19304336	7.234445587	7.881040466	8.608206207	4.941032511	6.801916552	4.548722502	6.116345566	6.247563119	7.81521626	10.56500735	6.878249993	7.645914379	15.55501674	19.0652354	13.39283919	7.746261145	5.423203026	4.067277749	9.166788478	3.612914716	6.648663461
Stard9	466.3127528	568.730644	672.7408616	828.8607658	918.1412142	940.753964	293.167929	318.3296946	642.5070534	806.1343456	829.3640041	849.2535003	732.5071763	1047.213561	1405.892506	1006.833811	914.009815	941.9630232	673.9247196	512.8800576	929.3729657	751.0218846	876.4931101	748.8057223
Ahcy	400.0472564	401.3231731	304.3351517	327.6170359	259.0892053	312.3549109	375.5184708	340.0958276	310.4503108	266.6726667	301.4449205	278.7427133	489.5120072	399.7982808	388.0301547	377.5626791	403.7343968	466.5172319	481.8174432	470.2691767	476.8883161	377.8026394	289.0331773	286.7236118
Gad1	6.135694116	2.842232104	13.10534146	13.43539895	9.851300582	3.689231231	11.52907586	8.162299862	4.548722502	15.90249847	6.247563119	6.512680217	22.30390441	10.31737499	11.46887157	4.242277294	16.82226653	7.440466218	14.71789618	13.17063592	7.117736062	3.928623634	4.335497659	12.46624399
Cdan1	557.1210258	754.8968468	748.4606122	903.2722061	1003.847529	1035.444232	525.396457	647.5424557	601.5685509	963.9360611	1474.424896	883.1194374	858.1133748	647.4152806	688.1322941	882.3936771	1125.970373	1008.183173	825.751438	822.0026301	708.7231478	1106.562323	913.3448402	927.4885529
Itch	12497.18178	11736.42903	12763.14643	14337.63766	14589.77616	14593.36901	10835.6843	9623.351537	11693.62837	15371.59968	14528.70803	16428.88711	13030.17573	13461.59502	14673.46543	14078.70424	13641.73667	14071.40971	11916.84815	12539.22014	12559.75369	14479.59717	15495.79122	14849.78984
Dynlrb1	8166.608869	7169.246259	7576.343513	7975.459513	7188.494035	6884.105478	6968.502851	7020.938265	7912.502793	6276.593819	6534.951023	6364.191108	6631.302947	6999.479149	7397.422162	5854.342665	6030.22181	6723.205275	6708.262152	7061.785083	7247.888949	6777.530539	6534.317556	6864.745024
Map1lc3a	1594.053331	1576.301925	2098.310783	2194.103997	2124.925536	2030.306921	1075.498077	1448.808225	1536.331025	1217.152768	1633.737756	1740.188154	894.5039557	1003.364718	1128.72811	1235.916785	1319.987181	1075.891415	866.8066221	1223.319654	1138.83777	1705.022657	1728.4184	1697.071349
Pigu	2291.068183	2821.48381	2270.136371	2162.065738	2137.732226	2288.553107	2090.056752	1831.075936	2440.389622	2615.349364	2228.818143	2463.095658	2834.943639	2692.834872	3217.974214	2647.181031	2754.365774	2806.543858	2906.397182	2803.021221	2905.053133	2545.748115	2641.040657	2364.430943
Trp53inp2	1549.876334	1706.476155	2166.749788	3894.19871	3259.795363	3402.700939	1131.496445	1406.636343	1966.185302	2782.937232	2661.461889	3411.341898	1854.745735	2408.247279	2937.9426	2427.996704	2793.617729	2155.503063	1467.916487	2081.735219	1824.174071	3802.252907	3409.868909	2793.269737
Gorasp2	4713.44022	5301.047097	4320.394234	3406.390379	3226.300941	3248.982971	4012.118399	4034.896898	4848.938187	3217.197768	2744.2421	3252.4325	3507.58244	3483.833621	3764.657092	3112.417441	3110.997824	3395.828782	3657.009887	3545.225292	4114.051444	3529.868335	3732.863485	3344.277721
Ttbk2	203.7050447	256.0851126	282.4929159	240.8036888	284.7025868	258.2461862	181.1711921	187.7328968	211.5155964	302.1474709	340.49219	268.3224249	282.907419	202.0485935	242.7577815	267.2634695	256.8199357	241.8151521	213.7968076	214.6038912	164.7247489	250.7771419	239.1749542	255.9735433
Tlk1	9215.812563	10643.02234	10772.59068	11590.61532	13003.71677	12911.07957	10433.81365	10902.11185	10182.31532	14769.75127	19495.52071	13452.59226	12243.66963	10797.99271	10819.92459	14200.31619	15476.48521	12984.3576	10692.93888	11531.27912	10210.90079	13284.64082	13533.25594	12556.00095
Ncoa6	6312.402107	6296.39678	6624.022033	6317.737982	6582.639049	6361.464387	5463.134946	4583.131372	5785.975023	6752.445504	6244.439338	6848.734516	5700.40841	5540.430369	6040.272359	5729.902531	5841.812425	5662.194792	5796.527215	5848.537092	6209.716304	6703.54146	7253.287584	6809.062467
Ggt7	23.31563764	15.06383015	11.64919241	11.36841449	8.866170524	18.44615616	31.2932059	12.24344979	21.60643189	22.01884404	20.30458014	18.23550461	25.82557352	13.75649999	6.690175082	24.03957133	5.607422178	11.90474595	40.28055795	22.46755539	27.45412481	14.40495332	26.7355689	14.12840986
Ubr1	5933.216211	6908.045128	5729.946516	4811.939807	5790.594482	5445.305298	6265.229224	5859.170918	5855.343041	6233.779401	6422.494887	6243.055256	5680.452285	5116.558213	4939.260689	5612.532859	5423.49873	5794.635091	5478.930508	5554.134642	5163.409103	5324.594565	5673.72127	5661.336937
Pfkfb3	6862.1603	6314.018619	7122.025009	7767.727576	7807.155711	7537.099406	6080.76401	6187.023295	6251.081899	7821.582709	6606.797999	8238.540474	7693.67313	7311.579742	8148.633249	7814.274775	7647.402366	8087.042733	7113.391609	7210.535795	6861.497563	7717.781128	8358.116904	7438.192247
Tmem62	591.4809128	607.953447	662.5478182	591.1575537	649.2007084	608.7231532	749.3899308	604.0101898	651.6044985	664.2351284	726.2792126	617.4020846	570.5103969	607.8653431	582.0452321	636.341594	504.667996	623.5110691	702.5858858	737.5556115	641.613065	558.5193266	648.1569001	677.3325901
Mettl8	779.2331528	970.9064867	742.636016	985.9515842	917.1560842	930.9160141	861.3866677	617.6140229	835.8277598	1272.199878	891.8396353	1156.652007	875.7217204	1015.401655	982.4999977	1077.538433	953.2617702	1106.397327	1275.809211	1133.449432	966.9952849	1124.8959	1429.269062	1099.52272
Rbm17	6312.402107	6726.142274	5961.474215	5250.140511	5042.880768	4925.123694	6500.751773	6255.042461	5668.845418	4670.441474	4690.358012	4876.694946	5300.112021	5171.584213	5323.467886	4609.941326	4684.440487	4949.398128	5908.073375	6019.755359	6424.265205	5100.008247	5114.442072	5073.761304
Il2ra	3720.684912	2579.894081	2479.821834	747.2148799	912.2304339	929.6862703	5817.242276	3928.787	1607.973405	1373.731214	673.1749261	1318.166476	1368.755397	1193.376374	1218.567604	1001.177441	608.9660485	942.7070699	1983.042853	1418.554963	2269.540984	835.4872927	994.9967128	1038.022583
Acss2	1095.834969	1169.578511	1215.884458	1828.247749	1987.007327	2077.037183	2011.000232	1863.725135	1456.728381	2409.840153	2986.335171	2227.336634	1465.014353	1605.211592	1620.933848	1958.518017	1822.412208	1662.9442	2072.899482	2101.878544	1758.080807	1942.704387	2671.389141	2248.079333
Gss	538.7139434	847.2693902	637.7932844	855.7315637	1099.405145	1045.282182	968.4423721	961.7910004	840.3764823	966.3825994	1919.563768	769.7988016	858.1133748	953.4974052	962.4294724	1101.578004	1066.531698	813.2429577	741.3171916	890.1800395	875.4815356	864.2971994	658.9956442	801.1639471
Ccndbp1	5406.773655	5678.49552	5694.998939	8011.631741	8732.192836	8770.532381	12434.93182	13327.67529	7467.865168	7382.429098	12454.51708	6551.756298	8892.21452	7615.942304	6415.877903	9263.719517	9497.851685	6283.473721	3942.072297	5939.182057	6069.395222	6245.856807	4407.033371	4989.821928
Dcaf17	1564.602	1708.181494	1962.888921	1949.166339	1863.86607	1874.129466	1663.480945	1512.746241	1755.806886	2258.154783	1900.821079	2356.287702	1902.875213	1870.024217	1804.435793	2078.715874	1840.355959	2020.830625	2316.132082	2232.035417	1922.805556	2169.909787	2489.298239	2275.50507
Myh7b	8.589971763	24.7274193	16.01763956	18.60286008	31.52416186	17.21641241	8.235054185	19.04536634	14.78334813	19.57230581	42.17105106	7.81521626	14.08667647	8.597812491	6.690175082	18.38320161	25.79414202	18.60116555	7.746261145	6.197946315	9.151374936	14.40495332	14.45165886	11.63516106
Cybrd1	23.31563764	14.21116052	29.12298102	16.53587563	8.866170524	12.29743744	26.35217339	16.32459972	23.88079314	26.91192049	15.6189078	28.65579295	9.391117645	19.77496873	11.46887157	19.79729404	11.21484436	8.18451284	12.39401783	19.36858224	22.37002762	20.29788877	19.50973947	15.79057572
Odf2	4366.159933	5986.59348	5307.663291	6145.14478	6471.319352	6097.069482	3761.772752	5508.192023	4661.303384	6593.42052	8663.808156	5600.904986	7782.888748	7095.774649	6609.892981	7366.007474	8964.025094	8127.965297	5938.283794	6082.509565	5658.600169	6387.942028	6048.019235	5846.668431
Epb42	3999.245425	5896.210499	6615.285139	9180.511449	15166.07725	14838.08801	15325.43584	23665.22807	10241.44871	13156.25931	33855.54454	7632.861214	17386.48043	12384.28911	10617.30785	20910.18478	25120.12987	13504.44619	2240.993349	5317.837939	6271.74229	9558.996071	3379.520425	5483.48519
Gle1	1756.035656	2024.521928	1613.413149	1955.367293	1804.758267	1799.115097	1579.483393	1618.856139	1622.756753	1886.280972	2055.448266	1682.876568	2152.91372	2022.205498	1827.373537	1835.491976	2035.494251	1985.116387	2158.108355	2148.363142	2152.606749	2023.241171	1893.167311	1880.740677
Tgm7	0	1.989562473	4.368447153	3.10047668	6.895910407	0	0	0	4.548722502	3.669807339	10.93323546	3.90760813	0	0	5.734435784	0	0	4.464279731	3.098504458	3.098973158	0	2.619082422	2.890331773	3.324331731
Lcmt2	438.0885599	427.4717084	444.1254606	445.4351497	410.7992343	411.9641542	426.5758068	432.6018927	438.9517215	376.7668868	406.0916028	368.6177003	444.9041984	453.9644995	428.1712052	376.1485867	394.7625213	440.4756001	412.1010929	374.9757521	388.4250251	378.45741	377.1882964	413.0482175
Kcnq2	11.04424941	10.51625878	10.19304336	22.73682899	15.76208093	22.13538739	9.882065022	16.32459972	13.64616751	3.669807339	17.18079858	23.44564878	38.73836028	65.34337493	38.22957189	50.90732752	68.41055057	28.27377163	10.07013949	14.7201225	9.151374936	20.95265938	23.12265418	21.60815625
Il15ra	3697.369275	2305.334459	1906.099108	574.621678	529.9999713	641.9262343	3901.768673	3843.082852	2484.739667	538.2384098	510.738285	709.8821436	1580.055544	1113.416718	1371.485892	759.3676355	667.2832392	696.427638	1422.988172	1249.660926	2030.588416	611.5557456	593.9631793	733.8462296
Trpc4ap	8885.712219	8239.346646	8637.876171	7835.938063	8086.932648	7726.479942	7951.768321	7918.791249	7715.770545	8016.082498	7823.510916	8393.542263	7052.729351	6885.128243	6992.188699	6800.370502	6732.271067	6805.79445	7294.65412	7650.589983	7311.948574	7774.0914	8387.742805	7849.578299
Edem2	2849.416348	2697.278267	2736.104067	2541.357385	2399.776822	2309.458751	2271.227944	2201.100196	2700.803986	2245.922092	1988.286963	2478.726091	2279.693808	2501.103654	2444.781123	2044.777655	1941.289558	2100.443613	2566.336317	2389.308305	2802.354369	2294.316202	2520.369306	2371.91069
Procr	40.49558117	26.71698178	40.77217343	31.0047668	14.77695087	17.21641241	36.23423841	77.54184869	13.64616751	18.3490367	28.11403404	13.02536043	18.78223529	27.51299997	50.65418276	16.96910917	13.45781323	26.78567839	23.23878343	33.31396144	18.30274987	18.98834756	10.11616121	23.27032212
Mmp24	6.135694116	7.10558026	8.736894306	11.36841449	4.925650291	12.29743744	4.941032511	9.522683172	5.685903128	0	0	0	0	14.61628123	7.645914379	7.070462156	7.850391049	6.696419596	8.520887259	3.098973158	7.117736062	15.05972393	6.503246489	9.141912259
BC029722	817.2744563	802.3621229	735.3552708	824.7267969	709.2936419	684.9672653	714.8027032	692.435105	738.030226	757.203581	641.9371105	700.7643913	601.0315293	706.7401868	786.5734417	581.1919892	547.2844046	645.8324677	866.8066221	887.0810664	816.5060082	812.5703215	805.6799817	804.4882788
Ppdpf	3578.336809	3308.926615	3570.477473	4607.308346	3938.549973	3624.054813	4997.030879	3562.84389	4093.850252	4581.142829	5076.145034	4883.207627	2746.901911	2879.407403	2469.630344	3321.703121	3093.054073	3033.478077	4172.910879	4118.535327	3667.667711	4104.102156	4711.24079	4605.861613
Fbh1	2173.262856	2270.090781	2198.785067	2540.323893	2266.784264	2202.471045	2103.232839	2123.558347	2499.523015	1963.346927	1896.135407	2124.436287	2047.263647	2189.862841	2343.472757	2017.909899	1990.634873	1938.24145	1923.396642	1954.677319	2173.959957	2495.330778	2387.414044	2199.04544
Ptk6	6.135694116	7.38980347	0	0	0	4.918974975	0	2.720766621	0	0	0	3.90760813	7.043338234	7.738031242	4.778696487	9.898647018	0	8.18451284	5.422382801	6.197946315	9.151374936	2.619082422	3.612914716	0
Eif6	8392.402412	7063.799448	6677.899548	6147.211764	5233.995999	4703.76982	8361.874019	8413.970774	8185.426143	4123.64018	4615.387254	4377.823642	6086.618124	6435.462649	6450.284518	4397.827461	4550.98384	5029.011117	6112.574669	6383.109961	7278.393533	4718.931755	4608.634012	5009.767918
Srms	3.68141647	6.252910628	36.40372628	10.33492227	16.74721099	11.06769369	26.35217339	47.61341586	17.05770938	9.786152905	39.0472695	9.117752304	11.73889706	9.45759374	6.690175082	29.69594105	22.42968871	10.41665271	13.16864395	9.296919473	4.067277749	13.75018272	13.00649298	16.62165865
Fndc11	8.589971763	3.126455314	4.368447153	10.33492227	7.881040466	0	6.588043348	5.441533241	2.274361251	12.23269113	23.4283617	11.72282439	3.521669117	4.298906245	5.734435784	14.14092431	10.09335992	7.440466218	3.873130572	5.423203026	0	5.89293545	5.780663546	9.141912259
Adal	546.0767764	617.0485897	575.1788752	579.7891392	608.810376	655.4534154	550.1016195	473.413392	543.572339	698.4866636	666.927363	715.0922878	678.5082498	628.5000931	539.0369637	657.5529805	626.9097995	722.4692698	745.9649483	746.852531	660.9326343	663.2826235	729.0861897	697.2785805
Zscan29	1909.428009	1604.155799	2185.679726	2419.405303	2423.419943	2454.568513	2529.808646	2448.689959	2068.531558	2206.77748	2155.409276	2343.262342	2015.568625	1980.935998	2233.562738	1979.729404	2094.932926	1793.896405	1912.551877	2152.236858	2036.689333	2590.272516	2630.201913	2332.849792
Ankrd16	1424.708174	1429.642748	1431.394517	1556.439293	1504.293599	1538.409423	1373.607038	1069.261282	1289.562829	1485.048703	1416.634937	1690.691784	1229.062522	1347.277217	1340.902234	1308.035499	1373.818434	1389.135043	1505.873167	1573.503621	1584.204683	1553.115876	1771.773377	1700.39568
Helz2	3528.024117	1828.407912	1304.70955	868.1334704	834.4051593	812.8606147	8720.922382	11546.93354	6494.438553	1020.20644	821.5545502	972.9944244	5551.324418	3669.546371	4781.563705	1250.057709	1045.223494	1674.848946	3980.028976	3665.310502	5051.558965	1893.596591	1656.882689	1520.050684
Itga8	24.54277647	31.26455314	101.9304336	333.8179892	212.7880926	414.4236417	26.35217339	47.61341586	69.36801816	358.4178501	304.5687021	528.8296336	83.3461691	159.0595311	182.5462058	421.3995445	368.9683793	342.261446	108.447656	134.0305891	75.24463836	323.4566792	388.7496235	295.0344411
Gmeb2	3941.5699	4559.508741	4134.007156	3946.906814	4518.791577	4050.775892	4143.879266	4441.651508	3975.583467	4352.391505	5536.902815	4226.729461	4753.079418	4204.330308	4259.730048	4249.347756	4796.588931	4469.488057	3461.02948	3759.829184	3976.78082	3984.279135	3763.211968	3979.225082
Stmn3	26.99705411	23.87474967	21.84223577	28.93778235	28.56877169	20.90564364	29.64619506	27.20766621	45.48722502	9.786152905	6.247563119	23.44564878	12.91278676	19.77496873	28.67217892	48.07914266	54.95273734	37.20233109	19.36565286	6.197946315	14.23547212	21.60742998	17.34199064	19.11490745
Tubgcp4	2087.363138	2492.353332	2405.558232	2388.400536	2494.349307	2624.273149	2205.347511	1924.942384	2323.260018	2671.619743	2880.126598	2585.534046	2812.639735	2703.152247	2741.060305	2816.872123	2867.635702	2876.48424	2634.503415	2739.492271	2557.300885	2692.41673	2640.318075	2609.600409
Mindy3	6656.000978	7051.009403	6654.601163	5511.614045	5848.717156	5592.874547	6299.816451	5668.717254	6549.023223	5996.465193	5177.667935	6387.636757	5394.023197	5316.887244	5995.352612	5580.008733	5066.86668	5351.183304	5966.94496	6173.929273	7021.138215	6196.094241	6882.602534	5985.459281
Pter	396.3658399	571.0044297	297.0544064	257.3395644	269.9256359	298.8277297	350.8133083	336.0146776	310.4503108	330.2826605	249.9025248	427.2318222	387.3836028	337.0342496	288.6332678	524.628292	465.4160408	311.0114879	360.9757694	297.5014231	319.2813033	356.1952094	280.362182	295.0344411
C1ql3	12.27138823	6.252910628	21.84223577	24.80381344	28.56877169	22.13538739	14.82309753	0	28.42951564	26.91192049	37.48537872	32.56340108	12.91278676	8.597812491	8.601653676	15.55501674	8.971875485	15.62497906	13.16864395	21.6928121	11.18501381	24.88128301	53.4711378	63.16230288
Trp53bp1	1618.596108	2309.882031	2259.943327	2527.921986	3679.460767	3378.106064	2656.62848	3653.989572	2231.148387	3474.084281	6238.191775	2667.593817	2515.645639	2459.834154	2186.731512	3881.683724	4452.293209	3098.210133	2065.153221	2204.919402	2009.235208	2822.06131	2116.445441	2550.59352
Rsu1	9386.384859	8393.111403	9785.321623	11507.93594	11075.81724	10638.51313	7836.477562	6476.78494	9911.666333	9476.665819	9172.98455	10277.00938	6638.346285	8125.792585	8352.20572	8659.902049	9085.145413	7748.50152	6365.102783	7230.67912	6918.439452	10104.41999	10619.80152	9759.406878
Map1a	11.04424941	19.0429551	30.57913007	27.90429012	25.61338151	18.44615616	16.47010837	21.76613297	21.60643189	30.58172783	56.22806807	27.35325691	45.78169852	38.69015621	32.49513611	31.11003349	54.95273734	40.9225642	42.6044363	55.00677355	38.63913862	23.5717418	18.78715652	34.07440024
Dync1i2	16432.61598	15211.342	15452.65373	14319.0348	14522.78732	13395.5986	14421.22689	16989.82716	14207.93474	12411.28842	13541.59306	13205.11041	14270.97715	14761.58427	18189.63031	13975.4755	15098.54496	13805.78507	10184.78415	11107.49454	11277.54438	11299.37634	12082.30939	11496.37021
Cubn	89.5811341	52.29707071	104.8427317	54.77508801	79.79553471	59.0276997	97.17363938	69.37954883	67.09365691	28.1351896	39.0472695	48.1938336	58.69448528	63.62381243	65.94601152	49.49323509	69.53203501	57.29158988	52.67457579	44.93511079	62.02598568	26.84559483	36.8517301	31.58115144
Trdmt1	1244.318767	1147.693324	977.0760132	910.5066517	937.8438154	862.0503644	899.267917	935.9437175	1014.365118	863.6279939	765.3264821	780.21909	692.5949263	865.7997178	853.4751925	838.5568117	777.1887139	807.2905847	862.9334915	893.2790127	822.6069248	904.2382063	940.0804091	899.2317332
Slc25a12	5507.399039	6126.999746	5045.556462	5711.078045	5172.917936	5357.993492	6675.334922	6810.078851	6008.862426	5571.99081	5338.542685	5637.375996	6105.400359	6044.262181	6604.158545	5297.190247	5260.883487	5549.843752	5944.480803	6082.509565	6606.275885	6327.048362	6613.079096	6020.364764
Hat1	5801.912357	7098.474679	5151.855343	5213.968284	5029.088947	5141.558593	5782.655048	6112.202213	5108.21537	4599.491865	6141.354546	4683.919612	6635.998506	6815.485962	6468.443565	5387.692163	6393.582767	6636.15182	6551.01305	6432.693532	6520.863052	5485.668134	5001.719133	4833.578336
Vim	97778.42144	65581.09512	77177.35585	69474.44795	58906.83696	53236.83641	68283.42229	65849.35414	86797.58561	44156.34518	41494.75235	45451.99523	47884.13498	60823.5049	65642.08642	45065.71169	43449.67149	47742.49554	47493.87633	47315.12217	55997.26323	48750.29067	47210.67918	47307.73378
St8sia6	326.418927	158.3123282	417.9147776	1043.827149	717.1746824	983.794995	477.6331427	280.2389619	313.8618527	1587.803309	616.946858	1828.760605	262.9512941	374.0048434	264.7397854	476.5491493	347.660175	465.7731853	828.0753164	1090.838551	249.1207622	1300.374423	2182.923071	1175.98235
Metap1d	1505.699336	2448.867181	1601.763956	1522.33405	1678.661619	1414.205305	1521.838013	1501.863175	1754.669705	1770.070407	2255.370286	1654.220775	2016.742514	1715.263592	1796.789879	2150.834588	2292.314186	2125.741199	1987.69061	1811.349811	1815.022696	1736.451646	1680.005343	1645.544207
Dlx1	3.68141647	3.979124945	0	10.33492227	13.79182081	8.608206207	0	6.801916552	10.23462563	13.45596024	15.6189078	20.84057669	18.78223529	10.31737499	3.822957189	15.55501674	14.57929766	20.83330541	10.07013949	13.17063592	5.084097187	15.05972393	5.780663546	17.45274159
Hacd1	1146.147661	2000.647178	914.4616041	1261.894009	1090.538974	1090.782701	1100.203239	1080.144348	1383.948821	928.4612569	1126.123252	952.1538477	530.5981469	645.6957181	497.9401739	866.8386603	1064.288729	863.8381279	769.9783578	906.4496486	694.4876757	1259.123875	1117.11323	951.5899579
Stam	2581.900084	2938.015326	2709.893384	2700.515188	3108.085334	3089.116284	2666.510545	3305.731444	2679.197554	2841.65415	4026.55443	2700.157218	3383.150132	2744.421747	2825.165363	3219.888466	3473.237297	2963.537695	2247.190358	2469.881607	2353.936997	2967.420385	2754.48618	2531.478613
Tmem236	15.9528047	31.83299956	23.29838482	16.53587563	20.68773122	28.28410611	34.58722758	36.73034938	35.25259939	15.90249847	53.10428651	16.93296856	22.30390441	25.79343747	27.71643962	29.69594105	39.25195525	17.85711892	10.8447656	10.84640605	24.4036665	18.98834756	11.56132709	8.310829327
Mrc1	643.0207434	1601.882014	120.8603712	48.57413465	75.85501448	86.08206207	232.228528	187.7328968	186.4976226	118.657104	37.48537872	183.6575821	111.519522	290.6060622	592.5583644	188.0742933	178.3160253	103.4224804	102.2506471	57.33100342	85.41283274	49.10779542	81.65187258	85.60154207
Slc39a12	9.817110586	9.095142732	8.736894306	2.066984453	6.895910407	0	0	12.24344979	9.097445005	4.893076453	0	11.72282439	16.43445588	14.61628123	26.76070033	18.38320161	13.45781323	11.16069933	3.098504458	5.423203026	4.067277749	6.547706056	4.335497659	2.493248798
Itga6	1208.731741	1589.091969	1485.272032	2551.692308	2250.037053	2468.095694	1495.48584	876.0868518	1602.287501	3076.52182	2196.018436	3126.086504	1866.484632	1971.478404	1944.92947	2251.23515	1924.467291	2134.669758	3050.477639	3552.972725	1820.106793	3137.660742	4470.62067	3479.744239
Pdk1	3265.416409	3432.847935	1850.765444	1796.20949	1967.304726	1667.532517	3154.025753	3153.368513	2832.716938	2073.441147	1649.356664	1793.592132	1696.270625	1937.087154	1905.744159	1643.175405	1379.425856	1822.914223	2765.415229	2599.263736	2083.463027	1920.442186	2268.910442	2127.572308
Ppip5k1	611.115134	730.7378739	669.8285635	733.7794809	761.505535	809.1713834	592.9239013	662.5066721	632.2724278	901.5493364	916.8298878	831.0179957	858.1133748	816.7921866	744.5209126	848.4554587	952.1402858	935.2666036	732.0216782	736.0061249	651.7812593	818.463257	782.5573275	811.1369423
Cacnb2	2275.115378	3605.087201	3117.615118	4004.782378	3348.457068	4471.348252	2407.929844	2590.169823	4599.89563	5597.679462	5352.599703	5607.417667	4162.612896	3646.332277	3565.863318	4294.598713	4853.784637	5282.731015	4408.397218	4280.456674	3979.831278	5282.034475	6466.394759	5179.308836
Ckmt1	7.36283294	2.842232104	0	0	2.955390175	0	0	0	0	0	0	0	2.347779411	3.439124996	0.955739297	7.070462156	7.850391049	1.488093244	0	0	0	0	8.670995319	0
Strc	0	2.842232104	0	0	0	0	0	9.522683172	4.548722502	3.669807339	6.247563119	7.81521626	4.695558822	2.579343747	3.822957189	4.242277294	0	0	3.098504458	3.873716447	0	3.273853028	5.058080603	4.986497596
Catsper2	397.5929787	412.6921015	311.6158969	243.9041655	319.1821389	309.8954234	401.8706442	300.6447116	314.9990333	353.5247737	324.8732822	313.9111865	376.8185955	395.4993746	405.2334621	434.1263764	373.4543171	372.7673575	452.3816509	432.3067555	453.5014691	286.7895253	314.3235803	334.9264219
Rtel1	762.0532093	1068.395048	712.056886	750.3153566	784.1635263	751.3734275	670.3334106	666.5878221	701.640446	852.6185719	913.7061062	748.9582249	943.8073233	834.8475929	858.253889	882.3936771	973.4484901	997.0224732	1137.151136	1059.84882	1065.62677	923.2265539	890.944769	811.1369423
Madd	3019.988644	3231.333679	3403.020332	4006.849363	3715.91058	3839.259968	3259.434446	2648.666305	3651.486989	4679.004358	3959.393127	4660.473963	3808.098205	3968.750246	4266.420223	4031.577521	3511.367768	4147.31587	4866.975877	4878.558493	4119.135541	4546.072315	5475.733544	4664.037418
Nsun6	1429.616729	1339.543991	1199.866818	1243.291149	1238.308483	1214.986819	1202.317911	1325.013344	1249.761508	1344.372755	1369.778214	1299.930971	993.1106909	1111.697155	1148.798635	1064.811601	1056.438338	1165.921056	1309.118133	1357.350243	1267.973838	1022.096915	1317.991288	1299.813707
Pdia3	27366.4229	23516.62843	20307.45467	16188.62224	16257.60135	15823.11275	27206.97202	21680.42882	22789.09974	15227.25392	15261.23481	16250.43968	19467.78688	20596.05982	22221.8944	13066.21406	13316.50619	14712.7779	23154.34919	23239.19971	28955.96712	15304.60814	16242.94198	15222.94608
Ell3	3.68141647	1.136892842	5.824596204	0	3.940520233	4.918974975	0	0	4.548722502	3.669807339	0	11.72282439	10.56500735	12.03693749	13.38035016	14.14092431	5.607422178	15.62497906	7.746261145	3.873716447	10.16819437	5.238164845	5.058080603	10.80407812
Arl5b	2028.460475	1731.487798	1971.625815	1530.601988	1537.788021	1385.921199	2070.292622	1870.527052	1837.683891	1697.897529	1433.815736	1725.860257	1243.149198	1250.121936	1273.044744	1320.762331	1196.623893	1360.117225	1475.662748	1414.681246	1408.294921	1450.316891	1630.869703	1559.942665
Serinc4	31.90560941	29.27499067	48.05291868	50.64111911	43.34572256	45.50051852	23.05815172	39.451116	19.33207063	44.03768807	39.0472695	41.68115339	38.73836028	61.90424993	46.83122557	48.07914266	43.73789299	46.87493717	38.73130572	46.48459736	40.67277749	36.01238331	59.25180134	63.16230288
Malrd1	15.9528047	11.36892842	23.29838482	13.43539895	11.8215607	13.52718118	19.76413004	6.801916552	10.23462563	11.00942202	14.05701702	14.32789648	22.30390441	22.35431248	31.53939681	38.18049564	17.94375097	20.83330541	10.07013949	10.84640605	9.151374936	9.821559084	13.72907592	14.95949279
Serf2	67998.21648	68508.02574	68112.82801	74574.73209	70831.83631	66559.88013	67305.09785	63561.18941	71287.57906	59541.40081	71145.68691	67606.83079	47408.70965	52183.56313	46757.63364	50282.29867	55307.12643	50812.4319	52963.51133	58492.34361	55504.10581	60849.79669	65257.18818	63403.31693
Arfrp1	2439.551981	2068.292302	2102.67923	2150.697324	1975.185767	1906.102803	2402.988811	2122.197964	2150.408563	1841.020015	1752.441455	1785.776915	1859.441294	1900.11656	2010.875482	1624.792203	1762.973533	1798.360685	2280.499281	2278.520014	2439.34983	1980.681082	2073.090464	2157.491293
Hypk	5528.260399	5916.674571	5501.331115	5014.504284	4842.899366	4214.33181	5688.775431	5143.609296	5608.574845	4241.074015	5090.202052	4423.412403	5151.028028	4950.620432	4527.337052	4568.932645	5044.436991	4692.702044	3861.511181	4252.565916	4350.970372	3523.975399	3216.939263	3524.622717
Mfap1b	2740.200992	2237.973559	2862.789034	2990.926504	2894.312111	3003.034222	2147.702131	2637.783239	2622.338523	2504.031875	2777.041807	2737.930763	2493.341735	2483.908029	2480.143477	2266.790167	2441.471616	2433.7765	2241.767975	2399.379967	2465.787136	2518.247749	2737.144189	2744.235844
Nr1h3	228.2478211	224.5363362	279.5806178	111.6171605	113.2899567	118.0553994	192.7002679	185.0121302	229.7104864	144.3457553	151.5034056	147.1865729	609.2487572	453.9644995	1365.751456	243.2238982	185.0449319	152.5295575	253.3027394	110.7882904	490.1069688	122.4421032	109.1100244	117.1826935
Mfap1a	3085.027002	2698.983606	3111.790522	3380.553073	3459.776764	3684.312256	2636.86435	2749.33467	2726.95914	3053.279706	3204.99988	3248.524892	2978.158183	3025.570216	3134.824895	2905.959946	2992.120474	2970.234114	2790.977891	2981.986921	3006.735076	3141.589366	3347.004193	3241.223437
Plxdc2	4367.387072	2472.74193	2759.402452	2401.835935	2515.037039	2787.829067	4697.274907	3965.51735	4106.359239	4116.300566	3331.513033	3911.515738	1673.96672	2015.327248	2067.2641	2368.604822	1673.254778	2212.794653	2918.016573	2408.676887	2654.915551	2921.586442	3989.38043	2844.796879
Zgpat	1005.026696	769.6764537	1000.374398	1030.39175	889.5724426	940.753964	1101.85025	778.1392535	1043.931814	912.5587584	960.5628296	1027.700938	798.2449998	914.807249	795.1750954	886.6359543	789.5250427	819.9393773	1052.71689	1000.193587	963.9448266	954.655543	1070.867922	1249.117648
Rapgef4	1379.304037	1051.625878	1642.53613	2140.362401	1639.256417	1966.360246	1879.239365	863.8434021	1685.301687	3344.417755	1639.985319	3055.749558	1340.582044	1677.433217	1303.628402	2306.384755	1764.095017	1580.355025	2665.48846	2317.257179	961.9111877	2110.325662	3852.08967	2317.059216
Lime1	17.17994353	4.263348156	10.19304336	6.20095336	9.851300582	4.918974975	13.1760867	12.24344979	4.548722502	0	7.809453899	6.512680217	5.869448528	2.579343747	1.911478595	0	4.485937742	3.720233109	23.23878343	19.36858224	18.30274987	7.202476662	24.56782007	16.62165865
Wdr76	2316.838098	3349.002088	2425.944319	3406.390379	3391.80279	3614.216863	2147.702131	2492.222225	2633.710329	3283.2543	4420.150907	3291.508582	4868.120609	4493.216808	4397.356507	4594.386309	5073.595587	5433.772479	4643.10893	4507.456458	3729.693696	3927.314092	3482.849786	3286.101916
Zbtb46	454.0413646	900.9875769	939.2161379	355.521326	367.4535117	413.1938979	574.8067821	511.5041247	709.6007104	491.7541835	604.4517318	563.9981068	1017.762375	546.8208744	723.4946481	1025.217013	938.6824726	770.0882536	555.4069241	557.0404251	454.5182885	464.88713	321.5494097	409.7238858
Nebl	379.1858964	535.1923052	585.3719185	1393.147522	1437.304755	1769.601247	531.9845003	216.3009463	761.9110191	2198.214596	1810.231414	2515.1971	213.6479264	294.0451872	237.979085	1091.679357	838.8703578	816.2191441	683.9948591	680.9993514	380.2904696	1378.292125	1575.953399	1942.240814
Acp2	1324.08279	1369.103204	1326.551785	685.2053463	553.6430927	759.9816337	882.7978086	839.3565025	1373.714196	612.8578257	613.8230765	648.6629496	1327.669257	1565.661655	3607.915848	779.1649296	716.6285543	640.6241414	797.0902718	662.4055124	1569.969211	644.9490465	755.0991757	621.6500336
A930004D18Rik	11.04424941	14.49538373	11.64919241	11.36841449	10.83643064	20.90564364	8.235054185	16.32459972	2.274361251	11.00942202	10.93323546	14.32789648	15.26056617	20.63474998	16.24756806	26.86775619	12.33632879	14.13688581	18.59102675	24.01704197	20.33638875	17.67880635	15.89682475	14.12840986
Skida1	15.9528047	26.14853536	8.736894306	13.43539895	17.73234105	27.05436236	13.1760867	13.6038331	12.50898688	23.24211315	14.05701702	23.44564878	23.47779411	23.21409373	19.11478595	29.69594105	21.30820428	43.15470407	20.14027898	28.66550171	12.20183325	22.26220059	11.56132709	24.10140505
Ddb2	1173.144715	1152.240895	1250.832035	1490.295791	1325.985058	1365.015556	1139.731499	820.3111361	1124.671639	1598.812731	1421.32061	1602.119333	1222.019184	1372.210874	1292.15953	1593.68217	1149.521546	1411.456442	2030.295046	1984.117564	1408.294921	1653.95055	2005.167667	1782.672891
Map3k20	2014.961948	4812.183175	3417.581823	3151.117799	3950.371533	3624.054813	2323.932291	3357.42601	3287.589189	3560.936388	6536.512914	2806.965173	4780.078881	3595.605184	3479.846782	4652.364099	5944.988993	4481.392803	1783.963942	2228.936444	2450.534844	3624.810073	2925.738337	2779.97241
Mllt10	15691.42413	17981.66563	17080.62837	18907.74029	19638.56771	19925.53788	15411.0804	15370.97102	16718.82956	21475.71255	22341.28571	21024.23428	20081.73119	18579.87279	18696.17213	21068.56313	21885.76876	21973.18484	19362.55436	19521.20666	18864.0342	21280.04468	21397.12611	20289.22764
Cdca7	2584.354362	4309.960762	2344.399972	4033.720161	3461.747025	3889.679462	2356.872508	2530.312957	2994.196587	3214.751229	3525.18749	3180.793018	3808.098205	3846.661308	3451.174603	3658.257119	4314.350624	4034.96483	4488.958333	4542.319906	4035.756347	4147.317016	3765.379717	3404.946775
[truncated: 16,216 more rows]
