# Supplementary material for: Tissue-resident macrophage and dendritic cells drive type I IFN immunity to enteroviruses in the liver
Source: PLoS Pathog. 2026 Jan 27;22(1):e1013891. doi: 10.1371/journal.ppat.1013891 (PMC12858076; doi:10.1371/journal.ppat.1013891)
Supplement: S3 Table — List of differentially expressed genes between Wt-infected livers and Wt-uninfected livers with a log2fold change greater than 4. List of differentially expressed genes between Wt-infected livers and Ifnar-/-Ifnlr-/- infected livers with a log2fold change greater than 4. List of overlapping genes from the two, previously described lists. (XLSX) [file ppat.1013891.s009.xlsx]

## Sheet: Figure Lists
All genes in Tg32 Inf vs Unf that: L2FC>4 & pAdj (small - large) - virus dependant		All genes in Tg32 Inf vs Dko Inf that: L2FC>4 & pAdj (small - large) - IFN dependant		Overlap between [Tg32 Inf vs Unf] & [Tg32 Inf vs Dko Inf] - Genes that are responsive to virus and dependant of type 1&3IFNs
Genes
Echovirus-5		H4c17		Ifit3
Ccl12		Oas1a		Ifit3b
Ifnb1		Oas1g		Siglec1
Saa1		Apod		Apol9b
Krt14		Sct		Ifi44
Saa2		Ifi44		Ifit1
Ifi27l2b		Ifit3		Oas1g
Edn1		Ifi27l2a		Apod
Cxcl11		Ifit3b		Phf11d
Ubd		Zfp872		Sct
Gm4951		Bglap3		Ifit1bl1
Ccl7		Gm12253
F830016B08Rik		Ifit1
Lipg		Tcfl5
Aspg		Ifi213
Gzmf		Apol9b
Ifit3		Gm21761
Pou3f1		Ifit1bl1
Ifit3b		Siglec1
Gm4841		Oas1e
Khdc1b		Rsad2
Ccn1		1810065E05Rik
Apol9a		Isg15
Spint1		Fbxo39
Gad2		Mx2
Cxcl9		Zfp641
Siglec1		Phf11d
Apol9b		Mx1
Oasl1		Usp18
Cfb
Ifi44
Ifit1
Iigp1
Tnfrsf11b
Acod1
Sh2d1b2
Saa3
Oas1g
C1qb
Ccl2
Lif
Apod
Serpina3k
Spic
Ly6a
Phf11d
Cxcl10
Hap1
Tnfsf15
Acnat2
Oasl2
Sct
Serpine1
Ifit1bl1
Irf7
A2m

## Sheet: Tg32Inf_Tg32Unf_Sig
Genes	baseMean	log2FoldChange	lfcSE	stat	pvalue	padj
Echovirus-5	49109.4	13.8289	2.03122	6.80819	9.88e-12	2.08e-09
Ccl12	596.624	11.7043	1.86402	6.27908	3.41e-10	4.44e-08
Ifnb1	77.7137	10.3356	2.74939	3.75921	0.00017045	0.00202395
Saa1	519.178	9.18151	1.94385	4.72336	2.32e-06	6.94e-05
Krt14	13.4984	8.31155	2.29808	3.61675	0.00029833	0.00314014
Saa2	178.454	8.28636	1.87383	4.42214	9.77e-06	0.000217041
Ifi27l2b	10.0111	8.06448	1.38638	5.81692	5.99e-09	4.84e-07
Edn1	63.3015	7.22346	1.90719	3.78748	0.000152182	0.00184173
Cxcl11	194.701	6.90464	1.23012	5.61296	1.99e-08	1.36e-06
Ubd	111.086	6.89767	1.95509	3.52805	0.000418633	0.00411503
Gm4951	1232.53	6.89217	0.823036	8.37408	5.57e-17	5.16e-14
Ccl7	661.616	6.80481	1.78502	3.81219	0.000137743	0.00171303
F830016B08Rik	239.928	6.74884	1.01799	6.6296	3.37e-11	5.89e-09
Lipg	4629.5	6.52106	1.22548	5.32125	1.03e-07	5.33e-06
Aspg	20.8865	6.49314	1.46998	4.41718	1e-05	0.000221302
Gzmf	51.7439	6.3698	1.73884	3.66325	0.000249038	0.00271564
Ifit3	8407.91	6.25268	0.832309	7.51245	5.8e-14	2.13e-11
Pou3f1	7.88172	6.16374	1.94134	3.17499	0.00149841	0.0110795
Ifit3b	3526.76	6.04279	1.04026	5.8089	6.29e-09	5.06e-07
Gm4841	101.756	5.88483	1.06391	5.53132	3.18e-08	2e-06
Khdc1b	9.99154	5.82561	1.29983	4.48182	7.4e-06	0.000172842
Ccn1	10.5585	5.75785	1.63807	3.51503	0.000439705	0.00428739
Apol9a	50.2522	5.5081	0.944776	5.83006	5.54e-09	4.62e-07
Spint1	320.881	5.48274	0.747364	7.3361	2.2e-13	6.79e-11
Gad2	6.14986	5.38917	1.48339	3.63302	0.000280128	0.0029905
Cxcl9	798.595	5.2422	0.982089	5.33781	9.41e-08	4.96e-06
Siglec1	189.467	5.22721	0.621293	8.41343	3.98e-17	4.48e-14
Apol9b	286.304	5.1814	0.577304	8.97517	2.83e-19	4.46e-16
Oasl1	5242.54	5.04945	0.933448	5.40946	6.32e-08	3.54e-06
Cfb	481.43	5.00977	0.691653	7.24319	4.38e-13	1.21e-10
Ifi44	508.452	4.98714	0.588946	8.46791	2.5e-17	3.03e-14
Ifit1	16050.3	4.95605	0.666477	7.43619	1.04e-13	3.63e-11
Iigp1	4399.91	4.94298	0.687956	7.18502	6.72e-13	1.79e-10
Tnfrsf11b	9.15234	4.91842	1.73363	2.83706	0.00455311	0.0259752
Acod1	6872.62	4.90377	0.675163	7.26309	3.78e-13	1.06e-10
Sh2d1b2	8.69886	4.90068	1.39651	3.50924	0.00044939	0.00436831
Saa3	4600.69	4.85169	0.811094	5.98166	2.21e-09	2.15e-07
Oas1g	368.842	4.84187	0.928093	5.21701	1.82e-07	8.76e-06
C1qb	1452.06	4.60252	1.18858	3.87227	0.000107826	0.00141349
Ccl2	3389.69	4.58643	0.702123	6.53223	6.48e-11	1.05e-08
Lif	132.367	4.58463	0.574278	7.98329	1.42e-15	7.02e-13
Apod	74.581	4.55991	0.393053	11.6012	4.06e-31	3.2e-27
Serpina3k	10.9361	4.54826	1.71574	2.6509	0.00802784	0.0394433
Spic	110.854	4.54652	0.82748	5.49442	3.92e-08	2.35e-06
Ly6a	7400.1	4.54296	0.619221	7.33657	2.19e-13	6.79e-11
Phf11d	709.672	4.53882	0.567704	7.99505	1.3e-15	6.58e-13
Cxcl10	10443.5	4.5284	0.554529	8.16621	3.18e-16	2.09e-13
Hap1	7.89663	4.39314	1.28182	3.42727	0.000609681	0.00553065
Tnfsf15	61.3987	4.272	0.879926	4.85495	1.2e-06	4.08e-05
Acnat2	5.98475	4.18347	1.63555	2.55784	0.0105324	0.0483747
Oasl2	16131.7	4.17936	0.721502	5.79259	6.93e-09	5.52e-07
Sct	54.7115	4.15678	0.562676	7.38753	1.5e-13	4.91e-11
Serpine1	37.6596	4.14043	1.30608	3.17012	0.00152374	0.0112204
Ifit1bl1	1660.8	4.09466	0.582264	7.03231	2.03e-12	4.85e-10
Irf7	14481	4.05599	0.527195	7.69353	1.43e-14	6.44e-12
A2m	9.95674	4.02772	1.50225	2.68113	0.00733743	0.0367852
Slc9c1	23.19	3.94135	1.08727	3.625	0.000288957	0.003064
C1qc	716.198	3.87755	1.24427	3.11634	0.00183114	0.0130322
Usp18	5965.77	3.8763	0.61493	6.30364	2.91e-10	3.95e-08
Ifi205	1893.8	3.84828	0.468758	8.20952	2.22e-16	1.52e-13
Phf11a	593.435	3.81949	0.557841	6.84692	7.55e-12	1.65e-09
Trim30c	1925.9	3.79853	0.497172	7.64029	2.17e-14	9.23e-12
Adgrb1	34.7799	3.77216	0.869653	4.33754	1.44e-05	0.00029333
Isg15	54557.7	3.745	0.706366	5.30178	1.15e-07	5.81e-06
Aloxe3	7.702	3.7235	1.11208	3.34823	0.00081329	0.00695344
Vcan	6467.1	3.66322	0.407191	8.99632	2.33e-19	4.09e-16
Gbp10	53.619	3.63296	0.657304	5.52706	3.26e-08	2.02e-06
Hamp	119.679	3.62132	0.696898	5.19635	2.03e-07	9.59e-06
Flrt2	140.667	3.52212	0.857698	4.10648	4.02e-05	0.000645268
Cacnb3	238.727	3.49721	0.423456	8.25875	1.47e-16	1.1e-13
Myof	684.35	3.47538	0.554491	6.26769	3.66e-10	4.73e-08
Nnmt	18.2724	3.47325	0.810996	4.2827	1.85e-05	0.000356544
Sds	30.2012	3.45525	0.964461	3.58257	0.000340227	0.00349248
Mertk	543.452	3.43	0.628668	5.45598	4.87e-08	2.86e-06
Slfn5	13794.7	3.40338	0.418114	8.13983	3.96e-16	2.4e-13
Htr7	723.279	3.37618	0.36841	9.1642	4.99e-20	1.31e-16
Gbp2b	76.8042	3.35718	1.07136	3.13356	0.001727	0.0124087
Mx2	971.369	3.35066	0.490216	6.83508	8.2e-12	1.77e-09
Rtp4	9104.22	3.31712	0.761563	4.35567	1.33e-05	0.000275769
Zbp1	9137.07	3.31496	0.454121	7.29973	2.88e-13	8.41e-11
Fcgr1	3569.79	3.2961	0.3823	8.62175	6.59e-18	9.45e-15
Oas1a	1202.2	3.26106	0.546683	5.96517	2.44e-09	2.33e-07
Cdkn2b	11.8107	3.26055	0.913819	3.56805	0.000359646	0.00365138
Ms4a7	105.816	3.25259	0.642025	5.06615	4.06e-07	1.67e-05
Spon1	598.521	3.24363	0.397943	8.15099	3.61e-16	2.28e-13
Ifi213	3368	3.23841	0.476822	6.79166	1.11e-11	2.3e-09
Xaf1	6119.82	3.23647	0.458204	7.06337	1.63e-12	4e-10
Khdc1a	116.241	3.21216	0.569131	5.64398	1.66e-08	1.16e-06
Tnp2	94.1555	3.18017	0.555305	5.72689	1.02e-08	7.64e-07
Gm5431	370.592	3.17918	0.471461	6.74324	1.55e-11	2.98e-09
Ifi27l2a	48360.4	3.17767	0.488027	6.51126	7.45e-11	1.19e-08
Fblim1	45.3224	3.17384	0.751338	4.22425	2.4e-05	0.000435697
Gm5096	19.5542	3.15972	0.965095	3.274	0.00106038	0.0085509
Cxcl2	3671.25	3.15633	0.732839	4.30699	1.65e-05	0.000326774
Khdc1c	15.842	3.15509	0.77053	4.0947	4.23e-05	0.000671441
Mx1	1529.83	3.15056	0.375453	8.39135	4.81e-17	5.05e-14
Ifit2	7036.2	3.14157	0.463236	6.7818	1.19e-11	2.4e-09
Gbp6	359.194	3.13883	0.423227	7.41642	1.2e-13	4.12e-11
Apcs	165.22	3.13162	0.726241	4.3121	1.62e-05	0.000320114
Gbp2	27561.2	3.12556	0.660805	4.72993	2.25e-06	6.77e-05
Etnppl	29.4901	3.11563	1.0726	2.90474	0.00367561	0.0220754
Slfn4	37005.3	3.10193	0.431555	7.18778	6.59e-13	1.79e-10
Serpinb9b	76.8736	3.09989	0.513623	6.03534	1.59e-09	1.64e-07
F7	99.1083	3.086	0.628394	4.91094	9.06e-07	3.19e-05
Sectm1a	19.0068	3.07878	1.01746	3.02594	0.00247864	0.0163551
Clec4n	1932.36	3.06926	0.664642	4.61791	3.88e-06	0.000103872
Serpina3f	1428.02	3.05732	0.495611	6.16878	6.88e-10	7.85e-08
Flrt3	35.2792	3.04183	0.635887	4.7836	1.72e-06	5.4e-05
Sdc3	1089.23	3.02062	0.48617	6.21309	5.2e-10	6.1e-08
Upp1	3678.13	3.01403	0.729875	4.12951	3.64e-05	0.000593606
Fscn1	678.504	2.99697	0.521181	5.75034	8.91e-09	6.82e-07
Gm6377	288.083	2.96552	0.495746	5.98194	2.2e-09	2.15e-07
Cps1	455.84	2.9591	0.938684	3.15239	0.00161942	0.0118026
Entpd3	994.886	2.94572	0.572867	5.14206	2.72e-07	1.2e-05
Mug1	46.333	2.94076	1.00001	2.94075	0.00327423	0.020264
Ppbp	262.901	2.9376	0.588431	4.99226	5.97e-07	2.27e-05
C4b	212.501	2.91128	0.564227	5.15976	2.47e-07	1.1e-05
Oprd1	21.6514	2.87073	1.08914	2.63577	0.00839476	0.0408386
Parp12	3891.58	2.86483	0.43358	6.60738	3.91e-11	6.77e-09
Gm17268	393.004	2.85455	0.585539	4.87509	1.09e-06	3.74e-05
Gjb2	80.0251	2.83994	0.483242	5.87686	4.18e-09	3.66e-07
Ms4a6d	2428.64	2.81876	0.399951	7.04777	1.82e-12	4.41e-10
Cacna1s	55.7354	2.80145	0.444716	6.29943	2.99e-10	4.02e-08
Phf11b	3289.3	2.78654	0.523005	5.32794	9.93e-08	5.18e-06
Tmem150c	69.7397	2.78142	0.592956	4.69077	2.72e-06	7.85e-05
Fmr1nb	18.4253	2.70361	0.679568	3.97842	6.94e-05	0.00100842
Inhbb	13.3882	2.70342	1.05813	2.5549	0.0106218	0.0486112
Fgl1	268.696	2.70263	0.699404	3.86418	0.000111461	0.00144432
Mat1a	457.209	2.70253	0.583776	4.62939	3.67e-06	9.9e-05
Ms4a4c	6287.67	2.6915	0.294696	9.13313	6.65e-20	1.31e-16
Gbp5	7248.99	2.62476	0.423831	6.19295	5.9e-10	6.84e-08
Gm43302	15.8146	2.61415	0.619598	4.21911	2.45e-05	0.000442193
Hpx	1093.95	2.6137	0.706663	3.69866	0.000216744	0.00244469
Lgals3bp	3543.21	2.60022	0.339995	7.64781	2.04e-14	8.95e-12
Tat	144.665	2.59386	0.880477	2.94597	0.00321942	0.0200115
Wfdc17	31967.5	2.58236	0.630924	4.09298	4.26e-05	0.000673525
Cfhr1	19.4413	2.55878	0.854383	2.99488	0.00274549	0.0176741
Dab2	646.591	2.54006	0.797295	3.18585	0.00144329	0.0107629
Gpr33	17.6724	2.5392	0.816295	3.11064	0.00186683	0.0132384
Tgtp2	1321.39	2.5303	0.402082	6.29301	3.11e-10	4.09e-08
Cd274	8650.73	2.50726	0.430949	5.81799	5.96e-09	4.84e-07
Serpinb1b	11.5914	2.50028	0.74618	3.35078	0.00080585	0.00690097
Akr1c19	9.64288	2.48334	0.95143	2.61011	0.00905129	0.0432233
Ddx60	14055.3	2.4779	0.451027	5.4939	3.93e-08	2.35e-06
Cxcl16	332.393	2.47662	0.40642	6.09374	1.1e-09	1.16e-07
Gzmb	18836	2.46645	0.395357	6.23854	4.42e-10	5.44e-08
Eppk1	18.1988	2.46448	0.722789	3.40968	0.000650387	0.00582238
Apoa5	131.504	2.44872	0.756393	3.23737	0.00120638	0.00942434
Tgtp1	538.125	2.44698	0.390819	6.26115	3.82e-10	4.9e-08
Lpar3	14.7922	2.4457	0.901793	2.71204	0.00668705	0.0343421
Ifih1	7604.15	2.41629	0.356867	6.77085	1.28e-11	2.55e-09
Pde7b	9141.82	2.41595	0.34807	6.94098	3.89e-12	9.02e-10
Arhgap8	11.4568	2.41564	0.697697	3.46231	0.000535569	0.00499052
Hbb-y	40.4198	2.41238	0.945713	2.55086	0.0107458	0.0489651
Zfp804a	73.5947	2.40767	0.521499	4.61683	3.9e-06	0.000104064
Bco1	32.6652	2.40316	0.335299	7.16722	7.65e-13	2.01e-10
Ifi206	5068.46	2.37002	0.381389	6.21419	5.16e-10	6.1e-08
Khdrbs2	47.9982	2.36199	0.559591	4.22093	2.43e-05	0.000439631
Phf11c	1261.26	2.35474	0.291228	8.08556	6.19e-16	3.36e-13
Sult2b1	239.308	2.35205	0.579789	4.05674	4.98e-05	0.000767216
Eda2r	36.9772	2.34891	0.620342	3.78648	0.000152799	0.00184636
Ly6i	1471.76	2.34289	0.683486	3.42785	0.000608384	0.00552207
Oas2	4048.52	2.31983	0.693642	3.34441	0.000824567	0.00703068
Cth	121.915	2.30877	0.680067	3.39492	0.000686481	0.0060769
Sult2a1	45.5098	2.30583	0.791272	2.91408	0.00356741	0.0215618
Herc6	12919.9	2.29763	0.439463	5.22827	1.71e-07	8.3e-06
Pck1	403.153	2.29432	0.815369	2.81384	0.00489536	0.0272952
Mt2	1007.61	2.29196	0.756418	3.03001	0.00244545	0.0161765
Apoc3	75.1238	2.28664	0.763694	2.99418	0.00275184	0.0176766
Gbp11	289.903	2.28545	0.456961	5.0014	5.69e-07	2.18e-05
Enah	444.077	2.28508	0.403768	5.65939	1.52e-08	1.07e-06
Irgm1	8907.16	2.28232	0.345722	6.60159	4.07e-11	6.89e-09
Ifi204	17274.2	2.27608	0.403256	5.64426	1.66e-08	1.16e-06
Dpep2	102.276	2.27601	0.538161	4.22924	2.34e-05	0.000429095
Itih3	389.785	2.27117	0.697041	3.25831	0.00112078	0.00892366
Rsad2	43778.4	2.26887	0.518195	4.3784	1.2e-05	0.000254918
Lpl	2792.04	2.26194	0.7205	3.1394	0.00169295	0.0122198
Areg	63.2898	2.24429	0.645822	3.47509	0.00051069	0.00482686
Zbtb32	98.1035	2.24413	0.6242	3.59522	0.000324122	0.00335118
Oas3	7349.62	2.23079	0.655057	3.40549	0.000660446	0.00589278
Fgb	1316.92	2.22669	0.785489	2.83478	0.00458577	0.0260859
Rasgef1b	967.147	2.22106	0.424127	5.23679	1.63e-07	7.97e-06
Ifi211	5415.87	2.21491	0.387149	5.72109	1.06e-08	7.87e-07
Ifi207	4760.88	2.21225	0.342732	6.45475	1.08e-10	1.66e-08
Slamf8	291.84	2.20553	0.535677	4.11728	3.83e-05	0.000622773
Prf1	1864.52	2.20179	0.354081	6.21831	5.03e-10	6e-08
Ifitm3	91997.8	2.19521	0.385339	5.69684	1.22e-08	8.9e-07
Arc	54.8318	2.19465	0.351427	6.24497	4.24e-10	5.26e-08
Cmklr1	797.04	2.17748	0.431889	5.04177	4.61e-07	1.84e-05
Igtp	6729.78	2.16969	0.351773	6.16789	6.92e-10	7.85e-08
Il6	861.672	2.16755	0.501102	4.32556	1.52e-05	0.000305781
Serpinb9	2996.5	2.16248	0.352315	6.13792	8.36e-10	9.34e-08
Ramp3	83.9219	2.16097	0.608089	3.55371	0.000379841	0.0038001
Trim30d	8476.5	2.15806	0.321616	6.71005	1.95e-11	3.61e-09
Car8	181.927	2.14039	0.637858	3.35559	0.000791962	0.00682282
Rnf213	17193.1	2.14029	0.310786	6.88669	5.71e-12	1.29e-09
Atp6v1g3	11.4979	2.12826	0.778573	2.73354	0.00626572	0.0327242
H2-T22	5312.12	2.11347	0.312299	6.76745	1.31e-11	2.58e-09
Pigz	19.347	2.11096	0.507432	4.16008	3.18e-05	0.000538432
A2ml1	30.9096	2.10765	0.649311	3.24598	0.00117048	0.00921911
Bcl2a1a	1629.8	2.10011	0.489502	4.2903	1.78e-05	0.000348828
Ifi214	1218.06	2.09769	0.356716	5.88057	4.09e-09	3.6e-07
Snx24	497.673	2.09481	0.534455	3.91952	8.87e-05	0.0012189
Tmem171	38.4256	2.07421	0.450389	4.60539	4.12e-06	0.000108845
Serpinb8	119.338	2.0729	0.675725	3.06767	0.00215737	0.014862
Fap	460.408	2.06835	0.406686	5.08586	3.66e-07	1.53e-05
C3ar1	1025.37	2.06678	0.477992	4.32387	1.53e-05	0.00030774
Spp1	2596.59	2.05234	0.706062	2.90675	0.00365208	0.0219641
Tnni3	20.6804	2.03453	0.407724	4.98998	6.04e-07	2.29e-05
Pla1a	180.006	2.03439	0.436751	4.65801	3.19e-06	8.94e-05
Cd70	21.6512	2.03148	0.580481	3.49965	0.000465865	0.00449243
Gbp3	2762.15	2.02668	0.364439	5.56109	2.68e-08	1.73e-06
Ocstamp	15.8124	2.02635	0.560546	3.61497	0.000300384	0.00315543
Igfbp1	157.97	2.01276	0.741158	2.7157	0.00661367	0.0340561
Slfn8	5562.5	2.01271	0.383138	5.25323	1.49e-07	7.41e-06
Serping1	106.078	2.01247	0.61047	3.29659	0.000978667	0.00806531
Il18	954.579	2.0097	0.37774	5.32031	1.04e-07	5.33e-06
Ano7	7.80544	2.00552	0.782738	2.56218	0.0104016	0.0480261
Gm7609	18.3481	2.00066	0.499245	4.00737	6.14e-05	0.000913545
Gpnmb	250.447	1.98357	0.449032	4.41744	9.99e-06	0.000221302
Ifi208	2346.82	1.98176	0.729058	2.71824	0.00656295	0.0338946
Extl1	11.8373	1.97439	0.461227	4.28073	1.86e-05	0.000357959
Gbp7	16411.7	1.97266	0.412254	4.78507	1.71e-06	5.39e-05
Krt8	95.8075	1.96498	0.532944	3.68704	0.000226878	0.00252351
Ifng	7577.57	1.96329	0.753263	2.60638	0.0091506	0.0435081
Stra6l	41.0778	1.96319	0.694372	2.82729	0.00469439	0.026465
Flt1	483.02	1.9577	0.52502	3.72881	0.000192386	0.00222661
Fam3b	29.7596	1.95318	0.515407	3.78958	0.000150901	0.00182904
Spry4	24.3563	1.95115	0.651214	2.99618	0.00273385	0.0176244
Cd14	4105.74	1.9387	0.480324	4.03624	5.43e-05	0.00082134
Dhx58	1911.02	1.93772	0.290859	6.66207	2.7e-11	4.78e-09
Tdrd5	16.8165	1.92191	0.59466	3.23195	0.00122949	0.00955085
Tnfrsf9	2509.43	1.92185	0.33007	5.82255	5.8e-09	4.78e-07
Bst2	15059	1.91771	0.323501	5.92801	3.07e-09	2.86e-07
Trim30a	23073	1.91356	0.313652	6.1009	1.05e-09	1.13e-07
Il10	81.3084	1.91143	0.515075	3.71098	0.00020646	0.00235135
Bcl2a1b	3134.75	1.91063	0.424215	4.50393	6.67e-06	0.000158302
Hcar2	1046.25	1.9083	0.511786	3.72871	0.000192464	0.00222661
Spock1	41.4742	1.90313	0.465999	4.08397	4.43e-05	0.000696205
Cttnbp2nl	321.174	1.90273	0.301039	6.32055	2.61e-10	3.67e-08
Bcl2a1d	1060.22	1.89648	0.506048	3.74764	0.00017851	0.0020944
Parp14	12739.5	1.89395	0.325452	5.81945	5.9e-09	4.84e-07
Ms4a4a	469.738	1.88853	0.473173	3.9912	6.57e-05	0.000964507
Stab1	170.217	1.88605	0.546404	3.45175	0.000556958	0.00514781
Adgb	471.372	1.88152	0.47949	3.92399	8.71e-05	0.00119853
Igfbp6	794.323	1.87909	0.514263	3.65396	0.000258231	0.00279461
Plk2	630.109	1.87895	0.444928	4.22305	2.41e-05	0.000436521
Grid1	32.4304	1.87707	0.690382	2.71888	0.00655029	0.0338736
Trafd1	8159.26	1.87397	0.311424	6.01743	1.77e-09	1.8e-07
Olfr56	2374.17	1.87025	0.409985	4.56176	5.07e-06	0.000127794
Prm1	231.031	1.85197	0.487596	3.79816	0.000145772	0.00178609
Stat2	7782.12	1.85146	0.368408	5.02556	5.02e-07	1.96e-05
Strip2	326.627	1.84749	0.408648	4.52099	6.16e-06	0.000148525
Kdr	143.167	1.84605	0.494111	3.73611	0.000186887	0.00217007
Dnase1l3	453.622	1.8439	0.380528	4.84564	1.26e-06	4.24e-05
Hpd	133.134	1.82883	0.558082	3.27699	0.00104918	0.00850849
Irgm2	5113	1.82242	0.310878	5.86219	4.57e-09	3.89e-07
Calhm6	1763.83	1.81597	0.31073	5.8442	5.09e-09	4.27e-07
Shtn1	1010.27	1.81401	0.318535	5.69485	1.23e-08	8.97e-07
Scamp5	33.1857	1.81212	0.590845	3.06699	0.00216228	0.0148717
Oas1e	81.6151	1.81018	0.673838	2.68638	0.00722319	0.0363629
Dnai1	15.2002	1.80874	0.492985	3.66897	0.000243533	0.00266667
Fgfbp3	166.223	1.8004	0.13886	12.9655	1.92e-38	3.02e-34
Tor3a	2377.39	1.77914	0.274516	6.48102	9.11e-11	1.41e-08
Tlr3	258.408	1.77218	0.401477	4.41414	1.01e-05	0.000222784
Creb5	564.482	1.76772	0.492034	3.59268	0.000327289	0.00337949
Tmprss6	124.866	1.76186	0.488478	3.60683	0.000309958	0.00323017
Steap4	2506.07	1.76172	0.528815	3.33145	0.000863963	0.00731514
H2-T10	514.053	1.75425	0.347369	5.05011	4.42e-07	1.79e-05
Serpinb5	41.0164	1.7524	0.630945	2.77741	0.00547933	0.0295779
Gbp9	2037.28	1.75184	0.328854	5.3271	9.98e-08	5.19e-06
Flt4	37.8447	1.75152	0.64323	2.72301	0.00646893	0.0336295
Gvin1	2369.74	1.74587	0.302777	5.76619	8.11e-09	6.3e-07
Zmynd15	116.311	1.74009	0.550387	3.16156	0.00156924	0.011474
Casp12	35.344	1.73522	0.551923	3.14395	0.00166684	0.0120867
Il1r2	12756.2	1.73147	0.43693	3.9628	7.41e-05	0.0010603
Cda	42.1153	1.72519	0.577382	2.98796	0.0028085	0.0179264
Cpne8	190.12	1.7226	0.531006	3.24404	0.00117848	0.00925829
Oas1b	1359.34	1.71984	0.330736	5.20005	1.99e-07	9.48e-06
Gvin2	2292.75	1.71786	0.322422	5.32801	9.93e-08	5.18e-06
Cd40	528.653	1.71183	0.241793	7.07975	1.44e-12	3.61e-10
Selenbp2	20.3631	1.70939	0.665148	2.56994	0.0101717	0.0472791
Mafb	1435.35	1.7074	0.568836	3.00158	0.00268585	0.0173803
Adam23	128.846	1.70698	0.400747	4.25949	2.05e-05	0.000388505
4931406B18Rik	17.1055	1.69408	0.622366	2.722	0.00648884	0.0336885
Agxt	103.286	1.69054	0.575316	2.93846	0.0032985	0.0203901
Mfsd2a	78.5614	1.68884	0.287509	5.87403	4.25e-09	3.7e-07
Bcl2l14	282.099	1.68778	0.527024	3.20246	0.00136258	0.010287
Dthd1	39.2407	1.68337	0.473839	3.55263	0.000381399	0.00381085
Ccl4	10643	1.68271	0.391789	4.29493	1.75e-05	0.000343327
Bhmt	544.153	1.68021	0.588519	2.85497	0.00430402	0.0249439
Cmpk2	8665.21	1.67943	0.415367	4.04325	5.27e-05	0.000801646
Scin	101.609	1.67672	0.514691	3.25772	0.0011231	0.00893323
Gli3	19.1098	1.67184	0.627222	2.66546	0.00768824	0.0381795
Aldob	422.526	1.6663	0.476366	3.49794	0.000468866	0.00451308
Pf4	1324.55	1.66126	0.5848	2.84072	0.00450112	0.0257719
F11r	824.908	1.66023	0.367214	4.52116	6.15e-06	0.000148525
Gm6034	389.064	1.65992	0.295116	5.62465	1.86e-08	1.27e-06
Ms4a20	13.7341	1.65781	0.643474	2.57634	0.0099851	0.046604
Ifi209	9366.39	1.65701	0.316034	5.24315	1.58e-07	7.72e-06
C2	174.854	1.65605	0.421542	3.92856	8.55e-05	0.0011822
Havcr2	671.375	1.64688	0.394753	4.17191	3.02e-05	0.000518753
Tap1	10469.4	1.64422	0.338472	4.85778	1.19e-06	4.03e-05
Mpzl2	26.3874	1.63858	0.608246	2.69395	0.00706104	0.0357325
Cdc20b	66.2571	1.63327	0.406302	4.01984	5.82e-05	0.000873962
Wfdc18	131.57	1.62941	0.507857	3.20841	0.00133471	0.0101491
Atf3	1138.55	1.62493	0.348123	4.66768	3.05e-06	8.62e-05
Ifi47	9561.78	1.62349	0.375169	4.32736	1.51e-05	0.000304744
Pcdh17	70.1702	1.62132	0.522503	3.10298	0.00191581	0.0135127
Cnnm1	11.6771	1.62	0.630761	2.56833	0.0102191	0.0474293
Ifi35	5541.4	1.61434	0.251645	6.41517	1.41e-10	2.11e-08
Mxra8	15.5595	1.61111	0.57987	2.7784	0.00546278	0.0295467
Egr3	402.47	1.60613	0.271579	5.91403	3.34e-09	3.06e-07
Gm12253	243.935	1.60512	0.240811	6.66544	2.64e-11	4.75e-09
Slco5a1	108.3	1.60501	0.450204	3.56507	0.000363755	0.0036836
Arpin	19.3134	1.60052	0.386299	4.14323	3.42e-05	0.0005674
Cdkn1a	2415.41	1.5969	0.27578	5.79046	7.02e-09	5.56e-07
Batf2	354.6	1.59345	0.54128	2.94386	0.00324143	0.0201163
Slfn1	20370.5	1.59099	0.257323	6.18285	6.3e-10	7.24e-08
Mreg	538.991	1.58879	0.286394	5.54756	2.9e-08	1.86e-06
Nr4a3	538.558	1.58515	0.409975	3.86647	0.000110423	0.00143678
Ankrd66	260.404	1.58346	0.379565	4.17178	3.02e-05	0.000518753
Dagla	22.4258	1.58285	0.523259	3.02497	0.00248655	0.0163935
Mak	27.4775	1.58223	0.550503	2.87415	0.00405122	0.0237482
Gm19684	447.655	1.58067	0.338772	4.66588	3.07e-06	8.66e-05
Stat1	28503.3	1.57513	0.244721	6.43643	1.22e-10	1.85e-08
Gzma	62514.2	1.57176	0.305967	5.13703	2.79e-07	1.22e-05
Serpina3g	3189.58	1.56851	0.420463	3.73043	0.000191156	0.00221637
Sirpb1a	558.966	1.56842	0.506854	3.09442	0.00197199	0.0138158
Parp9	8755.92	1.56384	0.269256	5.80799	6.32e-09	5.06e-07
Serpinb6b	2874.62	1.55157	0.339819	4.56586	4.97e-06	0.000126426
Ecm1	549.716	1.55105	0.242399	6.39873	1.57e-10	2.31e-08
Glrp1	78.7114	1.55082	0.35534	4.36433	1.28e-05	0.000268249
Zfp365	42.3757	1.54402	0.399047	3.86927	0.00010916	0.00142623
Muc20	15.0562	1.54384	0.549361	2.81025	0.00495038	0.0274852
Pigr	26.9534	1.54297	0.482565	3.19743	0.00138659	0.0104239
Lbhd2	166.128	1.5395	0.317664	4.84632	1.26e-06	4.23e-05
Ccrl2	2227.48	1.53366	0.476493	3.21865	0.00128797	0.00988051
Il1b	17602.2	1.53121	0.388856	3.93772	8.23e-05	0.00114806
Apoc4	247.028	1.52871	0.509197	3.0022	0.00268037	0.0173662
H2-Q4	2447.19	1.52667	0.33727	4.52656	6e-06	0.000145782
Piwil2	263.569	1.52614	0.340897	4.47683	7.58e-06	0.000175806
Lgmn	2295.57	1.52576	0.315338	4.8385	1.31e-06	4.32e-05
Dtx3l	7941.84	1.51338	0.292114	5.18079	2.21e-07	1.02e-05
Apoa2	1294.66	1.51293	0.547406	2.76382	0.00571291	0.0304425
Mmp14	564.813	1.51184	0.449516	3.36327	0.000770263	0.00665773
Fabp3	51.409	1.49702	0.516191	2.90014	0.00373001	0.0222712
Epb41l1	256.896	1.49046	0.458817	3.24849	0.00116021	0.00916819
Ppa1	3952.23	1.48856	0.288025	5.16816	2.36e-07	1.07e-05
Ppp1r14a	35.9829	1.48674	0.317729	4.67927	2.88e-06	8.2e-05
Il18bp	1511.4	1.48616	0.563137	2.63907	0.00831335	0.0405301
Dnaaf1	17.7366	1.48486	0.441609	3.36238	0.000772739	0.00667547
Ccl3	4307.71	1.48462	0.39448	3.76348	0.000167568	0.00199345
Gbp4	4221.85	1.47805	0.30834	4.79357	1.64e-06	5.25e-05
Myl9	168.182	1.47654	0.418125	3.53134	0.000413453	0.00407428
H2-Q5	258.334	1.47621	0.364076	4.05468	5.02e-05	0.000773278
Tecta	52.4339	1.47614	0.526514	2.80361	0.00505337	0.027851
Trim6	147.909	1.47444	0.381474	3.8651	0.000111042	0.00144245
Socs1	6830.68	1.47265	0.345309	4.26474	2e-05	0.000380104
Nlrc5	8136.35	1.46428	0.255047	5.74122	9.4e-09	7.09e-07
Tnfrsf11a	699.041	1.46392	0.292299	5.0083	5.49e-07	2.13e-05
Prr5l	2167.63	1.46078	0.289397	5.04765	4.47e-07	1.8e-05
H2-K1	58204.3	1.46049	0.302692	4.825	1.4e-06	4.58e-05
Casp4	7200.29	1.46025	0.309391	4.71974	2.36e-06	7.01e-05
Tmem106a	1250.4	1.45679	0.324307	4.49201	7.06e-06	0.000166427
Gm7247	21.6126	1.45599	0.479837	3.03434	0.00241062	0.0160313
H2-Q6	1467.37	1.45376	0.278528	5.21946	1.79e-07	8.67e-06
Ly6c1	491.234	1.45209	0.432629	3.35642	0.000789572	0.00680596
Shfl	314.774	1.45014	0.158677	9.13894	6.31e-20	1.31e-16
Dnah7a	51.9911	1.44994	0.448674	3.23162	0.00123092	0.00955085
Il12rb1	673.311	1.44891	0.320145	4.52578	6.02e-06	0.000146093
Msr1	4652.01	1.44614	0.403845	3.58094	0.000342366	0.00351215
Trim34a	3802.6	1.4432	0.265935	5.42688	5.73e-08	3.29e-06
Egr1	1415.39	1.4428	0.195157	7.39304	1.44e-13	4.81e-11
Lama5	102.803	1.44197	0.366333	3.93623	8.28e-05	0.00115314
Clu	232.651	1.44048	0.342876	4.20119	2.66e-05	0.000469563
Dusp1	7368.37	1.44027	0.363746	3.95956	7.51e-05	0.00106978
Hbegf	123.927	1.43785	0.39135	3.67408	0.000238705	0.00262475
Pla2g7	11915.1	1.43425	0.361799	3.96423	7.36e-05	0.00105674
Myl10	126.323	1.42891	0.515112	2.77398	0.00553752	0.0298001
Clec4a3	3121.77	1.42048	0.431366	3.29298	0.000991302	0.00815237
Parp11	3201.39	1.41448	0.215768	6.55556	5.54e-11	9.1e-09
Plpp3	347.513	1.41125	0.299924	4.70537	2.53e-06	7.45e-05
Tpst1	1284.28	1.41122	0.29827	4.73135	2.23e-06	6.73e-05
Ddx58	7912.77	1.40768	0.260327	5.40737	6.4e-08	3.56e-06
Rundc3a	121.849	1.40698	0.356272	3.94919	7.84e-05	0.00110719
Slc25a22	684.317	1.40027	0.257529	5.43733	5.41e-08	3.12e-06
Nod2	764.412	1.39958	0.296078	4.72705	2.28e-06	6.85e-05
H2-Eb2	70.5155	1.39932	0.250901	5.57718	2.44e-08	1.6e-06
Trim69	87.4743	1.39825	0.296149	4.72143	2.34e-06	6.98e-05
Aif1	3445.7	1.39681	0.365401	3.82268	0.000132009	0.00165742
Egr2	254.493	1.38618	0.28646	4.839	1.3e-06	4.32e-05
Synpo2	75.1146	1.38104	0.418448	3.30039	0.000965498	0.00796928
Shank1	40.968	1.37875	0.522716	2.63767	0.00834784	0.040648
Eif2ak2	8839.56	1.36974	0.291565	4.6979	2.63e-06	7.67e-05
Ptgs2	576.013	1.36419	0.415759	3.28121	0.00103363	0.00843874
H2-Q7	6762.38	1.36095	0.313441	4.34195	1.41e-05	0.000288616
Parp10	3901.42	1.35431	0.361246	3.74898	0.000177552	0.00208472
Cd83	857.582	1.34773	0.367697	3.66533	0.000247024	0.00269928
H2-M3	1333.71	1.34615	0.289763	4.6457	3.39e-06	9.35e-05
Dpp6	76.513	1.33733	0.295738	4.52202	6.13e-06	0.000148255
Lacc1	887.567	1.33375	0.368812	3.61633	0.000298805	0.00314304
Fbxw17	830.252	1.33349	0.316343	4.21532	2.49e-05	0.000447619
Helz2	3104.57	1.32623	0.281546	4.71052	2.47e-06	7.32e-05
Daxx	3500.71	1.32356	0.259003	5.1102	3.22e-07	1.37e-05
Trim30b	9464.64	1.32115	0.312021	4.23418	2.29e-05	0.000421269
Axl	717.437	1.31496	0.293406	4.48172	7.4e-06	0.000172842
Fxyd2	21.08	1.30935	0.487313	2.68687	0.00721249	0.0363212
Hsh2d	1968.06	1.30743	0.243046	5.37937	7.47e-08	4.05e-06
H2-T24	4239.18	1.2994	0.391462	3.31934	0.000902299	0.00757057
Zfp366	442.93	1.29332	0.42505	3.04275	0.00234427	0.015732
Nr1h3	264.171	1.29196	0.393588	3.28252	0.00102884	0.00840845
Bco2	92.3425	1.28403	0.353061	3.63686	0.00027598	0.00295624
Cd86	3339.96	1.28233	0.214743	5.97146	2.35e-09	2.27e-07
Tmem67	918.714	1.28189	0.419852	3.0532	0.00226413	0.0153709
Il15ra	1436.84	1.28001	0.23771	5.38476	7.25e-08	3.97e-06
Arhgap22	252.84	1.27989	0.33759	3.79126	0.000149884	0.00181951
Muc1	63.3287	1.27752	0.228807	5.58339	2.36e-08	1.56e-06
Olfr1033	97.385	1.27651	0.472607	2.70099	0.00691336	0.0351854
Pttg1	5168.39	1.27533	0.305689	4.17198	3.02e-05	0.000518753
BC147527	843.334	1.2733	0.223657	5.69308	1.25e-08	9.02e-07
Ctss	20610.4	1.26859	0.291964	4.34501	1.39e-05	0.000285362
Mitd1	4267.21	1.26344	0.188589	6.69944	2.09e-11	3.83e-09
Trpm6	47.1718	1.26204	0.288504	4.37443	1.22e-05	0.000258547
Psmb9	15167.5	1.26168	0.307625	4.10135	4.11e-05	0.0006564
Agrn	489.748	1.25943	0.297685	4.23073	2.33e-05	0.000426775
B2m	119742	1.25668	0.290849	4.32072	1.56e-05	0.000310193
Chst2	108.971	1.25536	0.299481	4.1918	2.77e-05	0.000484
Cd69	3700.01	1.25365	0.26172	4.79005	1.67e-06	5.32e-05
Adap2	803.032	1.25185	0.382331	3.27425	0.00105942	0.0085509
Irf9	6815.15	1.25007	0.247026	5.0605	4.18e-07	1.71e-05
H2-T23	18012.6	1.24891	0.261134	4.78265	1.73e-06	5.42e-05
Il13ra1	5500.84	1.2466	0.334567	3.72601	0.000194536	0.00224564
Perm1	37.2832	1.24624	0.44115	2.82499	0.00472823	0.0265891
Adgrb2	24.167	1.24031	0.389442	3.18484	0.00144834	0.0107903
Maf	3368.87	1.23729	0.378513	3.26883	0.00107993	0.00866414
Cfap77	198.204	1.23665	0.173463	7.12921	1.01e-12	2.57e-10
Exoc3l4	62.3189	1.23595	0.385909	3.2027	0.00136146	0.010287
Tnfrsf4	672.348	1.23465	0.312248	3.95406	7.68e-05	0.00108975
Fbn1	61.4927	1.23273	0.364044	3.38621	0.000708644	0.00625202
Stc2	99.3867	1.23068	0.307038	4.00823	6.12e-05	0.000911972
Tmprss4	24.0766	1.22915	0.402323	3.05512	0.00224967	0.0153124
Gadd45g	1605.26	1.22082	0.248074	4.92119	8.6e-07	3.07e-05
Lilrb4b	11740.8	1.21661	0.30474	3.9923	6.54e-05	0.000961797
Gucy1b1	42.3893	1.21246	0.377579	3.21114	0.00132209	0.0100687
Mgam2-ps	22.7257	1.20342	0.453556	2.6533	0.00797093	0.0392616
Il4	468.004	1.20245	0.448962	2.67828	0.00740013	0.0370641
Fmn1	514.667	1.20236	0.35706	3.3674	0.000758812	0.00659129
Tubb6	664.893	1.19837	0.274698	4.36249	1.29e-05	0.000269795
Pmaip1	991.823	1.19743	0.31108	3.84926	0.000118476	0.00151651
Nampt	11371.6	1.19727	0.32846	3.64511	0.00026728	0.00287673
Smpdl3b	898.748	1.19349	0.46897	2.54492	0.0109304	0.0495197
Frmd4b	1702.38	1.18842	0.307497	3.86481	0.000111177	0.00144301
Adamts20	16.6702	1.18727	0.463437	2.56188	0.0104106	0.0480493
Slfn9	2188.74	1.18613	0.272835	4.34741	1.38e-05	0.000283367
Uba7	4106.75	1.17956	0.308606	3.82222	0.000132255	0.0016585
4933430I17Rik	15.0213	1.17951	0.406742	2.89991	0.0037327	0.0222788
Gpc5	82.6028	1.17862	0.3652	3.22732	0.00124957	0.00966589
Plac8	73485.9	1.17589	0.218442	5.38307	7.32e-08	3.98e-06
Wdr31	81.4845	1.17514	0.307133	3.82618	0.000130149	0.00163799
Slc4a8	257.113	1.17244	0.279011	4.20213	2.64e-05	0.000468651
H2-D1	74313.3	1.17032	0.27494	4.25664	2.08e-05	0.000392071
Ifi203	12435.8	1.16698	0.140538	8.30363	1.01e-16	8.84e-14
Rnf114	7753.51	1.16452	0.22476	5.18116	2.21e-07	1.02e-05
Nupr1	1927.92	1.16248	0.314433	3.69707	0.000218098	0.00245821
Dsg2	162.113	1.15488	0.354209	3.26045	0.00111236	0.00887917
Nudt17	67.0911	1.14976	0.420743	2.73269	0.00628186	0.0327867
Nefh	211.423	1.14777	0.281283	4.08049	4.49e-05	0.000703215
Clec4a1	2489.83	1.14558	0.445171	2.57334	0.0100723	0.0469177
Gbp8	3100.3	1.14515	0.275406	4.15805	3.21e-05	0.000539755
Neb	297.294	1.14032	0.359485	3.17209	0.00151347	0.0111647
Epop	200.606	1.13991	0.280629	4.06198	4.87e-05	0.000753904
Rasa4	1076.16	1.13561	0.234142	4.85009	1.23e-06	4.17e-05
Igsf9b	38.4798	1.1349	0.37979	2.98822	0.00280605	0.0179264
F2rl2	289.003	1.13485	0.224663	5.05132	4.39e-07	1.78e-05
Grm6	238.219	1.13368	0.361934	3.13229	0.00173451	0.0124526
Paqr4	238.94	1.13174	0.188505	6.00374	1.93e-09	1.91e-07
Hmox1	2422.57	1.12984	0.372009	3.03713	0.00238841	0.0159197
Ogfr	4315.91	1.12924	0.204197	5.53016	3.2e-08	2e-06
Gzmc	3106.14	1.12905	0.444249	2.54147	0.0110386	0.0498669
Dnaaf3	25.2232	1.12698	0.428014	2.63304	0.00846233	0.0410659
Tmem140	2734.06	1.12684	0.406698	2.77071	0.0055935	0.0299479
Psmb8	24373.6	1.12246	0.271244	4.1382	3.5e-05	0.000577543
Gm7592	151.439	1.12144	0.333342	3.36422	0.000767601	0.00664713
Kremen2	79.9512	1.12033	0.28882	3.87899	0.000104892	0.00138423
Ackr3	76.6301	1.11936	0.353098	3.1701	0.00152387	0.0112204
Gadd45b	2482.48	1.11913	0.248223	4.50859	6.53e-06	0.000155942
Mif	22983.8	1.11678	0.25621	4.35885	1.31e-05	0.000272876
Gm10053	138.981	1.11241	0.239329	4.64803	3.35e-06	9.26e-05
Ifitm1	46738.7	1.11006	0.353857	3.13702	0.00170676	0.0123026
Tlr9	48.6684	1.10966	0.348752	3.18179	0.00146368	0.0108788
Slc30a2	23.0538	1.10856	0.42259	2.62326	0.00870928	0.0419798
Insl6	161.495	1.10636	0.337489	3.2782	0.0010447	0.00848523
Mndal	14633.2	1.09719	0.135245	8.1126	4.95e-16	2.79e-13
Anxa4	1056.5	1.09718	0.314536	3.48826	0.000486181	0.00462171
Chic1	113.333	1.09578	0.252083	4.34691	1.38e-05	0.000283648
Psme2	17576.1	1.09514	0.257363	4.25525	2.09e-05	0.000393575
Fosl1	101.827	1.09433	0.36281	3.01625	0.00255918	0.0167463
ENSMUSG00000079800	113.112	1.09262	0.292512	3.73531	0.000187487	0.00217542
Hdc	16793.6	1.09025	0.351496	3.10173	0.00192396	0.013552
Smim40	155.821	1.08994	0.313923	3.47199	0.000516618	0.00486863
Sdf2l1	3703.22	1.08855	0.152621	7.13237	9.87e-13	2.55e-10
Dusp5	2014.29	1.08473	0.203866	5.32083	1.03e-07	5.33e-06
Nmi	6402.38	1.08428	0.234254	4.62865	3.68e-06	9.91e-05
Vwa3b	47.7885	1.08304	0.335772	3.22552	0.00125746	0.00970349
Mybpc1	46.7548	1.08045	0.348497	3.10032	0.00193313	0.0135984
Metrnl	1793.55	1.07345	0.314484	3.41335	0.000641687	0.0057697
Sult6b1	256.839	1.07031	0.250972	4.26465	2e-05	0.000380104
Cyp11a1	1409.02	1.06988	0.3608	2.9653	0.00302388	0.0190284
Tspan3	972.14	1.06974	0.141852	7.54122	4.66e-14	1.75e-11
Cacnb4	126.667	1.06843	0.207084	5.1594	2.48e-07	1.1e-05
Ube2l6	19144.6	1.0672	0.418	2.55311	0.0106767	0.0487509
Socs3	4031.03	1.06302	0.319575	3.32634	0.000879953	0.0074226
Ms4a1	1478.26	1.06009	0.357256	2.96731	0.00300414	0.0189345
Adar	5911.35	1.05773	0.189684	5.57629	2.46e-08	1.61e-06
Ckm	106.965	1.05508	0.309502	3.40896	0.000652099	0.00583152
Adora2b	1032.35	1.05396	0.253748	4.15356	3.27e-05	0.000548206
Ndnf	64.7049	1.04961	0.253144	4.14631	3.38e-05	0.000560998
Psme1	25807.5	1.04889	0.209732	5.00108	5.7e-07	2.18e-05
Psmb10	9884.57	1.04565	0.250709	4.17077	3.04e-05	0.000520275
Adamtsl2	18.7839	1.042	0.38909	2.67805	0.00740512	0.0370774
Car12	155.829	1.04199	0.205567	5.06884	4e-07	1.66e-05
Syn1	91.6204	1.03908	0.274691	3.78272	0.000155122	0.00187012
Avpi1	316.812	1.03731	0.129683	7.99875	1.26e-15	6.58e-13
Insrr	21.3878	1.03425	0.38814	2.66463	0.00770738	0.0382505
Zfp593	1721.12	1.0322	0.169146	6.10243	1.04e-09	1.13e-07
Spink13	162.528	1.02926	0.294407	3.49603	0.000472239	0.00454278
Lgals9	13221.1	1.02703	0.218139	4.70817	2.5e-06	7.36e-05
Il27	1100.51	1.02549	0.341932	2.9991	0.00270781	0.0174936
Clec4e	4551.17	1.02506	0.340776	3.00801	0.00262964	0.017122
Nes	88.958	1.02499	0.300065	3.41589	0.000635728	0.00572737
Ccdc86	2741.3	1.02355	0.13561	7.54773	4.43e-14	1.7e-11
Ctsc	22727.4	1.02234	0.282842	3.61451	0.000300917	0.00315632
Csprs	45.3529	1.02218	0.389186	2.62645	0.00862817	0.0416654
Plk3	596.894	1.02154	0.216952	4.7086	2.49e-06	7.36e-05
Osm	3163.77	1.02068	0.246593	4.13912	3.49e-05	0.000575833
Lta	155.189	1.01817	0.269795	3.77388	0.000160727	0.00192445
Gm49339	464.059	1.01816	0.309471	3.28999	0.0010019	0.00822661
Ms4a4d	71.9824	1.0174	0.331754	3.06674	0.00216409	0.0148776
Atp10a	5081.97	1.01395	0.163062	6.21823	5.03e-10	6e-08
Rasip1	182.401	1.01249	0.313914	3.22536	0.00125812	0.00970349
Col9a3	88.9662	1.01246	0.207619	4.87655	1.08e-06	3.72e-05
Rhov	231.656	1.00421	0.344546	2.9146	0.00356142	0.0215339
Mthfr	819.063	1.00244	0.243315	4.11994	3.79e-05	0.000616881
Mybphl	14.2729	-1.0004	0.378141	-2.64558	0.00815519	0.0399197
Tmem159	509.137	-1.00802	0.204311	-4.93378	8.07e-07	2.92e-05
Parvb	1165.45	-1.00876	0.299884	-3.36383	0.000768685	0.00664773
Prg4	60.5072	-1.00887	0.382222	-2.63948	0.00830322	0.0405002
Kcne3	69.1815	-1.00896	0.263577	-3.82796	0.000129208	0.00162953
Slc22a21	484.901	-1.01012	0.285393	-3.53939	0.000401051	0.00397461
Xk	2107.18	-1.01171	0.355177	-2.84846	0.00439314	0.0253285
Rbms3	421.38	-1.01181	0.361026	-2.80258	0.0050695	0.0279106
Lhfpl2	1961.79	-1.01368	0.232768	-4.35487	1.33e-05	0.000276416
Mpzl1	326.492	-1.01502	0.238374	-4.2581	2.06e-05	0.000390468
AA986860	271.265	-1.01805	0.394339	-2.58167	0.00983249	0.046124
Dock1	2373.17	-1.02147	0.25099	-4.06978	4.71e-05	0.000732707
Ankrd22	4126.28	-1.02184	0.211366	-4.83448	1.33e-06	4.39e-05
6330409D20Rik	61.1263	-1.02649	0.378869	-2.70936	0.00674124	0.03451
Parp16	713.572	-1.02711	0.263162	-3.90297	9.5e-05	0.00128517
Ccdc149	35.9951	-1.03083	0.28842	-3.57406	0.000351493	0.0035871
Efhc2	29.9778	-1.03104	0.370063	-2.78611	0.00533445	0.0290001
Dpf3	2514.14	-1.03177	0.398271	-2.59064	0.00957988	0.0451271
Ptgs1	2951.92	-1.03192	0.244517	-4.22025	2.44e-05	0.000440451
Aff2	7663.51	-1.03583	0.32051	-3.23183	0.00123	0.00955085
Nt5e	2150.21	-1.0393	0.221798	-4.6858	2.79e-06	8e-05
Hsbp1l1	302.086	-1.04197	0.36333	-2.86785	0.00413271	0.024154
H1f10	418.664	-1.05579	0.206724	-5.10721	3.27e-07	1.38e-05
Olfr373	64.66	-1.05978	0.39664	-2.6719	0.00754226	0.0376206
Fbxo24	49.3573	-1.06404	0.292816	-3.63381	0.000279268	0.00298334
Slc51a	29.7555	-1.06612	0.350204	-3.04428	0.00233234	0.0156826
Sntb1	3352.93	-1.06697	0.290201	-3.67667	0.000236302	0.00260446
Depdc7	143.877	-1.06868	0.269583	-3.96422	7.36e-05	0.00105674
Siglech	5307.1	-1.07026	0.325118	-3.29191	0.000995077	0.00817915
Pdgfc	110.292	-1.07324	0.327933	-3.27274	0.00106511	0.00857587
Cox6a2	1600.35	-1.07372	0.240694	-4.46095	8.16e-06	0.000186607
F13a1	13308.5	-1.07465	0.243859	-4.40684	1.05e-05	0.000229229
Arhgef39	692.957	-1.07608	0.302973	-3.55173	0.000382713	0.00382155
S100a2	56.946	-1.07626	0.353814	-3.04189	0.00235101	0.0157637
Klhl4	92.7097	-1.07764	0.377542	-2.85437	0.00431218	0.0249714
Mmp28	123.661	-1.0865	0.304107	-3.57276	0.000353232	0.00360251
Reln	13479.4	-1.09092	0.399688	-2.72942	0.00634459	0.0330594
Tmem120b	1327.2	-1.0912	0.403863	-2.70192	0.00689402	0.0351209
Ank2	285.286	-1.09542	0.390374	-2.80609	0.00501466	0.0277205
Tex15	793.09	-1.10018	0.310855	-3.53921	0.000401321	0.00397461
Gjb3	70.3621	-1.10253	0.390904	-2.82045	0.00479564	0.0268658
Mdga1	134.672	-1.10471	0.305426	-3.61695	0.000298089	0.0031397
Glt1d1	166.186	-1.10748	0.328653	-3.36974	0.000752392	0.00655359
Tmem141	230.769	-1.11094	0.249004	-4.46152	8.14e-06	0.000186523
Gng7	146.753	-1.11301	0.333955	-3.3328	0.000859763	0.0072874
Myl2	283.375	-1.11316	0.397468	-2.80062	0.00510039	0.0280166
Crtac1	387.706	-1.11737	0.283216	-3.9453	7.97e-05	0.00112227
Ttc21a	157.823	-1.11845	0.320396	-3.49083	0.000481517	0.00460393
Hrh1	44.0232	-1.12069	0.364996	-3.07042	0.00213758	0.0147393
Msantd3	113.305	-1.12107	0.364893	-3.07233	0.00212396	0.0146529
Pdzd3	31.0494	-1.1265	0.330994	-3.40339	0.000665549	0.0059293
Ica1	1954.93	-1.1303	0.284068	-3.97897	6.92e-05	0.00100731
Elovl3	75.7963	-1.13192	0.419911	-2.69562	0.00702579	0.0356614
Hnmt	441.059	-1.1375	0.268262	-4.24025	2.23e-05	0.000412928
Bicdl2	35.8028	-1.13909	0.306075	-3.7216	0.000197967	0.00227194
Itga1	3982.51	-1.13953	0.307656	-3.7039	0.000212308	0.00240326
Kcnq3	40.9537	-1.13967	0.426447	-2.67247	0.00752943	0.0375685
Adcy10	181.341	-1.14053	0.209674	-5.43951	5.34e-08	3.1e-06
Gal	59.4102	-1.14208	0.438066	-2.60709	0.00913158	0.0434504
Lonrf3	259.995	-1.14335	0.230537	-4.95952	7.07e-07	2.61e-05
Klf4	2896.72	-1.1444	0.17326	-6.6051	3.97e-11	6.8e-09
Mgll	10471.9	-1.14754	0.246429	-4.65667	3.21e-06	8.96e-05
Fkbp1b	408.544	-1.15045	0.338654	-3.39711	0.000681005	0.006042
Astn2	175.583	-1.1576	0.285841	-4.04981	5.13e-05	0.000787481
Cd55b	42.2241	-1.15789	0.309913	-3.73619	0.000186829	0.00217007
S100a7a	97.1484	-1.15962	0.315508	-3.67539	0.000237485	0.00261463
Gm7694	528.836	-1.16788	0.182725	-6.39145	1.64e-10	2.4e-08
Tmem132e	225.693	-1.16853	0.353009	-3.3102	0.000932278	0.00775605
Timd2	62.6609	-1.17361	0.422574	-2.7773	0.00548133	0.0295785
Pappa2	17.8061	-1.17672	0.459883	-2.55873	0.0105056	0.0483099
Otog	101.184	-1.17696	0.453979	-2.59254	0.00952706	0.0449186
Macroh2a2	127.644	-1.1833	0.296424	-3.99193	6.55e-05	0.000962438
Adamtsl3	95.3407	-1.18368	0.340017	-3.48123	0.000499117	0.00472631
Hsd17b1	47.4129	-1.18548	0.461043	-2.5713	0.0101318	0.0471353
Galnt9	176.642	-1.1861	0.356384	-3.32816	0.000874207	0.00738996
Cx3cr1	1341.12	-1.18619	0.250005	-4.74468	2.09e-06	6.34e-05
Pdpn	112.614	-1.18634	0.378818	-3.13169	0.00173803	0.0124709
Dmwd	329.972	-1.18695	0.25289	-4.69357	2.68e-06	7.79e-05
Olfr164	209.018	-1.18787	0.445961	-2.66362	0.00773056	0.0383413
Adgrv1	264.765	-1.18929	0.297156	-4.00226	6.27e-05	0.000930879
Emcn	35.2069	-1.19066	0.325673	-3.65602	0.000256163	0.00277986
Spta1	18409.1	-1.19693	0.460043	-2.60178	0.00927407	0.0440155
Mansc4	11.5829	-1.19883	0.469771	-2.55194	0.0107124	0.0488414
Pkd2l2	1062.57	-1.20388	0.437263	-2.75322	0.00590123	0.0312347
Edil3	102.841	-1.2046	0.323588	-3.72265	0.000197145	0.00226745
Cracd	4037.5	-1.20542	0.455411	-2.64689	0.00812369	0.0398149
Fcnb	12394.7	-1.206	0.341951	-3.52682	0.00042059	0.00412398
Sh3yl1	1529.42	-1.20773	0.39057	-3.09223	0.0019866	0.0139
Hsd17b2	287.761	-1.21044	0.415664	-2.91206	0.00359049	0.0216764
Clvs1	20.5672	-1.21141	0.465406	-2.60291	0.00924362	0.0438974
Ccdc74a	28.8399	-1.21546	0.459057	-2.64772	0.0081036	0.0397412
Cyp2ab1	94.6375	-1.21595	0.341429	-3.56134	0.000368962	0.00371722
Trim55	270.194	-1.21735	0.263909	-4.61278	3.97e-06	0.000105933
Mogat2	453.637	-1.21752	0.380375	-3.20083	0.00137033	0.0103312
Il2	123.398	-1.21798	0.36077	-3.37605	0.000735346	0.00642999
Il17d	12.0636	-1.21991	0.473443	-2.57667	0.00997564	0.0465875
Tlr5	318.19	-1.22127	0.310824	-3.92913	8.53e-05	0.00118045
1700020L24Rik	1073.55	-1.22203	0.267578	-4.56701	4.95e-06	0.000126142
Otogl	32.3413	-1.22241	0.461089	-2.65114	0.00802208	0.0394273
Dnah2	90.0799	-1.22556	0.279104	-4.39106	1.13e-05	0.000242484
Pde10a	627.889	-1.22795	0.311381	-3.94356	8.03e-05	0.00112946
Aoc3	106.028	-1.23222	0.463891	-2.65626	0.00790118	0.0389668
Cracr2b	36.9166	-1.2332	0.421566	-2.92529	0.00344135	0.020985
Gdpd3	2530	-1.23685	0.311184	-3.97465	7.05e-05	0.00102266
Ccdc85a	55.428	-1.23889	0.480333	-2.57924	0.00990182	0.0463802
Rgs7bp	120.666	-1.24126	0.203042	-6.11331	9.76e-10	1.08e-07
Nrxn2	105.066	-1.24632	0.409925	-3.04037	0.00236286	0.015801
Arntl2	21.8927	-1.24725	0.404261	-3.08527	0.00203368	0.0141392
Ablim2	95.9868	-1.24898	0.388542	-3.21454	0.00130654	0.00998895
Gpr84	1374.15	-1.24904	0.223227	-5.59539	2.2e-08	1.48e-06
Trem2	586.851	-1.25349	0.454515	-2.75786	0.00581813	0.0308504
Sema3d	157.097	-1.25615	0.469991	-2.67271	0.00752422	0.0375543
Snx22	1091.96	-1.25657	0.456828	-2.75065	0.00594777	0.0314493
Armc2	144.12	-1.2616	0.303349	-4.15892	3.2e-05	0.000538875
Olfr374	16.8982	-1.26237	0.444331	-2.84106	0.00449638	0.0257635
Plpp1	3288.29	-1.26542	0.433743	-2.91744	0.00352918	0.0213964
D630023F18Rik	58.4331	-1.26736	0.466213	-2.71842	0.00655943	0.0338875
Tmtc1	288.684	-1.27169	0.305302	-4.16536	3.11e-05	0.000529454
Elavl4	40.4158	-1.28131	0.418259	-3.06344	0.00218811	0.0150084
Hlf	685.533	-1.28287	0.176055	-7.28671	3.18e-13	9.1e-11
Lyz1	134.262	-1.28478	0.287958	-4.4617	8.13e-06	0.000186523
F3	263.549	-1.31333	0.390337	-3.36461	0.000766527	0.00664713
Sptb	17977.7	-1.31345	0.493195	-2.66315	0.00774138	0.0383829
Aplnr	47.9897	-1.31444	0.434774	-3.02327	0.00250057	0.0164516
Nxpe2	13416.9	-1.32214	0.467319	-2.82919	0.00466656	0.0263836
Cd300lg	242.825	-1.32379	0.39554	-3.3468	0.000817489	0.00698167
Pir	1753.17	-1.3244	0.28027	-4.72546	2.3e-06	6.89e-05
Spsb4	38.167	-1.32837	0.40789	-3.25669	0.00112719	0.00895673
Foxq1	29.2601	-1.33149	0.471239	-2.82551	0.0047205	0.0265646
Slc6a12	241.825	-1.3325	0.369504	-3.6062	0.000310717	0.0032338
Fbxl13	72.4393	-1.33803	0.369611	-3.6201	0.000294492	0.00310388
Adamts7	66.3658	-1.34529	0.339541	-3.96207	7.43e-05	0.0010624
Ldhb	682.705	-1.34865	0.321571	-4.19394	2.74e-05	0.000480515
Slc9a3r2	154.745	-1.35083	0.295819	-4.56641	4.96e-06	0.000126295
Ccdc152	100.176	-1.35256	0.323481	-4.18126	2.9e-05	0.000503086
Lancl3	134.397	-1.35313	0.497588	-2.71938	0.00654046	0.0338561
Apba2	15.6929	-1.35334	0.503633	-2.68716	0.00720621	0.0363122
Elane	6812.65	-1.35395	0.487355	-2.77816	0.00546676	0.0295505
Tmem45a2	618.485	-1.3545	0.302668	-4.47521	7.63e-06	0.000176624
Ear2	1757.09	-1.36028	0.325413	-4.18019	2.91e-05	0.000504083
Insyn2a	110.648	-1.36054	0.344362	-3.9509	7.79e-05	0.00110049
Xkr7	38.2907	-1.36093	0.375296	-3.62627	0.000287545	0.00305313
Slc28a1	70.3366	-1.36614	0.522915	-2.61255	0.00898697	0.0430157
Iqcd	265.147	-1.36875	0.404799	-3.38131	0.000721401	0.00633972
Tmem150b	558.352	-1.37414	0.317675	-4.32564	1.52e-05	0.000305781
Fer1l5	22.0001	-1.38003	0.307649	-4.48574	7.27e-06	0.000170376
Olfr372	79.7559	-1.38129	0.378749	-3.64699	0.000265328	0.00285963
Tom1l1	2103.89	-1.38252	0.484786	-2.85181	0.0043471	0.025109
Tprg	23.7691	-1.38443	0.47684	-2.90335	0.00369193	0.0221135
Slc25a21	27756.4	-1.38617	0.46973	-2.951	0.00316751	0.0197431
Il22ra2	17.1862	-1.3884	0.52281	-2.65565	0.00791562	0.0390258
Egfr	400.346	-1.39239	0.429463	-3.24217	0.00118624	0.00929464
Tchh	45.6058	-1.4058	0.335741	-4.18715	2.82e-05	0.000492915
Fn1	13642.2	-1.40919	0.268154	-5.25516	1.48e-07	7.35e-06
Siah3	69.4624	-1.41002	0.470333	-2.99792	0.00271833	0.0175472
Ncam1	5792.93	-1.41846	0.283802	-4.99808	5.79e-07	2.2e-05
Grip1	339.758	-1.43929	0.529218	-2.71966	0.00653486	0.0338383
Gm19426	27.3418	-1.44368	0.467805	-3.08606	0.00202825	0.0141254
Ptpru	54.8531	-1.4553	0.442996	-3.28513	0.00101936	0.00834822
Gria3	4430.35	-1.46463	0.413087	-3.54558	0.000391743	0.00389937
Btnl10	3607.83	-1.46825	0.483174	-3.03877	0.00237547	0.0158603
Nat8l	528.885	-1.46918	0.474624	-3.09545	0.00196512	0.0137742
Etv1	86.604	-1.47024	0.349216	-4.21011	2.55e-05	0.000455492
Havcr1	349.953	-1.47699	0.294658	-5.01258	5.37e-07	2.09e-05
Nebl	1010.81	-1.48521	0.316603	-4.69109	2.72e-06	7.85e-05
Prrx2	21.6711	-1.49296	0.487558	-3.06212	0.00219773	0.0150498
Pcyt1b	1048.93	-1.49494	0.50315	-2.97117	0.00296671	0.0187635
Cntn3	865.761	-1.49727	0.580907	-2.57747	0.00995261	0.0465489
Nipa1	1392.69	-1.49924	0.494195	-3.0337	0.00241575	0.0160409
Nrxn1	804.648	-1.50792	0.319208	-4.72393	2.31e-06	6.93e-05
Erc2	482.926	-1.51054	0.319902	-4.72187	2.34e-06	6.97e-05
Rassf8	269.506	-1.51286	0.193661	-7.81191	5.63e-15	2.61e-12
Acmsd	452.159	-1.51585	0.504121	-3.00691	0.00263915	0.0171697
Calm4	68.427	-1.52491	0.331355	-4.60205	4.18e-06	0.000110048
Ntf5	643.067	-1.53821	0.261119	-5.89085	3.84e-09	3.44e-07
Stxbp6	1020.92	-1.55448	0.287177	-5.41297	6.2e-08	3.49e-06
Kcnk12	344.99	-1.55678	0.429864	-3.62157	0.000292822	0.00309042
Tshr	516.054	-1.56209	0.397208	-3.93267	8.4e-05	0.00116731
Gabbr2	371.191	-1.57265	0.362482	-4.33857	1.43e-05	0.000292341
Ackr1	782.421	-1.57627	0.540758	-2.91493	0.00355771	0.0215197
Clgn	95.5917	-1.58093	0.585068	-2.70213	0.00688976	0.0351106
Nap1l2	16.7284	-1.58877	0.547536	-2.90166	0.00371188	0.022207
B3galnt1	50.5088	-1.5906	0.396863	-4.00794	6.13e-05	0.000912237
Nox4	14.8285	-1.59193	0.508897	-3.1282	0.00175879	0.012597
Ache	893.823	-1.59323	0.495327	-3.21652	0.00129757	0.00994086
Megf6	21.6304	-1.59629	0.486798	-3.27917	0.00104113	0.00846869
Rhd	19731.6	-1.59791	0.487309	-3.27905	0.00104159	0.00846869
C1ql3	21.4078	-1.60745	0.591852	-2.71596	0.00660842	0.0340561
Ankrd65	149.587	-1.60834	0.528241	-3.04471	0.00232902	0.0156826
Negr1	109.619	-1.61647	0.376492	-4.2935	1.76e-05	0.000345119
Adcy2	35.2269	-1.63064	0.556619	-2.92954	0.0033946	0.0207965
Eva1c	39.8795	-1.63568	0.609917	-2.68181	0.00732254	0.0367222
Ces1d	447.286	-1.63728	0.457714	-3.57708	0.000347453	0.00355507
Nrip3	597.021	-1.6417	0.543724	-3.01936	0.00253307	0.0166445
Gm1673	694.626	-1.64789	0.407871	-4.04023	5.34e-05	0.000809809
Slc2a4	509.956	-1.65159	0.471399	-3.5036	0.000459018	0.00444272
Itga8	222.257	-1.66025	0.42043	-3.94893	7.85e-05	0.00110739
Zfyve28	173.984	-1.6615	0.219186	-7.58033	3.45e-14	1.36e-11
6030468B19Rik	1388.26	-1.66651	0.469055	-3.5529	0.000381009	0.00380936
Pax9	26.2999	-1.66785	0.566403	-2.94463	0.00323336	0.020082
Fnd3c2	6.44789	-1.6743	0.579824	-2.8876	0.00388196	0.0229955
Mboat2	968.761	-1.67771	0.505373	-3.31974	0.000901004	0.00756776
Kbtbd12	526.731	-1.69554	0.472456	-3.58877	0.000332239	0.00342386
Abca9	284.475	-1.6961	0.362328	-4.68112	2.85e-06	8.16e-05
Fam171b	16.0183	-1.69615	0.443795	-3.82193	0.00013241	0.0016585
Tex26	16.0595	-1.69892	0.523591	-3.24474	0.00117557	0.00924458
Kctd12b	147.59	-1.70261	0.32959	-5.16585	2.39e-07	1.08e-05
Vegfd	273.82	-1.70534	0.291791	-5.8444	5.08e-09	4.27e-07
Dlg2	565.176	-1.7106	0.326069	-5.24613	1.55e-07	7.65e-06
Twist2	12.769	-1.7177	0.666117	-2.57868	0.00991787	0.0464099
Sh3tc2	2570.99	-1.74347	0.516822	-3.37344	0.000742345	0.0064804
Lyve1	354.73	-1.74422	0.452329	-3.85609	0.000115216	0.00148201
Abcg4	422.324	-1.74996	0.535395	-3.26854	0.00108105	0.00866436
Tenm4	389.201	-1.75059	0.266475	-6.56944	5.05e-11	8.47e-09
Gpr12	15.9973	-1.7524	0.51518	-3.40153	0.000670097	0.00595865
Brsk1	52.0341	-1.75397	0.275298	-6.37117	1.88e-10	2.71e-08
Aqp1	6558.04	-1.75564	0.486003	-3.6124	0.000303381	0.00317844
Hemgn	20038.5	-1.77413	0.507582	-3.49526	0.000473601	0.00454755
Fer1l6	255.939	-1.78617	0.515485	-3.46502	0.000530188	0.00494915
Ear1	38.1301	-1.80012	0.549166	-3.27791	0.00104579	0.00848532
Enpp2	144.715	-1.81237	0.631334	-2.8707	0.00409561	0.0239727
Hs3st3a1	40.519	-1.81322	0.514807	-3.52213	0.000428094	0.00418713
Icam4	3305.14	-1.81759	0.520006	-3.49533	0.000473468	0.00454755
Gm867	3867.14	-1.818	0.52944	-3.43381	0.000595157	0.00543016
Ear6	25.8597	-1.81923	0.686395	-2.65041	0.00803931	0.0394873
Denn2b	3452.83	-1.81952	0.39975	-4.55164	5.32e-06	0.000132713
D7Ertd443e	41.7684	-1.82748	0.408492	-4.47371	7.69e-06	0.000177608
Cd34	767.431	-1.83207	0.337839	-5.42293	5.86e-08	3.35e-06
Bpifb3	15.7346	-1.83784	0.543196	-3.38338	0.000715991	0.00630443
Fn3k	2369.05	-1.84925	0.485527	-3.80875	0.000139673	0.00173157
Artn	99.9186	-1.85894	0.656682	-2.83081	0.00464303	0.0262882
Grm8	3621.79	-1.86104	0.424562	-4.38345	1.17e-05	0.000250087
Slc38a5	1875.77	-1.87591	0.502036	-3.7366	0.000186526	0.00216907
Tgm3	159.646	-1.89656	0.420128	-4.51424	6.35e-06	0.000152634
Slc30a10	383.878	-1.90839	0.55944	-3.41125	0.000646647	0.00579591
Rai2	41.7336	-1.9157	0.478767	-4.00133	6.3e-05	0.000931935
Cadm3	133.354	-1.91623	0.559395	-3.42554	0.000613568	0.00555952
Pnck	38.5547	-1.92927	0.419648	-4.59736	4.28e-06	0.000111992
Tmem178	13.4267	-1.93223	0.625751	-3.08786	0.00201601	0.0140683
Spata46	10.0594	-1.93537	0.563269	-3.43596	0.00059045	0.00539034
Egfem1	418.87	-1.97192	0.423184	-4.65972	3.17e-06	8.88e-05
Stum	9.22871	-1.99991	0.658636	-3.03643	0.00239394	0.0159398
Tal2	22.9359	-2.01387	0.477421	-4.21823	2.46e-05	0.00044341
Agtr1a	1003.29	-2.03542	0.49217	-4.1356	3.54e-05	0.000583509
Gfap	407.203	-2.05838	0.500358	-4.11382	3.89e-05	0.000631526
Pkhd1l1	2512.85	-2.08011	0.576077	-3.61081	0.000305238	0.0031944
Plxna4	94.807	-2.09393	0.61899	-3.38281	0.000717472	0.00631223
Clec4b1	104.424	-2.09701	0.415967	-5.04128	4.62e-07	1.84e-05
Phyhip	79.0882	-2.10182	0.534524	-3.93214	8.42e-05	0.00116886
Rnf212	71.8568	-2.10742	0.719047	-2.93085	0.00338041	0.0207499
Aldh3b3	138.126	-2.11289	0.358259	-5.89765	3.69e-09	3.32e-07
Pkd1l1	32.9908	-2.14004	0.580713	-3.68519	0.000228532	0.00253769
Scube1	24.7487	-2.15084	0.72223	-2.97806	0.00290083	0.0183863
Lrrc3b	26.8982	-2.17666	0.736618	-2.95494	0.00312727	0.0195231
Btn1a1	98.6191	-2.18681	0.491569	-4.44864	8.64e-06	0.000196206
Ankrd63	8.26644	-2.19129	0.786389	-2.78652	0.00532781	0.0289883
Abca4	17.535	-2.19423	0.59043	-3.71633	0.000202136	0.00231304
Aldh3b2	99.0707	-2.21771	0.352107	-6.29841	3.01e-10	4.02e-08
Slc32a1	60.3148	-2.23401	0.430149	-5.19357	2.06e-07	9.65e-06
Slc6a20a	875.866	-2.31004	0.518804	-4.45263	8.48e-06	0.000193152
Gm45861	19.9749	-2.39723	0.74578	-3.21439	0.00130723	0.00998932
Kcnb2	23.7896	-2.52374	0.826523	-3.05344	0.00226234	0.0153709
Car10	65.765	-2.58648	0.750447	-3.44658	0.000567727	0.00521743
Esr2	13.9883	-2.6825	0.517088	-5.1877	2.13e-07	9.9e-06
Myh13	175.153	-2.69161	0.543891	-4.94881	7.47e-07	2.75e-05
Tmem88b	15.4423	-2.69239	0.936712	-2.8743	0.00404922	0.0237453
Trpa1	14.1003	-2.71326	0.872212	-3.11078	0.00186595	0.0132384
Prg2	584.779	-2.76772	1.05541	-2.6224	0.0087312	0.0420726
Hpgd	624.432	-2.83673	0.51471	-5.51132	3.56e-08	2.17e-06
Nacad	193.739	-2.86444	0.586749	-4.88189	1.05e-06	3.63e-05
Cacna1g	308.739	-3.07107	0.509503	-6.02757	1.66e-09	1.71e-07
Fgf11	6.3762	-3.1162	1.01931	-3.05716	0.00223448	0.0152352
Wnt3a	26.7133	-3.13472	0.910867	-3.44146	0.000578575	0.00530343
Mcf2	7.32128	-3.21853	1.19414	-2.69527	0.00703309	0.035668
Gm28308	5.83937	-3.23918	1.05671	-3.06533	0.00217428	0.0149282
Lrrc4b	26.1166	-3.32002	0.861934	-3.85183	0.000117238	0.0015031
Muc2	7.07156	-3.42581	1.33433	-2.56744	0.0102452	0.0474949
Cd209e	17.5346	-3.61854	1.07677	-3.36056	0.000777856	0.00671599
Rassf10	8.187	-3.81315	1.24839	-3.05445	0.00225472	0.0153335
Tac2	191.043	-3.9328	0.790928	-4.97239	6.61e-07	2.47e-05
Slc51b	6.64091	-4.20651	1.61853	-2.59897	0.00935047	0.0442847
Cd209d	404.335	-4.31005	0.530114	-8.13043	4.28e-16	2.5e-13
Cfap99	53.8225	-4.49532	0.450952	-9.96851	2.09e-23	1.1e-19
Cd209a	296.712	-4.70697	0.549525	-8.56552	1.08e-17	1.41e-14
Epx	36.7607	-4.74159	1.44316	-3.28556	0.00101779	0.00833987
Plin1	8.84921	-5.2026	1.67536	-3.10537	0.00190041	0.0134282
Slc26a5	6.61735	-5.29254	1.71484	-3.08632	0.0020265	0.0141227
Aknad1	12.4173	-6.23911	1.51888	-4.1077	4e-05	0.000643447
Kdm5d	752.228	-6.51364	2.22275	-2.93044	0.00338481	0.0207689
Ddx3y	2362.48	-8.65084	2.43105	-3.55847	0.000373018	0.00375329
Eif2s3y	2924.04	-27.6347	5.88969	-4.69204	2.7e-06	7.83e-05

## Sheet: Tg32Inf_DkoInf_Sig
Gene	baseMean	log2FoldChange	lfcSE	stat	pvalue	padj
H4c17	350.93	24.2343	2.06196	11.753	6.81382e-32	8.01305e-29
Oas1a	1202.2	10.3234	0.676591	15.2579	1.45826e-52	1.20044e-48
Oas1g	368.842	10.2317	1.13376	9.02458	1.80394e-19	3.09375e-17
Apod	74.581	9.2256	0.912745	10.1075	5.11529e-24	2.10545e-21
Sct	54.7115	8.51543	1.01438	8.3947	4.67081e-17	5.23131e-15
Ifi44	508.452	8.40982	0.670475	12.5431	4.33811e-36	7.93585e-33
Ifit3	8407.91	7.45201	0.835915	8.9148	4.88702e-19	7.45e-17
Ifi27l2a	48360.4	7.41064	0.488693	15.1642	6.1043e-52	3.35004e-48
Ifit3b	3526.76	7.13005	1.04564	6.81882	9.17897e-12	4.59339e-10
Zfp872	6.61963	6.49332	2.04164	3.18045	0.00147049	0.00775218
Bglap3	5.25762	6.03872	1.67047	3.61499	0.000300353	0.00207413
Gm12253	243.935	5.70611	0.303379	18.8085	6.42969e-79	1.05858e-74
Ifit1	16050.3	5.46909	0.666895	8.20083	2.38729e-16	2.4262e-14
Tcfl5	6.61296	5.34545	1.51741	3.52274	0.000427112	0.00278604
Ifi213	3368	5.12802	0.478696	10.7125	8.89374e-27	5.85706e-24
Apol9b	286.304	5.0139	0.581064	8.62883	6.19813e-18	8.03511e-16
Gm21761	3.38939	4.94134	1.56387	3.15968	0.00157941	0.00820928
Ifit1bl1	1660.8	4.80495	0.584234	8.22436	1.96228e-16	2.00664e-14
Siglec1	189.467	4.76244	0.617878	7.70773	1.28076e-14	1.07037e-12
Oas1e	81.6151	4.7318	0.738615	6.40632	1.49078e-10	5.89264e-09
Rsad2	43778.4	4.49275	0.518384	8.66683	4.44314e-18	5.94731e-16
1810065E05Rik	12.1097	4.36775	1.18759	3.67784	0.000235215	0.00168446
Isg15	54557.7	4.3625	0.706409	6.1756	6.59111e-10	2.19668e-08
Fbxo39	3.52334	4.24817	1.65438	2.56783	0.0102339	0.0375926
Mx2	971.369	4.22573	0.494578	8.5441	1.29536e-17	1.57977e-15
Zfp641	10.3177	4.17454	1.04284	4.00307	6.25271e-05	0.000543817
Phf11d	709.672	4.07301	0.567474	7.17744	7.10277e-13	4.34721e-11
Mx1	1529.83	4.06799	0.377415	10.7785	4.34714e-27	3.25324e-24
Usp18	5965.77	4.03428	0.615213	6.55754	5.47026e-11	2.38892e-09
Gm7609	18.3481	3.93011	0.597779	6.57453	4.88082e-11	2.1486e-09
Olfr658	6.31155	3.91506	1.13239	3.45733	0.000545546	0.00341127
Sh2d1b2	8.69886	3.88153	1.3465	2.88268	0.00394313	0.0174703
Slfn5	13794.7	3.74244	0.41837	8.9453	3.70939e-19	5.87224e-17
Klhl30	26.1673	3.71366	0.82986	4.47504	7.6396e-06	9.0946e-05
Ifit2	7036.2	3.67746	0.463775	7.9294	2.20204e-15	2.01413e-13
Spon1	598.521	3.62723	0.40043	9.05834	1.32446e-19	2.31977e-17
Phf11a	593.435	3.57744	0.55844	6.40614	1.49249e-10	5.89264e-09
Ifi206	5068.46	3.571	0.381921	9.35009	8.75742e-21	1.9751e-18
Oasl1	5242.54	3.51019	0.932775	3.76317	0.000167774	0.00126766
Zfp365	42.3757	3.27223	0.437646	7.47689	7.61015e-14	5.47133e-12
Mettl7a3	11.4235	3.22262	0.693224	4.64875	3.33956e-06	4.38807e-05
Ifi214	1218.06	3.18334	0.358388	8.8824	6.54343e-19	9.79372e-17
Apol9a	50.2522	3.13345	0.829796	3.77617	0.000159257	0.00121389
Khdc1c	15.842	3.11464	0.77968	3.99477	6.4758e-05	0.00056085
Sspo	11.0878	3.10869	0.821493	3.78419	0.000154207	0.00118032
Irf7	14481	3.09825	0.527102	5.87788	4.15549e-09	1.15373e-07
Cphx1	5.81053	3.0959	0.967183	3.20094	0.00136979	0.00733168
Phf11c	1261.26	3.07102	0.292833	10.4873	9.88295e-26	5.42377e-23
Slco1a4	19.3015	3.06712	1.22014	2.51374	0.0119457	0.0427015
Rtp4	9104.22	3.06026	0.761584	4.01829	5.86229e-05	0.000514645
Cdh15	7.45239	3.05938	1.08559	2.81818	0.00482967	0.0204832
Xaf1	6119.82	3.04024	0.458266	6.63422	3.26222e-11	1.49192e-09
Gm47985	37.0014	3.02808	0.765445	3.95598	7.62227e-05	0.000644877
Eda2r	36.9772	3.0066	0.642866	4.67687	2.91282e-06	3.89575e-05
Lgals3bp	3543.21	2.97759	0.34036	8.74836	2.16485e-18	3.02052e-16
Cyp3a59	20.3717	2.93422	1.12456	2.60923	0.00907475	0.0341366
Khdc1b	9.99154	2.91807	1.06969	2.72795	0.00637286	0.0256034
Ppbp	262.901	2.88931	0.590825	4.89029	1.00686e-06	1.53191e-05
Parm1	96.2898	2.84519	0.639618	4.44827	8.65649e-06	0.000101235
Sdc3	1089.23	2.83267	0.486562	5.8218	5.82165e-09	1.56358e-07
Cd5l	85.984	2.82148	0.93053	3.03213	0.00242837	0.0116528
Scamp5	33.1857	2.74421	0.616551	4.45091	8.55086e-06	0.000100558
Tmem150c	69.7397	2.7272	0.597401	4.56511	4.99222e-06	6.30307e-05
Bst2	15059	2.7129	0.323613	8.38316	5.15262e-17	5.73194e-15
Adamtsl2	18.7839	2.70175	0.454877	5.93951	2.85874e-09	8.24278e-08
Cdkn2b	11.8107	2.69179	0.902738	2.98181	0.00286551	0.0134256
Slc9c1	23.19	2.68835	1.05864	2.53943	0.0111034	0.0401947
BC147527	843.334	2.67678	0.227277	11.7776	5.09259e-32	6.98704e-29
Lbhd2	166.128	2.64128	0.326305	8.09451	5.74933e-16	5.70222e-14
Lefty2	6.58754	2.63882	1.0143	2.60161	0.0092786	0.0348059
Ly6a	7400.1	2.61173	0.618948	4.21962	2.44709e-05	0.000246658
Ccdc192	110.767	2.57216	0.740088	3.47548	0.000509937	0.00322288
Arc	54.8318	2.56217	0.365645	7.00725	2.43041e-12	1.37035e-10
Dtx1	451.508	2.54275	0.275283	9.23686	2.53831e-20	5.22385e-18
Eppk1	18.1988	2.54256	0.740627	3.43298	0.000596981	0.00368668
Fcer1a	320.229	2.51373	0.315606	7.9648	1.65492e-15	1.53071e-13
Dhx58	1911.02	2.49887	0.291819	8.56309	1.09878e-17	1.36017e-15
Gzmk	75.4156	2.46882	0.557134	4.43129	9.36725e-06	0.000108075
Acss3	77.2707	2.44619	0.960697	2.54627	0.0108882	0.03959
Cyp2b9	447.673	2.43959	0.948445	2.5722	0.0101054	0.0371873
Khdc1a	116.241	2.42909	0.567173	4.2828	1.84557e-05	0.000194904
Hbb-y	40.4198	2.4229	0.951296	2.54694	0.0108671	0.0395395
Lypd6	122.485	2.41087	0.53474	4.50848	6.5294e-06	7.94532e-05
Phf11b	3289.3	2.4097	0.523022	4.60725	4.08025e-06	5.26237e-05
Prss28	12.8145	2.40608	0.781298	3.07959	0.00207285	0.0102577
Ddx60	14055.3	2.40186	0.451064	5.32488	1.0102e-07	1.94525e-06
Smim40	155.821	2.39504	0.325035	7.36854	1.72506e-13	1.16399e-11
Gpnmb	250.447	2.38821	0.452145	5.28197	1.27804e-07	2.40202e-06
Gm7030	40.6224	2.37894	0.369507	6.43814	1.2095e-10	4.86874e-09
Cym	12.6392	2.3787	0.569991	4.17322	3.00323e-05	0.000293966
Apcdd1	67.3122	2.36544	0.468425	5.04978	4.42328e-07	7.34122e-06
Gm36864	6.34215	2.36502	0.91214	2.59283	0.00951907	0.0354735
H2-T10	514.053	2.35734	0.349392	6.74696	1.5097e-11	7.31051e-10
Ifi27	3367.27	2.3555	0.363708	6.47634	9.39763e-11	3.94446e-09
Extl1	11.8373	2.33723	0.486854	4.80068	1.58125e-06	2.27102e-05
Tmem171	38.4256	2.32693	0.462448	5.03177	4.85974e-07	7.97715e-06
Pgam2	72.9734	2.32687	0.374436	6.21433	5.15436e-10	1.77534e-08
Ly6c1	491.234	2.30597	0.434347	5.30906	1.10194e-07	2.10467e-06
Cacnb3	238.727	2.29448	0.419524	5.46925	4.51941e-08	9.56395e-07
Oas3	7349.62	2.29446	0.655106	3.50242	0.000461053	0.00295829
Hsh2d	1968.06	2.28811	0.244139	9.37219	7.10445e-21	1.64743e-18
Plppr4	31.2351	2.28679	0.705168	3.2429	0.00118319	0.00653034
Pbx4	226.41	2.28625	0.417549	5.47541	4.36489e-08	9.28469e-07
Perm1	37.2832	2.28217	0.474729	4.8073	1.52979e-06	2.21323e-05
Tmem221	78.5265	2.27797	0.449755	5.06492	4.08582e-07	6.83628e-06
Fmr1nb	18.4253	2.26817	0.673714	3.36667	0.000760821	0.00450419
Dnase1	5.04131	2.25944	0.867651	2.60409	0.00921179	0.0345947
Ifi208	2346.82	2.24403	0.72919	3.07743	0.00208793	0.0103118
Zfp108	6.10242	2.23632	0.724275	3.08766	0.00201737	0.0100246
Cdc20b	66.2571	2.2274	0.416027	5.35399	8.60371e-08	1.68834e-06
Dnase2b	179.256	2.20405	0.377474	5.83895	5.25318e-09	1.42956e-07
Dnaaf1	17.7366	2.1932	0.479139	4.57738	4.70835e-06	5.96294e-05
Pianp	24.716	2.18639	0.818249	2.67203	0.0075393	0.0293514
Oas1c	632.699	2.17976	0.181219	12.0283	2.52294e-33	3.77615e-30
Dok7	4.56241	2.16352	0.866326	2.49735	0.0125125	0.0441789
Ifi27l2b	10.0111	2.1548	0.783192	2.75131	0.00593573	0.0241404
Hnf1b	20.7319	2.14702	0.528715	4.06083	4.88985e-05	0.000440747
Lif	132.367	2.13667	0.556266	3.84108	0.000122493	0.000964939
Kremen2	79.9512	2.13522	0.302869	7.04998	1.7894e-12	1.04101e-10
Gm8947	13.2125	2.09372	0.771155	2.71504	0.00662672	0.0263787
H2-Q4	2447.19	2.07661	0.337585	6.15136	7.68204e-10	2.53461e-08
H2-T22	5312.12	2.07599	0.312392	6.64546	3.02281e-11	1.4019e-09
Gm19684	447.655	2.06696	0.34069	6.06697	1.30349e-09	4.07998e-08
H2-Q7	6762.38	2.05474	0.313578	6.55257	5.65551e-11	2.45679e-09
Ms4a4c	6287.67	2.0473	0.294644	6.94839	3.6947e-12	2.00097e-10
Cela3b	10.972	2.04382	0.648108	3.15352	0.00161316	0.00834141
Cabp1	22.7714	2.03551	0.367515	5.53859	3.04918e-08	6.75662e-07
Grid1	32.4304	2.0248	0.704158	2.87548	0.00403408	0.0177586
Htr1b	32.4645	2.00923	0.331365	6.0635	1.33189e-09	4.16095e-08
Drc1	120.709	1.98833	0.35338	5.62662	1.83774e-08	4.33475e-07
Alox12e	18.0474	1.98448	0.767479	2.58572	0.0097176	0.0360339
Kdr	143.167	1.98255	0.496735	3.99116	6.57509e-05	0.000567955
H2-Q6	1467.37	1.96776	0.279054	7.05154	1.76944e-12	1.03305e-10
Slc28a2b	939.041	1.96687	0.55182	3.56433	0.000364782	0.00244038
1700014D04Rik	8.76699	1.96622	0.763782	2.57432	0.0100438	0.0370183
Wfikkn2	27.5521	1.95778	0.419125	4.67112	2.99563e-06	3.99165e-05
Fam3b	29.7596	1.93647	0.521354	3.71431	0.000203762	0.00148835
C130026I21Rik	550.556	1.93621	0.370883	5.22054	1.78406e-07	3.22777e-06
Gzma	62514.2	1.93539	0.305978	6.32526	2.52806e-10	9.56826e-09
Oas1b	1359.34	1.93046	0.33124	5.82799	5.60996e-09	1.51166e-07
Ptprh	18.3451	1.92694	0.472436	4.07873	4.52816e-05	0.000413391
Lrrc23	41.4786	1.91858	0.489936	3.91599	9.00357e-05	0.000743031
Slfn8	5562.5	1.90435	0.383205	4.96953	6.71149e-07	1.07803e-05
Eomes	662.534	1.89084	0.206091	9.17478	4.52479e-20	8.66234e-18
Rnf213	17193.1	1.88884	0.3108	6.07733	1.222e-09	3.85423e-08
Fzd10	12.9905	1.87727	0.597619	3.14125	0.00168228	0.00863103
Muc20	15.0562	1.87456	0.569879	3.2894	0.00100401	0.00567069
Il4	468.004	1.84762	0.450604	4.10031	4.12601e-05	0.000382492
Klk1	1416.84	1.8372	0.304679	6.02995	1.64014e-09	4.99135e-08
Gp5	98.4868	1.83707	0.531411	3.45697	0.000546294	0.00341465
Sidt1	4865.29	1.82944	0.317586	5.76046	8.38833e-09	2.15118e-07
Sncaip	52.6818	1.82672	0.356568	5.12305	3.0064e-07	5.19386e-06
Alox12	144.848	1.80299	0.437084	4.12504	3.70667e-05	0.000349923
Ifi209	9366.39	1.79557	0.316108	5.68024	1.34506e-08	3.25275e-07
Fgfbp3	166.223	1.79511	0.141071	12.7249	4.29814e-37	8.84558e-34
Fhod3	42.3498	1.79229	0.55974	3.20201	0.00136474	0.0073118
Serpinb9b	76.8736	1.78723	0.505523	3.53541	0.000407145	0.00266849
Erc2	482.926	1.78417	0.328637	5.42901	5.66689e-08	1.16771e-06
Grm6	238.219	1.7823	0.365242	4.87977	1.06211e-06	1.60134e-05
Slco5a1	108.3	1.7783	0.454183	3.91538	9.02601e-05	0.000744138
Rasal1	110.384	1.77784	0.238328	7.45965	8.67556e-14	6.18331e-12
Itgb2l	6476.89	1.77716	0.196308	9.05292	1.39197e-19	2.41236e-17
Fhl2	435.422	1.77143	0.286121	6.19118	5.97146e-10	2.02293e-08
Adgrg7	29.0833	1.76742	0.603103	2.93055	0.00338362	0.0154086
Wdr31	81.4845	1.76308	0.316779	5.56565	2.61172e-08	5.88226e-07
Sctr	8.64699	1.7623	0.505817	3.48407	0.00049385	0.00313962
Grifin	110.319	1.76157	0.376899	4.67385	2.95601e-06	3.9439e-05
Adgrb2	24.167	1.7362	0.407102	4.26478	2.00104e-05	0.000208778
Nes	88.958	1.73169	0.314911	5.49897	3.8202e-08	8.2976e-07
Gtf2a1l	9.41405	1.72975	0.693288	2.49499	0.012596	0.044407
Ndnf	64.7049	1.7254	0.267468	6.45088	1.11204e-10	4.53537e-09
Fscn1	678.504	1.72293	0.52	3.31333	0.000921905	0.00528597
H2-K1	58204.3	1.71837	0.302704	5.67675	1.37278e-08	3.30915e-07
Myadml2	10.6876	1.71692	0.678981	2.52867	0.0114495	0.0412653
Kcnk3	8.74409	1.71387	0.586802	2.92069	0.00349253	0.0158274
Gm6034	389.064	1.71283	0.296349	5.77977	7.48027e-09	1.93814e-07
Hrh4	35.6015	1.692	0.392788	4.30768	1.64975e-05	0.000176201
Dleu7	40.468	1.69125	0.292387	5.7843	7.28163e-09	1.89138e-07
Nrarp	299.955	1.68688	0.167597	10.0651	7.87988e-24	3.01708e-21
Csprs	45.3529	1.68445	0.404919	4.15997	3.18288e-05	0.000308435
Cd200r3	2363.65	1.68363	0.27863	6.04253	1.51712e-09	4.66006e-08
Slc18a1	73.1989	1.68242	0.284184	5.92017	3.2161e-09	9.11358e-08
Ip6k3	76.0959	1.68149	0.640428	2.62557	0.00865044	0.0328234
Smtnl1	44.3511	1.67878	0.634304	2.64665	0.00812934	0.0312495
Shfl	314.774	1.66975	0.161662	10.3286	5.23003e-25	2.39187e-22
Ncald	1405.59	1.66932	0.339603	4.91551	8.85508e-07	1.36764e-05
Alox8	58.9431	1.64645	0.32458	5.07256	3.92499e-07	6.58726e-06
Tmie	21.8434	1.64628	0.48135	3.42014	0.0006259	0.00382943
Lama5	102.803	1.63721	0.370163	4.42294	9.73647e-06	0.000111864
H2-Eb2	70.5155	1.63194	0.258703	6.30816	2.82376e-10	1.0566e-08
Esrrg	288.609	1.62683	0.426461	3.81473	0.000136331	0.00106076
Gpr176	16.8511	1.62477	0.592175	2.74374	0.00607437	0.0246023
H2-Q5	258.334	1.62449	0.365693	4.44224	8.90282e-06	0.000103514
Camk1g	56.848	1.62194	0.327445	4.95334	7.29522e-07	1.15489e-05
Agrn	489.748	1.6149	0.299625	5.38972	7.05661e-08	1.41683e-06
4932438H23Rik	53.5952	1.6149	0.386321	4.1802	2.91257e-05	0.000286798
Gzmb	18836	1.61246	0.395341	4.07866	4.52962e-05	0.000413391
Spink13	162.528	1.61211	0.299631	5.38032	7.43541e-08	1.48204e-06
Art2b	484.338	1.61082	0.36675	4.39214	1.12241e-05	0.000126832
Bco1	32.6652	1.59497	0.316273	5.04302	4.58249e-07	7.59015e-06
Dpp6	76.513	1.58782	0.304607	5.21268	1.86128e-07	3.34177e-06
Pou6f1	444.087	1.57787	0.24542	6.42926	1.28231e-10	5.14924e-09
Tnp2	94.1555	1.57584	0.546494	2.88354	0.00393233	0.0174318
Ms4a6b	10006.7	1.56817	0.282358	5.55386	2.79434e-08	6.23388e-07
Rom1	258.275	1.56682	0.174252	8.99172	2.43386e-19	4.00711e-17
Abca17	80.4724	1.56537	0.33094	4.73007	2.24437e-06	3.07672e-05
Gm10309	10.8705	1.56211	0.56338	2.77275	0.00555847	0.0228729
Acvr1c	54.2909	1.56164	0.392545	3.97825	6.94235e-05	0.000594687
Kirrel	40.0221	1.55412	0.489464	3.17514	0.00149765	0.00785951
Rundc3a	121.849	1.55321	0.360187	4.31224	1.61609e-05	0.000173559
Padi1	56.3528	1.54805	0.254929	6.07246	1.25965e-09	3.96536e-08
Strip2	326.627	1.54719	0.408949	3.78334	0.000154739	0.00118384
H2-M3	1333.71	1.5465	0.290209	5.32892	9.87989e-08	1.90695e-06
Slfn4	37005.3	1.54595	0.431501	3.58272	0.000340034	0.002301
Prf1	1864.52	1.54546	0.35399	4.36584	1.26634e-05	0.000140493
Zbtb32	98.1035	1.54467	0.622999	2.47941	0.0131601	0.0459724
Ascl2	184.988	1.54435	0.397662	3.88357	0.000102933	0.000830324
Gucy1b1	42.3893	1.54021	0.389665	3.95265	7.72911e-05	0.000653245
Vmn1r55	12.3228	1.53757	0.583719	2.63409	0.00843628	0.0321293
Rnf32	216.86	1.53629	0.551766	2.78431	0.00536414	0.0222943
Obscn	100.548	1.5351	0.3369	4.55654	5.20037e-06	6.52086e-05
Dzip1	247.859	1.5325	0.339579	4.51293	6.39395e-06	7.81028e-05
Fez1	44.067	1.53136	0.611145	2.50573	0.0122199	0.0433971
Hsf4	24.9637	1.52524	0.553288	2.75669	0.00583895	0.0238365
Itgad	372.752	1.51798	0.312483	4.85778	1.18709e-06	1.7671e-05
Gp1ba	45.4721	1.51388	0.54088	2.79891	0.00512752	0.0214863
Zfp750	55.1161	1.51132	0.413422	3.65563	0.000256547	0.0018159
Sorbs2	240.606	1.4982	0.464762	3.22359	0.00126594	0.00686737
Samd13	137.003	1.49587	0.37327	4.00747	6.13735e-05	0.000535198
Tlr12	237.468	1.49584	0.183528	8.15048	3.62485e-16	3.639e-14
Slc44a5	184.174	1.49202	0.320035	4.66206	3.1306e-06	4.14993e-05
BC016579	34.015	1.49013	0.390515	3.81581	0.000135737	0.00105713
Serp2	297.396	1.48797	0.219749	6.77122	1.27697e-11	6.27584e-10
Fgf3	31.5364	1.48701	0.545931	2.7238	0.00645363	0.0258522
Epsti1	25496.5	1.48615	0.19199	7.74077	9.88182e-15	8.3433e-13
Rxfp1	27.7602	1.47421	0.465997	3.16356	0.00155854	0.0081176
Tub	38.0881	1.46182	0.347149	4.21093	2.54319e-05	0.000255
Tlr7	1469.33	1.46124	0.25591	5.70998	1.12993e-08	2.80168e-07
Mpig6b	25.2628	1.46074	0.582221	2.50891	0.0121104	0.0431382
Gata2	1675.35	1.46068	0.280337	5.21045	1.88383e-07	3.3749e-06
Ms4a2	1316.98	1.45833	0.335119	4.35169	1.35093e-05	0.000147983
Slc22a3	462.039	1.45688	0.396466	3.67466	0.00023817	0.00170267
Herc6	12919.9	1.45556	0.439422	3.31245	0.000924836	0.00529559
Cacna1s	55.7354	1.454	0.429369	3.38637	0.000708237	0.00425154
Unc79	19.882	1.44467	0.479027	3.01585	0.00256261	0.0121868
Tbxa2r	653.148	1.44327	0.238174	6.05972	1.36359e-09	4.24389e-08
Thy1	3680.56	1.44012	0.211102	6.82191	8.98408e-12	4.52786e-10
Slc26a3	259.166	1.43859	0.228079	6.30743	2.83707e-10	1.05917e-08
Gm5431	370.592	1.43753	0.467306	3.0762	0.0020966	0.0103411
Hgf	2516.25	1.43509	0.262502	5.46696	4.57817e-08	9.65109e-07
Cfap74	140.676	1.43246	0.475849	3.01034	0.00260959	0.0123888
Cyp11a1	1409.02	1.43128	0.361212	3.96243	7.41914e-05	0.000630283
Pf4	1324.55	1.43081	0.58488	2.44634	0.0144317	0.049408
Sh2d1a	1662.46	1.43079	0.279544	5.11831	3.08281e-07	5.30914e-06
Tnfrsf19	614.508	1.42852	0.265353	5.38346	7.30661e-08	1.4599e-06
Cd8b1	3007.28	1.4212	0.388186	3.66113	0.000251109	0.00178278
Fjx1	35.3932	1.42033	0.366763	3.87262	0.000107673	0.000863062
9030624G23Rik	135.387	1.41799	0.223766	6.33694	2.34375e-10	8.95302e-09
Garin3	96.9803	1.41665	0.351796	4.0269	5.65181e-05	0.000498667
Gna14	338.271	1.41615	0.350646	4.03868	5.37537e-05	0.000476575
Grb14	150.977	1.41244	0.296909	4.75714	1.96358e-06	2.72125e-05
Gm17571	30.3064	1.41233	0.441892	3.1961	0.001393	0.00743627
Cdh22	63.9223	1.41061	0.474393	2.9735	0.00294423	0.0137242
Tmc7	113.067	1.41023	0.260146	5.42092	5.92923e-08	1.21568e-06
Tyro3	45.6872	1.40611	0.264156	5.32301	1.02061e-07	1.95844e-06
Slc39a5	21.3738	1.40604	0.395394	3.55606	0.000376459	0.0024992
Cd5	1309.58	1.40253	0.334465	4.19335	2.74871e-05	0.000272455
Ehd3	570.473	1.3996	0.264744	5.28663	1.24592e-07	2.34969e-06
Themis	8395.68	1.3987	0.347287	4.0275	5.63735e-05	0.000497658
Itga2	1890.24	1.39855	0.233648	5.98569	2.15473e-09	6.39198e-08
Slc27a3	65.2864	1.39715	0.342878	4.07478	4.60579e-05	0.000418717
Adam6b	18.138	1.38869	0.518505	2.67826	0.00740058	0.028907
Ms4a4b	23371.9	1.38689	0.300948	4.6084	4.05779e-06	5.24392e-05
Gm8369	3291.57	1.38602	0.335503	4.13118	3.60904e-05	0.000341882
Stk32c	163.96	1.38589	0.251864	5.50253	3.7438e-08	8.15317e-07
Cd4	1256.28	1.38469	0.359765	3.84887	0.000118664	0.000938823
1700001O22Rik	13.9631	1.38401	0.464534	2.97936	0.00288855	0.0135067
Kcnk5	474.153	1.38078	0.228473	6.04353	1.50779e-09	4.64004e-08
Apobec2	229.576	1.37751	0.251741	5.47195	4.45103e-08	9.44352e-07
St6galnac5	314.387	1.36979	0.184722	7.41542	1.21243e-13	8.38713e-12
Cmpk2	8665.21	1.36735	0.415382	3.29179	0.000995535	0.00564022
Snai3	240.968	1.36257	0.248481	5.48361	4.16732e-08	8.91049e-07
Ly6c2	69116.6	1.36147	0.164126	8.29528	1.08326e-16	1.15063e-14
Treml1	89.1233	1.35108	0.543232	2.48712	0.0128783	0.0451963
Lactbl1	29.8718	1.34963	0.338677	3.98502	6.74753e-05	0.000581092
Fibcd1	17.0474	1.34471	0.374559	3.59011	0.000330541	0.00224599
Dpp4	5544.13	1.33498	0.191999	6.95308	3.57392e-12	1.94195e-10
Dsg2	162.113	1.33213	0.356892	3.73258	0.000189527	0.00140178
Aspn	187.104	1.33004	0.369952	3.59516	0.000324196	0.00221292
Gcm2	14.0148	1.32838	0.452792	2.93376	0.00334884	0.0152941
Cd8a	2050.64	1.32836	0.30943	4.29293	1.76328e-05	0.000187054
Sp100	30207	1.32816	0.200753	6.61591	3.69281e-11	1.65663e-09
Ms4a4d	71.9824	1.3251	0.338167	3.91847	8.9113e-05	0.000736894
Cd28	1979.57	1.3243	0.299621	4.41992	9.87382e-06	0.000113126
Eml6	739.217	1.32055	0.176441	7.48437	7.18887e-14	5.21399e-12
Csrp3	1357	1.31941	0.289328	4.56025	5.1092e-06	6.42611e-05
Ifit1bl2	1600.49	1.31766	0.245302	5.37157	7.80537e-08	1.53901e-06
Osbpl5	361.562	1.31463	0.186094	7.06431	1.61412e-12	9.52503e-11
Rnase12	497.755	1.31437	0.217482	6.04358	1.50728e-09	4.64004e-08
Fsip1	152.344	1.31428	0.222351	5.91081	3.40429e-09	9.61375e-08
Chd5	23.2517	1.3125	0.343799	3.81765	0.000134726	0.00104975
Gzmm	227.064	1.31122	0.170982	7.66873	1.73703e-14	1.39504e-12
Lat	2189.63	1.30893	0.272677	4.8003	1.58424e-06	2.27204e-05
Pigr	26.9534	1.30704	0.483105	2.70549	0.00682033	0.0269733
Alox15	232.584	1.30614	0.353477	3.6951	0.000219796	0.00159077
Gstp2	27.1477	1.30414	0.411936	3.16588	0.00154612	0.0080657
Bmp6	122.748	1.30348	0.324744	4.01388	5.97293e-05	0.000523453
Tmem163	7154.11	1.30304	0.184227	7.07299	1.5163e-12	9.0124e-11
Chic1	113.333	1.30218	0.256644	5.07388	3.89794e-07	6.55523e-06
Aox2	95.0089	1.3021	0.349798	3.72245	0.000197302	0.00145146
Cfap77	198.204	1.30171	0.176201	7.38763	1.49469e-13	1.01689e-11
Notch3	136.51	1.30015	0.28925	4.49489	6.96066e-06	8.40178e-05
Nectin4	96.4559	1.29776	0.364621	3.5592	0.000371984	0.00247906
Raver2	175.818	1.2976	0.313824	4.13479	3.55275e-05	0.000337717
Ttll9	65.7066	1.29489	0.302244	4.28427	1.83344e-05	0.000193871
Baiap3	211.831	1.29427	0.244816	5.28668	1.24554e-07	2.34969e-06
Synpo2	75.1146	1.29303	0.421118	3.07046	0.00213728	0.0104976
Rapsn	265.622	1.29064	0.149999	8.60434	7.676e-18	9.72136e-16
Cxcr3	1373.69	1.2902	0.250765	5.14506	2.67428e-07	4.679e-06
Tdrp	420.747	1.28991	0.501087	2.57422	0.0100466	0.0370204
Raver1	31.7653	1.27964	0.413036	3.09814	0.00194739	0.0097482
Pttg1	5168.39	1.27378	0.305803	4.16535	3.10879e-05	0.000302322
Ednra	317.109	1.27352	0.385097	3.307	0.000942997	0.00538706
St8sia6	740.233	1.26992	0.448819	2.82947	0.00466255	0.0199284
Gm21188	10420	1.26938	0.186078	6.82176	8.99301e-12	4.52786e-10
H2-T24	4239.18	1.26905	0.391551	3.24107	0.0011908	0.00656509
Kcng2	83.6326	1.26894	0.432568	2.9335	0.00335167	0.0152985
Zfp804a	73.5947	1.268	0.515324	2.46059	0.013871	0.0478967
Wdr95	302.012	1.2665	0.353009	3.58773	0.000333575	0.00226474
Tex15	793.09	1.26473	0.314677	4.01912	5.8415e-05	0.000513478
Cacna1i	90.3624	1.26397	0.328162	3.85168	0.000117313	0.000929468
Fam220a	586.894	1.25609	0.443851	2.82999	0.00465492	0.0199061
A830005F24Rik	20.6528	1.25422	0.377137	3.32564	0.000882153	0.0050907
Mkx	49.4995	1.25322	0.450241	2.78345	0.00537845	0.0223275
Tor3a	2377.39	1.25282	0.274449	4.56484	4.9988e-06	6.30653e-05
Spock1	41.4742	1.25212	0.45939	2.72561	0.00641825	0.0257418
Col9a3	88.9662	1.24897	0.213786	5.84215	5.15298e-09	1.41163e-07
Gstp1	632.295	1.24593	0.371767	3.35137	0.000804129	0.00471817
Cd2	3494.42	1.24456	0.319942	3.88994	0.00010027	0.000811627
Mthfr	819.063	1.2445	0.24435	5.0931	3.52258e-07	5.99749e-06
F2rl3	36.512	1.24147	0.265343	4.67873	2.88651e-06	3.8637e-05
Gm973	111.068	1.23953	0.270493	4.58248	4.59501e-06	5.85997e-05
Ddx58	7912.77	1.23876	0.26037	4.75767	1.95839e-06	2.71633e-05
Islr	31.5524	1.23871	0.406195	3.04954	0.00229193	0.0111409
Emc9	540.984	1.23607	0.184438	6.70185	2.05795e-11	9.87815e-10
Adcy5	23.4152	1.23523	0.46765	2.64135	0.00825769	0.0316321
Hspe1-rs1	135.057	1.23332	0.268338	4.59614	4.30395e-06	5.52302e-05
Trim14	5387.69	1.2287	0.116511	10.5458	5.31358e-26	3.01665e-23
Pml	5310.9	1.22657	0.244505	5.01657	5.26031e-07	8.58332e-06
Gm7592	151.439	1.22598	0.335583	3.65328	0.000258908	0.00183104
Slc45a3	76.3946	1.22517	0.433579	2.82571	0.00471759	0.020119
Mcpt8	9466.18	1.22511	0.341293	3.58961	0.000331179	0.0022494
Kcnh3	13.4062	1.2239	0.424326	2.88434	0.00392234	0.0173974
Mreg	538.991	1.22355	0.28649	4.27081	1.94761e-05	0.000204591
Trim34a	3802.6	1.21802	0.265992	4.57916	4.66838e-06	5.92144e-05
Cabcoco1	355.749	1.21727	0.146605	8.30306	1.01467e-16	1.09096e-14
Padi3	86.6797	1.21721	0.216694	5.61719	1.94092e-08	4.53267e-07
Cacnb4	126.667	1.21364	0.211178	5.74702	9.08304e-09	2.31077e-07
Hpgds	321.817	1.2136	0.304544	3.98499	6.74835e-05	0.000581092
Boll	223.469	1.21269	0.30722	3.9473	7.9037e-05	0.000666631
Ddx43	348.39	1.21054	0.224803	5.38489	7.24873e-08	1.45186e-06
Rtl5	79.4382	1.20942	0.321113	3.76635	0.000165653	0.00125336
A530032D15Rik	150.263	1.20871	0.299978	4.02934	5.59326e-05	0.000494297
Serpini1	573.726	1.20857	0.16317	7.40678	1.29399e-13	8.91388e-12
Trat1	783.756	1.20841	0.473197	2.55372	0.0106579	0.0389503
Prss34	6690.89	1.20799	0.419857	2.87714	0.00401292	0.0177128
Parp11	3201.39	1.20642	0.215859	5.58892	2.28481e-08	5.20291e-07
Map1a	31.8012	1.20518	0.355101	3.3939	0.000689046	0.00415548
Adamtsl1	333.322	1.20402	0.287934	4.18157	2.89506e-05	0.000285244
Herc3	2578.09	1.20361	0.193655	6.21523	5.12487e-10	1.7726e-08
ENSMUSG00000079800	113.112	1.20078	0.295888	4.05823	4.9447e-05	0.000444861
Izumo1r	471.248	1.19998	0.306719	3.91231	9.14182e-05	0.000750678
Dnase1l3	453.622	1.19969	0.380083	3.15639	0.00159734	0.00828826
Sult6b1	256.839	1.19734	0.2533	4.72697	2.279e-06	3.11381e-05
Paqr4	238.94	1.19691	0.190708	6.27616	3.47037e-10	1.26969e-08
Ptpn14	215.744	1.19536	0.205841	5.8072	6.35272e-09	1.68424e-07
Mrpl53	21.7685	1.19382	0.36649	3.25743	0.00112427	0.00625546
Mmp28	123.661	1.19022	0.323751	3.67634	0.000236604	0.00169294
Tmem14a	86.8569	1.18949	0.19361	6.14372	8.06098e-10	2.64902e-08
Il9r	189.903	1.18792	0.258193	4.60089	4.20694e-06	5.41118e-05
Myl9	168.182	1.18611	0.418711	2.83276	0.00461476	0.0197755
Capn3	70.4414	1.18459	0.40291	2.94008	0.00328129	0.0150356
Cd6	1065.49	1.18149	0.340749	3.46733	0.000525658	0.00330322
Efcab6	15.6135	1.18144	0.414548	2.84995	0.00437259	0.0189398
Dnah7a	51.9911	1.18109	0.449889	2.62529	0.0086575	0.0328323
Bnip5	61.0644	1.17852	0.268839	4.38374	1.16659e-05	0.000131104
Gm10401	22.5308	1.17461	0.366532	3.20467	0.00135217	0.00725387
Wnk2	68.6138	1.17301	0.294238	3.98659	6.70307e-05	0.000577798
Fbxo44	70.0676	1.17159	0.288407	4.06228	4.85956e-05	0.000438639
Igsf9b	38.4798	1.16816	0.384928	3.03476	0.00240724	0.0115716
Colca2	49.4132	1.16758	0.370479	3.15153	0.00162417	0.00837994
2410004P03Rik	26.3944	1.16687	0.358176	3.2578	0.00112279	0.00624938
Adam22	106.124	1.16553	0.464072	2.51153	0.012021	0.0428942
Ccdc7a	47.0878	1.16229	0.375994	3.09125	0.00199319	0.00992916
Npr1	32.87	1.16096	0.430826	2.69473	0.00704458	0.0277204
Adamts6	3229.92	1.15903	0.215686	5.3737	7.71355e-08	1.52456e-06
Als2cl	267.548	1.15868	0.321056	3.60895	0.000307437	0.00211483
Phactr3	25.1399	1.15799	0.415689	2.7857	0.00534122	0.0222234
Cadm1	878.692	1.1572	0.461273	2.50871	0.0121172	0.0431441
Gnb4	826.222	1.15636	0.204378	5.65795	1.53191e-08	3.66589e-07
Axin2	262.726	1.15401	0.308108	3.74547	0.000180053	0.00134745
Daxx	3500.71	1.15259	0.259105	4.44837	8.65232e-06	0.000101235
Nfatc2	1558.04	1.15075	0.191977	5.9942	2.0449e-09	6.08812e-08
Gm10135	319.797	1.14489	0.22965	4.98535	6.1849e-07	1.00028e-05
Tgfbr3	1367.66	1.14399	0.281333	4.06631	4.7763e-05	0.000432309
Lef1	15348.5	1.14385	0.294914	3.87857	0.000105073	0.00084593
Spin2c	119.531	1.14229	0.315996	3.6149	0.000300462	0.00207413
Gpc5	82.6028	1.13966	0.368366	3.09382	0.00197596	0.00985825
Lhx1	367.406	1.13957	0.355586	3.20478	0.00135165	0.00725346
Rab36	63.887	1.13517	0.274156	4.1406	3.46405e-05	0.000331582
Eno2	18.5903	1.13423	0.43703	2.59531	0.00945064	0.0353064
Slc30a2	23.0538	1.13291	0.429946	2.635	0.0084137	0.032073
Dok6	133.343	1.13168	0.316132	3.57978	0.000343887	0.00232325
Tle2	31.9468	1.12942	0.3739	3.02065	0.00252231	0.012016
Slc6a4	181.365	1.12872	0.431676	2.61474	0.00892961	0.0337041
1500009L16Rik	310.274	1.12869	0.339902	3.32065	0.000898085	0.00516815
Slc24a3	2017.76	1.12785	0.30176	3.73756	0.000185814	0.00137866
Dennd2a	369.98	1.12608	0.292004	3.85637	0.000115081	0.000913545
Smc1b	25.1128	1.12182	0.45107	2.48702	0.0128816	0.0451963
Nsg2	1534.55	1.11913	0.360664	3.10298	0.00191585	0.00960494
Car13	130.738	1.11638	0.271016	4.11926	3.80086e-05	0.000356973
Slfn9	2188.74	1.11589	0.273049	4.08679	4.37385e-05	0.000400729
Kcnb1	62.3985	1.11295	0.268857	4.13956	3.47971e-05	0.000332501
Kcnj16	29.2843	1.11014	0.431968	2.56996	0.010171	0.0373952
Gsg1l	50.7054	1.10956	0.282366	3.9295	8.51213e-05	0.000709048
Ecm1	549.716	1.10829	0.242344	4.5732	4.80329e-06	6.0785e-05
Ccdc92	99.992	1.10602	0.27561	4.01299	5.99538e-05	0.000524763
Hid1	135.787	1.10321	0.304895	3.61834	0.000296494	0.00204932
Tex9	1030.65	1.10116	0.133416	8.25362	1.53666e-16	1.59117e-14
6330411D24Rik	12.6061	1.09986	0.432145	2.54511	0.0109244	0.0397037
Napb	35.4566	1.09929	0.385488	2.85168	0.00434889	0.0188471
Axl	717.437	1.09914	0.293721	3.74214	0.000182462	0.00136115
Psrc1	435.838	1.09722	0.327908	3.34613	0.000819474	0.00479006
Sema7a	548.466	1.0959	0.175934	6.229	4.69418e-10	1.65493e-08
Tpm2	159.506	1.0949	0.372081	2.94263	0.00325441	0.0149464
Wnt10b	27.9166	1.09315	0.350184	3.12164	0.0017985	0.00912494
Vwa3b	47.7885	1.09149	0.340146	3.20887	0.00133256	0.00716734
Thrb	333.574	1.08851	0.408911	2.66197	0.00776848	0.0301367
Perp	97.2616	1.08483	0.278124	3.90053	9.59829e-05	0.00078386
Ccr9	2792.41	1.08434	0.293909	3.68939	0.000224789	0.00162069
Ifih1	7604.15	1.08228	0.356709	3.03407	0.00241281	0.0115882
Chst2	108.971	1.08144	0.300783	3.59542	0.000323873	0.00221163
Tbc1d4	1740.47	1.07647	0.200201	5.37696	7.57521e-08	1.50626e-06
Bco2	92.3425	1.07549	0.354747	3.03172	0.00243167	0.0116604
Tnfsf13b	1818.03	1.07217	0.212317	5.04984	4.42187e-07	7.34122e-06
Crmp1	165.509	1.06899	0.329199	3.24724	0.00116529	0.00644021
Eps8l2	87.7234	1.06825	0.237436	4.49912	6.82358e-06	8.26054e-05
P2ry14	1896.02	1.06753	0.279038	3.82575	0.000130377	0.00102118
B2m	119742	1.06644	0.290851	3.66663	0.000245765	0.00175088
Klra7	1259.18	1.06622	0.361697	2.94784	0.00320005	0.0147414
Lpin1	705.062	1.06528	0.134273	7.93369	2.12733e-15	1.95667e-13
Clip4	55.8596	1.06482	0.307509	3.46273	0.000534724	0.00335124
Tshz3	1330.64	1.0648	0.235111	4.52893	5.92842e-06	7.34428e-05
Ptpn5	385.658	1.0631	0.367446	2.89323	0.00381307	0.0170131
Zfp354c	158.082	1.0622	0.230504	4.60816	4.06244e-06	5.24581e-05
Plce1	233.919	1.06103	0.395184	2.68489	0.00725531	0.0284137
Bspry	411.531	1.05838	0.225159	4.7006	2.59401e-06	3.52084e-05
Klhl14	893.305	1.05807	0.196745	5.37786	7.53747e-08	1.50057e-06
Vpreb2	2322.26	1.05747	0.273965	3.85987	0.000113446	0.000903615
Slc25a22	684.317	1.05698	0.257655	4.1023	4.09059e-05	0.00037985
Htr2b	107.413	1.05396	0.253648	4.15521	3.24987e-05	0.000314555
Klf12	1529.63	1.05264	0.259362	4.05856	4.93761e-05	0.000444466
Sv2a	124.079	1.05192	0.237444	4.43019	9.41503e-06	0.000108474
Slc5a11	129.321	1.05061	0.295044	3.56087	0.000369625	0.00246776
Plekha7	477.422	1.0501	0.214876	4.88699	1.02388e-06	1.55222e-05
Jazf1	1897.77	1.04862	0.139381	7.52337	5.33826e-14	3.94121e-12
Grap2	12639.6	1.04719	0.193077	5.42371	5.83734e-08	1.20133e-06
Qrfp	272.127	1.04528	0.27951	3.73969	0.000184245	0.00137134
St8sia1	1376.34	1.04525	0.368238	2.83852	0.00453232	0.0195034
Ccdc9b	21.1792	1.04302	0.421465	2.47475	0.0133328	0.0464573
Cnga1	119.88	1.04195	0.328591	3.17097	0.00151933	0.00795364
Trim30d	8476.5	1.04123	0.321518	3.23847	0.00120173	0.00659319
Slc35g2	24.9303	1.03812	0.410979	2.52597	0.0115378	0.0414898
Lpar5	145.25	1.03707	0.192544	5.38617	7.19746e-08	1.44335e-06
Hesx1	41.1464	1.03677	0.274623	3.77525	0.000159846	0.00121781
Grik3	1144.41	1.03554	0.330114	3.13693	0.00170728	0.00873755
Carmil1	1583.78	1.03345	0.238121	4.34001	1.42475e-05	0.000155242
Angptl4	125.019	1.03233	0.257961	4.00188	6.2842e-05	0.00054603
Nefh	211.423	1.03226	0.282267	3.65704	0.000255148	0.00180833
Eya2	1678.61	1.02922	0.207687	4.95566	7.20864e-07	1.14338e-05
Stac2	111.461	1.02858	0.225732	4.55663	5.19813e-06	6.52086e-05
Lrrn3	64.7596	1.02774	0.381748	2.6922	0.00709816	0.0278845
Lct	281.841	1.02698	0.215684	4.76152	1.92139e-06	2.67177e-05
Cacna2d4	124.33	1.02623	0.318177	3.22535	0.00125818	0.00683201
Adamts3	314.408	1.0243	0.402	2.548	0.0108341	0.0394455
Nkg7	9747.67	1.02326	0.260018	3.93535	8.30746e-05	0.000695344
Misp	28.6157	1.02286	0.341869	2.99196	0.00277191	0.0130279
Xkrx	112.136	1.02231	0.37334	2.73829	0.00617591	0.0249522
Grik4	47.1563	1.02076	0.339218	3.00917	0.00261962	0.0124256
Tlr3	258.408	1.01995	0.399971	2.55007	0.0107703	0.0392652
5730507C01Rik	61.5572	1.01808	0.265802	3.83023	0.000128022	0.00100513
Lhfpl3	109.837	1.01711	0.390308	2.60592	0.0091627	0.034426
Syde2	96.4426	1.01545	0.295086	3.44122	0.000579105	0.0035911
Ptprf	364.918	1.01516	0.30273	3.35337	0.000798343	0.00469258
Rln3	126.265	1.01342	0.409178	2.47672	0.0132598	0.0462616
F2rl2	289.003	1.01293	0.225589	4.49015	7.11714e-06	8.54831e-05
Nexn	68.8248	1.01172	0.2833	3.5712	0.000355343	0.00238888
Samd3	2091.82	1.00968	0.282604	3.57278	0.000353213	0.0023765
Atp10a	5081.97	1.00703	0.163179	6.17131	6.77267e-10	2.25263e-08
Grb7	80.514	1.00463	0.339242	2.96141	0.00306236	0.0141865
Plekhn1	215.774	1.00226	0.156001	6.42467	1.32156e-10	5.29394e-09
B9d1	48.7759	1.00149	0.291176	3.43945	0.0005829	0.0036092
Ptprcap	15683.7	1.001	0.182289	5.49129	3.99019e-08	8.61002e-07
E130208F15Rik	27.6071	-1.00041	0.367216	-2.72431	0.00644355	0.025821
Noc4l	1115.31	-1.00052	0.188677	-5.30282	1.14027e-07	2.16533e-06
Prss16	242.396	-1.00071	0.280458	-3.56814	0.000359527	0.00241405
Emp1	355.427	-1.00215	0.326154	-3.07261	0.00212195	0.0104358
Wars	2851.82	-1.00515	0.293937	-3.41961	0.000627105	0.00383531
Pim2	2362.55	-1.00607	0.195214	-5.15367	2.55439e-07	4.4883e-06
Tiparp	4182.14	-1.00648	0.163342	-6.1618	7.19245e-10	2.38743e-08
Skap2	32243.4	-1.0069	0.139895	-7.19751	6.13208e-13	3.80976e-11
Stfa2	453508	-1.00694	0.233595	-4.31062	1.62795e-05	0.000174609
Lrp4	490.397	-1.00808	0.247681	-4.07009	4.69948e-05	0.000425824
Adam19	9913.09	-1.01025	0.21178	-4.77031	1.83946e-06	2.57306e-05
Ciart	74.5263	-1.01196	0.287521	-3.51962	0.000432172	0.00281459
Mpped2	245.411	-1.01254	0.228186	-4.43735	9.10742e-06	0.00010552
Slc39a8	385.25	-1.01312	0.307363	-3.29616	0.000980146	0.00556836
Tspan18	63.4643	-1.01374	0.384358	-2.63749	0.00835232	0.0319129
Sav1	3291.97	-1.01391	0.107169	-9.46084	3.05473e-21	7.62016e-19
Cish	3250.85	-1.01486	0.217752	-4.66061	3.15274e-06	4.17592e-05
Ptpn12	11776.5	-1.01945	0.111747	-9.12288	7.3155e-20	1.33825e-17
Cpd	9509.46	-1.02076	0.145168	-7.03154	2.04262e-12	1.17586e-10
Lyn	55868.6	-1.02082	0.15304	-6.6703	2.55289e-11	1.20088e-09
Nfe2l2	12849	-1.02225	0.107309	-9.52629	1.63008e-21	4.47293e-19
Tgfa	67.7632	-1.02301	0.388147	-2.63563	0.00839817	0.0320509
Lhfpl4	24.0578	-1.02484	0.387894	-2.64207	0.00824021	0.0315725
Gm9733	1577.95	-1.02561	0.380222	-2.6974	0.0069884	0.0275256
Cdc42bpa	2183.55	-1.0259	0.345904	-2.96585	0.0030185	0.0140148
Ggct	1757.69	-1.0297	0.181697	-5.66713	1.4521e-08	3.49013e-07
Birc3	10322.1	-1.02984	0.138143	-7.4549	8.99389e-14	6.35517e-12
Nr4a1	1513.67	-1.03034	0.276034	-3.73267	0.000189458	0.00140178
P2ry2	181.467	-1.03475	0.262844	-3.93673	8.26e-05	0.000692427
P2ry12	2588.31	-1.03497	0.251331	-4.11794	3.82277e-05	0.000358202
Stat3	17656.4	-1.03498	0.12887	-8.03124	9.64946e-16	9.34522e-14
Cryzl1	2069.19	-1.0362	0.12232	-8.47117	2.42941e-17	2.85698e-15
Btg1	34012.2	-1.03965	0.153433	-6.77596	1.23586e-11	6.09195e-10
Cxcr5	784.991	-1.04	0.31389	-3.31328	0.000922092	0.00528597
Zc3h12a	1731.38	-1.0405	0.148372	-7.01281	2.33583e-12	1.32155e-10
Tlcd1	722.432	-1.04102	0.408012	-2.55146	0.0107273	0.0391433
Cfp	6355.97	-1.04288	0.159987	-6.51855	7.0988e-11	3.04361e-09
Cfap61	89.6259	-1.04364	0.402845	-2.59068	0.00957856	0.0356393
Grk5	6520.17	-1.04425	0.112154	-9.31092	1.26724e-20	2.74525e-18
Slc25a38	2624.45	-1.04441	0.317272	-3.29186	0.00099526	0.00564022
Eno1b	533.039	-1.04477	0.184895	-5.65061	1.59882e-08	3.81493e-07
Gsap	12118.2	-1.04561	0.157335	-6.64579	3.01597e-11	1.4019e-09
C3	19340.1	-1.0457	0.158003	-6.61822	3.6356e-11	1.6399e-09
Gab1	1483.86	-1.04701	0.254213	-4.11862	3.81149e-05	0.000357767
Orm1	1610.48	-1.04712	0.254694	-4.11128	3.93466e-05	0.000367235
Arntl2	21.8927	-1.04749	0.412827	-2.53735	0.0111695	0.0403808
Arsg	3208.4	-1.04857	0.179653	-5.83664	5.32642e-09	1.44471e-07
Hrh1	44.0232	-1.0512	0.369774	-2.84283	0.00447152	0.0192946
Muc1	63.3287	-1.05168	0.200323	-5.24989	1.52188e-07	2.80585e-06
Plekho2	6322.17	-1.05204	0.184068	-5.71548	1.09392e-08	2.72059e-07
C1qtnf9	96.7975	-1.05352	0.251251	-4.1931	2.75174e-05	0.000272591
Ttyh3	3971.82	-1.05422	0.127664	-8.25777	1.48419e-16	1.55641e-14
Grhl1	99.9408	-1.05451	0.193216	-5.45767	4.82423e-08	1.01051e-06
Hrh2	2476.41	-1.0554	0.200505	-5.2637	1.41187e-07	2.62063e-06
Dram1	3996.14	-1.05665	0.163321	-6.46977	9.81549e-11	4.08087e-09
Plekha4	142.777	-1.05682	0.374133	-2.82472	0.00473217	0.0201736
Emcn	35.2069	-1.0596	0.331724	-3.19424	0.001402	0.00747735
Colec12	299.363	-1.05974	0.418839	-2.53019	0.0114	0.0411239
Tnfrsf12a	138.29	-1.06116	0.309556	-3.42801	0.000608025	0.00374505
Klhl29	30.915	-1.06382	0.383738	-2.77225	0.00556696	0.0228965
Alox5ap	51909	-1.06384	0.190678	-5.57927	2.41537e-08	5.47749e-07
Lhfp	69.6255	-1.06419	0.42544	-2.50139	0.0123706	0.0437715
Per2	1280.68	-1.06421	0.206885	-5.14399	2.68963e-07	4.70086e-06
Syt8	61.2345	-1.06448	0.242902	-4.38234	1.17412e-05	0.000131682
Pex11a	88.7563	-1.06461	0.240517	-4.42635	9.58416e-06	0.000110268
Anxa2	34767.9	-1.06587	0.141898	-7.51156	5.8428e-14	4.28181e-12
Hexb	23731.7	-1.06629	0.27038	-3.94369	8.02366e-05	0.000675021
Rap2c	9549.23	-1.06637	0.190324	-5.60293	2.10762e-08	4.85992e-07
Usp27x	29.0581	-1.06647	0.305815	-3.48732	0.000487885	0.00310977
Fam110c	51.2565	-1.06668	0.425234	-2.50846	0.0121258	0.0431651
Lars2	70925.2	-1.06676	0.382121	-2.79167	0.00524367	0.0218894
Anxa11	12378.3	-1.0683	0.139197	-7.67472	1.65779e-14	1.35118e-12
Tfrc	33535.3	-1.06865	0.426256	-2.50707	0.0121735	0.0432882
Hsd17b2	287.761	-1.06885	0.416955	-2.56347	0.0103631	0.0379996
Gphn	62962.3	-1.06989	0.367523	-2.9111	0.00360164	0.0162192
St3gal1	6178.68	-1.07058	0.171111	-6.25662	3.93419e-10	1.42045e-08
Mmgt1	1099.09	-1.07086	0.0791802	-13.5243	1.12354e-41	3.083e-38
Rara	7325.75	-1.07214	0.172156	-6.22771	4.73312e-10	1.66509e-08
Krt7	133.618	-1.07267	0.379377	-2.82746	0.00469188	0.0200382
Slc39a1	1665.12	-1.07301	0.169506	-6.33023	2.44801e-10	9.28666e-09
Cd9	17005	-1.07502	0.210395	-5.10953	3.2296e-07	5.533e-06
Atg4a-ps	58.8706	-1.07873	0.426775	-2.52763	0.0114834	0.0413613
Gm11634	23.3032	-1.07995	0.439288	-2.4584	0.0139559	0.0481395
Hck	18403.8	-1.08015	0.196972	-5.48378	4.16337e-08	8.91049e-07
Slc22a20	699.589	-1.08283	0.179843	-6.02096	1.73387e-09	5.22828e-08
Il23a	34.2623	-1.08507	0.336642	-3.22323	0.00126755	0.00687385
Kctd12	11196.4	-1.08826	0.126017	-8.63579	5.83223e-18	7.62079e-16
Olr1	2357.93	-1.08849	0.193968	-5.61169	2.00355e-08	4.66569e-07
Slc35e4	145.933	-1.08978	0.223652	-4.87268	1.10094e-06	1.65081e-05
Derpc	18.871	-1.09019	0.389856	-2.79638	0.00516782	0.0216276
Cx3cr1	1341.12	-1.09276	0.250323	-4.36541	1.26887e-05	0.000140666
Gpr65	4426.53	-1.09292	0.166719	-6.55547	5.54661e-11	2.41585e-09
Ret	143.457	-1.09425	0.270765	-4.04132	5.3152e-05	0.000472004
Csf2rb2	2295.47	-1.09527	0.185443	-5.9062	3.50093e-09	9.83607e-08
mt-Nd3	31873.4	-1.09554	0.245651	-4.45975	8.20535e-06	9.69798e-05
Mvp	3637.32	-1.09757	0.22096	-4.9673	6.78928e-07	1.08523e-05
Rab8b	26473	-1.09768	0.153674	-7.1429	9.13789e-13	5.51085e-11
Irak2	6513.62	-1.09769	0.138905	-7.90244	2.73492e-15	2.44716e-13
Tgtp1	538.125	-1.09838	0.385113	-2.85209	0.00434325	0.0188418
Gadd45b	2482.48	-1.10157	0.247568	-4.44955	8.60488e-06	0.000101121
Jak3	1156.99	-1.10348	0.146909	-7.51136	5.85159e-14	4.28181e-12
Myrip	14.9296	-1.10465	0.446029	-2.47664	0.0132626	0.0462619
Pgf	44.9887	-1.10497	0.393621	-2.8072	0.00499736	0.021048
Gbp3	2762.15	-1.10655	0.363534	-3.04389	0.00233544	0.0113257
Amd2	204.376	-1.10731	0.318082	-3.48122	0.000499139	0.00316801
Nos3	21.7629	-1.10769	0.441229	-2.51046	0.0120575	0.0429911
Arhgap24	17409.2	-1.10813	0.17821	-6.2181	5.03213e-10	1.75157e-08
Cmtm6	7936.2	-1.10851	0.144582	-7.66699	1.7608e-14	1.40728e-12
Fabp12	74.9063	-1.10872	0.314647	-3.52369	0.000425579	0.00277825
Mapkapk2	11508.9	-1.11011	0.115724	-9.59279	8.57368e-22	2.52066e-19
9930022D16Rik	43.2331	-1.11018	0.342542	-3.24101	0.00119108	0.00656509
Tbx2	31.3778	-1.11275	0.445759	-2.4963	0.0125495	0.0442906
Pira12	2800.37	-1.11275	0.251597	-4.42276	9.74501e-06	0.000111884
Myo1a	24.1031	-1.11413	0.380049	-2.93153	0.00337291	0.01537
Adtrp	868.954	-1.11418	0.218968	-5.08831	3.61277e-07	6.12571e-06
S100a6	118630	-1.1147	0.216811	-5.14135	2.72778e-07	4.76247e-06
Atp6v1a	8612.73	-1.11483	0.142647	-7.8153	5.48312e-15	4.77641e-13
Zfp868	1446.13	-1.11507	0.113847	-9.79439	1.19013e-22	3.91885e-20
Gbp7	16411.7	-1.11515	0.412114	-2.70593	0.00681125	0.0269568
Sh3yl1	1529.42	-1.11584	0.390864	-2.85481	0.00430625	0.0187144
D7Ertd443e	41.7684	-1.11585	0.419887	-2.65751	0.00787213	0.0304487
Ptp4a1.1	59.4946	-1.11653	0.339333	-3.29038	0.00100051	0.00566254
Tgfbi	9104.22	-1.11656	0.31302	-3.56704	0.000361033	0.00241923
Gchfr	73.6237	-1.11774	0.288014	-3.88085	0.000104091	0.00083925
Cstdc4	837862	-1.11958	0.226272	-4.94792	7.50116e-07	1.18521e-05
Klhl2	9711.87	-1.1209	0.183946	-6.09361	1.1039e-09	3.51538e-08
Gstt1	206.081	-1.12136	0.272609	-4.11344	3.89813e-05	0.000364238
Rarres1	29.8297	-1.12152	0.331994	-3.37812	0.000729835	0.00435152
Dgkg	8133.41	-1.12171	0.148554	-7.55087	4.32357e-14	3.28033e-12
Lrp12	919.87	-1.12447	0.281701	-3.99173	6.55931e-05	0.000567032
Olfr1124	249.138	-1.12854	0.237261	-4.75655	1.96933e-06	2.72692e-05
Grina	31567.7	-1.12974	0.281507	-4.01319	5.99042e-05	0.000524608
Rbpj	11069.2	-1.1302	0.0937437	-12.0563	1.79639e-33	2.95758e-30
Sgms1	15382.5	-1.13027	0.174315	-6.48404	8.92978e-11	3.76974e-09
Rec114	5212.23	-1.1319	0.436416	-2.59362	0.00949715	0.0354319
Tlr8	769.698	-1.13206	0.212635	-5.32394	1.01546e-07	1.95155e-06
Asb11	41.5669	-1.13259	0.356723	-3.17498	0.00149848	0.00785951
Iqcd	265.147	-1.13421	0.406691	-2.78888	0.00528908	0.0220566
Gm29427	32.7289	-1.13435	0.421073	-2.69395	0.00706112	0.0277722
Batf	2468.03	-1.13503	0.141853	-8.00144	1.2297e-15	1.17708e-13
Cstdc5	1.37579e+06	-1.13524	0.236177	-4.80673	1.53417e-06	2.21761e-05
Inpp5a	6115.11	-1.13549	0.147544	-7.69597	1.40426e-14	1.16179e-12
Trps1	24522.6	-1.13578	0.230499	-4.9275	8.3287e-07	1.30098e-05
Pla2g4a	5253.39	-1.13658	0.195112	-5.82526	5.70222e-09	1.53401e-07
Pirb	15720.5	-1.13703	0.194851	-5.8354	5.36606e-09	1.45307e-07
Calhm6	1763.83	-1.13895	0.309436	-3.68074	0.000232555	0.0016679
Nlrx1	1636.45	-1.13964	0.14434	-7.89554	2.89069e-15	2.57256e-13
Hif1a	8550.58	-1.14185	0.135919	-8.40098	4.42778e-17	5.02751e-15
Nfkb2	1882.86	-1.14249	0.153184	-7.45831	8.76388e-14	6.21933e-12
Snx10	8558.52	-1.14409	0.195922	-5.83949	5.236e-09	1.42847e-07
Mfsd6l	57.3871	-1.14454	0.27356	-4.18387	2.86592e-05	0.00028305
Ceacam10	5191.6	-1.14686	0.217454	-5.27403	1.33462e-07	2.49979e-06
Marcksl1	4708.51	-1.14736	0.218587	-5.24901	1.52919e-07	2.81618e-06
Plcd3	43.9899	-1.14851	0.33574	-3.42083	0.000624304	0.00382244
Fth1	207335	-1.1499	0.279231	-4.11809	3.82031e-05	0.000358187
Gm7694	528.836	-1.14996	0.183469	-6.26788	3.66002e-10	1.32728e-08
Ctnnd1	428.01	-1.15168	0.25777	-4.46785	7.90109e-06	9.39231e-05
Eif4ebp1	7473.77	-1.15193	0.132216	-8.71247	2.97326e-18	4.0456e-16
Exoc3l2	208.703	-1.15197	0.38119	-3.02205	0.00251069	0.0119676
Tmem120b	1327.2	-1.15376	0.404052	-2.85547	0.00429732	0.0186925
Edil3	102.841	-1.15392	0.326583	-3.5333	0.000410403	0.00268597
Slc15a3	7075.65	-1.15397	0.235931	-4.89116	1.00246e-06	1.52678e-05
Prss27	19.4664	-1.15566	0.434507	-2.6597	0.00782104	0.0303049
Ocel1	2555.75	-1.15595	0.12536	-9.22105	2.94194e-20	5.9274e-18
Col4a2	93.0852	-1.15598	0.354415	-3.26167	0.00110759	0.00617728
Lrrc2	17.9942	-1.1595	0.367588	-3.15434	0.00160861	0.0083231
Pstpip2	12352.4	-1.1603	0.152072	-7.62992	2.34904e-14	1.85046e-12
Sdc4	2373.67	-1.16136	0.170397	-6.8156	9.38711e-12	4.68331e-10
Cd177	30441.4	-1.16254	0.169053	-6.87678	6.12226e-12	3.13034e-10
Retnlb	47.3988	-1.16262	0.367852	-3.16057	0.0015746	0.0081883
Msantd3	113.305	-1.16314	0.366313	-3.17525	0.00149708	0.00785951
Adam9	1814.4	-1.16341	0.187803	-6.19484	5.8345e-10	1.98469e-08
Gm20509	333.691	-1.16366	0.167003	-6.96789	3.21732e-12	1.77157e-10
Pros1	661.376	-1.16527	0.250438	-4.65292	3.27267e-06	4.31395e-05
Papln	24.1402	-1.16702	0.384321	-3.03657	0.00239284	0.0115264
Bambi	216.867	-1.16735	0.21356	-5.46614	4.59947e-08	9.68359e-07
Alpk2	142.703	-1.16869	0.237547	-4.91981	8.66267e-07	1.34549e-05
Ppp1r14c	115.666	-1.16962	0.42612	-2.74481	0.00605463	0.0245345
Olfm1	1085.16	-1.17001	0.288433	-4.05644	4.98264e-05	0.000447297
Ptpn1	21721.1	-1.17331	0.177159	-6.62292	3.52166e-11	1.59726e-09
Scn1b	97.7977	-1.17375	0.277606	-4.22813	2.35641e-05	0.000239333
Tcf7l2	6475.35	-1.17893	0.239334	-4.9259	8.39741e-07	1.30676e-05
Sult5a1	19.2793	-1.17946	0.471618	-2.50087	0.0123887	0.0438265
Snapc1l	226.477	-1.18002	0.152377	-7.74409	9.62671e-15	8.1698e-13
S100a9	4.53836e+06	-1.18089	0.201225	-5.86849	4.39794e-09	1.21898e-07
Spatc1	522.353	-1.18142	0.209788	-5.6315	1.78649e-08	4.22597e-07
Ptprn2	44.7335	-1.18162	0.353167	-3.34578	0.000820509	0.00479377
Furin	6439.64	-1.18167	0.236988	-4.98619	6.15831e-07	9.96956e-06
AA986860	271.265	-1.18281	0.395032	-2.9942	0.00275164	0.0129474
Cd33	15961.3	-1.18484	0.222673	-5.32097	1.03218e-07	1.97544e-06
Fam171b	16.0183	-1.18516	0.460049	-2.57617	0.00999017	0.0368702
Rgcc	6950.42	-1.18748	0.267992	-4.43102	9.37886e-06	0.000108133
Rhoc	708.787	-1.18914	0.224644	-5.29345	1.20027e-07	2.27141e-06
Xcl1	11871.7	-1.18915	0.376181	-3.1611	0.00157174	0.00817601
Psma8	55.5563	-1.19012	0.379418	-3.13669	0.00170869	0.00874204
Cxcr6	2199.81	-1.19041	0.308019	-3.86474	0.000111208	0.000887934
Vsig10l	450.38	-1.19063	0.177991	-6.68927	2.24284e-11	1.06415e-09
Atp6v0c	29512.6	-1.19092	0.177952	-6.6924	2.19546e-11	1.04468e-09
Slc2a6	990.679	-1.19191	0.239904	-4.96827	6.75541e-07	1.08339e-05
Tnfrsf23	636.806	-1.19216	0.224667	-5.30636	1.11834e-07	2.13106e-06
C1rl	2461.83	-1.19352	0.175565	-6.79813	1.05988e-11	5.27187e-10
Hal	265.94	-1.19359	0.383415	-3.11306	0.00185158	0.00934819
Themis2	6472.76	-1.19368	0.306097	-3.89967	9.63222e-05	0.000785433
Fpr2	16120.6	-1.19492	0.216458	-5.5203	3.3842e-08	7.45884e-07
P2rx5	15.5477	-1.19865	0.47953	-2.49963	0.0124325	0.043934
Psg16	129.798	-1.19982	0.383854	-3.12572	0.0017737	0.00902135
Pdgfrl	84.871	-1.2009	0.206848	-5.80575	6.40798e-09	1.69343e-07
Nek11	33.3938	-1.20166	0.27506	-4.36873	1.24974e-05	0.000138744
Loxl2	196.022	-1.20181	0.290085	-4.14295	3.4287e-05	0.000328964
Cd68	3066.63	-1.20191	0.301106	-3.99167	6.56095e-05	0.000567032
Adamtsl4	171.453	-1.20192	0.283202	-4.24403	2.19544e-05	0.000225207
Fst	46.4238	-1.20389	0.448926	-2.68171	0.00732466	0.0286513
Khdc3	307.26	-1.20466	0.173968	-6.92463	4.37109e-12	2.32147e-10
Klf1	3620.16	-1.20811	0.493964	-2.44576	0.0144549	0.0494771
Rbm47	9917.55	-1.20832	0.186623	-6.47466	9.50285e-11	3.97094e-09
Tbc1d14	6279.51	-1.20924	0.181095	-6.67741	2.43208e-11	1.15063e-09
Tnfrsf1a	7309.86	-1.20945	0.163412	-7.40125	1.34911e-13	9.25487e-12
Cdkn1a	2415.41	-1.21023	0.274718	-4.40535	1.05612e-05	0.000120166
Dpf3	2514.14	-1.21222	0.398349	-3.04311	0.0023415	0.0113484
Hlx	2411.12	-1.21456	0.165584	-7.33504	2.21651e-13	1.46557e-11
Nxpe2	13416.9	-1.21748	0.467351	-2.60507	0.00918566	0.0345044
Col5a1	326.322	-1.21893	0.493497	-2.46998	0.0135119	0.0469424
Ier5l	93.6097	-1.21958	0.288349	-4.22953	2.34179e-05	0.000238584
Orm3	35.7806	-1.22034	0.439038	-2.77957	0.00544308	0.022505
Cfap45	144.7	-1.22125	0.365401	-3.34222	0.000831116	0.00484995
Apoc2	11.7885	-1.22377	0.500985	-2.44273	0.0145766	0.0498082
Acvr1b	1365.42	-1.22455	0.170381	-7.18709	6.61864e-13	4.06602e-11
S100a8	4.11502e+06	-1.2257	0.19278	-6.358	2.04391e-10	7.86237e-09
Fcgr3	13472.4	-1.22599	0.205561	-5.96409	2.45994e-09	7.19369e-08
Adora2b	1032.35	-1.22678	0.252118	-4.86591	1.13932e-06	1.70277e-05
Inhba	4322.53	-1.22683	0.209089	-5.86751	4.424e-09	1.22415e-07
Ccdc146	330.182	-1.22903	0.276546	-4.44421	8.82167e-06	0.000102643
Csta3	29799.2	-1.23097	0.351231	-3.50473	0.000457078	0.00294533
Ccdc180	1729.8	-1.23387	0.244386	-5.04887	4.44433e-07	7.36872e-06
Gprc5c	70.6797	-1.23416	0.434144	-2.84275	0.0044726	0.0192946
AA467197	10404.4	-1.23762	0.208219	-5.94382	2.78459e-09	8.05721e-08
Cd80	1687.92	-1.23773	0.236628	-5.2307	1.68871e-07	3.07215e-06
Cib2	1008.83	-1.23861	0.208895	-5.92935	3.04141e-09	8.72365e-08
Retn	315.902	-1.23954	0.382756	-3.23846	0.00120178	0.00659319
Sptb	17977.7	-1.23981	0.493216	-2.51373	0.0119463	0.0427015
S100a4	13606.7	-1.23992	0.259549	-4.77724	1.77721e-06	2.50514e-05
Nod2	764.412	-1.24012	0.293253	-4.22882	2.34923e-05	0.000239194
Mcl1	35725.1	-1.241	0.170362	-7.28452	3.22828e-13	2.07619e-11
C5ar1	10268.8	-1.24115	0.218209	-5.68789	1.28621e-08	3.12795e-07
Snx18	10728.1	-1.24273	0.134776	-9.22068	2.95218e-20	5.9274e-18
Gpr146	2710.75	-1.24358	0.246785	-5.03911	4.67693e-07	7.71553e-06
Fhip1a	29.4995	-1.24404	0.392145	-3.1724	0.00151183	0.00792194
Ltbr	1856.8	-1.24449	0.169892	-7.32521	2.38528e-13	1.55838e-11
Zfp503	31.8803	-1.24678	0.393682	-3.16697	0.00154035	0.00804067
Hp	51877.6	-1.24724	0.194724	-6.40515	1.50219e-10	5.91677e-09
Dpf1	14.7995	-1.24766	0.460573	-2.70894	0.00674991	0.0267398
Rnf19b	7064.12	-1.24957	0.203569	-6.1383	8.3409e-10	2.73555e-08
Cemip2	4571.95	-1.25038	0.181185	-6.90111	5.15978e-12	2.70543e-10
Med12l	1918.78	-1.2566	0.245477	-5.11899	3.07181e-07	5.29574e-06
Fstl1	137.507	-1.25773	0.337092	-3.73111	0.000190639	0.00140685
Il33	28.3647	-1.26205	0.410549	-3.07407	0.0021116	0.0103966
Dhrs13	416.269	-1.26322	0.180826	-6.98583	2.83167e-12	1.57502e-10
Picalm	48136.1	-1.26407	0.227657	-5.55253	2.81565e-08	6.27293e-07
Sphk1	290.549	-1.26584	0.480436	-2.63476	0.00841964	0.0320808
Gm19426	27.3418	-1.26622	0.477026	-2.65441	0.00794475	0.0306904
Pla2g7	11915.1	-1.26667	0.361659	-3.50239	0.00046111	0.00295829
Agmat	65.3647	-1.26684	0.443151	-2.85871	0.00425374	0.0185274
Mcub	1746.02	-1.26723	0.272249	-4.65467	3.24494e-06	4.28426e-05
Dusp18	98.6894	-1.26742	0.299734	-4.22848	2.35277e-05	0.000239257
Dnah9	84.9412	-1.26801	0.303495	-4.17802	2.94057e-05	0.000288864
Ppard	3650.04	-1.26826	0.117881	-10.7589	5.38227e-27	3.85277e-24
Nbl1	25.2324	-1.26863	0.471711	-2.68943	0.00715739	0.0280904
Slc16a3	6694.56	-1.26942	0.228114	-5.56482	2.62418e-08	5.8942e-07
Cracd	4037.5	-1.27	0.455468	-2.78835	0.00529768	0.0220869
Lcat	61.3702	-1.27035	0.434244	-2.92543	0.00343986	0.0156318
Cox4i2	95.629	-1.27348	0.409479	-3.11	0.00187088	0.0094225
Csf3r	25248.1	-1.27627	0.235073	-5.42927	5.65836e-08	1.16741e-06
Fndc3b	7327.16	-1.28162	0.173393	-7.3914	1.45295e-13	9.92588e-12
Liph	38.7207	-1.28213	0.343794	-3.72937	0.000191956	0.0014153
Gm10800	41.379	-1.28425	0.468391	-2.74184	0.0061096	0.0247268
Gm11437	42.8319	-1.28499	0.424154	-3.02954	0.00244924	0.011729
Htr1f	143.598	-1.28614	0.302144	-4.2567	2.07462e-05	0.000214417
Fmn1	514.667	-1.28685	0.354183	-3.63329	0.000279831	0.00195798
Kbtbd12	526.731	-1.28889	0.473882	-2.71986	0.00653103	0.0260608
Ffar2	2616.44	-1.28971	0.318337	-4.0514	5.09112e-05	0.000455297
Homer1	1871.48	-1.29002	0.186822	-6.90506	5.01827e-12	2.63964e-10
Wwtr1	42.4841	-1.29328	0.474723	-2.72428	0.00644427	0.025821
Cers6	48061.6	-1.29358	0.186268	-6.94475	3.79128e-12	2.04114e-10
Pim1	40212.9	-1.29379	0.286237	-4.51999	6.18411e-06	7.60951e-05
Myadm	11958.3	-1.29523	0.200617	-6.45624	1.07338e-10	4.41803e-09
Arrdc4	1561.72	-1.29625	0.231262	-5.6051	2.0814e-08	4.81972e-07
Tldc2	146.425	-1.29632	0.326715	-3.96775	7.25548e-05	0.000617505
Eps8	3628.74	-1.2987	0.249186	-5.21179	1.87032e-07	3.35435e-06
Gda	61474.1	-1.30097	0.196191	-6.63118	3.3302e-11	1.51879e-09
Npnt	96.9708	-1.30105	0.512701	-2.53764	0.0111603	0.0403655
Plk3	596.894	-1.30198	0.213522	-6.09761	1.07663e-09	3.43592e-08
Gcnt2	8388.23	-1.30403	0.229575	-5.68019	1.34543e-08	3.25275e-07
Xkr7	38.2907	-1.30447	0.380622	-3.42722	0.0006098	0.00375318
Nfil3	3031.14	-1.30601	0.132393	-9.86462	5.92574e-23	2.07577e-20
Ache	893.823	-1.30789	0.495882	-2.6375	0.00835196	0.0319129
Dusp1	7368.37	-1.3083	0.363512	-3.59907	0.000319359	0.00218443
Gm16181	63.5923	-1.30835	0.355151	-3.68394	0.00022966	0.00165086
Aoc3	106.028	-1.3086	0.465598	-2.81058	0.00494523	0.0208872
Mybpc3	139.649	-1.30888	0.291361	-4.4923	7.04579e-06	8.48584e-05
Naaa	3184.62	-1.31302	0.273513	-4.80057	1.58216e-06	2.27102e-05
Adgrf5	45.1877	-1.31406	0.471822	-2.78508	0.00535138	0.0222488
Trem1	4396.56	-1.31445	0.267533	-4.91321	8.95978e-07	1.38251e-05
Id1	5617.21	-1.31707	0.199519	-6.60124	4.07735e-11	1.82417e-09
Rasl11a	22.9581	-1.32142	0.470401	-2.80914	0.00496746	0.020948
Hspb8	18.9388	-1.32328	0.457958	-2.88952	0.00385826	0.0171822
Ptprq	32.7602	-1.32333	0.395951	-3.34216	0.000831302	0.00484995
Ubtd1	3627	-1.32453	0.18303	-7.2367	4.59739e-13	2.88899e-11
Batf2	354.6	-1.32486	0.536436	-2.46975	0.0135206	0.0469623
Abca1	1344.36	-1.32567	0.313874	-4.22357	2.40462e-05	0.000243779
Crybb3	25.721	-1.32671	0.365967	-3.62522	0.000288718	0.00200568
Ttc36	152.706	-1.32794	0.353825	-3.7531	0.000174661	0.00131306
Rab40b	24.9146	-1.32799	0.417475	-3.18099	0.0014677	0.00774
Trib1	3008.27	-1.33295	0.223033	-5.97647	2.28018e-09	6.71573e-08
Chil1	15352.7	-1.33419	0.158717	-8.40609	4.23897e-17	4.84656e-15
Aldh1a3	25.6287	-1.33423	0.431139	-3.09466	0.00197041	0.00983948
Pfkl	2778.02	-1.33618	0.181451	-7.36386	1.78662e-13	1.20061e-11
Bhlhe40	2148.1	-1.33693	0.166749	-8.01762	1.07817e-15	1.03807e-13
Pde4b	13336.6	-1.33783	0.128656	-10.3985	2.51859e-25	1.24266e-22
Il1rn	4883.18	-1.33959	0.341822	-3.91897	8.89289e-05	0.000735741
Cdk20	127.952	-1.34016	0.267493	-5.01008	5.44086e-07	8.86914e-06
Glp2r	3528.06	-1.34112	0.198223	-6.76571	1.32653e-11	6.48069e-10
Zcchc14	43.3282	-1.34199	0.410137	-3.27207	0.00106764	0.00598487
Dpysl3	31.0342	-1.34899	0.548299	-2.46032	0.0138815	0.047923
B4galt3	2591.93	-1.34921	0.136303	-9.89865	4.21916e-23	1.51009e-20
Dmxl2	6064.35	-1.34958	0.162554	-8.30238	1.02046e-16	1.09096e-14
Ctsc	22727.4	-1.34982	0.28277	-4.77355	1.81011e-06	2.5428e-05
Rai2	41.7336	-1.35041	0.486796	-2.77408	0.00553576	0.0228023
Map3k8	2716.43	-1.35409	0.160403	-8.44181	3.12448e-17	3.62264e-15
Dusp3	1013.7	-1.35416	0.304513	-4.44697	8.70883e-06	0.000101545
Clec5a	7395.82	-1.35458	0.150872	-8.97835	2.74846e-19	4.43633e-17
Klrg2	15.0813	-1.3591	0.42911	-3.16724	0.00153893	0.00803836
Tmem151a	18.0689	-1.36421	0.505947	-2.69635	0.00701029	0.0276052
Reep6	190.708	-1.36431	0.49911	-2.73348	0.0062669	0.0252578
Ptprr	68.8472	-1.36431	0.393972	-3.46297	0.000534251	0.00334955
Adamtsl5	100.924	-1.3667	0.538166	-2.53955	0.0110995	0.0401947
Gm15433	30.4671	-1.36686	0.460743	-2.96665	0.00301067	0.0139824
C1ra	163.701	-1.36769	0.281289	-4.86222	1.16077e-06	1.73263e-05
Emilin2	10726.1	-1.36816	0.221452	-6.17813	6.4867e-10	2.16627e-08
Fam114a1	1685.52	-1.36975	0.217814	-6.28864	3.20268e-10	1.17436e-08
Efcc1	101.652	-1.37075	0.423093	-3.23984	0.00119597	0.00657666
Casp1	3659.49	-1.37449	0.261381	-5.25856	1.45185e-07	2.68576e-06
Nlrp10	28.4481	-1.3786	0.444012	-3.10486	0.00190368	0.00956136
Prdm1	675.249	-1.38066	0.221544	-6.232	4.60506e-10	1.62699e-08
Smim1	1909.54	-1.3818	0.529588	-2.6092	0.00907532	0.0341366
Pdcd1	246.734	-1.38244	0.444023	-3.11343	0.00184925	0.00933927
Atrnl1	22770.9	-1.38276	0.141493	-9.77262	1.47583e-22	4.76432e-20
Mylk3	2986.69	-1.38304	0.507877	-2.72318	0.00646568	0.0258753
Mpdz	32.0747	-1.38379	0.529504	-2.61336	0.00896565	0.0338091
Kcnu1	18.1999	-1.38431	0.464385	-2.98096	0.00287343	0.0134551
Gnb5	142.027	-1.3883	0.279726	-4.96308	6.93841e-07	1.10585e-05
S100a2	56.946	-1.38949	0.354185	-3.92307	8.74272e-05	0.000725505
Palld	521.668	-1.39458	0.269401	-5.17659	2.25982e-07	4.00491e-06
Osm	3163.77	-1.39791	0.245882	-5.68527	1.30608e-08	3.16691e-07
Plscr5	13.0538	-1.39976	0.443516	-3.15604	0.00159926	0.00829557
Agxt	103.286	-1.40062	0.551622	-2.53909	0.0111141	0.0402159
Mapk13	8052.86	-1.40225	0.212846	-6.58809	4.45531e-11	1.98249e-09
Kirrel3	123.454	-1.40368	0.298885	-4.69641	2.64778e-06	3.57907e-05
Kcnd1	133.994	-1.40639	0.407061	-3.45498	0.000550329	0.00343726
Ltbp4	72.2478	-1.40904	0.436263	-3.2298	0.00123879	0.00676241
Hbegf	123.927	-1.41031	0.37756	-3.73532	0.000187478	0.00138913
Pax9	26.2999	-1.4122	0.578049	-2.44304	0.0145641	0.0497787
B4galt6	1954.71	-1.41229	0.215645	-6.54913	5.78742e-11	2.5009e-09
Nfkbiz	6147.33	-1.41354	0.16837	-8.39544	4.64156e-17	5.23131e-15
Qpct	271.045	-1.41552	0.316425	-4.47348	7.69568e-06	9.15474e-05
Fosl2	5605.75	-1.4165	0.159469	-8.88259	6.53213e-19	9.79372e-17
Gtsf2	50.8928	-1.41762	0.318016	-4.45769	8.2847e-06	9.77772e-05
Nupr1	1927.92	-1.41801	0.313554	-4.52238	6.1147e-06	7.56039e-05
Nipa1	1392.69	-1.41918	0.494425	-2.87036	0.00410003	0.0179864
Csrnp1	1574.69	-1.41941	0.234974	-6.04071	1.53439e-09	4.70433e-08
Ankrd66	260.404	-1.42026	0.371661	-3.82139	0.000132703	0.0010362
Depp1	13.7281	-1.42469	0.53255	-2.67522	0.00746807	0.0291292
Ptafr	5521.51	-1.42588	0.231939	-6.14763	7.86468e-10	2.58968e-08
Slc25a21	27756.4	-1.42653	0.46974	-3.03685	0.00239067	0.0115222
Gja1	59.5778	-1.4267	0.502275	-2.84048	0.00450458	0.0194094
Csf2rb	12949.2	-1.42695	0.14549	-9.80785	1.04162e-22	3.49983e-20
Armh2	84.321	-1.42725	0.248776	-5.73707	9.63259e-09	2.43238e-07
Tcp11l1	612.628	-1.42976	0.23325	-6.12974	8.80246e-10	2.8641e-08
Tmem268	1332.42	-1.43253	0.161621	-8.86349	7.75492e-19	1.15024e-16
Plin4	21.3064	-1.43422	0.409381	-3.50339	0.00045938	0.00295498
Plpp1	3288.29	-1.43432	0.433808	-3.30635	0.000945206	0.00539781
Fam174a	4377.53	-1.43638	0.151204	-9.49965	2.10605e-21	5.59257e-19
Etv1	86.604	-1.43909	0.351727	-4.09149	4.28609e-05	0.000395073
Abhd12b	102.462	-1.4409	0.342481	-4.20725	2.58498e-05	0.000258561
Wfdc21	157471	-1.44202	0.174652	-8.25655	1.49949e-16	1.56251e-14
Arid5a	4302.57	-1.44538	0.185892	-7.77536	7.52316e-15	6.51901e-13
Tet2	9146.78	-1.4457	0.123738	-11.6836	1.54602e-31	1.69691e-28
Btnl10	3607.83	-1.44579	0.483263	-2.99172	0.00277411	0.0130345
Slc11a1	3092.07	-1.44615	0.29909	-4.83515	1.33048e-06	1.9558e-05
S100g	21.5861	-1.44634	0.523855	-2.76094	0.00576345	0.023575
Flot2	9593.01	-1.44743	0.134637	-10.7506	5.88719e-27	4.03862e-24
Ccdc80	1136.19	-1.44959	0.242393	-5.98033	2.2268e-09	6.58206e-08
Cttnbp2	55.5429	-1.45305	0.493159	-2.94641	0.00321491	0.0147891
Xbp1	9295.46	-1.45385	0.137831	-10.548	5.18678e-26	3.01665e-23
Ndst3	36.3804	-1.45554	0.433146	-3.36038	0.000778348	0.00459145
Gpr35	1298.05	-1.45749	0.248921	-5.85523	4.76345e-09	1.31366e-07
Popdc2	457.865	-1.45831	0.537027	-2.71552	0.00661716	0.0263503
Serping1	106.078	-1.46035	0.592306	-2.46552	0.0136813	0.0473762
Fpr3	2403.83	-1.46107	0.288902	-5.05733	4.25172e-07	7.07789e-06
Nrp2	250.457	-1.46148	0.201748	-7.2441	4.35336e-13	2.76732e-11
Entpd1	12649.4	-1.46506	0.239851	-6.10821	1.00756e-09	3.24628e-08
Cpn1	36.956	-1.46964	0.45352	-3.24052	0.00119311	0.0065697
Mustn1	42.8406	-1.47395	0.280929	-5.24668	1.54866e-07	2.84883e-06
Sod2	7627.08	-1.47531	0.193317	-7.63154	2.31961e-14	1.83606e-12
Hmgcs2	313.965	-1.47571	0.572708	-2.57672	0.00997422	0.0368362
Ankrd65	149.587	-1.47625	0.530811	-2.78111	0.00541726	0.0224248
Nr4a3	538.558	-1.47998	0.406998	-3.63633	0.000276549	0.00193832
Psd	80.8886	-1.48415	0.274889	-5.3991	6.69754e-08	1.34967e-06
Itpka	55.192	-1.48519	0.513114	-2.89445	0.00379818	0.0169604
Icam5	54.8951	-1.48788	0.439172	-3.38792	0.000704249	0.00423321
Mgarp	32.687	-1.49034	0.600594	-2.48144	0.0130853	0.0457889
Soat2	1107.06	-1.49259	0.267053	-5.58912	2.28222e-08	5.20291e-07
Asns	3084.06	-1.49595	0.321828	-4.64828	3.34711e-06	4.39098e-05
4931428L18Rik	180.157	-1.49639	0.397429	-3.76517	0.000166434	0.00125869
Agtr1a	1003.29	-1.4968	0.492793	-3.03739	0.00238636	0.0115082
Tlcd4	1517.26	-1.50165	0.514747	-2.91726	0.00353119	0.0159543
Nlrp3	2816.4	-1.50206	0.235679	-6.37333	1.84966e-10	7.18228e-09
Sbno2	6947.37	-1.50516	0.156886	-9.59394	8.47878e-22	2.52066e-19
Tnfsf14	1441.55	-1.50704	0.172031	-8.76023	1.94854e-18	2.76558e-16
Pdgfd	131.595	-1.50799	0.503123	-2.99726	0.00272416	0.0128438
Srgn	78315.3	-1.50824	0.263695	-5.71962	1.0676e-08	2.66318e-07
Alas1	6111.84	-1.5089	0.135994	-11.0954	1.32114e-28	1.2084e-25
Il13	143.006	-1.51004	0.613426	-2.46164	0.0138302	0.0477761
Rai14	365.082	-1.51065	0.282988	-5.3382	9.38735e-08	1.82471e-06
Cd300lf	20904.4	-1.51182	0.248176	-6.09171	1.11712e-09	3.55062e-08
Vegfc	354.231	-1.51464	0.228201	-6.63733	3.1941e-11	1.46893e-09
Rnasel	11176.7	-1.51647	0.312454	-4.8534	1.21363e-06	1.80335e-05
Mmp14	564.813	-1.51697	0.446628	-3.39648	0.000682573	0.00412854
Creb3l4	12.6187	-1.51729	0.428795	-3.53849	0.000402423	0.00264174
Flot1	7586.59	-1.52218	0.163872	-9.28886	1.55953e-20	3.2918e-18
4930550C14Rik	186.547	-1.5222	0.384517	-3.95873	7.53491e-05	0.000638141
Sec14l2	211.398	-1.52293	0.428689	-3.55254	0.000381533	0.00252677
Tpd52	24771.8	-1.52356	0.188845	-8.06777	7.15943e-16	7.05825e-14
Atf5	1301.69	-1.52779	0.282142	-5.41498	6.12968e-08	1.25055e-06
Clec4d	10967.9	-1.5283	0.322717	-4.73573	2.18268e-06	2.99713e-05
Prune2	108.011	-1.53236	0.506355	-3.02626	0.00247603	0.0118298
Ifitm5	77.7465	-1.53282	0.218182	-7.02544	2.13392e-12	1.22074e-10
Hr	10.1112	-1.53367	0.623757	-2.45875	0.0139421	0.0481019
Ms4a3	2109.58	-1.53434	0.29096	-5.27337	1.33944e-07	2.50597e-06
Nampt	11371.6	-1.53504	0.32829	-4.67586	2.92722e-06	3.91184e-05
Serpina1a	545.84	-1.53573	0.586558	-2.6182	0.00883945	0.0334097
Fabp5	9593.89	-1.54472	0.262036	-5.89506	3.74547e-09	1.04695e-07
Myd88	5064.95	-1.54711	0.182919	-8.45792	2.72194e-17	3.1783e-15
Samd11	1885.87	-1.54736	0.525342	-2.94544	0.00322497	0.0148271
Stk36	53.6306	-1.54772	0.472538	-3.27534	0.00105533	0.00592194
Kcnh4	125.12	-1.54892	0.529269	-2.92653	0.00342768	0.015585
Pcyt1b	1048.93	-1.55073	0.503394	-3.08054	0.00206625	0.0102312
Ankrd36	527.236	-1.55081	0.629938	-2.46185	0.0138222	0.0477585
Ggt5	1587.63	-1.55138	0.24582	-6.31104	2.77165e-10	1.03946e-08
Fscn2	34.0289	-1.55507	0.357159	-4.35399	1.33684e-05	0.000146829
Fbp1	460.423	-1.55785	0.427252	-3.6462	0.000266143	0.00187255
Msr1	4652.01	-1.55814	0.403455	-3.86199	0.000112466	0.000896246
Fas	3202.65	-1.56334	0.195848	-7.9824	1.43515e-15	1.35019e-13
Rhd	19731.6	-1.56407	0.487328	-3.20948	0.00132975	0.00716306
Stbd1	28.3231	-1.56419	0.545035	-2.86989	0.00410612	0.0179939
Jph3	76.8794	-1.56773	0.371314	-4.22212	2.42013e-05	0.000244748
Zfp979	28.3198	-1.56929	0.534939	-2.93359	0.00335068	0.0152983
Exoc3l4	62.3189	-1.57004	0.360244	-4.35828	1.31089e-05	0.000144558
Pcolce	56.0092	-1.57266	0.477074	-3.29648	0.000979057	0.0055641
Ndn	13.3365	-1.57304	0.549413	-2.86313	0.00419475	0.0183092
Akap6	201.254	-1.57318	0.277668	-5.66567	1.46449e-08	3.51477e-07
Il36g	6976.21	-1.57591	0.249707	-6.31105	2.77141e-10	1.03946e-08
Adcy4	352.555	-1.57834	0.225701	-6.99306	2.68964e-12	1.5062e-10
Tom1l1	2103.89	-1.57892	0.484868	-3.25638	0.00112841	0.00627421
Fcgr2b	3627.27	-1.58143	0.252872	-6.25389	4.00362e-10	1.43607e-08
Entpd3	994.886	-1.58309	0.569039	-2.78205	0.00540171	0.0223958
Gpr85	14.4653	-1.58923	0.503303	-3.15761	0.00159067	0.00825885
Denn2b	3452.83	-1.59063	0.39991	-3.97747	6.96516e-05	0.000596331
Ankrd37	1210.51	-1.59107	0.252444	-6.30266	2.92583e-10	1.08943e-08
Dscam	419.118	-1.59273	0.473779	-3.36176	0.000774472	0.00457339
Serpina3f	1428.02	-1.59525	0.492	-3.24238	0.00118538	0.00653804
Tfec	2195.99	-1.59667	0.372349	-4.2881	1.80204e-05	0.000190796
Cmklr1	797.04	-1.59762	0.428357	-3.72964	0.000191754	0.00141444
Tnfsf9	189.957	-1.59834	0.256273	-6.23686	4.46451e-10	1.58091e-08
Alpk1	2613.88	-1.60027	0.171081	-9.35387	8.45003e-21	1.93224e-18
Fn3k	2369.05	-1.60079	0.48577	-3.29537	0.000982922	0.00557644
Rbp4	443.084	-1.60111	0.643494	-2.48814	0.0128412	0.0450978
Slc35f5	671.266	-1.60277	0.200405	-7.99767	1.26799e-15	1.20671e-13
S100a7a	97.1484	-1.60286	0.315006	-5.08834	3.61221e-07	6.12571e-06
Gm20594	29.0463	-1.60394	0.49601	-3.23368	0.00122206	0.00668663
Ccdc74a	28.8399	-1.60475	0.458073	-3.50328	0.000459575	0.00295498
Lilrb4a	4457.21	-1.60531	0.244459	-6.56678	5.14158e-11	2.25736e-09
Slc26a9	9.71301	-1.6076	0.638429	-2.51805	0.0118007	0.0423189
Slc28a1	70.3366	-1.61293	0.524196	-3.07696	0.00209125	0.0103208
Per1	1074.1	-1.61995	0.336064	-4.82036	1.43299e-06	2.08786e-05
Mt1	4307.77	-1.6204	0.446163	-3.63184	0.000281405	0.00196733
Tbc1d2	3044.82	-1.62872	0.16992	-9.58518	9.22961e-22	2.6659e-19
Rab34	14.6771	-1.62901	0.47544	-3.42632	0.000611821	0.0037628
Cmss1	245166	-1.63519	0.51946	-3.14786	0.00164472	0.0084621
Mboat2	968.761	-1.63582	0.505663	-3.23501	0.0012164	0.00666005
Nrip3	597.021	-1.63766	0.544221	-3.00919	0.00261948	0.0124256
Dusp16	4512.07	-1.64009	0.268049	-6.11863	9.43847e-10	3.05295e-08
Ccnb1ip1	432.426	-1.64035	0.196952	-8.32869	8.17438e-17	8.92663e-15
Camkk1	339.466	-1.64266	0.250402	-6.56008	5.37801e-11	2.35488e-09
6030468B19Rik	1388.26	-1.64543	0.469279	-3.5063	0.00045439	0.00293376
Fermt2	78.757	-1.64626	0.643604	-2.55788	0.0105313	0.038539
Myoz1	15.0124	-1.64825	0.527568	-3.12423	0.00178268	0.00906147
Akr1c6	362.033	-1.64906	0.652579	-2.52699	0.0115044	0.041397
Megf6	21.6304	-1.65103	0.490969	-3.3628	0.000771556	0.00456118
Ces1c	165.097	-1.65157	0.657674	-2.51124	0.0120309	0.0429203
Krt8	95.8075	-1.65171	0.50853	-3.248	0.00116219	0.00642952
Hemgn	20038.5	-1.6529	0.507603	-3.25629	0.00112878	0.00627421
Tcaf1	10.1421	-1.65313	0.580277	-2.84887	0.00438754	0.0189846
Myh13	175.153	-1.65352	0.54708	-3.02245	0.00250738	0.0119552
Col4a3	17.5985	-1.65355	0.574211	-2.87969	0.00398064	0.0175892
Prnp	1348.15	-1.65502	0.437737	-3.78086	0.000156288	0.00119347
Plek	20438.2	-1.66025	0.187851	-8.83812	9.73406e-19	1.43091e-16
Tlr6	571.082	-1.66131	0.238747	-6.95847	3.43985e-12	1.87529e-10
Slc31a1	2322.65	-1.6624	0.219923	-7.55904	4.06066e-14	3.10952e-12
Hoxa3	19.1856	-1.66475	0.466878	-3.5657	0.000362886	0.00242967
Slc4a11	15.1795	-1.66912	0.423895	-3.93757	8.23096e-05	0.000690708
Nnat	278.858	-1.66932	0.344249	-4.84917	1.2398e-06	1.83562e-05
Mefv	1130.7	-1.66967	0.242283	-6.89138	5.52528e-12	2.86063e-10
Ttr	2633.68	-1.67014	0.636393	-2.62439	0.00868042	0.0328841
Ppp1r3b	2727.91	-1.67048	0.248862	-6.71248	1.91339e-11	9.21115e-10
Tmem88	121.371	-1.67185	0.242992	-6.88025	5.97464e-12	3.07395e-10
Wtip	48.1666	-1.67411	0.352504	-4.74919	2.04231e-06	2.81142e-05
Clec7a	11451.4	-1.6794	0.246258	-6.81968	9.12446e-12	4.58004e-10
Gm17268	393.004	-1.68255	0.575969	-2.92125	0.00348635	0.0158075
L3mbtl4	16.8681	-1.6882	0.598015	-2.82301	0.00475748	0.0202315
Plk2	630.109	-1.68943	0.43976	-3.84171	0.000122178	0.000963379
Rasgef1b	967.147	-1.6905	0.420711	-4.01821	5.86415e-05	0.000514645
Zfp36	9895.03	-1.69557	0.179054	-9.46957	2.81007e-21	7.1177e-19
Fxyd1	58.4856	-1.70127	0.501538	-3.3921	0.000693582	0.00417671
Htr7	723.279	-1.70374	0.356659	-4.77694	1.77984e-06	2.50579e-05
Sh3pxd2b	422.069	-1.70733	0.264482	-6.45537	1.07954e-10	4.4323e-09
Klf9	386.917	-1.70742	0.337089	-5.06518	4.0801e-07	6.83365e-06
Ccl2	3389.69	-1.71379	0.698834	-2.45236	0.0141923	0.0487202
Ankrd2	13.423	-1.71408	0.511222	-3.35292	0.00079965	0.00469858
Prdm8	36.2704	-1.71504	0.405591	-4.22849	2.35263e-05	0.000239257
Icam4	3305.14	-1.7187	0.520121	-3.30441	0.000951752	0.00543142
Adam30	16.7969	-1.7216	0.468479	-3.67487	0.000237972	0.00170199
Aanat	18.474	-1.72474	0.514759	-3.35057	0.00080645	0.00472842
Orm2	73.6519	-1.72735	0.567733	-3.04254	0.00234594	0.0113565
Gm45717	96.2326	-1.72831	0.255626	-6.76111	1.36943e-11	6.65081e-10
Slc2a4	509.956	-1.73021	0.471906	-3.66644	0.000245952	0.00175145
Cd302	2245.41	-1.73343	0.298744	-5.80238	6.53799e-09	1.72502e-07
Ralgds	626.946	-1.73447	0.192779	-8.99721	2.31531e-19	3.85043e-17
Gm867	3867.14	-1.73554	0.529544	-3.27743	0.00104756	0.00588834
Tnfaip3	2711.03	-1.73579	0.148916	-11.6562	2.13344e-31	2.19531e-28
Musk	23.2215	-1.73623	0.545443	-3.18314	0.00145685	0.00769754
Alkal1	38.0203	-1.7371	0.339664	-5.11419	3.15089e-07	5.40377e-06
Apoc1	1558.27	-1.73757	0.379407	-4.5797	4.65648e-06	5.91089e-05
Nfkbia	15502.5	-1.7377	0.169236	-10.2679	9.829e-25	4.37364e-22
Tacstd2	1514.89	-1.73916	0.22672	-7.67096	1.70709e-14	1.38451e-12
Ctsl	5620.49	-1.73969	0.288305	-6.0342	1.59751e-09	4.88033e-08
Krt18	210.453	-1.74258	0.456013	-3.82133	0.000132734	0.0010362
Dthd1	39.2407	-1.74545	0.422848	-4.12786	3.66162e-05	0.000346266
Gm49496	52.4682	-1.75814	0.49885	-3.5244	0.000424447	0.00277305
Ccr1	14655.9	-1.76189	0.255464	-6.89681	5.31844e-12	2.77098e-10
9130230L23Rik	158.296	-1.76235	0.356465	-4.94398	7.65448e-07	1.20529e-05
Pcdh8	10.9707	-1.76422	0.676558	-2.60764	0.00911675	0.034269
Slc7a11	4610.22	-1.76434	0.224894	-7.84522	4.32205e-15	3.80525e-13
Apcs	165.22	-1.76501	0.697867	-2.52915	0.0114338	0.041228
Serpinb8	119.338	-1.76871	0.662137	-2.67122	0.00755759	0.0294156
Gm49339	464.059	-1.77105	0.304948	-5.8077	6.33351e-09	1.68185e-07
Cxcr2	26898.8	-1.77117	0.243431	-7.27583	3.44285e-13	2.19702e-11
Lilrb4b	11740.8	-1.77119	0.304532	-5.81612	6.023e-09	1.60717e-07
Trib3	616.007	-1.77282	0.428028	-4.14182	3.44554e-05	0.000330194
Ifitm2	45359.4	-1.77354	0.222561	-7.96879	1.6023e-15	1.49573e-13
F10	4099.57	-1.77365	0.286504	-6.19066	5.99135e-10	2.0255e-08
Ambp	310.561	-1.77755	0.626503	-2.83726	0.00455023	0.0195646
App	21324.7	-1.77758	0.205252	-8.66051	4.69669e-18	6.23599e-16
P2ry13	1175.08	-1.78667	0.365766	-4.88473	1.03571e-06	1.56872e-05
Il4ra	4674.06	-1.78719	0.168868	-10.5834	3.55892e-26	2.17015e-23
F13a1	13308.5	-1.78809	0.243846	-7.33286	2.25299e-13	1.48373e-11
Erfe	240.712	-1.79092	0.665004	-2.6931	0.00707901	0.0278292
Cdk8	52885.7	-1.79225	0.433091	-4.13828	3.49927e-05	0.000333402
Adam33	62.5102	-1.79605	0.496011	-3.62098	0.000293485	0.00203193
A930018P22Rik	19.8153	-1.80019	0.729537	-2.46758	0.013603	0.0471791
Icam1	3351.44	-1.8006	0.209506	-8.59452	8.36114e-18	1.04286e-15
Rhov	231.656	-1.80151	0.337474	-5.33823	9.38558e-08	1.82471e-06
Scamp1	2475.2	-1.802	0.181216	-9.94392	2.68076e-23	1.00309e-20
Junb	13370.9	-1.80379	0.206589	-8.73132	2.51713e-18	3.48252e-16
Kcnk13	249.573	-1.80544	0.413618	-4.36498	1.27132e-05	0.000140666
Sema3d	157.097	-1.80549	0.469678	-3.8441	0.000120996	0.000954974
Kazald1	22.1527	-1.80877	0.519074	-3.4846	0.000492865	0.00313666
Nlrp12	4343.56	-1.80985	0.243413	-7.4353	1.04333e-13	7.30955e-12
Olfr655	139.891	-1.81142	0.472879	-3.83062	0.000127822	0.00100403
Trf	6632.91	-1.81203	0.332806	-5.44471	5.18902e-08	1.07869e-06
Urah	43.4598	-1.81468	0.632945	-2.86703	0.00414338	0.0181234
Gm10719	6.95541	-1.81487	0.663378	-2.7358	0.0062229	0.0251236
Cd274	8650.73	-1.81788	0.430456	-4.22314	2.40918e-05	0.000243941
Pdzd3	31.0494	-1.81931	0.326502	-5.57214	2.51625e-08	5.67501e-07
Fam217b	1560.64	-1.82355	0.15493	-11.7702	5.56143e-32	7.04333e-29
Etv5	684.191	-1.82446	0.346386	-5.26714	1.38567e-07	2.58073e-06
Ggn	10.6449	-1.83414	0.568518	-3.22618	0.00125456	0.00681908
Plekhg6	49.5223	-1.83687	0.343436	-5.3485	8.8684e-08	1.73083e-06
Synpo	52.7173	-1.84176	0.558789	-3.29598	0.000980784	0.00557007
Plin5	103.352	-1.84486	0.323292	-5.70649	1.15328e-08	2.84672e-07
Ahsg	3226.02	-1.84561	0.627684	-2.94035	0.00327841	0.0150308
Tnfaip6	284.188	-1.85308	0.250861	-7.38686	1.50336e-13	1.01857e-11
Bicc1	74.8505	-1.85446	0.638299	-2.90532	0.00366875	0.0164853
Cfh	3304.7	-1.85686	0.339025	-5.47705	4.3248e-08	9.22325e-07
Leap2	33.8373	-1.86327	0.590485	-3.1555	0.00160225	0.00830586
Qsox1	6740.29	-1.86848	0.212349	-8.79908	1.37943e-18	1.97487e-16
Tnf	1828.95	-1.86882	0.207634	-9.00055	2.24581e-19	3.77296e-17
Tm4sf1	40.6287	-1.87204	0.664812	-2.8159	0.00486409	0.0206026
Loxl1	17.4989	-1.8724	0.693292	-2.70074	0.00691852	0.0272961
Aqp1	6558.04	-1.87531	0.486032	-3.85842	0.000114122	0.000907243
Aebp1	62.0524	-1.88098	0.750075	-2.50772	0.0121512	0.0432278
Slc38a5	1875.77	-1.88212	0.502177	-3.74792	0.00017831	0.00133687
Fzd1	32.129	-1.88427	0.420814	-4.47767	7.54611e-06	9.00283e-05
Ccdc184	36.5289	-1.88517	0.759931	-2.48072	0.0131119	0.0458624
Gjc1	17.0785	-1.88851	0.647025	-2.91876	0.00351431	0.0158999
Vcan	6467.1	-1.88857	0.405827	-4.65364	3.26129e-06	4.30239e-05
A2ml1	30.9096	-1.89517	0.570941	-3.31939	0.000902149	0.00518429
Gatm	1306.37	-1.89522	0.287152	-6.60005	4.11013e-11	1.83385e-09
Arg2	6037.2	-1.89608	0.305023	-6.21619	5.09386e-10	1.76558e-08
Atp11a	4962.09	-1.8976	0.205894	-9.21636	3.07344e-20	6.09652e-18
Grin1	29.7334	-1.89787	0.751016	-2.52707	0.0115018	0.041397
Fer1l6	255.939	-1.89864	0.516363	-3.67696	0.000236033	0.00168958
Atp6v0a1	15144.3	-1.90085	0.274023	-6.93683	4.01e-12	2.15051e-10
Dhrs9	8133.39	-1.90191	0.292081	-6.51158	7.43666e-11	3.17413e-09
Mamld1	10.1565	-1.90786	0.760771	-2.5078	0.0121486	0.0432278
Phyhip	79.0882	-1.91157	0.539194	-3.54524	0.000392258	0.00258636
Bcl2a1d	1060.22	-1.91409	0.504191	-3.79636	0.000146836	0.00113392
Best1	29.5695	-1.91487	0.469071	-4.08226	4.4599e-05	0.000407932
Apoc4	247.028	-1.91731	0.497981	-3.85016	0.00011804	0.000934336
Sh3tc2	2570.99	-1.92068	0.516884	-3.71589	0.000202489	0.00148037
Spp2	76.4618	-1.92251	0.661693	-2.90545	0.0036673	0.0164833
Lrrc75b	84.1166	-1.92265	0.299892	-6.41113	1.44444e-10	5.73042e-09
Olfr889	15.2535	-1.9243	0.63382	-3.03604	0.00239709	0.0115306
Ripor3	122.199	-1.92917	0.273265	-7.05972	1.66833e-12	9.77489e-11
Rnd1	1456.57	-1.93182	0.285394	-6.76898	1.29698e-11	6.35519e-10
Ephb1	57.5707	-1.93794	0.720426	-2.68999	0.00714543	0.0280502
Smpdl3b	898.748	-1.93959	0.466851	-4.15463	3.25811e-05	0.000314798
Selp	795.456	-1.94012	0.278585	-6.96421	3.30252e-12	1.81094e-10
Bst1	10687.9	-1.94778	0.248109	-7.85052	4.14325e-15	3.66745e-13
Ccdc162	866.793	-1.94823	0.218126	-8.93167	4.1962e-19	6.51758e-17
Kcnk1	36.2868	-1.94966	0.526992	-3.6996	0.000215937	0.00156616
Atf3	1138.55	-1.95073	0.34532	-5.64905	1.61341e-08	3.84417e-07
0610040J01Rik	788.29	-1.95241	0.229858	-8.494	1.99644e-17	2.3647e-15
Pdia2	127.633	-1.9525	0.602523	-3.24054	0.00119302	0.0065697
Trim15	40.7595	-1.953	0.637864	-3.06178	0.00220028	0.010759
Casp4	7200.29	-1.96021	0.30893	-6.34515	2.22207e-10	8.52778e-09
Pkd2	124.287	-1.96318	0.300921	-6.52391	6.84961e-11	2.95215e-09
Cebpb	29322.7	-1.96476	0.195006	-10.0754	7.09487e-24	2.78119e-21
Fcrlb	8.35451	-1.96604	0.674506	-2.91479	0.00355932	0.0160546
Tnip3	256.417	-1.97508	0.359359	-5.49613	3.88215e-08	8.39891e-07
Vdr	177.214	-1.98154	0.347391	-5.70406	1.16989e-08	2.88339e-07
Pkd1l1	32.9908	-1.98521	0.586822	-3.38298	0.000717038	0.00428972
Ank2	285.286	-1.98629	0.389559	-5.09883	3.41768e-07	5.83095e-06
Abcg4	422.324	-1.98635	0.535628	-3.70846	0.000208522	0.00151773
Unc45b	10.1668	-1.9868	0.728889	-2.72579	0.00641478	0.0257342
Cd109	25.4793	-1.99017	0.536925	-3.70661	0.000210053	0.00152752
Casp6	1203.8	-1.99143	0.216221	-9.21015	3.25667e-20	6.38307e-18
Areg	63.2898	-1.99456	0.610659	-3.26623	0.00108988	0.00608882
Fabp2	28.0209	-1.99479	0.590313	-3.37921	0.00072695	0.00433943
Socs1	6830.68	-2.00053	0.344832	-5.80145	6.57434e-09	1.72631e-07
Pla2g4e	13.0205	-2.00069	0.756507	-2.64464	0.00817773	0.0313654
Prkd1	26.7916	-2.00571	0.698009	-2.87347	0.00405984	0.0178386
Ahr	1691.21	-2.00756	0.219058	-9.16452	4.97657e-20	9.41772e-18
Fosl1	101.827	-2.00769	0.332828	-6.0322	1.61745e-09	4.93144e-08
Wfdc8	28.6018	-2.01409	0.470765	-4.27833	1.88299e-05	0.000198042
Rarres2	187.766	-2.01837	0.699007	-2.88749	0.00388332	0.0172611
Ceacam18	17.2512	-2.02762	0.433337	-4.67909	2.88151e-06	3.86014e-05
Ndst4	18.035	-2.03168	0.43807	-4.63781	3.5212e-06	4.60468e-05
Ppp1r3d	1437.31	-2.03592	0.263161	-7.73643	1.02247e-14	8.58873e-13
Adora3	969.696	-2.03913	0.230813	-8.83457	1.00484e-18	1.46404e-16
Serpinh1	115.977	-2.04491	0.563755	-3.62731	0.000286391	0.00199288
Fn1	13642.2	-2.04866	0.268145	-7.64015	2.16973e-14	1.72572e-12
Fbxl5	25580.1	-2.04894	0.295816	-6.92641	4.31668e-12	2.29999e-10
Jun	3218.79	-2.04901	0.264409	-7.74938	9.23442e-15	7.87749e-13
Mmp19	294.841	-2.05045	0.389711	-5.26146	1.42913e-07	2.64969e-06
Bnip3	2485.47	-2.05174	0.274962	-7.4619	8.52813e-14	6.10466e-12
Myrf	18.9228	-2.05432	0.676612	-3.03619	0.00239589	0.0115306
Spint1	320.881	-2.05928	0.684264	-3.00949	0.0026169	0.0124199
Mgam	5074.16	-2.06112	0.246302	-8.36825	5.84818e-17	6.46204e-15
Galntl6	101.491	-2.06756	0.271463	-7.61635	2.60952e-14	2.04586e-12
Pon1	118.285	-2.06932	0.638793	-3.23942	0.00119773	0.0065841
Kcnb2	23.7896	-2.0698	0.834428	-2.4805	0.0131198	0.0458704
Clic5	298.404	-2.07765	0.639493	-3.2489	0.00115853	0.00641429
Bcl3	3330.29	-2.07915	0.216508	-9.60311	7.75655e-22	2.36489e-19
Steap2	12.0997	-2.09566	0.770993	-2.71813	0.00656511	0.0261651
Gpr84	1374.15	-2.10058	0.222994	-9.4199	4.51509e-21	1.09318e-18
Col1a1	120.628	-2.10752	0.615249	-3.42547	0.00061374	0.00377178
Bcl2a1b	3134.75	-2.10854	0.423256	-4.9817	6.30279e-07	1.01834e-05
Siglece	2909.75	-2.10976	0.240988	-8.75463	2.04765e-18	2.88141e-16
Csta2	198331	-2.11194	0.306417	-6.89238	5.48666e-12	2.8496e-10
Ets2	4152.72	-2.1165	0.30305	-6.98399	2.86909e-12	1.59046e-10
Rab20	1464.31	-2.11918	0.30206	-7.01575	2.28724e-12	1.29852e-10
Cntn3	865.761	-2.1199	0.580807	-3.64993	0.000262314	0.00185036
Jam2	43.1664	-2.12193	0.444152	-4.77748	1.77503e-06	2.50514e-05
Apoa2	1294.66	-2.12454	0.545372	-3.89558	9.79647e-05	0.000797671
Guca1a	24.3326	-2.1258	0.528019	-4.02598	5.67381e-05	0.000500341
Dynlt5	25.4093	-2.12893	0.837416	-2.54226	0.011014	0.0399448
Cpvl	10.9932	-2.12972	0.700498	-3.04029	0.0023635	0.0114217
Ifitm1	46738.7	-2.14842	0.353818	-6.07212	1.26236e-09	3.96633e-08
Gpld1	159.036	-2.16168	0.337737	-6.40047	1.54896e-10	6.08643e-09
Clgn	95.5917	-2.16321	0.584311	-3.70215	0.000213777	0.00155186
Nxpe5	53.2938	-2.16837	0.412147	-5.26116	1.43153e-07	2.65115e-06
Ccdc121rt3	10.86	-2.17107	0.710473	-3.0558	0.00224458	0.0109461
Prr15	34.9264	-2.18052	0.402681	-5.41501	6.12864e-08	1.25055e-06
Tgm2	2149.1	-2.18164	0.493809	-4.41798	9.96285e-06	0.000114067
Irf1	17977.5	-2.18716	0.21385	-10.2275	1.49259e-24	6.46686e-22
4930519G04Rik	118.056	-2.1951	0.445583	-4.92635	8.37817e-07	1.30577e-05
Tlr4	6443.5	-2.20093	0.29981	-7.34109	2.11863e-13	1.41219e-11
Cxcl10	10443.5	-2.20179	0.552092	-3.98809	6.66079e-05	0.000574454
Rnf212	71.8568	-2.20353	0.721116	-3.05572	0.0022452	0.0109461
Plscr1	6477.45	-2.20686	0.210709	-10.4735	1.14346e-25	5.99087e-23
Casp12	35.344	-2.20774	0.49172	-4.48983	7.12793e-06	8.54831e-05
Col5a2	53.6388	-2.21781	0.682634	-3.2489	0.00115853	0.00641429
Slamf8	291.84	-2.24022	0.52363	-4.27825	1.88371e-05	0.000198042
Sycp2	1889.13	-2.24409	0.37046	-6.05757	1.38194e-09	4.29289e-08
Atp2c2	8.63498	-2.24645	0.747333	-3.00596	0.00264747	0.0125433
Il13ra1	5500.84	-2.24837	0.334056	-6.73052	1.69062e-11	8.16255e-10
Cyp7b1	100.948	-2.25115	0.400645	-5.61881	1.92273e-08	4.49656e-07
Gfap	407.203	-2.25213	0.500724	-4.49775	6.86758e-06	8.3016e-05
Tarm1	3998.8	-2.25358	0.259824	-8.67351	4.19017e-18	5.65467e-16
Rgn	133.331	-2.2547	0.546413	-4.12636	3.68548e-05	0.000348122
Paqr6	11.7685	-2.25495	0.848076	-2.6589	0.00783955	0.0303624
Mfap2	7.51767	-2.26956	0.73865	-3.07258	0.00212215	0.0104358
Bcl2a1a	1629.8	-2.27003	0.487309	-4.65829	3.18848e-06	4.21986e-05
Scube1	24.7487	-2.27239	0.726141	-3.12941	0.0017516	0.00892274
Cd38	3324.43	-2.28381	0.343804	-6.64276	3.07863e-11	1.42378e-09
Fcor	807.415	-2.2902	0.242158	-9.45746	3.15507e-21	7.75298e-19
Pkhd1l1	2512.85	-2.29403	0.576124	-3.98184	6.83832e-05	0.000586997
Fabp1	710.132	-2.29508	0.402845	-5.69718	1.21803e-08	2.97974e-07
Slc2a1	4495.53	-2.29962	0.241127	-9.53695	1.47088e-21	4.10451e-19
Pdpn	112.614	-2.30769	0.376011	-6.1373	8.3937e-10	2.74205e-08
Gata6	20.8921	-2.30852	0.658549	-3.50546	0.00045582	0.00294068
Oosp1	22.7119	-2.31151	0.534998	-4.3206	1.55605e-05	0.000167773
Gal	59.4102	-2.32017	0.433507	-5.35211	8.69362e-08	1.70395e-06
1700057G04Rik	11.0128	-2.34151	0.645164	-3.62932	0.000284173	0.00198401
Mdga2	30.9595	-2.35388	0.569674	-4.13197	3.59666e-05	0.000341102
Slc7a2	203.052	-2.38308	0.716642	-3.32535	0.000883081	0.00509427
Trem2	586.851	-2.38408	0.454107	-5.25005	1.5206e-07	2.80585e-06
Cdc42ep2	864.574	-2.38774	0.345016	-6.92065	4.49568e-12	2.37997e-10
Hmox1	2422.57	-2.3929	0.370948	-6.45076	1.11291e-10	4.53537e-09
Lrg1	21819.5	-2.39781	0.293118	-8.18039	2.82936e-16	2.85783e-14
Vnn1	9.07532	-2.40147	0.927638	-2.5888	0.00963104	0.0357855
Tlr2	3771.57	-2.4047	0.231294	-10.3967	2.56623e-25	1.24266e-22
Sulf1	33.8371	-2.40516	0.927826	-2.59225	0.00953494	0.0355166
Ttc30a2	22.1422	-2.40701	0.59423	-4.05064	5.10771e-05	0.000456533
Cc2d2a	306.026	-2.40785	0.334648	-7.19517	6.23817e-13	3.85673e-11
Timd4	47.0383	-2.40791	0.98296	-2.44965	0.0142994	0.0490469
Ak4	92.0552	-2.40885	0.565517	-4.25955	2.04837e-05	0.000212503
Mb21d2	30.7457	-2.40964	0.680217	-3.54245	0.000396422	0.00260755
Sema6d	295.184	-2.42012	0.397978	-6.08104	1.19404e-09	3.7805e-08
Piwil2	263.569	-2.43832	0.328345	-7.4261	1.11847e-13	7.80277e-12
Magea13	17.0431	-2.45529	0.753601	-3.25807	0.00112172	0.0062476
Dab2	646.591	-2.46948	0.792201	-3.11724	0.00182551	0.00924001
Kcnj2	1006.13	-2.47339	0.263764	-9.37725	6.77156e-21	1.59267e-18
Gm29094	11.8291	-2.47819	0.615954	-4.02333	5.73803e-05	0.000505192
Shisa4	9.58806	-2.48256	0.697057	-3.56149	0.000368755	0.00246295
Fgb	1316.92	-2.49038	0.78267	-3.1819	0.00146313	0.00772332
S100a5	5.10627	-2.49053	0.998332	-2.49469	0.0126065	0.0444251
Pebp4	110.958	-2.49126	0.340163	-7.32373	2.41166e-13	1.56939e-11
Slc30a10	383.878	-2.49151	0.559211	-4.4554	8.37359e-06	9.87555e-05
Saa3	4600.69	-2.49426	0.80803	-3.08684	0.00202294	0.0100417
Mafb	1435.35	-2.49564	0.567143	-4.40037	1.08068e-05	0.000122396
Cass4	1772.24	-2.49776	0.329889	-7.57152	3.6888e-14	2.85128e-12
Gabra3	6.81164	-2.52038	0.828266	-3.04296	0.00234266	0.0113495
Cryab	30.0048	-2.52884	0.847937	-2.98235	0.00286049	0.0134059
Mcam	715.4	-2.53964	0.396889	-6.39887	1.56527e-10	6.13588e-09
Esm1	13.6028	-2.54536	0.993283	-2.56258	0.0103898	0.0380891
Fam25c	13.0222	-2.55498	0.918137	-2.78279	0.00538945	0.0223562
Ifng	7577.57	-2.55518	0.752667	-3.39484	0.000686689	0.00414886
Col1a2	87.6712	-2.55766	0.886253	-2.88593	0.0039026	0.0173234
Il22ra2	17.1862	-2.55945	0.508933	-5.02905	4.92904e-07	8.0748e-06
Dnmt3l	62.1664	-2.56431	0.407006	-6.30042	2.96836e-10	1.09576e-08
Slc6a20a	875.866	-2.56561	0.518918	-4.94416	7.64735e-07	1.20529e-05
Gk	6178.02	-2.57061	0.281088	-9.14524	5.94967e-20	1.11313e-17
Egr2	254.493	-2.57953	0.271995	-9.48375	2.45296e-21	6.41041e-19
Fga	751.681	-2.58717	0.758427	-3.41123	0.000646698	0.00394342
Tex11	9.78049	-2.60009	0.846098	-3.07304	0.00211889	0.010426
Gxylt2	11.8387	-2.60072	0.612412	-4.24669	2.16949e-05	0.000222823
Tnfaip2	21354.2	-2.61007	0.273427	-9.54574	1.35144e-21	3.83623e-19
Cd163	25.5289	-2.61505	0.762257	-3.43067	0.0006021	0.00371272
Gbp5	7248.99	-2.61955	0.422602	-6.19862	5.69609e-10	1.94565e-08
Basp1	5113.68	-2.62751	0.460757	-5.70259	1.18003e-08	2.90403e-07
Fzd7	189.551	-2.63376	0.246685	-10.6766	1.30951e-26	8.29224e-24
Zfp936	6.07283	-2.66475	0.901642	-2.95544	0.00312226	0.0144153
Cacna1g	308.739	-2.67451	0.511221	-5.23161	1.68036e-07	3.06712e-06
Gm28308	5.83937	-2.67746	1.07898	-2.48147	0.0130842	0.0457889
Maff	269.513	-2.68724	0.242502	-11.0813	1.54608e-28	1.33972e-25
Osmr	12.2245	-2.68732	0.535098	-5.02212	5.1105e-07	8.35545e-06
Dcn	100.041	-2.69773	0.954723	-2.82567	0.00471813	0.020119
Btn1a1	98.6191	-2.70929	0.490558	-5.52288	3.33489e-08	7.36e-07
Bcam	35.0056	-2.71954	0.812173	-3.34848	0.000812566	0.00476088
Gas6	28.8747	-2.72023	0.692268	-3.92944	8.51426e-05	0.000709048
Il1r2	12756.2	-2.73096	0.436592	-6.25517	3.97077e-10	1.42765e-08
Col14a1	81.4049	-2.74065	0.716112	-3.82712	0.00012965	0.00101597
Plet1	33.0544	-2.75451	0.734466	-3.75036	0.000176584	0.00132631
Cpe	37.6328	-2.76153	0.915486	-3.01646	0.00255742	0.0121657
C1qtnf1	8.1881	-2.78382	1.02758	-2.70909	0.00674679	0.0267398
Arg1	1388.76	-2.78394	0.733726	-3.79425	0.000148088	0.00114198
Vldlr	21.5086	-2.79683	0.725146	-3.85692	0.000114826	0.000911961
Il1rap	9664.16	-2.80447	0.32554	-8.61483	7.0045e-18	9.00954e-16
Slc28a3	26.9898	-2.80799	0.398811	-7.04091	1.90982e-12	1.10716e-10
Wnt3a	26.7133	-2.80995	0.922197	-3.04701	0.00231127	0.011225
Gm6377	288.083	-2.83127	0.46651	-6.06904	1.28677e-09	4.03532e-08
Fbln5	6.19675	-2.84077	1.09548	-2.59317	0.00950969	0.0354466
Il1b	17602.2	-2.84781	0.388584	-7.32869	2.32407e-13	1.52444e-11
Slc32a1	60.3148	-2.85279	0.428406	-6.65907	2.75562e-11	1.28588e-09
Cd209e	17.5346	-2.85569	1.08867	-2.6231	0.00871349	0.0329715
Ggt1	587.925	-2.85928	0.400023	-7.14778	8.81946e-13	5.33837e-11
Rufy4	406.338	-2.86496	0.325006	-8.81511	1.19567e-18	1.7268e-16
Serpine1	37.6596	-2.86841	1.02701	-2.79299	0.00522236	0.021817
Tgm1	926.768	-2.86911	0.298003	-9.62781	6.10188e-22	1.8955e-19
Ier3	7683.89	-2.8761	0.307815	-9.34359	9.31232e-21	2.07187e-18
Egln3	1751.29	-2.88209	0.205218	-14.044	8.38349e-45	2.76052e-41
Plscr2	150.067	-2.88601	0.266409	-10.833	2.40132e-27	1.88264e-24
Cped1	979.101	-2.89537	0.527457	-5.48929	4.03545e-08	8.69628e-07
Fgf11	6.3762	-2.92398	1.03063	-2.83707	0.00455293	0.0195666
Clec4e	4551.17	-2.94095	0.339961	-8.65083	5.11258e-18	6.73388e-16
Kcnn3	70.346	-2.9613	0.328321	-9.0195	1.88948e-19	3.20705e-17
Upk1b	22.2521	-2.9666	1.03927	-2.85452	0.00431019	0.0187188
Lrrc4b	26.1166	-2.96997	0.873698	-3.39931	0.000675559	0.00409363
Fgg	1057.51	-2.97651	0.80046	-3.7185	0.000200411	0.00146844
Serpina7	22.3553	-3.00663	0.714739	-4.20661	2.59232e-05	0.000259137
Cxcl9	798.595	-3.03091	0.951024	-3.187	0.00143756	0.00762373
Car6	9.41948	-3.03722	1.14569	-2.651	0.00802544	0.030944
Rgsl1	36.3899	-3.0533	0.385147	-7.92763	2.23371e-15	2.03181e-13
Il5	30.0844	-3.05723	1.1112	-2.75129	0.00593605	0.0241404
Gbp2	27561.2	-3.08204	0.660459	-4.66652	3.0635e-06	4.07082e-05
Kif1a	27.3761	-3.0828	0.600347	-5.13503	2.82105e-07	4.89419e-06
Ptgs2	576.013	-3.08779	0.405961	-7.60614	2.82414e-14	2.20363e-12
Cpne8	190.12	-3.08881	0.514053	-6.00874	1.86966e-09	5.58659e-08
Hcar2	1046.25	-3.09433	0.505903	-6.11644	9.56894e-10	3.08908e-08
Igfbp6	794.323	-3.10757	0.509639	-6.09758	1.07686e-09	3.43592e-08
Wfdc18	131.57	-3.11524	0.481958	-6.46372	1.02161e-10	4.22606e-09
Akr1b7	12.3638	-3.11783	0.61318	-5.08468	3.68248e-07	6.23749e-06
Serpina3n	123.482	-3.13449	0.801458	-3.91099	9.19205e-05	0.000754426
Ednrb	107.598	-3.1454	0.582454	-5.40025	6.6548e-08	1.3427e-06
Epgn	7.78455	-3.20704	1.03383	-3.10208	0.00192164	0.00962239
Col6a2	13.4379	-3.21692	1.28057	-2.5121	0.0120015	0.0428431
Steap4	2506.07	-3.21779	0.527163	-6.10398	1.0346e-09	3.32041e-08
Mrc1	227.08	-3.27418	0.645384	-5.07322	3.91137e-07	6.57111e-06
Sparc	305.493	-3.30064	0.907614	-3.63662	0.000276244	0.00193751
Clec4n	1932.36	-3.31742	0.660052	-5.026	5.00822e-07	8.19635e-06
Socs3	4031.03	-3.33436	0.318414	-10.4718	1.16441e-25	5.99087e-23
Syt12	4.72534	-3.3384	1.1156	-2.99247	0.00276731	0.0130174
Dmkn	156.044	-3.35317	0.56747	-5.90898	3.44229e-09	9.70442e-08
Csf2	465.584	-3.36732	0.590794	-5.69966	1.20047e-08	2.94554e-07
Ccl17	160.539	-3.36863	0.759962	-4.43263	9.30887e-06	0.000107627
Sema6b	607.953	-3.37572	0.426321	-7.91825	2.40882e-15	2.17906e-13
Acod1	6872.62	-3.38966	0.668019	-5.0742	3.89131e-07	6.55078e-06
Bgn	30.9375	-3.41557	0.819065	-4.17008	3.04487e-05	0.000296983
Col3a1	100.618	-3.43398	0.932649	-3.68196	0.000231448	0.0016611
Plac9	37.4493	-3.44155	0.99333	-3.46466	0.000530902	0.00333109
Prok2	4436.59	-3.45598	0.373529	-9.25226	2.19801e-20	4.58076e-18
Prg2	584.779	-3.47449	1.0553	-3.29243	0.000993253	0.00563119
Tmem88b	15.4423	-3.51317	0.926288	-3.79274	0.000148997	0.00114692
A2m	9.95674	-3.5898	0.945835	-3.79537	0.000147421	0.00113737
Asb4	27.3816	-3.60335	0.666834	-5.40366	6.52931e-08	1.32225e-06
Ntrk2	19.2137	-3.6135	0.647961	-5.57672	2.45097e-08	5.54297e-07
F3	263.549	-3.63566	0.386145	-9.41527	4.71876e-21	1.12594e-18
Cd209d	404.335	-3.63816	0.531088	-6.85038	7.36523e-12	3.75422e-10
Snai1	323.131	-3.66554	0.392989	-9.32734	1.0856e-20	2.38311e-18
Cd14	4105.74	-3.66737	0.478172	-7.66957	1.72572e-14	1.39276e-12
Cfap69	7.331	-3.67478	1.08607	-3.38355	0.000715548	0.0042837
Upp1	3678.13	-3.73211	0.726265	-5.13877	2.76544e-07	4.8157e-06
Cbr3	207.932	-3.75527	0.420394	-8.93273	4.15611e-19	6.51678e-17
Mcf2	7.32128	-3.78067	1.18691	-3.18532	0.00144596	0.00765476
Nacad	193.739	-3.85224	0.584911	-6.58603	4.51729e-11	2.00466e-09
Wfdc17	31967.5	-3.87067	0.63068	-6.13729	8.39404e-10	2.74205e-08
Mgp	15.4026	-3.88961	1.11944	-3.47461	0.000511606	0.00323095
Spp1	2596.59	-3.90149	0.703825	-5.54327	2.96882e-08	6.58743e-07
Saa2	178.454	-3.93619	1.45764	-2.70038	0.00692611	0.0273129
Dmrta1	4.37852	-3.94345	1.39429	-2.82829	0.0046798	0.0199918
Cxcl2	3671.25	-4.0046	0.727751	-5.5027	3.74015e-08	8.15317e-07
Il22ra1	4.51943	-4.05019	1.32988	-3.04554	0.00232261	0.0112701
Olfr1322	4.04367	-4.15935	1.5467	-2.68918	0.00716288	0.0281053
Upk3b	53.0698	-4.19624	1.34172	-3.12751	0.00176291	0.00896929
Fxyd3	12.8448	-4.19811	1.6234	-2.586	0.00970959	0.0360123
Il1a	232.884	-4.21095	0.562757	-7.48271	7.28042e-14	5.25723e-12
Saa4	9.77074	-4.22345	1.22048	-3.46048	0.000539206	0.00337547
Cd209a	296.712	-4.2795	0.550533	-7.77339	7.64122e-15	6.58666e-13
Tac2	191.043	-4.30878	0.791015	-5.44715	5.11819e-08	1.06666e-06
Tpbg	5.54601	-4.34724	1.26684	-3.43157	0.000600099	0.00370316
Lipg	4629.5	-4.42261	1.18723	-3.72513	0.000195213	0.00143802
Eln	139.725	-4.47105	1.17741	-3.79736	0.000146248	0.00113043
Fam20c	745.825	-4.52771	0.437972	-10.3379	4.74783e-25	2.23338e-22
Epx	36.7607	-4.55065	1.44534	-3.14849	0.00164117	0.00844909
Saa1	519.178	-4.62454	1.54639	-2.99054	0.0027848	0.0130773
Jsrp1	2.62977	-4.62888	1.61892	-2.85924	0.00424664	0.0185063
Mmp12	6.3457	-4.64493	1.54706	-3.00242	0.00267846	0.0126646
Grxcr1	7.7121	-4.66873	1.04525	-4.46661	7.94674e-06	9.43391e-05
Cxcl1	55.3588	-4.74167	1.6139	-2.93801	0.00330322	0.0151193
Prss46	4.04495	-4.81921	1.76967	-2.72322	0.0064649	0.0258753
Cxcl5	5.28744	-4.85872	1.86911	-2.59948	0.00933644	0.034983
Gm11444	3.83817	-4.86926	1.76899	-2.75256	0.00591319	0.0240918
Stmn2	34.8137	-4.87464	1.61402	-3.02019	0.00252618	0.012031
Sult2a6	5.0724	-4.88178	1.62574	-3.00281	0.00267503	0.0126554
Lox	7.60781	-5.12985	1.93585	-2.64992	0.00805106	0.0310137
Timp1	49.7763	-5.15233	1.19139	-4.32463	1.5279e-05	0.000165061
Cxcl3	191.221	-5.2175	1.66467	-3.13426	0.00172291	0.0088011
Nos2	516.016	-5.25866	0.815879	-6.44539	1.15302e-10	4.6757e-09
Igfbp5	110.226	-5.32728	1.33815	-3.98109	6.86007e-05	0.000588557
Plin1	8.84921	-5.39084	1.67902	-3.2107	0.00132411	0.00714035
Hunk	396.556	-5.40389	0.378179	-14.2893	2.55336e-46	1.05096e-42
Zp3	3.22001	-5.41371	1.40452	-3.85448	0.000115974	0.000919744
Ptn	8.34919	-5.64782	1.3709	-4.1198	3.79194e-05	0.000356338
Myl7	7.26613	-5.82456	2.13102	-2.73322	0.00627184	0.0252715
Kdm5d	752.228	-6.09609	2.22286	-2.74246	0.00609811	0.0246924
Aknad1	12.4173	-6.23196	1.5233	-4.09111	4.29317e-05	0.000395097
Pom121l2	17.3484	-6.40311	1.22398	-5.23139	1.68236e-07	3.06737e-06
Echovirus-5	49109.4	-6.79626	1.65476	-4.10709	4.00679e-05	0.00037291
Slc51b	6.64091	-6.83013	1.57511	-4.33627	1.4492e-05	0.000157594
Cxcr1	5.76918	-7.04695	1.93943	-3.63351	0.000279591	0.00195714
Dcstamp	14.8177	-7.23659	2.17865	-3.32159	0.00089505	0.00515248
Cnga3	131.766	-7.38625	0.812943	-9.08581	1.02925e-19	1.84191e-17
Sult6b2	84.693	-7.42217	0.753582	-9.84919	6.90976e-23	2.37005e-20
Ccl24	2925.04	-8.13928	0.912601	-8.91878	4.71468e-19	7.25444e-17
Ddx3y	2362.48	-8.61777	2.43105	-3.54488	0.000392792	0.00258884
Eif2s3y	2924.04	-26.9627	5.88928	-4.57826	4.68869e-06	5.94262e-05

## Sheet: Tg32Inf_IfnarInf_Sig
Genes	baseMean	log2FoldChange	lfcSE	stat	pvalue	padj
1810065E05Rik	12.1097	7.32668	1.57732	4.64501	3.40059e-06	3.54082e-05
Sct	54.7115	7.28078	0.993483	7.32854	2.32673e-13	1.49909e-11
Apod	74.581	5.96705	0.538493	11.081	1.55101e-28	1.30409e-25
Cphx1	5.81053	5.74845	1.40579	4.08913	4.32987e-05	0.000309571
Zfp872	6.61963	5.72811	2.04609	2.79954	0.00511752	0.0173326
Ifi44	508.452	5.37502	0.599826	8.96097	3.21848e-19	5.88283e-17
AF067061	4.39905	5.35583	2.03539	2.63136	0.00850442	0.0263225
Dmbt1	8.13938	5.2679	1.48253	3.55331	0.000380421	0.00192802
Tmem59l	4.70078	5.1179	1.37401	3.72479	0.000195476	0.00110752
Adamtsl2	18.7839	5.06371	0.911899	5.55294	2.80912e-08	5.42967e-07
Gm31160	4.18802	4.98344	1.66599	2.99128	0.00277809	0.0104488
Card14	7.02652	4.93158	1.388	3.55302	0.000380842	0.00192957
Prss41	3.39208	4.88074	1.38677	3.5195	0.000432367	0.00214791
Gm12253	243.935	4.77648	0.298001	16.0284	8.09507e-58	6.80633e-54
Olfr729	7.64051	4.77576	1.30953	3.64692	0.000265407	0.00143795
Sh2d1b2	8.69886	4.67977	1.47254	3.17802	0.00148285	0.00616607
Slc9c1	23.19	4.66906	1.21013	3.85831	0.000114175	0.000704779
Piwil4	3.92	4.53784	1.7503	2.59261	0.00952506	0.0287513
Myoz3	4.36506	4.51608	1.40696	3.20981	0.00132824	0.0056148
Fkbp6	5.18163	4.40235	1.86717	2.35777	0.0183852	0.0496492
Dmrt1	4.31751	4.393	1.32905	3.30536	0.000948553	0.00421423
Gm3488	4.06427	4.34936	1.71125	2.54163	0.0110338	0.0324379
Prrg3	3.94849	4.28432	1.41144	3.03543	0.00240191	0.00926177
Dct	3.58258	4.28361	1.42274	3.01082	0.00260542	0.00990789
Thbs4	4.10292	4.24703	1.46144	2.90606	0.00366009	0.0131205
Sowahd	6.22233	4.22192	1.38629	3.04548	0.00232306	0.00900104
Tulp1	2.32787	4.21479	1.73037	2.43577	0.01486	0.0416546
Slc5a9	3.2137	4.21301	1.63934	2.56995	0.0101714	0.0303373
Ptgdr	7.13833	4.16775	1.44974	2.87482	0.00404255	0.0142545
Hyal5	22.0336	4.13644	1.05126	3.93476	8.32815e-05	0.000537606
Olfr90	4.34047	4.12287	1.38586	2.97496	0.00293028	0.0108917
Ngb	2.52966	4.04034	1.69018	2.39048	0.0168262	0.0461206
Prrt3	4.32135	4.02429	1.4404	2.79388	0.00520803	0.0176072
Lipm	4.38638	3.98089	1.5434	2.57931	0.00989988	0.0296749
E330021D16Rik	4.15807	3.96988	1.64287	2.41643	0.0156735	0.0435863
Vsig2	2.70583	3.96957	1.53052	2.5936	0.00949764	0.0286901
Prss53	3.97249	3.96878	1.38463	2.86632	0.00415277	0.0145881
Mx1	1529.83	3.96162	0.378409	10.4692	1.19712e-25	7.74263e-23
Arrdc5	3.90014	3.89364	1.62354	2.39824	0.0164741	0.0453551
Gfra3	5.94205	3.85003	1.23987	3.10518	0.00190163	0.00761197
Gm10721	4.37459	3.84989	1.39298	2.76377	0.00571372	0.018966
Gdpd4	2.74158	3.84549	1.62923	2.36032	0.0182594	0.0493741
Ccdc89	2.32265	3.83142	1.41445	2.70878	0.00675313	0.0217674
Gpnmb	250.447	3.79619	0.471593	8.04972	8.29845e-16	8.16063e-14
Try10	5.03042	3.77601	1.57324	2.40015	0.0163885	0.0451933
Spon1	598.521	3.76828	0.403707	9.33419	1.01768e-20	2.67395e-18
1700001J03Rik	2.97111	3.73663	1.58187	2.36216	0.0181688	0.0491832
Umodl1	4.39724	3.64954	1.36823	2.66734	0.0076455	0.0241168
Ifi27l2b	10.0111	3.64744	0.929297	3.92494	8.67503e-05	0.000558069
Gm28897	4.8968	3.63693	1.4124	2.575	0.010024	0.0299722
Olfr658	6.31155	3.62974	1.19059	3.0487	0.00229832	0.00891548
Sh2d6	8.95629	3.5529	0.991004	3.58515	0.000336881	0.00175333
Rbpjl	4.20622	3.48604	1.42448	2.44723	0.014396	0.0405566
Lpar4	4.29044	3.48504	1.37299	2.5383	0.0111393	0.0327081
Klhl30	26.1673	3.42453	0.843087	4.06189	4.86778e-05	0.000341735
Ifi27l2a	48360.4	3.38187	0.488059	6.92922	4.23171e-12	2.16293e-10
Cd248	3.89297	3.36787	1.35729	2.48132	0.0130897	0.0374028
Olfr814	44.9434	3.31616	0.501308	6.61501	3.71525e-11	1.53503e-09
Tmem229a	48.9225	3.30667	0.723767	4.56869	4.90785e-06	4.8405e-05
Ccdc192	110.767	3.20651	0.78456	4.08701	4.36964e-05	0.000311751
Cnksr1	4.06551	3.18204	1.32603	2.39967	0.0164098	0.0452299
Scamp5	33.1857	3.10942	0.655714	4.74204	2.11581e-06	2.36252e-05
Vmn1r55	12.3228	3.0481	0.953817	3.19569	0.00139498	0.00585719
Adamts5	19.1576	3.0325	0.878227	3.45298	0.000554434	0.00265699
Arhgef19	20.2904	3.03088	1.0919	2.77579	0.00550674	0.0184208
Phf11d	709.672	3.03031	0.565531	5.35835	8.39861e-08	1.4237e-06
Dok7	4.56241	2.92414	1.21481	2.40708	0.0160808	0.0445054
Khdc1c	15.842	2.92302	0.794932	3.67707	0.000235927	0.0013012
Oas1g	368.842	2.91935	0.925554	3.15417	0.00160957	0.00659196
Pbx4	226.41	2.85437	0.42847	6.66179	2.70512e-11	1.16044e-09
Gm7609	18.3481	2.83411	0.575815	4.92191	8.57025e-07	1.08359e-05
Pianp	24.716	2.75798	0.878085	3.1409	0.00168428	0.0068623
Mpo	8041.14	2.75644	0.66093	4.17055	3.03867e-05	0.000228832
Tmem221	78.5265	2.75102	0.476928	5.7682	8.01209e-09	1.8109e-07
Cby3	10.1044	2.74804	0.9854	2.78875	0.00529111	0.0178022
Kcnj6	5.88177	2.74557	1.16176	2.36329	0.0181134	0.0490559
Cdr2l	14.8654	2.70575	0.799588	3.38393	0.000714572	0.00329923
Mettl7a3	11.4235	2.68274	0.716035	3.74666	0.000179205	0.00102815
Lbhd2	166.128	2.67984	0.332813	8.05207	8.14052e-16	8.05241e-14
Klrh1	99.5431	2.66169	1.03709	2.56649	0.0102733	0.0305786
Lratd1	19.6043	2.64857	0.985028	2.68883	0.00717033	0.0229145
Podxl	72.5429	2.62431	0.523196	5.01593	5.27775e-07	7.00877e-06
Cdc20b	66.2571	2.61274	0.433808	6.02281	1.71417e-09	4.59005e-08
Ascl2	184.988	2.58369	0.426099	6.06358	1.33128e-09	3.65798e-08
Srpx2	4.39511	2.56512	1.05784	2.42486	0.0153144	0.0427289
Cabp1	22.7714	2.54736	0.45657	5.57935	2.41425e-08	4.74912e-07
Gm11541	12.0935	2.53673	0.760405	3.33603	0.000849836	0.0038375
Gzmk	75.4156	2.5196	0.564216	4.46568	7.98159e-06	7.33034e-05
Glra3	7.50499	2.4778	0.858273	2.88696	0.00388982	0.0137766
Oas1e	81.6151	2.47389	0.689995	3.58537	0.000336594	0.00175237
Ip6k3	76.0959	2.45556	0.68598	3.57965	0.000344061	0.00178132
Epha3	36.8835	2.44712	0.575584	4.25154	2.12306e-05	0.000168982
Khdc1a	116.241	2.43836	0.569973	4.27803	1.88559e-05	0.000152567
H2-Q6	1467.37	2.43485	0.280084	8.69331	3.52036e-18	5.19284e-16
Pgam2	72.9734	2.41744	0.390426	6.1918	5.948e-10	1.81527e-08
Gpx8	22.0207	2.38486	0.71135	3.35259	0.000800595	0.00364693
Chil4	9.21264	2.38398	0.812681	2.93347	0.00335192	0.0121714
Zfp365	42.3757	2.3424	0.429104	5.45881	4.79344e-08	8.64876e-07
BC147527	843.334	2.34205	0.227935	10.2751	9.12832e-25	5.29317e-22
Ifnk	7.43057	2.32617	0.974486	2.38707	0.0169831	0.0464824
Faiml	13.5555	2.27052	0.88151	2.57571	0.0100034	0.0299217
Eda2r	36.9772	2.25715	0.638055	3.53755	0.000403861	0.00202726
Glra4	6.9198	2.25316	0.806909	2.79233	0.00523303	0.0176775
Kdr	143.167	2.24978	0.502617	4.47613	7.60072e-06	7.03046e-05
Ms4a4c	6287.67	2.23307	0.294834	7.574	3.61915e-14	2.72913e-12
Ms4a7	105.816	2.22797	0.639824	3.48217	0.000497375	0.00242712
Fzd10	12.9905	2.22111	0.746618	2.9749	0.00293089	0.0108917
Sspo	11.0878	2.16834	0.804394	2.69562	0.00702572	0.0225166
Spic	110.854	2.16314	0.79617	2.71693	0.00658902	0.0213161
Oas1a	1202.2	2.1616	0.546561	3.95492	7.65603e-05	0.000499588
Myadml2	10.6876	2.15406	0.844981	2.54924	0.0107959	0.0318777
Apcdd1	67.3122	2.14928	0.477436	4.50172	6.74058e-06	6.34656e-05
Ly6k	35.6161	2.13776	0.867566	2.46409	0.0137361	0.0388997
Zfp990	19.7939	2.12886	0.499318	4.26353	2.0122e-05	0.000161283
Unc79	19.882	2.1165	0.581929	3.63703	0.000275795	0.00148742
Cacnb3	238.727	2.07029	0.420653	4.9216	8.58416e-07	1.08372e-05
Adgrg7	29.0833	2.02216	0.624062	3.24031	0.00119399	0.00513113
Nat8l	528.885	2.01652	0.486499	4.14496	3.39867e-05	0.000251771
Adgrb2	24.167	2.00977	0.443709	4.52948	5.91278e-06	5.66219e-05
Myh14	11.608	2.0059	0.83422	2.40452	0.0161936	0.0447319
Spock1	41.4742	1.99823	0.497978	4.01268	6.00323e-05	0.00040673
H2-Q7	6762.38	1.97964	0.313661	6.3114	2.7652e-10	9.18965e-09
Slc28a2b	939.041	1.97051	0.552499	3.56653	0.000361737	0.00185626
Parm1	96.2898	1.96312	0.635793	3.08767	0.00201732	0.00798381
Ly6c1	491.234	1.96171	0.434659	4.51321	6.38537e-06	6.04817e-05
Tmem171	38.4256	1.96117	0.46918	4.17999	2.91522e-05	0.000220424
Cdh22	63.9223	1.95702	0.488649	4.00496	6.20288e-05	0.000417719
H2-T10	514.053	1.95661	0.349667	5.59565	2.19797e-08	4.38447e-07
Ptpn5	385.658	1.94803	0.373264	5.2189	1.79985e-07	2.77417e-06
Itgb2l	6476.89	1.94672	0.196758	9.89395	4.42208e-23	1.77052e-20
Grid1	32.4304	1.9406	0.724584	2.67823	0.00740116	0.0235092
Extl1	11.8373	1.94021	0.517269	3.75086	0.000176226	0.00101348
H2-Eb2	70.5155	1.9318	0.282637	6.83492	8.20525e-12	4.03449e-10
Xcr1	145.667	1.93137	0.740424	2.60846	0.00909508	0.0277221
Ppp2r2c	13.2208	1.93082	0.576709	3.348	0.000813961	0.00369734
Cda	42.1153	1.92179	0.606554	3.16837	0.00153297	0.00633999
Cym	12.6392	1.91624	0.582957	3.2871	0.00101225	0.00445601
Wipf3	19.2903	1.9129	0.703704	2.71834	0.0065611	0.0212513
Zfp982	149.462	1.88678	0.200385	9.41578	4.69604e-21	1.31943e-18
Scrg1	5449.07	1.8838	0.460508	4.09071	4.30049e-05	0.000307995
Ttll8	8.63957	1.87562	0.750828	2.49808	0.012487	0.0359618
Gm17571	30.3064	1.86475	0.484036	3.85251	0.000116915	0.000718322
Tmc7	113.067	1.86006	0.28805	6.45743	1.06497e-10	3.93593e-09
Sgsm1	46.7374	1.84312	0.492508	3.74231	0.000182333	0.00104325
Ifi213	3368	1.84224	0.476686	3.86467	0.000111239	0.000689238
Baiap3	211.831	1.8421	0.256068	7.1938	6.30124e-13	3.82533e-11
Plppr4	31.2351	1.84207	0.707957	2.60195	0.00926957	0.0281519
Dzank1	107.702	1.82162	0.398827	4.56744	4.93706e-06	4.86075e-05
Gzma	62514.2	1.80689	0.305985	5.90515	3.5233e-09	8.73863e-08
Arl4d	343.264	1.80398	0.329238	5.47924	4.27152e-08	7.85027e-07
Elane	6812.65	1.79968	0.488167	3.6866	0.00022727	0.00126006
Lgals3bp	3543.21	1.7958	0.340033	5.28126	1.28299e-07	2.06853e-06
Wdr31	81.4845	1.79202	0.327157	5.47755	4.31253e-08	7.91698e-07
Tmem150c	69.7397	1.78376	0.59186	3.01382	0.00257981	0.00982606
Ddx43	348.39	1.76784	0.230963	7.6542	1.94525e-14	1.50052e-12
Ly6a	7400.1	1.76222	0.618915	2.84728	0.00440949	0.0153551
Dok6	133.343	1.76198	0.328666	5.36101	8.27591e-08	1.40716e-06
Rab36	63.887	1.75663	0.320738	5.47683	4.33013e-08	7.94062e-07
Mxra8	15.5595	1.74424	0.631485	2.76213	0.0057426	0.0190356
Ppp1r14a	35.9829	1.73393	0.352727	4.9158	8.84215e-07	1.11295e-05
S1pr5	194.19	1.73142	0.489131	3.53979	0.000400447	0.00201614
Tmie	21.8434	1.72924	0.519265	3.33017	0.000867944	0.00390563
Dtx1	451.508	1.72284	0.273923	6.28949	3.18506e-10	1.03598e-08
Ifi214	1218.06	1.71751	0.35712	4.80934	1.51428e-06	1.76466e-05
Csprs	45.3529	1.71585	0.421987	4.06611	4.78039e-05	0.000336912
P3h2	108.394	1.7152	0.636443	2.69498	0.00703937	0.0225517
Strip2	326.627	1.71399	0.411227	4.16799	3.07293e-05	0.000230895
Gtf2a1l	9.41405	1.71082	0.723472	2.36473	0.0180432	0.0488984
Fgfbp3	166.223	1.69755	0.152087	11.1617	6.27938e-29	6.21141e-26
Ndnf	64.7049	1.69265	0.2832	5.97688	2.27454e-09	5.93924e-08
Cacna1s	55.7354	1.6856	0.440542	3.82619	0.00013014	0.00078749
Apol9b	286.304	1.67802	0.552204	3.03877	0.00237547	0.00917032
Itgad	372.752	1.66793	0.316947	5.26248	1.42125e-07	2.2624e-06
Ppbp	262.901	1.6636	0.586492	2.83652	0.00456076	0.0157965
Hesx1	41.1464	1.66097	0.318464	5.21558	1.83246e-07	2.81412e-06
Aplnr	47.9897	1.65938	0.525565	3.15733	0.00159224	0.00652732
Tub	38.0881	1.65802	0.379746	4.36612	1.26474e-05	0.000109038
Sdc3	1089.23	1.65667	0.485565	3.41185	0.000645242	0.00302662
Cadm1	878.692	1.65265	0.463264	3.5674	0.000360547	0.00185185
Padi3	86.6797	1.65029	0.244197	6.75804	1.3987e-11	6.44612e-10
Ncald	1405.59	1.64899	0.340218	4.84686	1.2543e-06	1.4991e-05
Kremen2	79.9512	1.63901	0.304518	5.3823	7.35411e-08	1.26387e-06
Pou6f1	444.087	1.63421	0.248085	6.5873	4.47909e-11	1.81933e-09
Ifi27	3367.27	1.62256	0.363533	4.4633	8.07054e-06	7.40394e-05
F2rl3	36.512	1.61847	0.3049	5.30819	1.10719e-07	1.81999e-06
Zfp697	36.2432	1.61333	0.504665	3.19684	0.00138944	0.00583973
Chic1	113.333	1.61105	0.268301	6.00463	1.91766e-09	5.07034e-08
Kirrel	40.0221	1.60166	0.501701	3.19246	0.00141065	0.00591264
Tmprss4	24.0766	1.59756	0.462878	3.45136	0.000557762	0.00266989
Klra7	1259.18	1.57837	0.36258	4.35316	1.34191e-05	0.000114662
Bco1	32.6652	1.57764	0.33818	4.66508	3.08502e-06	3.24459e-05
Nrarp	299.955	1.56255	0.171258	9.12395	7.24317e-20	1.64596e-17
Acvr1c	54.2909	1.56183	0.404002	3.86588	0.000110689	0.000686338
Khdrbs2	47.9982	1.5618	0.561282	2.78257	0.00539304	0.0181001
Eomes	662.534	1.56158	0.206578	7.55928	4.05297e-14	3.01569e-12
Als2cl	267.548	1.55871	0.326329	4.7765	1.7837e-06	2.02804e-05
Lrrc23	41.4786	1.54453	0.500819	3.084	0.00204238	0.00805455
Wnk2	68.6138	1.54033	0.33347	4.61909	3.85434e-06	3.94249e-05
Bnip5	61.0644	1.53567	0.292792	5.24492	1.56354e-07	2.46185e-06
Adcy5	23.4152	1.53048	0.523496	2.92357	0.00346041	0.0125059
Gp1ba	45.4721	1.52835	0.552196	2.76777	0.0056442	0.0187686
Tex15	793.09	1.52763	0.317762	4.80747	1.5285e-06	1.77877e-05
Fhl2	435.422	1.52309	0.286918	5.30845	1.10564e-07	1.81922e-06
Gstp1	632.295	1.52152	0.372903	4.08022	4.49933e-05	0.000319886
Spink13	162.528	1.52125	0.303428	5.01353	5.34393e-07	7.07587e-06
Vmn2r97	23.353	1.52052	0.372537	4.08152	4.47414e-05	0.000318262
Cpne7	51.4593	1.51572	0.388308	3.90339	9.48534e-05	0.000600096
Clip4	55.8596	1.51034	0.333228	4.53247	5.82985e-06	5.59879e-05
Dglucy	2087.94	1.50779	0.261591	5.76393	8.2176e-09	1.8499e-07
Gzmm	227.064	1.50571	0.177773	8.46982	2.45781e-17	3.01682e-15
Grifin	110.319	1.50341	0.380081	3.95549	7.6378e-05	0.000498591
Abca17	80.4724	1.50285	0.34236	4.38969	1.13514e-05	9.95231e-05
Slc5a11	129.321	1.4992	0.313419	4.78339	1.72365e-06	1.97176e-05
Gjb3	70.3621	1.49871	0.451	3.32309	0.000890262	0.00399537
Slc18a1	73.1989	1.49459	0.29804	5.01474	5.31054e-07	7.03719e-06
Epha5	14.8433	1.48999	0.593127	2.5121	0.0120017	0.0347666
C130026I21Rik	550.556	1.48091	0.370967	3.99204	6.55078e-05	0.000438352
Dnali1	21.6224	1.47104	0.527924	2.78646	0.00532871	0.0179049
Tm4sf5	83.6559	1.47061	0.551974	2.66428	0.00771533	0.024287
Sidt1	4865.29	1.46742	0.317624	4.62	3.83737e-06	3.93231e-05
Arpp21	1860.93	1.46064	0.259808	5.62201	1.88748e-08	3.8426e-07
Erc2	482.926	1.45927	0.329999	4.42205	9.77705e-06	8.72669e-05
Samd3	2091.82	1.45523	0.283251	5.13759	2.78287e-07	4.04816e-06
D630039A03Rik	17.758	1.4513	0.514977	2.81819	0.00482946	0.0165233
Slc35g2	24.9303	1.44936	0.483539	2.99739	0.002723	0.0102737
Rab11fip4	727.805	1.44524	0.247098	5.84885	4.94984e-09	1.17899e-07
Axl	717.437	1.4261	0.295562	4.82505	1.39968e-06	1.65404e-05
Fhod3	42.3498	1.42414	0.56373	2.52629	0.0115275	0.0336363
Jakmip2	26.2975	1.42277	0.588919	2.4159	0.0156964	0.0436355
H2-Q4	2447.19	1.41855	0.337512	4.20295	2.63459e-05	0.000203133
Slco5a1	108.3	1.41786	0.455616	3.11197	0.00185845	0.00745331
Arhgef4	492.968	1.41766	0.246616	5.74844	9.00689e-09	2.00875e-07
Smc1b	25.1128	1.40563	0.489498	2.87158	0.00408422	0.0143773
Smim40	155.821	1.40518	0.320846	4.37963	1.18882e-05	0.000103476
Kcnh3	13.4062	1.40284	0.490776	2.85841	0.00425767	0.0148943
Slc6a12	241.825	1.40205	0.389538	3.59928	0.000319103	0.00167375
Ms4a4d	71.9824	1.39534	0.347521	4.01512	5.94161e-05	0.00040341
Gm19684	447.655	1.39293	0.340215	4.09425	4.2353e-05	0.000304493
Mrln	17.123	1.39085	0.538037	2.58505	0.0097365	0.0292844
Prtn3	14292.6	1.38827	0.434515	3.19498	0.00139842	0.00587015
Eml6	739.217	1.38444	0.178592	7.75194	9.05002e-15	7.46005e-13
Gcm2	14.0148	1.38165	0.506431	2.7282	0.00636805	0.0207304
Padi1	56.3528	1.37814	0.272725	5.05323	4.34407e-07	5.92456e-06
Mapk4	1086.77	1.37477	0.283406	4.85088	1.22913e-06	1.4753e-05
4933424G06Rik	24.2115	1.36866	0.408264	3.3524	0.000801153	0.00364803
Drc7	505.605	1.36846	0.272974	5.01317	5.35394e-07	7.08355e-06
Cd28	1979.57	1.3673	0.300047	4.55696	5.18982e-06	5.0769e-05
1810010H24Rik	17.9002	1.36712	0.517243	2.6431	0.0082151	0.0255588
Hpgd	624.432	1.36162	0.525475	2.59121	0.00956396	0.0288377
Dleu7	40.468	1.35944	0.304983	4.45744	8.29438e-06	7.58859e-05
Cort	14.2989	1.35885	0.509247	2.66835	0.00762237	0.0240739
Ms4a6b	10006.7	1.35821	0.282394	4.80964	1.512e-06	1.76323e-05
Grb14	150.977	1.3527	0.308497	4.38481	1.16087e-05	0.000101433
Penk	154.77	1.35261	0.526438	2.56937	0.0101883	0.0303769
Xntrpc	30.7654	1.35083	0.357084	3.78295	0.000154983	0.000909031
Itih5	2024.65	1.34956	0.19009	7.09957	1.25148e-12	7.25683e-11
Tlr12	237.468	1.34868	0.188201	7.16616	7.71293e-13	4.58306e-11
Zmynd10	16.4384	1.34539	0.48185	2.79214	0.00523614	0.0176809
Ace	422.245	1.34478	0.546302	2.46161	0.0138314	0.0391366
Arc	54.8318	1.34452	0.352474	3.81453	0.00013644	0.000816795
Bmp6	122.748	1.34323	0.332367	4.04142	5.31285e-05	0.000367205
Notch3	136.51	1.33692	0.297824	4.48897	7.1568e-06	6.70094e-05
Rnase12	497.755	1.33494	0.219501	6.08168	1.18932e-09	3.34443e-08
Adam23	128.846	1.33476	0.405551	3.29123	0.000997518	0.00439692
Dnase1l3	453.622	1.33411	0.381507	3.49695	0.000470603	0.00231326
Ednra	317.109	1.3339	0.389024	3.42883	0.000606199	0.00286022
Scn4b	70.0851	1.33309	0.373288	3.57121	0.000355342	0.00183015
Islr	31.5524	1.33262	0.429562	3.10228	0.00192038	0.00767788
Ttll9	65.7066	1.33219	0.317142	4.20062	2.66183e-05	0.000204764
Gpr179	9.82876	1.33156	0.564302	2.35966	0.0182915	0.0494517
Cyp27a1	584.975	1.33039	0.267086	4.98113	6.3215e-07	8.20868e-06
Rnf32	216.86	1.32447	0.552967	2.39521	0.016611	0.0456572
Lct	281.841	1.32267	0.224133	5.90127	3.60715e-09	8.89411e-08
Bbs9	3990.62	1.32199	0.199539	6.62522	3.46729e-11	1.4468e-09
Cfap74	140.676	1.32146	0.478263	2.76304	0.0057266	0.0190013
Krt81	20.1809	1.31976	0.514093	2.56716	0.0102536	0.0305339
Lactbl1	29.8718	1.31921	0.367672	3.58799	0.000333231	0.00173701
Otog	101.184	1.31649	0.483175	2.72467	0.0064365	0.0209118
Art2b	484.338	1.31401	0.367164	3.57881	0.00034516	0.00178646
Mical2	391.091	1.31292	0.23361	5.62012	1.90828e-08	3.87556e-07
Xkr5	230.093	1.3118	0.192362	6.81941	9.14128e-12	4.41724e-10
Apobec2	229.576	1.31057	0.255744	5.12454	2.98265e-07	4.30895e-06
Cd101	2089.64	1.30986	0.462076	2.83474	0.00458633	0.0158594
Snai3	240.968	1.30822	0.251137	5.2092	1.89655e-07	2.90195e-06
Klk1	1416.84	1.3075	0.304631	4.29209	1.77001e-05	0.000144832
Pxylp1	2125.11	1.30692	0.210057	6.22172	4.91733e-10	1.53413e-08
Wdr86	77.9915	1.30209	0.386198	3.37157	0.000747414	0.00343121
Card10	949.668	1.29677	0.320894	4.04112	5.31964e-05	0.000367523
Map2k6	2101.34	1.29626	0.222352	5.82979	5.54974e-09	1.29978e-07
Septin4	185.134	1.29484	0.297184	4.35704	1.31835e-05	0.000112821
Tmem217	21.5856	1.29055	0.399596	3.22963	0.00123952	0.00529297
Spin2c	119.531	1.28972	0.323041	3.99243	6.54007e-05	0.00043781
Fbxo10	2252.71	1.287	0.242991	5.29647	1.18061e-07	1.92562e-06
Ophn1	412.738	1.28562	0.451396	2.84809	0.00439823	0.0153286
Kcnk12	344.99	1.28456	0.442695	2.90169	0.00371151	0.0132737
Rtl5	79.4382	1.28414	0.33523	3.83062	0.000127822	0.000775696
Slc44a5	184.174	1.27872	0.322312	3.96734	7.26801e-05	0.000477804
Paqr4	238.94	1.27773	0.195353	6.54064	6.12554e-11	2.41234e-09
Cbx2	204.286	1.27647	0.209506	6.09279	1.10963e-09	3.14988e-08
Gm28729	65.561	1.27565	0.476605	2.67654	0.00743856	0.0236057
Synpo2	75.1146	1.27495	0.427383	2.98315	0.00285297	0.010666
Pde9a	103.606	1.27429	0.344209	3.70207	0.000213848	0.00119749
A930004D18Rik	14.9793	1.27287	0.487478	2.61114	0.00902415	0.0275859
Btbd11	2100.34	1.27271	0.257245	4.94744	7.51972e-07	9.60879e-06
Etfbl	12.0024	1.27237	0.493736	2.57703	0.00996521	0.0298389
Dixdc1	33.3095	1.27232	0.434192	2.9303	0.00338631	0.0122659
Ankrd13d	553.17	1.27213	0.176008	7.22771	4.91217e-13	3.04809e-11
Dnal1	77.7797	1.27153	0.23821	5.33785	9.40532e-08	1.57373e-06
Adam22	106.124	1.264	0.47099	2.68371	0.00728092	0.023193
Cd4	1256.28	1.26379	0.360143	3.50913	0.000449567	0.0022222
Slc26a10	287.543	1.25551	0.187754	6.68698	2.27824e-11	9.95086e-10
Cacnb4	126.667	1.254	0.219198	5.72082	1.06008e-08	2.30431e-07
Mmp17	19.9648	1.25372	0.476892	2.62894	0.0085651	0.0264579
Rasal1	110.384	1.25339	0.240037	5.22165	1.77332e-07	2.74587e-06
Klf12	1529.63	1.25236	0.260137	4.81421	1.4778e-06	1.72814e-05
Aff2	7663.51	1.25205	0.321042	3.89996	9.62077e-05	0.000607521
Arsb	8112.44	1.25205	0.100513	12.4566	1.28787e-35	3.60947e-32
Stk32c	163.96	1.25139	0.256125	4.88587	1.02975e-06	1.26581e-05
Anks6	42.9215	1.25118	0.327654	3.8186	0.00013421	0.000806398
Gpr157	379.311	1.25097	0.223124	5.60662	2.06321e-08	4.15011e-07
Efcab6	15.6135	1.25008	0.464332	2.69221	0.00709804	0.0227008
Chst2	108.971	1.24999	0.306819	4.07404	4.62044e-05	0.00032756
Klrc3	211.637	1.24944	0.336266	3.71562	0.000202704	0.00114385
Dpp4	5544.13	1.24471	0.192171	6.47712	9.34917e-11	3.50928e-09
9530077C05Rik	884.459	1.24448	0.266719	4.66589	3.07287e-06	3.23566e-05
9030624G23Rik	135.387	1.24447	0.228532	5.44548	5.16644e-08	9.19354e-07
Camk1g	56.848	1.24446	0.337915	3.68278	0.000230706	0.00127575
Gm7030	40.6224	1.23491	0.355877	3.47004	0.000520372	0.00251815
Tmem119	132.358	1.23229	0.340344	3.62072	0.000293788	0.00156389
Epb41l1	256.896	1.22449	0.462103	2.64982	0.00805349	0.025135
Tbxa2r	653.148	1.22156	0.239091	5.10917	3.23584e-07	4.61526e-06
Napb	35.4566	1.21888	0.408556	2.98339	0.00285075	0.01066
Wdr90	429.658	1.21688	0.257355	4.72841	2.26287e-06	2.49766e-05
Tedc1	619.605	1.21584	0.202507	6.00391	1.92624e-09	5.08504e-08
Hsbp1l1	302.086	1.21432	0.374907	3.23899	0.00119955	0.0051511
Wnt10b	27.9166	1.21265	0.387743	3.12746	0.00176321	0.00712231
Cacna1i	90.3624	1.20994	0.337505	3.58496	0.000337135	0.0017541
Thrb	333.574	1.20685	0.412193	2.92789	0.00341275	0.0123486
Enpp6	74.3495	1.2009	0.392551	3.05923	0.00221909	0.00865404
Eno2	18.5903	1.19835	0.471058	2.54395	0.0109607	0.0322816
Plekha7	477.422	1.18911	0.218259	5.44815	5.08954e-08	9.09519e-07
BC016579	34.015	1.18562	0.412895	2.87148	0.00408549	0.0143787
Dzip1	247.859	1.18371	0.340389	3.47751	0.000506102	0.00246117
Igsf9b	38.4798	1.18347	0.396156	2.98739	0.00281369	0.0105513
Olfr164	209.018	1.18299	0.457348	2.58663	0.00969189	0.0291659
Olfr372	79.7559	1.18219	0.427251	2.76697	0.00565795	0.0188069
Mrpl53	21.7685	1.18126	0.397042	2.97515	0.00292848	0.0108902
Ifitm10	975.821	1.18102	0.285803	4.1323	3.59152e-05	0.000263618
Map1a	31.8012	1.17975	0.378539	3.11659	0.00182959	0.00735509
Cdk5r1	545.474	1.17943	0.194731	6.0567	1.38938e-09	3.78056e-08
Ppfibp2	1011.5	1.17841	0.232655	5.06506	4.08266e-07	5.61817e-06
Efcab5	483.446	1.17674	0.174126	6.75799	1.39916e-11	6.44612e-10
Lag3	352.438	1.17652	0.223139	5.27259	1.34514e-07	2.16045e-06
Mutyh	250.621	1.17429	0.137967	8.51138	1.71877e-17	2.20633e-15
H2-K1	58204.3	1.17347	0.302703	3.87663	0.000105914	0.000661116
Sema3g	70.5142	1.16894	0.288783	4.04783	5.16936e-05	0.000358785
Nes	88.958	1.16787	0.316296	3.69232	0.000222218	0.00123613
Ehd3	570.473	1.16207	0.265423	4.3782	1.19666e-05	0.000104049
H2-Q5	258.334	1.16069	0.365822	3.17282	0.00150964	0.00625274
Ccdc136	317.195	1.15515	0.451031	2.56113	0.0104333	0.0309758
Gzmb	18836	1.15502	0.395342	2.92156	0.00348279	0.0125733
Arhgap28	207.524	1.15493	0.339512	3.40173	0.000669601	0.00312085
Trim7	133.009	1.15217	0.270762	4.25531	2.08763e-05	0.000166456
Sncaip	52.6818	1.15138	0.356608	3.22871	0.0012435	0.00530458
Cdc42ep1	64.2218	1.15135	0.340806	3.37832	0.00072929	0.00335901
Itga2	1890.24	1.14886	0.233859	4.91264	8.98599e-07	1.12852e-05
Rasgrf1	76.646	1.14811	0.309172	3.71349	0.000204423	0.00115068
Tex9	1030.65	1.14391	0.135256	8.45732	2.73583e-17	3.28612e-15
6330409D20Rik	61.1263	1.14301	0.417639	2.73685	0.00620305	0.0202749
Cxcr3	1373.69	1.13633	0.251209	4.52344	6.08435e-06	5.80672e-05
Sema7a	548.466	1.13608	0.178504	6.36443	1.96012e-10	6.86067e-09
Atp8a2	1798.7	1.13592	0.255569	4.44467	8.80284e-06	7.96709e-05
Itga8	222.257	1.13581	0.441593	2.57206	0.0101094	0.0301846
Mmp23	27.7694	1.13562	0.424345	2.67616	0.00744706	0.0236199
Thra	1474.82	1.13239	0.159711	7.09021	1.33908e-12	7.71163e-11
Clec2i	1307.01	1.12808	0.161926	6.96666	3.2455e-12	1.72165e-10
Neurl1b	290.367	1.12806	0.258185	4.36919	1.24711e-05	0.000107988
Hspe1-rs1	135.057	1.12654	0.271389	4.15103	3.30985e-05	0.000245624
Hpgds	321.817	1.12551	0.306518	3.67191	0.000240744	0.00132429
Tmem14a	86.8569	1.1238	0.205286	5.47431	4.3923e-08	8.0371e-07
Phactr3	25.1399	1.12244	0.439204	2.55561	0.0106001	0.0313877
Nrg2	912.33	1.12165	0.279465	4.01357	5.98084e-05	0.00040554
Capn3	70.4414	1.12027	0.410627	2.72819	0.00636828	0.0207304
Paqr7	1328.78	1.1201	0.212682	5.26657	1.38996e-07	2.21971e-06
Gm10135	319.797	1.11939	0.232907	4.80617	1.53852e-06	1.78585e-05
Slc27a3	65.2864	1.11896	0.347296	3.22192	0.00127333	0.00541537
Cep131	299.945	1.11568	0.186074	5.99589	2.0238e-09	5.31754e-08
Il9r	189.903	1.11532	0.262722	4.24527	2.18331e-05	0.000173263
Olfr373	64.66	1.11412	0.442733	2.51646	0.0118541	0.0344439
Shfl	314.774	1.11168	0.161723	6.874	6.24272e-12	3.12433e-10
Atp1a3	2561.26	1.11166	0.237393	4.68276	2.83032e-06	3.02189e-05
Acot1	373.907	1.10634	0.348881	3.17111	0.00151856	0.00628659
Akr1c12	103.679	1.10542	0.340622	3.2453	0.00117326	0.00505625
Selenom	540.467	1.10416	0.300682	3.67217	0.000240501	0.00132338
Tspan15	170.131	1.10369	0.260191	4.24184	2.21692e-05	0.000175376
Mrgpre	45.51	1.10334	0.310482	3.55363	0.000379954	0.00192623
Gm49510	83.2729	1.10298	0.321706	3.42854	0.000606829	0.0028624
Rab7b	676.776	1.10051	0.368571	2.98588	0.00282766	0.0105902
Tmem163	7154.11	1.10009	0.184324	5.96823	2.39847e-09	6.25312e-08
Sh2d1a	1662.46	1.09955	0.279655	3.93182	8.43047e-05	0.000543376
Tlr7	1469.33	1.09952	0.256053	4.29409	1.75408e-05	0.000143676
Mreg	538.991	1.099	0.287331	3.82488	0.000130836	0.000791135
4921507P07Rik	129.596	1.09485	0.218831	5.00319	5.63893e-07	7.42555e-06
Rad51b	9470.75	1.09469	0.206516	5.30073	1.15339e-07	1.8895e-06
Prf1	1864.52	1.09442	0.354002	3.09157	0.00199099	0.00790006
Rom1	258.275	1.09287	0.175101	6.24136	4.33782e-10	1.37892e-08
Kcnk5	474.153	1.08862	0.229346	4.74663	2.06831e-06	2.31563e-05
Zfp366	442.93	1.08825	0.426901	2.54918	0.0107978	0.0318777
Dnah8	3783.4	1.0858	0.222178	4.88707	1.02347e-06	1.25901e-05
Hid1	135.787	1.08451	0.309498	3.5041	0.000458146	0.00226195
Itga6	2313.36	1.08429	0.230275	4.70866	2.49354e-06	2.71576e-05
Pinlyp	39.5185	1.08288	0.349607	3.09742	0.00195216	0.00777718
Col17a1	32.0708	1.08257	0.361214	2.99703	0.00272624	0.0102836
Mxd4	4396.96	1.07982	0.190432	5.67038	1.4248e-08	3.01223e-07
Ttyh2	189.306	1.07894	0.268297	4.02145	5.78412e-05	0.000394427
2900026A02Rik	2272.15	1.07892	0.219018	4.92615	8.38641e-07	1.06435e-05
Obscn	100.548	1.07805	0.339037	3.17975	0.00147402	0.00613997
Accs	453.895	1.07771	0.163527	6.5904	4.38656e-11	1.78606e-09
Chrne	70.6979	1.07604	0.332124	3.23988	0.0011958	0.00513759
Ogn	139.954	1.07598	0.369213	2.91427	0.00356527	0.0128325
Mag	92.073	1.0733	0.278426	3.85487	0.000115793	0.000712991
Brme1	105.468	1.07046	0.218846	4.89138	1.00133e-06	1.23799e-05
Klra5	5448.87	1.06739	0.329543	3.239	0.0011995	0.0051511
Cd226	8673.48	1.06719	0.251972	4.23537	2.28179e-05	0.000180059
Nav1	590.961	1.06676	0.249461	4.27627	1.90054e-05	0.000153651
Hic1	129.81	1.06555	0.375677	2.83634	0.00456342	0.0157996
Htr2b	107.413	1.06507	0.26408	4.03315	5.5035e-05	0.000378205
Fsbp	89.3332	1.06379	0.238708	4.45644	8.33334e-06	7.61849e-05
Kctd15	18.2115	1.06365	0.434812	2.44622	0.0144363	0.0406363
Ldb2	191.486	1.05535	0.385246	2.73942	0.00615473	0.0201554
Alox12	144.848	1.05485	0.435374	2.42286	0.015399	0.042915
Wfikkn2	27.5521	1.05313	0.411856	2.55704	0.0105568	0.0312706
Calhm2	1152.4	1.05221	0.18653	5.64101	1.69059e-08	3.49679e-07
Dgki	98.4309	1.05187	0.36418	2.88833	0.00387288	0.0137354
Boll	223.469	1.05181	0.309136	3.40243	0.000667902	0.00311638
Gucy1b1	42.3893	1.0504	0.392996	2.6728	0.00752222	0.0238397
B9d1	48.7759	1.05027	0.307035	3.42068	0.000624649	0.00293821
Rasgrf2	224.102	1.04718	0.379089	2.76236	0.00573845	0.0190294
Aatk	1260.09	1.0462	0.252809	4.13832	3.49854e-05	0.000257807
Klrk1	6047.94	1.04313	0.249495	4.18097	2.90262e-05	0.000220065
Rapsn	265.622	1.04286	0.153243	6.80523	1.00891e-11	4.81982e-10
Ms4a4b	23371.9	1.04102	0.300955	3.45907	0.000542046	0.00260505
Gm8369	3291.57	1.0409	0.335543	3.10212	0.00192139	0.00767953
Atg4c	1500.89	1.03975	0.247616	4.19904	2.68044e-05	0.000205912
Qrfp	272.127	1.03638	0.282054	3.67439	0.000238417	0.00131407
Inpp5j	530.161	1.03419	0.271335	3.81149	0.00013813	0.000823392
Abcb1a	1096.77	1.03174	0.305948	3.37227	0.000745511	0.00342621
Gfra2	1324.7	1.02949	0.26963	3.81815	0.000134454	0.000807204
Sv2a	124.079	1.02946	0.244146	4.21657	2.48049e-05	0.000192487
Angptl2	230.715	1.0292	0.227956	4.51492	6.33409e-06	6.00756e-05
Smtn	629.992	1.02844	0.156948	6.55276	5.6485e-11	2.2421e-09
Tmem86a	229.201	1.02764	0.34831	2.95035	0.00317413	0.0116212
Klrb1a	703.315	1.02597	0.296822	3.45654	0.000547167	0.0026259
Cabcoco1	355.749	1.02462	0.149223	6.86636	6.58607e-12	3.267e-10
Cd300c	865.593	1.02367	0.365564	2.80024	0.00510645	0.0172986
Chd5	23.2517	1.02225	0.363785	2.81005	0.00495338	0.0168841
Lpar5	145.25	1.02185	0.202274	5.05181	4.37636e-07	5.96377e-06
Glt1d1	166.186	1.02123	0.352229	2.89933	0.00373962	0.0133401
Grik4	47.1563	1.01995	0.368458	2.76816	0.00563731	0.0187494
Rtn4rl1	1019.65	1.01979	0.267526	3.81194	0.000137881	0.000822768
Gm1673	694.626	1.01763	0.413436	2.4614	0.0138394	0.0391527
Stox1	22.4162	1.01336	0.398121	2.54535	0.0109169	0.0321673
Lpin1	705.062	1.01199	0.136465	7.41576	1.20933e-13	8.30043e-12
Rln3	126.265	1.01098	0.411906	2.4544	0.0141119	0.0398767
Tssk4	50.1993	1.00959	0.281054	3.59216	0.000327952	0.00171322
Zfp354c	158.082	1.00957	0.236481	4.26915	1.96221e-05	0.00015803
Spats2	339.432	1.00896	0.241364	4.18023	2.91212e-05	0.000220388
Bicdl1	1198.54	1.0087	0.227631	4.43131	9.36629e-06	8.40467e-05
Eya2	1678.61	1.00735	0.208315	4.83568	1.32692e-06	1.57692e-05
Alk	90.4396	1.00633	0.341878	2.94354	0.0032448	0.011849
Klrd1	9822.05	1.00578	0.248798	4.04254	5.2875e-05	0.000365603
Vipr2	97.6697	1.00532	0.277578	3.62175	0.000292622	0.00156065
Ly9	2244.68	1.00449	0.154063	6.51999	7.03123e-11	2.72045e-09
Ulbp1	2642.26	1.0042	0.134125	7.48705	7.0439e-14	5.01908e-12
Nlrc3	1747.53	1.00257	0.192338	5.21257	1.86247e-07	2.8576e-06
Bmf	443.94	1.00215	0.253479	3.95356	7.69964e-05	0.000502044
Dipk1a	5432.84	1.00098	0.207055	4.83437	1.33566e-06	1.58508e-05
Il2ra	1707.04	-1.00045	0.338217	-2.95801	0.00309631	0.0114019
Stac	53.4665	-1.00048	0.422364	-2.36876	0.0178481	0.0484007
Papln	24.1402	-1.00135	0.39801	-2.51589	0.0118731	0.0344833
Stx2	4183.8	-1.00167	0.289214	-3.46341	0.000533381	0.00257149
Gm12185	4141.1	-1.00177	0.262346	-3.81848	0.000134274	0.000806414
Eif5	54477	-1.00183	0.300574	-3.33306	0.000858953	0.00387075
Nmnat3	4198.34	-1.00221	0.327662	-3.05867	0.00222325	0.00866626
Gabarapl2	21707.6	-1.00264	0.287342	-3.48936	0.000484179	0.00237048
1700037H04Rik	2108.31	-1.00319	0.277221	-3.61874	0.000296046	0.00157442
Otud5	8784.66	-1.00331	0.254965	-3.9351	8.31629e-05	0.000537267
Mrgpra2b	10028.7	-1.00349	0.20181	-4.97244	6.61139e-07	8.55208e-06
H2bc7	546.01	-1.00369	0.347575	-2.88768	0.00388089	0.0137536
Klf3	20060.4	-1.00394	0.182237	-5.50896	3.60964e-08	6.7966e-07
Arhgap31	4375.45	-1.00448	0.115587	-8.69024	3.61671e-18	5.28857e-16
Aqp9	3932.78	-1.00504	0.26301	-3.82129	0.000132753	0.000799848
Fam126a	18150.2	-1.00675	0.370713	-2.71571	0.00661329	0.0213699
Rnf10	26159.1	-1.00678	0.300572	-3.34955	0.000809422	0.0036817
Fam124b	56.2138	-1.00716	0.363046	-2.77419	0.00553391	0.0184859
Ncoa4	15702.2	-1.00931	0.27811	-3.62918	0.000284324	0.00152607
Glipr2	15172.3	-1.01018	0.163493	-6.17877	6.46022e-10	1.96447e-08
Carhsp1	9427.5	-1.01071	0.280081	-3.60863	0.000307821	0.00162675
Gcnt1	8445.98	-1.01104	0.347877	-2.90631	0.00365719	0.0131157
Gadd45g	1605.26	-1.0114	0.24728	-4.09009	4.31207e-05	0.000308692
Mthfd2	4759.55	-1.01184	0.230539	-4.38903	1.13858e-05	9.97204e-05
Fam174a	4377.53	-1.01288	0.151431	-6.68872	2.25125e-11	9.88433e-10
Cc2d2b	79.9565	-1.01317	0.307455	-3.29535	0.000982981	0.00433853
Slc39a1	1665.12	-1.01334	0.169844	-5.9663	2.42693e-09	6.30776e-08
Anxa7	6748.4	-1.01354	0.150449	-6.73674	1.61978e-11	7.36168e-10
Lyn	55868.6	-1.01377	0.153051	-6.62372	3.50263e-11	1.45793e-09
C3	19340.1	-1.01443	0.158039	-6.41882	1.37332e-10	4.99866e-09
Palld	521.668	-1.01458	0.27069	-3.74814	0.000178149	0.00102279
Cd33	15961.3	-1.01542	0.222704	-4.55953	5.12675e-06	5.02458e-05
Med12l	1918.78	-1.01551	0.245708	-4.133	3.58057e-05	0.00026293
Sertad3	3709.91	-1.01686	0.292011	-3.48227	0.000497186	0.0024269
Rnf11	11549.1	-1.01714	0.281912	-3.608	0.000308561	0.00162964
Atf4	10634.4	-1.02073	0.199804	-5.10866	3.2445e-07	4.62369e-06
G0s2	5886.22	-1.0208	0.220831	-4.62256	3.79025e-06	3.89828e-05
Mapk13	8052.86	-1.0209	0.212949	-4.79409	1.63418e-06	1.8848e-05
Nuak2	1816.21	-1.02125	0.222562	-4.58862	4.46183e-06	4.46607e-05
Ceacam10	5191.6	-1.02292	0.217567	-4.70164	2.58084e-06	2.79997e-05
Ube2b	33203.6	-1.02336	0.246527	-4.1511	3.30887e-05	0.000245624
Tgtp2	1321.39	-1.02352	0.400115	-2.55805	0.010526	0.031196
Mthfsl	2666.48	-1.02444	0.180187	-5.68545	1.30465e-08	2.78061e-07
Dmxl2	6064.35	-1.0252	0.162692	-6.30147	2.94845e-10	9.66493e-09
Sult1a1	84.4385	-1.0257	0.419305	-2.44618	0.0144377	0.0406363
Zup1	8035.67	-1.02573	0.200492	-5.11605	3.11993e-07	4.48033e-06
Asb11	41.5669	-1.02609	0.366606	-2.79888	0.00512809	0.0173544
Ccdc71l	4545.95	-1.02734	0.282269	-3.63957	0.000273096	0.00147618
Serinc1	9653.13	-1.02849	0.257411	-3.99551	6.45547e-05	0.000432663
Sesn2	2105.9	-1.02873	0.223411	-4.60464	4.13182e-06	4.18558e-05
Fam220a.1	1184.79	-1.03072	0.427986	-2.40831	0.0160267	0.0443922
Bnip3l	37355.6	-1.03113	0.27936	-3.69103	0.000223347	0.00124118
Cep76	2040.33	-1.03194	0.362158	-2.84942	0.00437993	0.0152743
Ell2	5561.44	-1.03309	0.250255	-4.12816	3.65676e-05	0.0002677
Bambi	216.867	-1.03431	0.216099	-4.78628	1.69902e-06	1.94623e-05
Rdh12	2577.22	-1.036	0.228729	-4.52937	5.91608e-06	5.66219e-05
Nfe2l2	12849	-1.03641	0.107372	-9.6525	4.79734e-22	1.65382e-19
Fbxo30	9229.43	-1.03651	0.404689	-2.56125	0.0104296	0.0309746
Dnajb4	4258.77	-1.03667	0.386117	-2.68484	0.00725635	0.0231191
Pipox	82.7306	-1.03711	0.35574	-2.91536	0.00355283	0.0127905
Glrx	16682.8	-1.03778	0.180262	-5.75707	8.55854e-09	1.91638e-07
Gchfr	73.6237	-1.03845	0.292947	-3.54483	0.000392866	0.00198213
Ggct	1757.69	-1.03958	0.181901	-5.7151	1.09641e-08	2.36375e-07
Mycn	99.7824	-1.04037	0.284788	-3.65313	0.000259059	0.00140982
Il18	954.579	-1.04077	0.375863	-2.76901	0.00562274	0.0187219
Gripap1	7442.45	-1.04115	0.163736	-6.35868	2.03494e-10	7.05558e-09
Mcub	1746.02	-1.04197	0.272522	-3.82345	0.0001316	0.000794036
Rnf24	1924.37	-1.04217	0.133715	-7.79392	6.49636e-15	5.48958e-13
Nrp2	250.457	-1.04263	0.204724	-5.09283	3.5275e-07	4.95559e-06
Adam8	5503.29	-1.04345	0.187175	-5.57472	2.47934e-08	4.85361e-07
Spsb4	38.167	-1.04368	0.428772	-2.43411	0.0149283	0.0418182
Pgf	44.9887	-1.04437	0.399116	-2.61672	0.00887798	0.0272034
Zfp281	2487.43	-1.0447	0.18524	-5.63973	1.70316e-08	3.50984e-07
Smpd5	424.037	-1.04604	0.220702	-4.73958	2.14165e-06	2.38819e-05
Amd2	204.376	-1.04612	0.321365	-3.25523	0.00113301	0.00490671
Wee2	21.1246	-1.04625	0.434211	-2.40954	0.0159728	0.0442721
Pstpip2	12352.4	-1.04686	0.15213	-6.88138	5.92762e-12	2.97549e-10
Adam19	9913.09	-1.0497	0.211817	-4.95569	7.20741e-07	9.28022e-06
Slc23a1	726.758	-1.0498	0.333712	-3.14584	0.00165613	0.00675957
Cmtm6	7936.2	-1.04984	0.144666	-7.25704	3.95654e-13	2.49188e-11
Dusp3	1013.7	-1.04988	0.304965	-3.44262	0.000576101	0.00273831
Kctd7	238.599	-1.05077	0.290529	-3.61674	0.00029834	0.00158411
Slc4a9	47.2247	-1.05117	0.293296	-3.584	0.000338369	0.00175944
Paqr9	2147.48	-1.05141	0.417327	-2.5194	0.0117555	0.0342163
Mapkapk2	11508.9	-1.0518	0.115794	-9.08341	1.05224e-19	2.2398e-17
Lmnb1	23418.7	-1.05194	0.180925	-5.81422	6.09181e-09	1.41102e-07
Derpc	18.871	-1.05199	0.412051	-2.55307	0.0106778	0.0315906
Nfe2	12807.8	-1.05233	0.254484	-4.13516	3.54705e-05	0.000260924
Cat	13365.8	-1.0528	0.322645	-3.26305	0.00110222	0.00478568
Liph	38.7207	-1.0543	0.359432	-2.93324	0.00335445	0.012178
Mmp8	69338.7	-1.05707	0.165353	-6.39282	1.62858e-10	5.79781e-09
9930111J21Rik2	9518.23	-1.05715	0.263149	-4.0173	5.88697e-05	0.000400153
Ranbp10	33196.7	-1.05719	0.407684	-2.59316	0.00950988	0.0287158
Atp6v0c	29512.6	-1.05753	0.177973	-5.94209	2.81402e-09	7.21351e-08
Fgf14	52.2967	-1.05772	0.283288	-3.73372	0.00018867	0.00107636
Trim21	1743.29	-1.05785	0.277718	-3.80908	0.000139485	0.000830295
Ccndbp1	7561.02	-1.05833	0.249428	-4.24303	2.20522e-05	0.000174837
Pcbd1	79.7721	-1.05877	0.307946	-3.43816	0.000585685	0.00277824
Rara	7325.75	-1.05941	0.172221	-6.15145	7.67777e-10	2.29732e-08
Cstdc6	8203.17	-1.05942	0.225965	-4.68844	2.75299e-06	2.95433e-05
Ulk1	3568.07	-1.06037	0.320227	-3.3113	0.000928652	0.00414003
Gm17359	80.0372	-1.06057	0.396917	-2.67202	0.00753954	0.0238766
Slc24a5	666.031	-1.06397	0.263505	-4.03776	5.39642e-05	0.000371911
Capn5	1117.21	-1.0641	0.374168	-2.84391	0.00445632	0.0154957
Prr13	24620.6	-1.06421	0.157242	-6.76796	1.30609e-11	6.05933e-10
Mt1	4307.77	-1.06657	0.44623	-2.39017	0.0168404	0.0461445
Mthfs	4409.67	-1.06722	0.157571	-6.77298	1.26157e-11	5.8766e-10
Adamtsl4	171.453	-1.06761	0.285243	-3.74282	0.00018197	0.00104153
Ppm1l	6578.81	-1.06768	0.380817	-2.80365	0.00505272	0.0171476
Tpm1	6954.04	-1.06881	0.340967	-3.13465	0.00172062	0.00697708
Ankrd7	18.6803	-1.0703	0.393434	-2.72041	0.00652016	0.0211503
Clu	232.651	-1.07044	0.336856	-3.17773	0.00148432	0.00617067
Fah	284.566	-1.071	0.313428	-3.41706	0.000633016	0.0029759
Gyg	8040.71	-1.07425	0.148847	-7.21712	5.30985e-13	3.28274e-11
Ifitm3	91997.8	-1.07461	0.38532	-2.78888	0.00528913	0.0177991
Snx10	8558.52	-1.07477	0.195977	-5.48417	4.15419e-08	7.66816e-07
Lpp	17606.7	-1.07508	0.215007	-5.00023	5.72626e-07	7.51114e-06
Helz2	3104.57	-1.0752	0.2812	-3.82363	0.000131502	0.000794014
Rab7	16969.4	-1.07602	0.181745	-5.92048	3.20995e-09	8.04441e-08
Apold1	249.261	-1.07666	0.335065	-3.21327	0.00131233	0.00556195
Lrp12	919.87	-1.07781	0.281984	-3.82223	0.000132253	0.00079769
Ftl1-ps1	150066	-1.0788	0.24364	-4.42783	9.51859e-06	8.52314e-05
Gpcpd1	45517	-1.07895	0.295263	-3.6542	0.00025799	0.00140582
Slc25a39	12226.3	-1.07906	0.360439	-2.99373	0.0027559	0.0103854
Ctsc	22727.4	-1.08024	0.282787	-3.81996	0.000133475	0.000802758
Macroh2a2	127.644	-1.08027	0.301733	-3.5802	0.000343331	0.00177864
Fhip1a	29.4995	-1.0809	0.404047	-2.67519	0.00746872	0.0236791
Dtx4	414.764	-1.08113	0.236074	-4.57963	4.65809e-06	4.62946e-05
Clic4	7879.86	-1.08267	0.23395	-4.62777	3.69625e-06	3.81326e-05
Slc1a5	9491.72	-1.08349	0.288742	-3.75247	0.000175103	0.00100875
Gm11639	71.1151	-1.08462	0.412051	-2.63225	0.00848212	0.0262733
Fam162a	5540.13	-1.08538	0.205722	-5.27595	1.32073e-07	2.12734e-06
Cryzl1	2069.19	-1.08579	0.122682	-8.85043	8.71844e-19	1.42339e-16
Retnlb	47.3988	-1.08735	0.373941	-2.90782	0.00363958	0.0130636
Relb	2738.19	-1.09006	0.164382	-6.63125	3.3286e-11	1.39934e-09
Alkal1	38.0203	-1.09063	0.362496	-3.00866	0.00262399	0.00995945
Clcn3	24898.2	-1.0911	0.371672	-2.93564	0.00332856	0.0121162
Usb1	1440.63	-1.09215	0.182587	-5.98153	2.2105e-09	5.78098e-08
Vasp	27362.3	-1.09464	0.147711	-7.4107	1.25636e-13	8.55344e-12
Eno1b	533.039	-1.0957	0.185831	-5.89621	3.71953e-09	9.14438e-08
Mical3	3714.6	-1.09606	0.375023	-2.92265	0.00347071	0.0125393
Vopp1	7789.86	-1.09677	0.372296	-2.94597	0.0032194	0.0117665
Gm7694	528.836	-1.09762	0.184842	-5.93818	2.88206e-09	7.33203e-08
Aplf	1226.88	-1.09809	0.312209	-3.51716	0.000436186	0.00216365
Rhbdf2	3777.69	-1.09871	0.143004	-7.68304	1.55355e-14	1.23228e-12
Pck2	1972.01	-1.09915	0.287049	-3.82912	0.0001286	0.000780137
Ehd1	6238.7	-1.09937	0.175201	-6.27491	3.49834e-10	1.12914e-08
Calcoco1	1808.17	-1.10127	0.271732	-4.0528	5.06093e-05	0.000352373
Pirb	15720.5	-1.10245	0.19488	-5.6571	1.53949e-08	3.2159e-07
Csf2rb2	2295.47	-1.10478	0.18561	-5.95215	2.64639e-09	6.84522e-08
Atg4a	16289.4	-1.10524	0.344461	-3.2086	0.00133385	0.00563569
Lpcat2	11425.6	-1.10531	0.169363	-6.52627	6.74257e-11	2.6307e-09
Mkrn1	64641.5	-1.10538	0.381731	-2.8957	0.00378313	0.0134782
Slc45a4	1514.6	-1.10618	0.152524	-7.25249	4.09164e-13	2.56735e-11
Rd3	86.0082	-1.1064	0.212498	-5.20662	1.92309e-07	2.93454e-06
Lmna	4324.71	-1.10758	0.380594	-2.91012	0.00361285	0.0129788
Rhox8	429.887	-1.10758	0.197729	-5.60151	2.12497e-08	4.24894e-07
Cracd	4037.5	-1.10799	0.455611	-2.43187	0.0150213	0.0420296
Plaat3	9644.29	-1.10808	0.300756	-3.68433	0.000229307	0.0012701
Crlf2	5239.56	-1.10824	0.1728	-6.41344	1.4227e-10	5.16719e-09
Scart1	1478.88	-1.10914	0.37479	-2.95936	0.0030828	0.0113561
Glis3	498.079	-1.10929	0.208288	-5.32572	1.00555e-07	1.66759e-06
Trafd1	8159.26	-1.10987	0.311216	-3.56622	0.000362162	0.00185674
Tnfrsf1a	7309.86	-1.1109	0.163492	-6.79479	1.08469e-11	5.13806e-10
Arntl2	21.8927	-1.11105	0.428105	-2.59529	0.00945118	0.0285899
Tspan18	63.4643	-1.11279	0.389365	-2.85795	0.00426383	0.0149097
Sell	28370.1	-1.1135	0.213287	-5.22067	1.78278e-07	2.75544e-06
Azin1	23173.7	-1.11412	0.305057	-3.65216	0.000260039	0.00141286
Sav1	3291.97	-1.11426	0.107385	-10.3763	3.18018e-25	1.98066e-22
Bicdl2	35.8028	-1.11441	0.321545	-3.46579	0.000528678	0.00255247
Olfr433	64.5462	-1.11459	0.366949	-3.03746	0.00238581	0.0092039
Il31ra	5490.39	-1.11527	0.463519	-2.4061	0.0161238	0.0445656
Nprl3	2108.13	-1.11576	0.309531	-3.60469	0.000312527	0.00164593
Klhl7	4821.83	-1.1158	0.322243	-3.46259	0.000534994	0.00257852
Ubb	121902	-1.11593	0.320806	-3.47851	0.000504204	0.00245404
Slc24a1	205.035	-1.11743	0.434818	-2.56988	0.0101734	0.0303379
Fpr2	16120.6	-1.11768	0.216485	-5.16283	2.43244e-07	3.59437e-06
Acta2	342.917	-1.11809	0.202097	-5.53243	3.15822e-08	6.03507e-07
Cstdc4	837862	-1.11979	0.226273	-4.94883	7.46611e-07	9.55481e-06
Il15ra	1436.84	-1.12063	0.236637	-4.73563	2.18379e-06	2.42648e-05
Adcy4	352.555	-1.12085	0.228252	-4.91057	9.08118e-07	1.13792e-05
Gucd1	4609.84	-1.12124	0.252686	-4.43727	9.11079e-06	8.21485e-05
Rab44	7237.28	-1.12211	0.18102	-6.19881	5.68915e-10	1.7426e-08
Snap29	3725.82	-1.12268	0.175312	-6.4039	1.51459e-10	5.45383e-09
Tlr8	769.698	-1.12313	0.213248	-5.26676	1.3885e-07	2.21949e-06
Csf3r	25248.1	-1.12406	0.235091	-4.78138	1.74096e-06	1.98481e-05
Dscam	419.118	-1.12413	0.474431	-2.36944	0.017815	0.0483658
Cox6b2	3414.89	-1.12436	0.460574	-2.44122	0.0146377	0.0411138
Aars	3955.18	-1.12554	0.287522	-3.9146	9.05523e-05	0.000578104
Fndc3b	7327.16	-1.12631	0.173477	-6.4926	8.43687e-11	3.20983e-09
Anxa2	34767.9	-1.12652	0.141913	-7.93809	2.05315e-15	1.91809e-13
Gm27027	20.9785	-1.12834	0.365129	-3.09025	0.00199986	0.00792966
Stfa2	453508	-1.12909	0.233596	-4.83354	1.34125e-06	1.59059e-05
Npm2	28.9783	-1.13033	0.3653	-3.09425	0.00197313	0.00784586
Coq10b	2304.99	-1.1309	0.176614	-6.40325	1.52102e-10	5.46526e-09
Irak3	5165.93	-1.13145	0.153431	-7.37431	1.65196e-13	1.08939e-11
Ier5	5839.76	-1.13154	0.215253	-5.25681	1.46574e-07	2.32967e-06
Olfml3	179.437	-1.13219	0.315639	-3.58698	0.000334534	0.00174273
Gca	5387.09	-1.13371	0.17188	-6.59593	4.22609e-11	1.7249e-09
Epb41	99012.7	-1.13447	0.39715	-2.85652	0.0042831	0.0149553
H3c11	2628.76	-1.135	0.37625	-3.01663	0.00255605	0.00975547
Gpr35	1298.05	-1.13501	0.249339	-4.55205	5.31255e-06	5.18189e-05
Gfi1b	1117.56	-1.13503	0.481102	-2.35922	0.0183131	0.0494864
Pgm5	30.906	-1.13527	0.376573	-3.01473	0.00257207	0.00980993
Cfp	6355.97	-1.13556	0.160058	-7.09466	1.29672e-12	7.49335e-11
Tbx6	247.768	-1.13607	0.326546	-3.47906	0.000503178	0.00245046
Sertad2	7211.39	-1.13635	0.295411	-3.84667	0.000119736	0.000732652
Nadk2	8727.46	-1.13788	0.348572	-3.2644	0.00109696	0.00476652
S100a4	13606.7	-1.13835	0.259583	-4.38532	1.15815e-05	0.000101277
Eif4ebp1	7473.77	-1.13856	0.132301	-8.60585	7.57565e-18	1.03571e-15
Nxpe4	2222.66	-1.13919	0.413524	-2.75483	0.00587222	0.0193964
Ston2	1432.34	-1.13926	0.280689	-4.05881	4.93229e-05	0.000345272
Limch1	36.8433	-1.13956	0.462618	-2.46329	0.0137669	0.0389738
F13a1	13308.5	-1.14107	0.243917	-4.67812	2.89524e-06	3.07557e-05
Ypel5	10117.4	-1.14169	0.273616	-4.17259	3.01159e-05	0.000226997
Man2a1	14405.1	-1.14229	0.146913	-7.77533	7.52511e-15	6.29563e-13
Cpeb4	32119.8	-1.14231	0.383134	-2.98148	0.00286858	0.0107172
Ifitm5	77.7465	-1.14428	0.226057	-5.0619	4.15095e-07	5.69965e-06
Gadd45b	2482.48	-1.14489	0.247663	-4.62277	3.78652e-06	3.89683e-05
Abat	166.962	-1.14507	0.441835	-2.59162	0.00955261	0.0288086
Narf	9685.93	-1.14572	0.27882	-4.10919	3.97052e-05	0.000287546
Gm2296	738.277	-1.14674	0.206264	-5.55959	2.70411e-08	5.24479e-07
Zfand5	17341.3	-1.15071	0.217879	-5.28142	1.28187e-07	2.06853e-06
Tent5c	43857.4	-1.15101	0.415717	-2.76873	0.00562747	0.0187315
Cd177	30441.4	-1.1514	0.169071	-6.81013	9.75111e-12	4.68499e-10
Vwc2l	52.2837	-1.15177	0.442151	-2.60493	0.00918925	0.0279635
Pir	1753.17	-1.15252	0.280885	-4.10317	4.07536e-05	0.000294126
Mettl7a1	3090.08	-1.15265	0.380263	-3.03119	0.00243594	0.00936933
Acp1	9817.14	-1.15373	0.300365	-3.8411	0.000122484	0.000747891
Mvp	3637.32	-1.15422	0.221036	-5.22187	1.77123e-07	2.74516e-06
Cir1	11278	-1.15478	0.266718	-4.32959	1.49389e-05	0.000125921
Naaa	3184.62	-1.15486	0.273643	-4.22031	2.43967e-05	0.000190374
H2bc21	415.423	-1.15569	0.31458	-3.67375	0.000239021	0.00131696
Ube2o	24740.5	-1.15587	0.434357	-2.66111	0.00778824	0.0244879
AA467197	10404.4	-1.15603	0.208275	-5.55049	2.84862e-08	5.4871e-07
Jak3	1156.99	-1.15637	0.147298	-7.85056	4.14179e-15	3.59012e-13
Fstl1	137.507	-1.15928	0.339969	-3.40995	0.000649758	0.00304504
Plin5	103.352	-1.15943	0.328937	-3.52477	0.000423856	0.00211312
Gnai1	74.0474	-1.15993	0.404288	-2.86908	0.0041167	0.0144704
Mmp14	564.813	-1.1602	0.447079	-2.59506	0.00945746	0.0286034
Cdo1	344.466	-1.16079	0.226852	-5.11693	3.10554e-07	4.47496e-06
Marchf8	11728.2	-1.16162	0.426261	-2.72513	0.00642761	0.0208944
Chrna9	95.9916	-1.16184	0.27727	-4.19027	2.78621e-05	0.000212678
Gzmc	3106.14	-1.16426	0.444034	-2.62201	0.00874134	0.026863
Wfdc8	28.6018	-1.16473	0.494479	-2.35546	0.0184998	0.0499025
Sppl2b	1998.14	-1.16624	0.368522	-3.16464	0.00155273	0.00640282
St3gal1	6178.68	-1.16768	0.171191	-6.82092	9.04572e-12	4.39632e-10
Spata13	8112.64	-1.16843	0.174541	-6.6943	2.16702e-11	9.53942e-10
Pira12	2800.37	-1.17158	0.251701	-4.65467	3.24495e-06	3.39559e-05
Ephx3	29.0874	-1.17188	0.409302	-2.86312	0.00419494	0.0147116
Sult2a2	64.1772	-1.17252	0.4581	-2.55952	0.0104817	0.0310921
Garem1	2016.7	-1.17261	0.479896	-2.44347	0.0145467	0.0408923
Map4k5	10694.6	-1.17919	0.397443	-2.96695	0.00300773	0.0111209
Cp	534.152	-1.18024	0.424814	-2.77824	0.00546542	0.0183081
Ggt5	1587.63	-1.1807	0.246139	-4.79689	1.61147e-06	1.86244e-05
Fam234b	1728.97	-1.18241	0.368166	-3.21163	0.00131985	0.00558776
Cyb5a	11117.3	-1.18282	0.280801	-4.21231	2.52767e-05	0.000195697
Ppard	3650.04	-1.18294	0.118103	-10.0161	1.29449e-23	5.58157e-21
Nupr1	1927.92	-1.18347	0.313718	-3.77238	0.000161695	0.000942812
mt-Nd3	31873.4	-1.18398	0.245663	-4.81952	1.43905e-06	1.69106e-05
Col4a2	93.0852	-1.18452	0.357462	-3.3137	0.000920691	0.00410781
Litaf	12342.9	-1.18499	0.187373	-6.32424	2.54475e-10	8.54143e-09
Btg1	34012.2	-1.18566	0.153444	-7.72695	1.10158e-14	8.94886e-13
Rmdn3	1594.41	-1.18588	0.217141	-5.46132	4.72615e-08	8.55489e-07
Prokr1	1013.51	-1.18609	0.498272	-2.38042	0.0172931	0.0471544
Marcks	10694.5	-1.18685	0.267094	-4.44357	8.8478e-06	8.00348e-05
Crybb3	25.721	-1.18719	0.379586	-3.12759	0.00176246	0.00712197
Htr1f	143.598	-1.18947	0.307189	-3.8721	0.0001079	0.000671272
Coro2b	158.96	-1.19126	0.286721	-4.15475	3.25638e-05	0.000242312
Flot2	9593.01	-1.19141	0.134736	-8.84258	9.35333e-19	1.49796e-16
Fam210b	7650.51	-1.19394	0.4755	-2.51092	0.0120418	0.0348588
Pnrc1	12765.4	-1.19539	0.181647	-6.58084	4.67785e-11	1.89549e-09
Abhd4	836.935	-1.19635	0.338055	-3.53892	0.000401762	0.0020214
Inpp5a	6115.11	-1.19699	0.147623	-8.10844	5.12729e-16	5.25734e-14
Armcx6	80.2238	-1.19891	0.24569	-4.87975	1.06223e-06	1.30003e-05
Frmd7	27.5135	-1.20001	0.293041	-4.09503	4.22105e-05	0.000303728
Tmem88	121.371	-1.20044	0.249023	-4.8206	1.43125e-06	1.68543e-05
Birc3	10322.1	-1.20052	0.138177	-8.68826	3.6802e-18	5.32056e-16
Lrrtm2	43.9461	-1.20059	0.322096	-3.72742	0.000193452	0.00109939
Soat2	1107.06	-1.20077	0.267397	-4.4906	7.1023e-06	6.65361e-05
Zcchc14	43.3282	-1.20136	0.418469	-2.87085	0.00409368	0.0143977
Zc3h12a	1731.38	-1.20181	0.14858	-8.08863	6.03385e-16	6.07576e-14
Sgms1	15382.5	-1.20217	0.174347	-6.89526	5.37649e-12	2.70692e-10
Stradb	4128.21	-1.20415	0.336017	-3.5836	0.000338897	0.00176039
Col4a1	82.2717	-1.20462	0.455057	-2.64718	0.00811655	0.0253037
Fam241a	11553.9	-1.20498	0.264813	-4.5503	5.35698e-06	5.21313e-05
Gm15433	30.4671	-1.20532	0.468914	-2.57046	0.0101564	0.0302983
Parp14	12739.5	-1.20551	0.325315	-3.70568	0.000210826	0.00118293
Tnfrsf25	299.365	-1.20566	0.381663	-3.15897	0.00158326	0.00650161
Gnat2	20.265	-1.206	0.457926	-2.63362	0.00844799	0.0261961
Gsap	12118.2	-1.20613	0.157362	-7.66467	1.79286e-14	1.40882e-12
Zfp964	13.8267	-1.20617	0.489057	-2.46631	0.0136514	0.0387093
Slc25a42	517.016	-1.20643	0.292552	-4.12382	3.72638e-05	0.000272447
Mmp19	294.841	-1.20703	0.391168	-3.0857	0.00203071	0.00802738
Irak2	6513.62	-1.20718	0.138977	-8.68617	3.74859e-18	5.34206e-16
Creg1	26757.4	-1.20908	0.364803	-3.31434	0.000918587	0.0041006
Ifrd2	3439.02	-1.20915	0.375285	-3.22194	0.00127324	0.00541537
Evi5	18287.7	-1.20971	0.352885	-3.42805	0.000607928	0.00286678
Myrip	14.9296	-1.21096	0.462456	-2.61854	0.00883077	0.0270834
Ormdl3	2036.6	-1.21129	0.291665	-4.15304	3.28094e-05	0.000243909
Sdcbp	23748.1	-1.21225	0.190181	-6.3742	1.83925e-10	6.47047e-09
Tmem140	2734.06	-1.21264	0.406357	-2.98416	0.00284357	0.0106403
Triqk	14.9446	-1.21271	0.469481	-2.58308	0.00979216	0.0294202
H2ac22	3242.24	-1.21334	0.293639	-4.13209	3.59486e-05	0.000263749
Rnf123	6003.96	-1.21389	0.354222	-3.42691	0.000610491	0.00287644
Prdm8	36.2704	-1.21579	0.42798	-2.84076	0.00450065	0.0156192
B3gnt6	24.0512	-1.21743	0.468488	-2.59863	0.00935972	0.0283591
Prdm1	675.249	-1.21751	0.222107	-5.48164	4.21397e-08	7.75297e-07
Cstdc5	1.37579e+06	-1.21924	0.236178	-5.16238	2.43831e-07	3.59988e-06
Msr1	4652.01	-1.2194	0.403515	-3.02193	0.00251165	0.00961436
Isca1	6068.2	-1.22088	0.349196	-3.49626	0.000471828	0.0023186
Sh3pxd2b	422.069	-1.22102	0.2658	-4.59375	4.35346e-06	4.37322e-05
Kcnab1	425.939	-1.22281	0.304726	-4.01282	5.99987e-05	0.000406666
Nfkbie	1515.83	-1.22335	0.15217	-8.03937	9.03017e-16	8.77753e-14
Rab30	2619.66	-1.22429	0.450384	-2.71832	0.0065614	0.0212513
Loxl2	196.022	-1.22683	0.292652	-4.19211	2.76374e-05	0.000211154
Cdc42bpa	2183.55	-1.22689	0.346025	-3.54566	0.000391638	0.00197772
Eif1	95778.7	-1.22744	0.1852	-6.62762	3.41147e-11	1.4306e-09
Atpif1	46658.6	-1.22781	0.371506	-3.30496	0.000949909	0.00421789
Ccnb1ip1	432.426	-1.22788	0.199861	-6.14366	8.06412e-10	2.38324e-08
Hlx	2411.12	-1.22859	0.16582	-7.40919	1.27069e-13	8.61612e-12
Irgc1	323.153	-1.22903	0.292645	-4.19973	2.67232e-05	0.000205383
S100a8	4.11502e+06	-1.22903	0.19278	-6.37531	1.82596e-10	6.43716e-09
Slc1a4	131.499	-1.22955	0.291467	-4.2185	2.45934e-05	0.000191287
Gm8797	712.78	-1.23044	0.290593	-4.23423	2.29334e-05	0.000180801
2310022B05Rik	1062.11	-1.2311	0.291185	-4.22789	2.35895e-05	0.000185365
Gpx1	190477	-1.23155	0.345931	-3.56009	0.000370723	0.00189198
Jph3	76.8794	-1.23157	0.3773	-3.26416	0.00109788	0.0047693
B4galt3	2591.93	-1.23187	0.136583	-9.01922	1.89434e-19	3.7041e-17
Mgll	10471.9	-1.23199	0.246512	-4.99769	5.80211e-07	7.59286e-06
Slc35f5	671.266	-1.23283	0.201431	-6.12034	9.33782e-10	2.72613e-08
Efna5	389.919	-1.23303	0.347453	-3.54877	0.000387042	0.00195627
Ghitm	12907.2	-1.23304	0.261178	-4.72108	2.34592e-06	2.57704e-05
Tmem236	24.0278	-1.23355	0.490092	-2.51698	0.0118366	0.0344129
Lrp4	490.397	-1.23431	0.248101	-4.97503	6.52391e-07	8.44543e-06
C77080	357.136	-1.23579	0.471032	-2.62357	0.00870134	0.0267703
1700064H15Rik	119.947	-1.23595	0.212138	-5.82617	5.67135e-09	1.32274e-07
Pdk3	4323.44	-1.23634	0.171897	-7.19232	6.36997e-13	3.85314e-11
Lamp2	16371.7	-1.23665	0.183146	-6.75228	1.45535e-11	6.66843e-10
Cdkn1b	13751.8	-1.23746	0.225352	-5.49124	3.9912e-08	7.40795e-07
Rarres1	29.8297	-1.23919	0.340745	-3.63672	0.000276132	0.00148828
Tmem120b	1327.2	-1.23931	0.404323	-3.06514	0.00217571	0.00849669
Brpf3	5843.14	-1.24186	0.365305	-3.3995	0.000675082	0.00314117
Hilpda	586.504	-1.24191	0.195733	-6.34489	2.2259e-10	7.63892e-09
H2bc15	2526.01	-1.24202	0.411916	-3.01522	0.00256791	0.00979629
Aoc2	451.336	-1.24265	0.349574	-3.55476	0.000378331	0.0019209
Il17re	49.6955	-1.24329	0.45707	-2.72012	0.0065258	0.0211645
Eif2ak1	17624.4	-1.24655	0.373969	-3.33329	0.000858259	0.00387033
Irgm1	8907.16	-1.24702	0.345434	-3.61001	0.00030618	0.00161909
Mafk	3009.14	-1.24786	0.3304	-3.77681	0.000158852	0.000928487
Gm49496	52.4682	-1.24808	0.509529	-2.44948	0.0143064	0.0403518
Alpk2	142.703	-1.24851	0.239631	-5.21013	1.88713e-07	2.89016e-06
Abcb4	9337.49	-1.24935	0.46854	-2.66648	0.00766494	0.0241556
Hscb	5699.99	-1.24941	0.347719	-3.59317	0.000326682	0.00170711
Marchf2	24630	-1.24974	0.37023	-3.37556	0.000736656	0.00339015
Bcl2l1	23735.8	-1.2502	0.371816	-3.36242	0.000772613	0.00353583
Zfp791	17.0239	-1.25041	0.468988	-2.66619	0.0076717	0.0241723
Wtip	48.1666	-1.25143	0.36291	-3.44833	0.000564072	0.00269473
Exoc3l4	62.3189	-1.25255	0.364986	-3.43179	0.00059962	0.00283395
Ccdc96	38.002	-1.25266	0.404656	-3.09562	0.00196399	0.00781323
Znfx1	5422.54	-1.25268	0.249463	-5.02149	5.12718e-07	6.83837e-06
Cxcr6	2199.81	-1.25478	0.308143	-4.07206	4.6599e-05	0.000329801
Emcn	35.2069	-1.25598	0.341626	-3.67647	0.000236487	0.00130386
Foxj1	9.04711	-1.25742	0.52686	-2.38662	0.0170041	0.0465095
Slc31a1	2322.65	-1.25982	0.220175	-5.72189	1.05345e-08	2.30063e-07
Snx18	10728.1	-1.25996	0.134832	-9.34471	9.21443e-21	2.45952e-18
Vwf	414.158	-1.2609	0.365693	-3.44798	0.000564802	0.00269745
Cd302	2245.41	-1.26131	0.298992	-4.21855	2.45878e-05	0.000191287
Susd2	35.2911	-1.26188	0.467478	-2.69933	0.00694791	0.0223097
1810058I24Rik	26814.8	-1.2628	0.303548	-4.16013	3.18063e-05	0.000237819
Slc2a12	117.589	-1.26522	0.295661	-4.27927	1.87506e-05	0.000151883
Glrx5	27838.9	-1.26527	0.403278	-3.13747	0.00170411	0.00692667
Atrnl1	22770.9	-1.26659	0.141526	-8.94948	3.57166e-19	6.38947e-17
H2bu1-ps	91.2289	-1.26735	0.460591	-2.75157	0.00593105	0.0195639
Pnp	17455.5	-1.26861	0.29103	-4.35903	1.30639e-05	0.000112026
Cx3cr1	1341.12	-1.26926	0.250577	-5.06535	4.07648e-07	5.61426e-06
Bsdc1	16117.8	-1.26991	0.392334	-3.23681	0.00120875	0.00518398
Rhoc	708.787	-1.27008	0.225086	-5.64266	1.67443e-08	3.46763e-07
Fkbp9	61.4747	-1.27068	0.35755	-3.55386	0.000379617	0.0019251
Spata16	15.3038	-1.27097	0.462937	-2.74545	0.00604284	0.0198697
Ppm1n	33.7268	-1.27236	0.524876	-2.42411	0.015346	0.0427886
Tm6sf2	19.9807	-1.27256	0.433569	-2.93509	0.00333453	0.0121292
Cd24a	71635.2	-1.27348	0.335391	-3.797	0.000146457	0.000864448
F12	102.28	-1.27401	0.488072	-2.61029	0.00904655	0.0276293
Krt7	133.618	-1.27595	0.380592	-3.35255	0.000800694	0.00364693
Zfp868	1446.13	-1.27621	0.114254	-11.17	5.72095e-29	6.01272e-26
Gda	61474.1	-1.27908	0.196198	-6.51933	7.06208e-11	2.72376e-09
Antxr2	14195.3	-1.28102	0.208198	-6.15289	7.60814e-10	2.28054e-08
Tnfrsf14	579.463	-1.282	0.352471	-3.63719	0.000275626	0.00148698
Ccdc86	2741.3	-1.28344	0.134762	-9.52374	1.67053e-21	5.40224e-19
Tbc1d2	3044.82	-1.28363	0.17018	-7.54275	4.6017e-14	3.39396e-12
Yod1	4253.84	-1.28433	0.364738	-3.52123	0.000429548	0.0021377
Cpn1	36.956	-1.28653	0.46279	-2.77995	0.00543671	0.0182228
Qpct	271.045	-1.28891	0.317547	-4.05894	4.92963e-05	0.000345259
Tuba8	538.624	-1.28986	0.236038	-5.46463	4.63865e-08	8.41462e-07
Dnm3	106.591	-1.29211	0.41313	-3.1276	0.0017624	0.00712197
Slc25a51	13633.6	-1.29246	0.365696	-3.53426	0.000408917	0.00204897
Nlrp10	28.4481	-1.29307	0.452424	-2.85809	0.00426205	0.0149065
Slc4a11	15.1795	-1.29326	0.45135	-2.86531	0.004166	0.0146254
Gata1	2572.55	-1.29512	0.444709	-2.91229	0.00358787	0.0129056
Tfec	2195.99	-1.29644	0.372494	-3.48044	0.00050059	0.00243998
Dusp1	7368.37	-1.29647	0.363536	-3.56629	0.000362075	0.00185674
Gtpbp2	7709.79	-1.29665	0.276749	-4.6853	2.79547e-06	2.99037e-05
Pxdc1	111.759	-1.29708	0.406402	-3.19161	0.00141481	0.00592682
Cmklr1	797.04	-1.29747	0.428635	-3.02699	0.00247005	0.00948536
Iba57	729.308	-1.29811	0.363713	-3.56906	0.000358259	0.0018435
Serpinc1	662.616	-1.29814	0.484143	-2.68131	0.0073334	0.0233469
Nlgn3	59.2625	-1.29973	0.484443	-2.68293	0.00729795	0.0232385
Trim58	2598.37	-1.30039	0.488721	-2.66081	0.00779533	0.0244931
Klhl29	30.915	-1.30044	0.389382	-3.33976	0.000838521	0.00378946
Clec5a	7395.82	-1.30166	0.150957	-8.62272	6.53849e-18	9.0124e-16
Olfr655	139.891	-1.30412	0.477394	-2.73175	0.0062999	0.0205508
Arf5	36473.9	-1.30546	0.29551	-4.41765	9.97808e-06	8.88255e-05
Sbno2	6947.37	-1.30621	0.156984	-8.32065	8.74825e-17	1.01456e-14
H2bc13	254.176	-1.30648	0.395363	-3.30451	0.000951432	0.00422033
Agpat4	6019.09	-1.30658	0.314059	-4.16029	3.17839e-05	0.000237819
Marchf5	11247.4	-1.30914	0.322009	-4.06554	4.79206e-05	0.000337592
Ciart	74.5263	-1.3096	0.288972	-4.53193	5.84468e-06	5.60983e-05
Asprv1	18331	-1.31205	0.275839	-4.75657	1.96906e-06	2.22077e-05
Hs3st3a1	40.519	-1.31332	0.529084	-2.48225	0.0130555	0.0373163
Rab40b	24.9146	-1.31344	0.434791	-3.02086	0.00252055	0.00964625
Furin	6439.64	-1.31373	0.237021	-5.54265	2.97927e-08	5.72564e-07
Morc1	13.4494	-1.31471	0.469724	-2.79889	0.00512789	0.0173544
Adtrp	868.954	-1.31723	0.219291	-6.00676	1.89271e-09	5.01225e-08
Cfh	3304.7	-1.31837	0.339174	-3.88701	0.000101486	0.000637461
Samsn1	20288.3	-1.31917	0.203126	-6.49435	8.33919e-11	3.19312e-09
Il15	5847.2	-1.31965	0.190213	-6.93776	3.98374e-12	2.06125e-10
N4bp1	12939.2	-1.32082	0.16251	-8.12763	4.37778e-16	4.57247e-14
Tnfsf14	1441.55	-1.32099	0.172424	-7.66131	1.84046e-14	1.43283e-12
Tceal1	12.8583	-1.32115	0.498788	-2.64872	0.00807963	0.0252119
Abcb6	1032.65	-1.32121	0.4273	-3.09199	0.00198817	0.00789259
Hk2	6273.47	-1.32144	0.142998	-9.24096	2.44304e-20	6.32034e-18
9930111J21Rik1	301.34	-1.32149	0.286131	-4.61848	3.86564e-06	3.9471e-05
Tacstd2	1514.89	-1.32255	0.227078	-5.8242	5.73862e-09	1.33472e-07
Aldob	422.526	-1.32275	0.471556	-2.80508	0.00503041	0.0170961
Nod1	4478.02	-1.32514	0.225638	-5.87284	4.28381e-09	1.03799e-07
Sema3d	157.097	-1.32648	0.472819	-2.80547	0.0050244	0.0170823
Olfr67	62.3669	-1.32775	0.531483	-2.4982	0.0124827	0.0359618
Ctsl	5620.49	-1.32975	0.288388	-4.61097	4.00797e-06	4.07485e-05
Plagl1	53.288	-1.33032	0.477477	-2.78614	0.00533393	0.0179167
Ank	6295.82	-1.33097	0.353814	-3.76178	0.000168711	0.000976943
Kcnh6	62.0413	-1.33341	0.473852	-2.81399	0.00489314	0.0167041
Lrrc75b	84.1166	-1.33463	0.305972	-4.36193	1.2892e-05	0.000110834
Itsn1	9758.52	-1.33603	0.377779	-3.53653	0.000405419	0.00203447
Kcng3	29.0524	-1.33691	0.294417	-4.54087	5.60238e-06	5.40795e-05
Mfsd4b1	36.1356	-1.33762	0.558606	-2.39456	0.0166402	0.0457151
Ankrd61	774.124	-1.33924	0.405228	-3.30489	0.000950128	0.00421789
4930404N11Rik	535.018	-1.34002	0.345747	-3.87572	0.000106311	0.000663102
S100a9	4.53836e+06	-1.34104	0.201225	-6.66436	2.65826e-11	1.14326e-09
Cd80	1687.92	-1.34115	0.236761	-5.66458	1.47387e-08	3.10585e-07
Irgm2	5113	-1.34158	0.310469	-4.32113	1.5523e-05	0.000129804
Fxyd1	58.4856	-1.34187	0.506249	-2.65062	0.00803437	0.02508
Stom	8170.68	-1.34244	0.399801	-3.35777	0.000785752	0.00358665
Mcl1	35725.1	-1.3431	0.170371	-7.88339	3.18625e-15	2.82e-13
Gpr146	2710.75	-1.34331	0.246885	-5.44106	5.29657e-08	9.35579e-07
Igtp	6729.78	-1.34508	0.351425	-3.8275	0.000129454	0.000784185
Syngr1	582.217	-1.34553	0.425363	-3.16325	0.00156018	0.00642881
Ninl	1512.08	-1.34631	0.416581	-3.23182	0.00123004	0.00526051
Cdr2	12091.2	-1.34862	0.437925	-3.07956	0.00207306	0.00816599
Cdkn2d	15263.9	-1.34952	0.232925	-5.79379	6.88172e-09	1.57232e-07
Pde4c	189.803	-1.35031	0.280317	-4.81708	1.45676e-06	1.70767e-05
Tbxas1	3722.7	-1.3518	0.322026	-4.19779	2.69533e-05	0.000206679
Wars	2851.82	-1.3531	0.293959	-4.60303	4.16381e-06	4.21291e-05
Ptpn1	21721.1	-1.35399	0.177171	-7.64226	2.13435e-14	1.63887e-12
Plk3	596.894	-1.35583	0.213966	-6.33666	2.34795e-10	7.97638e-09
Alas1	6111.84	-1.35637	0.136112	-9.9651	2.16651e-23	9.10803e-21
Herc6	12919.9	-1.35682	0.439324	-3.08844	0.00201212	0.00797075
Rhov	231.656	-1.35757	0.339007	-4.00453	6.21407e-05	0.000418147
Hp	51877.6	-1.35769	0.194731	-6.97213	3.12177e-12	1.66653e-10
Akap7	6593.97	-1.35907	0.321784	-4.22353	2.40508e-05	0.00018811
Plin4	21.3064	-1.36016	0.423055	-3.21508	0.00130407	0.0055349
Pabpc4	10492.9	-1.3606	0.350184	-3.88538	0.000102169	0.000640634
Cdc25b	8445.24	-1.3616	0.327058	-4.16318	3.13849e-05	0.000235086
Psd	80.8886	-1.36363	0.280169	-4.86716	1.13215e-06	1.3756e-05
Rab8b	26473	-1.3653	0.153684	-8.88386	6.45798e-19	1.07522e-16
Hif1a	8550.58	-1.36557	0.135949	-10.0447	9.69155e-24	4.40468e-21
Spire1	5672.34	-1.36685	0.432445	-3.16075	0.00157364	0.00647158
Fam217b	1560.64	-1.36689	0.155613	-8.78392	1.57881e-18	2.43571e-16
Cntn4	46.9234	-1.36938	0.396753	-3.45146	0.00055756	0.00266968
Inhba	4322.53	-1.36942	0.209163	-6.54717	5.86385e-11	2.3147e-09
Htatip2	3882.64	-1.37021	0.263582	-5.19841	2.00999e-07	3.05055e-06
Ccdc162	866.793	-1.37158	0.218966	-6.26391	3.75445e-10	1.20717e-08
Slc3a2	8343.15	-1.37166	0.281815	-4.86724	1.13167e-06	1.3756e-05
Ocel1	2555.75	-1.372	0.125524	-10.9302	8.26669e-28	6.61965e-25
Hck	18403.8	-1.37243	0.196981	-6.96733	3.23014e-12	1.71893e-10
Slc48a1	5721.02	-1.3732	0.331633	-4.14072	3.46216e-05	0.000255686
Ppp2r5b	679.111	-1.3737	0.34477	-3.9844	6.765e-05	0.000450179
Wfdc21	157471	-1.37454	0.174656	-7.86999	3.54664e-15	3.10627e-13
Ptafr	5521.51	-1.37467	0.232004	-5.9252	3.11922e-09	7.85221e-08
Bhlhe40	2148.1	-1.37479	0.166915	-8.23647	1.77372e-16	2.00181e-14
Cd9	17005	-1.37507	0.210404	-6.53536	6.34568e-11	2.48739e-09
Emilin2	10726.1	-1.37622	0.221483	-6.21366	5.17632e-10	1.60897e-08
Csf1	2550.29	-1.37965	0.294218	-4.68922	2.74255e-06	2.945e-05
Stmn3	24.6826	-1.38039	0.422082	-3.27043	0.00107383	0.00468539
Yipf4	11256.8	-1.3804	0.289681	-4.76526	1.88614e-06	2.13577e-05
Xbp1	9295.46	-1.38125	0.137895	-10.0167	1.28788e-23	5.58157e-21
Tlr13	3231.41	-1.38224	0.271811	-5.08532	3.67016e-07	5.11809e-06
Snapc1l	226.477	-1.38274	0.153727	-8.99475	2.3677e-19	4.51866e-17
Nxpe5	53.2938	-1.38505	0.42157	-3.28546	0.00101817	0.00447788
Odc1	19712.7	-1.38539	0.401452	-3.45094	0.000558628	0.00267223
Adgrf5	45.1877	-1.38575	0.47705	-2.90483	0.00367457	0.0131548
Lgals8	4700.46	-1.38701	0.172873	-8.02332	1.02925e-15	9.89019e-14
Rasgef1b	967.147	-1.38772	0.420954	-3.2966	0.000978638	0.00432163
Picalm	48136.1	-1.3893	0.227662	-6.10246	1.04448e-09	2.9923e-08
Otogl	32.3413	-1.38938	0.468231	-2.9673	0.00300424	0.0111105
Map3k8	2716.43	-1.39	0.160547	-8.65786	4.80697e-18	6.79277e-16
Nfkb2	1882.86	-1.39023	0.153297	-9.06885	1.20275e-19	2.49696e-17
Cln8	2673.74	-1.3926	0.366286	-3.80195	0.000143564	0.000850115
Nqo1	558.765	-1.39265	0.391075	-3.56109	0.000369318	0.0018871
Tiparp	4182.14	-1.39369	0.163365	-8.53114	1.44916e-17	1.87454e-15
Cemip2	4571.95	-1.39389	0.181253	-7.69033	1.46757e-14	1.16961e-12
Rbm38	16618.9	-1.39646	0.33573	-4.15949	3.18958e-05	0.000238277
Serpinh1	115.977	-1.39927	0.567158	-2.46717	0.0136186	0.0386386
Ap5s1	911.419	-1.40023	0.254503	-5.50184	3.7585e-08	7.01475e-07
Ptprq	32.7602	-1.40066	0.411907	-3.40042	0.00067282	0.00313151
Mill2	37.6037	-1.40071	0.406822	-3.44305	0.000575185	0.00273616
Gm20509	333.691	-1.40115	0.168026	-8.33891	7.49755e-17	8.75547e-15
Ndrg2	246.257	-1.40158	0.320617	-4.37152	1.23382e-05	0.000107003
Fth1	207335	-1.40211	0.279232	-5.02131	5.13203e-07	6.83837e-06
Fcgr3	13472.4	-1.40263	0.205579	-6.82286	8.92481e-12	4.36278e-10
Myo1a	24.1031	-1.40302	0.387889	-3.61705	0.000297977	0.00158269
Cpeb3	9330.02	-1.40347	0.430127	-3.26293	0.00110269	0.00478646
Tspo	47082	-1.40452	0.216277	-6.49407	8.35499e-11	3.19312e-09
Bsg	24800.6	-1.40497	0.324666	-4.32743	1.5086e-05	0.00012678
Stk32b	19.613	-1.40502	0.565784	-2.48332	0.0130165	0.0372443
Myh10	1440.96	-1.40735	0.434201	-3.24123	0.00119013	0.0051198
Optn	4362.54	-1.40939	0.269256	-5.23439	1.65531e-07	2.59356e-06
Atp5o	2053.21	-1.41022	0.406956	-3.46528	0.000529679	0.00255657
Syt14	10767.8	-1.41152	0.512286	-2.75533	0.00586333	0.0193747
Afmid	127.896	-1.41153	0.280113	-5.03914	4.67633e-07	6.31117e-06
Ctse	18051.9	-1.41475	0.271074	-5.21905	1.79844e-07	2.77417e-06
E130208F15Rik	27.6071	-1.41477	0.369628	-3.82756	0.00012942	0.000784185
Slc2a6	990.679	-1.41589	0.240062	-5.898	3.67925e-09	9.0586e-08
Samhd1	58582.4	-1.41674	0.248693	-5.69676	1.22102e-08	2.62567e-07
Fhdc1	8104.03	-1.42499	0.470092	-3.0313	0.00243507	0.00936813
Tmprss9	89.6002	-1.42507	0.399465	-3.56744	0.000360485	0.00185185
Epha4	18.9456	-1.42657	0.527201	-2.70592	0.00681153	0.0219221
Tes	8237.32	-1.42707	0.123553	-11.5503	7.36023e-31	9.52073e-28
Wdr54	11.9894	-1.4281	0.519186	-2.75065	0.0059478	0.0196153
Rai2	41.7336	-1.4291	0.493035	-2.89858	0.00374854	0.0133635
Lhfp	69.6255	-1.42913	0.426651	-3.34965	0.000809137	0.0036814
Camk1d	107061	-1.42967	0.319787	-4.47069	7.7968e-06	7.19995e-05
Igfals	157.036	-1.4308	0.314029	-4.55627	5.20704e-06	5.08957e-05
Trak2	28910.8	-1.43228	0.401304	-3.56906	0.000358263	0.0018435
Cers6	48061.6	-1.43272	0.186274	-7.69151	1.45411e-14	1.1644e-12
Pim2	2362.55	-1.43397	0.19523	-7.34502	2.05736e-13	1.34617e-11
Entpd1	12649.4	-1.43999	0.239877	-6.00306	1.93631e-09	5.10362e-08
Snx15	4582.53	-1.44278	0.341442	-4.22554	2.38368e-05	0.000186784
Slfn14	11636.9	-1.44306	0.496765	-2.90492	0.00367344	0.0131548
Fzd1	32.129	-1.44323	0.43259	-3.33625	0.000849182	0.00383558
C5ar1	10268.8	-1.4441	0.21823	-6.61731	3.65801e-11	1.5151e-09
Tlcd4	1517.26	-1.44489	0.514957	-2.80583	0.00501865	0.0170733
Plaur	18816.2	-1.44505	0.203989	-7.08394	1.40108e-12	8.04117e-11
Pnma1	40.703	-1.44513	0.421309	-3.4301	0.000603351	0.00284919
Scamp1	2475.2	-1.44788	0.181512	-7.97678	1.50201e-15	1.41898e-13
Fcgr2b	3627.27	-1.44944	0.252971	-5.72965	1.00636e-08	2.20927e-07
Ift140	3224.79	-1.45042	0.360351	-4.02502	5.69708e-05	0.000389757
Ecscr	17.0518	-1.45081	0.55337	-2.62178	0.00874723	0.0268747
Txnrd2	5977.49	-1.45157	0.410596	-3.53527	0.000407352	0.00204296
Chil1	15352.7	-1.45162	0.158746	-9.14432	6.00054e-20	1.40146e-17
Abi3bp	281.127	-1.45199	0.471118	-3.082	0.00205613	0.00810307
Armh2	84.321	-1.45271	0.252811	-5.74623	9.12531e-09	2.02777e-07
Spata46	10.0594	-1.45357	0.606272	-2.39755	0.016505	0.0454253
Sowaha	5944.58	-1.45373	0.500128	-2.90672	0.0036524	0.0131039
Fpr1	7861.09	-1.4541	0.230429	-6.3104	2.78321e-10	9.21309e-09
Cd59a	2524.19	-1.45471	0.505739	-2.87641	0.00402223	0.0141913
Ankrd9	1214.51	-1.45542	0.351593	-4.13949	3.4808e-05	0.000256724
Lrrtm3	24.666	-1.45566	0.594026	-2.4505	0.0142656	0.0402569
1600014C10Rik	8349.7	-1.4562	0.238856	-6.09657	1.08369e-09	3.09559e-08
Mmp27	270.815	-1.45784	0.217188	-6.71231	1.91565e-11	8.56742e-10
Tet2	9146.78	-1.45937	0.123799	-11.7882	4.49195e-32	8.39295e-29
Art4	2920.83	-1.46022	0.4852	-3.00953	0.00261656	0.00993904
Tasl	1880.17	-1.46145	0.178589	-8.18332	2.76118e-16	2.95745e-14
Alpk1	2613.88	-1.46206	0.171302	-8.53499	1.40165e-17	1.82715e-15
Clec7a	11451.4	-1.46235	0.246293	-5.93743	2.89518e-09	7.35429e-08
Cdkn1a	2415.41	-1.46262	0.274762	-5.32322	1.01947e-07	1.68901e-06
Gprc5c	70.6797	-1.46288	0.436006	-3.35519	0.000793098	0.00361527
Fap	460.408	-1.46428	0.402575	-3.63729	0.000275526	0.00148692
H2bc4	8038.36	-1.46548	0.367173	-3.99124	6.57277e-05	0.000439125
Homer1	1871.48	-1.46594	0.186965	-7.84073	4.47924e-15	3.86271e-13
Arrdc2	535.968	-1.46626	0.250052	-5.86383	4.5231e-09	1.08503e-07
Pard3	369.02	-1.46962	0.477574	-3.07726	0.00208915	0.00820823
Nlrp12	4343.56	-1.47552	0.243528	-6.05891	1.37047e-09	3.7412e-08
Rsph10b	300.059	-1.47678	0.415777	-3.55184	0.00038254	0.00193642
Ccdc74a	28.8399	-1.47714	0.471798	-3.13088	0.00174281	0.00705515
Smim1	1909.54	-1.47768	0.529712	-2.7896	0.00527735	0.0177737
Arrdc4	1561.72	-1.47958	0.231388	-6.39439	1.61193e-10	5.75502e-09
Tmem184a	22.6666	-1.48402	0.540925	-2.74348	0.00607908	0.019955
Serping1	106.078	-1.48412	0.593265	-2.50161	0.0123631	0.0356538
H4c4	24981.8	-1.48457	0.379176	-3.91525	9.03103e-05	0.000577295
Slc16a1	8957.77	-1.48505	0.354041	-4.19457	2.73395e-05	0.000208973
Hexb	23731.7	-1.48616	0.270382	-5.49652	3.87357e-08	7.21351e-07
Entpd3	994.886	-1.48619	0.569157	-2.61121	0.00902229	0.0275853
Slc25a38	2624.45	-1.48623	0.317284	-4.68423	2.8101e-06	3.00342e-05
Il6	861.672	-1.48687	0.499577	-2.97625	0.00291796	0.0108582
Xcl1	11871.7	-1.48739	0.376187	-3.95385	7.69025e-05	0.000501626
Angptl3	113.669	-1.4882	0.477813	-3.11461	0.00184191	0.00739932
Fcor	807.415	-1.48858	0.243295	-6.11842	9.45058e-10	2.75426e-08
Tmc1	42.5999	-1.48871	0.348919	-4.26665	1.98428e-05	0.00015937
Mcmdc2	555.328	-1.49076	0.181901	-8.19544	2.49682e-16	2.69144e-14
Ccdc146	330.182	-1.49085	0.276952	-5.38307	7.32257e-08	1.26035e-06
Csf2rb	12949.2	-1.49129	0.145522	-10.2478	1.21045e-24	6.78498e-22
Mefv	1130.7	-1.49156	0.242618	-6.14777	7.85811e-10	2.32722e-08
H1f2	13723.6	-1.49219	0.364947	-4.08878	4.33645e-05	0.00030991
Clstn2	14.3021	-1.49246	0.582624	-2.56162	0.0104185	0.0309482
Marchf3	86401.9	-1.49395	0.47942	-3.11615	0.00183227	0.0073641
Casp12	35.344	-1.49541	0.499615	-2.99311	0.00276147	0.0104016
Arhgef12	15093.9	-1.49649	0.482764	-3.09983	0.00193629	0.00772493
Defb37	30.5458	-1.49672	0.624001	-2.39858	0.0164588	0.0453353
Baat	20.798	-1.49808	0.584316	-2.56382	0.0103527	0.0307855
Dach1	28430.3	-1.49834	0.183599	-8.16093	3.3245e-16	3.51603e-14
Il4ra	4674.06	-1.49991	0.168988	-8.87582	6.94211e-19	1.1445e-16
Ninj2	417.268	-1.50041	0.401982	-3.73254	0.000189561	0.00108056
Myrfl	11.0214	-1.50056	0.57753	-2.59824	0.0093702	0.0283704
AK157302	170.911	-1.50074	0.369964	-4.05644	4.98254e-05	0.000347806
Pkd2l2	1062.57	-1.50268	0.437637	-3.43363	0.000595566	0.00281717
Fosl2	5605.75	-1.50806	0.159542	-9.45244	3.31033e-21	9.94046e-19
Ankrd66	260.404	-1.50824	0.372171	-4.05254	5.06655e-05	0.000352499
Tfdp2	35820.1	-1.51039	0.392583	-3.84731	0.000119421	0.000731313
Vash1	12.0673	-1.51185	0.605568	-2.49658	0.0125399	0.0360832
Gm45717	96.2326	-1.5133	0.25976	-5.82575	5.68572e-09	1.32425e-07
Mpst	2715.85	-1.51395	0.311297	-4.86335	1.15417e-06	1.3973e-05
Id1	5617.21	-1.51708	0.199556	-7.60226	2.9101e-14	2.21431e-12
Ank2	285.286	-1.51766	0.391547	-3.87606	0.000106162	0.00066242
Sphk1	290.549	-1.519	0.480865	-3.15889	0.00158372	0.00650191
Zfp36	9895.03	-1.52077	0.179105	-8.49093	2.04998e-17	2.57257e-15
Mfsd2b	1872.18	-1.5231	0.453727	-3.35687	0.000788294	0.00359435
Dpf3	2514.14	-1.52383	0.398411	-3.82475	0.000130903	0.000791253
Cdh10	42.2441	-1.52649	0.482529	-3.16352	0.00155874	0.00642446
Prune2	108.011	-1.52854	0.507727	-3.01055	0.00260777	0.00991149
Pnpo	16881.4	-1.53046	0.466159	-3.28313	0.00102663	0.00450751
Cmpk2	8665.21	-1.53202	0.415221	-3.68964	0.000224569	0.00124715
Rgcc	6950.42	-1.53321	0.268008	-5.72074	1.06062e-08	2.30431e-07
Fzr1	9096.87	-1.53441	0.351711	-4.36271	1.28459e-05	0.000110494
Klf9	386.917	-1.53497	0.337795	-4.5441	5.51708e-06	5.34727e-05
Bcl2a1d	1060.22	-1.535	0.504353	-3.0435	0.0023384	0.00904382
F2	289.021	-1.53659	0.642005	-2.39342	0.0166919	0.0458421
Trem2	586.851	-1.53962	0.455087	-3.38313	0.00071664	0.00330709
Nkain1	8.476	-1.54017	0.633203	-2.43235	0.0150014	0.0419949
Pcdh17	70.1702	-1.54045	0.508066	-3.032	0.00242941	0.00935278
Cd38	3324.43	-1.54111	0.343949	-4.48065	7.44145e-06	6.89831e-05
Stat2	7782.12	-1.54223	0.368174	-4.18887	2.80344e-05	0.000213799
Tceal8	1419.22	-1.54337	0.377209	-4.09156	4.28487e-05	0.000307399
Mettl27	1111.75	-1.54376	0.336978	-4.5812	4.62326e-06	4.59756e-05
Gadd45a	16694	-1.54576	0.361776	-4.2727	1.9312e-05	0.000155681
Hmgcs2	313.965	-1.54606	0.573224	-2.69713	0.00699393	0.0224275
Tlr6	571.082	-1.54636	0.239334	-6.4611	1.03942e-10	3.85849e-09
Slc22a21	484.901	-1.54686	0.286148	-5.40579	6.45242e-08	1.11975e-06
Slc7a5	5808.54	-1.547	0.349402	-4.42756	9.5307e-06	8.52944e-05
Nfil3	3031.14	-1.5471	0.13248	-11.678	1.65065e-31	2.77574e-28
Slc22a4	5590.86	-1.54835	0.431793	-3.58587	0.000335959	0.00174961
B3gnt3	166.006	-1.54954	0.504486	-3.07152	0.00212975	0.00834087
Abcb10	15265.9	-1.55042	0.464666	-3.33663	0.000847995	0.00383124
Kirrel3	123.454	-1.55118	0.300492	-5.16213	2.44156e-07	3.60151e-06
Islr2	8.83983	-1.55393	0.596668	-2.60434	0.00920517	0.0279917
Myd88	5064.95	-1.55458	0.182988	-8.49555	1.97006e-17	2.49086e-15
Parp10	3901.42	-1.55464	0.360908	-4.30758	1.65052e-05	0.000136489
Cox4i2	95.629	-1.55501	0.410244	-3.79044	0.000150383	0.000884518
Plekhg6	49.5223	-1.55774	0.35091	-4.43913	9.03218e-06	8.14834e-05
Lmo2	14673	-1.55847	0.336556	-4.63066	3.64511e-06	3.76743e-05
Casp6	1203.8	-1.55853	0.216714	-7.19166	6.40075e-13	3.85789e-11
Serpina3g	3189.58	-1.55912	0.420038	-3.71185	0.000205753	0.00115756
Slc4a4	166.262	-1.56178	0.605762	-2.5782	0.00993153	0.0297486
9130230L23Rik	158.296	-1.56322	0.35825	-4.36348	1.2801e-05	0.000110221
Pdpn	112.614	-1.56594	0.381977	-4.09956	4.13937e-05	0.000298617
Ttc36	152.706	-1.56827	0.354619	-4.4224	9.76105e-06	8.71704e-05
Pkd2	124.287	-1.56834	0.304567	-5.14939	2.61331e-07	3.83134e-06
Atp2b4	12607.7	-1.57077	0.393099	-3.99585	6.44622e-05	0.000432216
Cmas	18008.9	-1.57122	0.352847	-4.45297	8.46923e-06	7.70814e-05
Krt8	95.8075	-1.57453	0.510002	-3.0873	0.00201985	0.00799195
Cfap61	89.6259	-1.57455	0.4028	-3.90901	9.26768e-05	0.000588539
Pla1a	180.006	-1.57548	0.424755	-3.70916	0.00020795	0.00116835
Gbp3	2762.15	-1.57646	0.363535	-4.33647	1.4479e-05	0.000122413
Pdcd1	246.734	-1.57677	0.444355	-3.54845	0.000387512	0.0019578
Ubtd1	3627	-1.58029	0.183086	-8.63139	6.06111e-18	8.42344e-16
Nlrp3	2816.4	-1.58085	0.235767	-6.70512	2.01242e-11	8.95263e-10
Ifitm2	45359.4	-1.58107	0.22257	-7.1037	1.21458e-12	7.06728e-11
Vcan	6467.1	-1.58134	0.405856	-3.89631	9.76712e-05	0.000615607
Cntn3	865.761	-1.58242	0.581516	-2.7212	0.00650461	0.021108
Lipc	623.318	-1.5827	0.356406	-4.44073	8.96529e-06	8.09234e-05
Bhmt	544.153	-1.58303	0.583353	-2.71368	0.00665403	0.0214768
Whamm	2435.72	-1.58496	0.237087	-6.68514	2.3071e-11	1.00508e-09
Kctd14	1404.28	-1.58648	0.350908	-4.52108	6.15244e-06	5.85811e-05
Cyp7b1	100.948	-1.58726	0.404685	-3.92221	8.77408e-05	0.000563364
AA986860	271.265	-1.58981	0.395316	-4.02161	5.78011e-05	0.000394314
Adam12	526.99	-1.59193	0.440594	-3.61314	0.000302509	0.00160217
Eppk1	18.1988	-1.59612	0.638398	-2.5002	0.0124124	0.0357778
Krt28	9.98401	-1.59721	0.633976	-2.51936	0.0117568	0.0342163
Zfp979	28.3198	-1.59784	0.539907	-2.95947	0.00308169	0.0113545
Csta3	29799.2	-1.59796	0.351233	-4.54958	5.37526e-06	5.2279e-05
Pigq	7454.02	-1.59804	0.410944	-3.8887	0.000100785	0.000634339
Adora2b	1032.35	-1.59827	0.252168	-6.33812	2.3259e-10	7.93355e-09
C1qtnf9	96.7975	-1.59859	0.251319	-6.36078	2.00735e-10	6.97429e-09
Slc16a3	6694.56	-1.60071	0.228129	-7.01666	2.27235e-12	1.25285e-10
Reln	13479.4	-1.60079	0.399711	-4.00488	6.205e-05	0.000417719
Trim17	410.691	-1.60124	0.347166	-4.61231	3.98212e-06	4.05347e-05
Mpp2	970.894	-1.60566	0.448404	-3.58082	0.000342512	0.00177549
Cd36	9898.03	-1.60742	0.374739	-4.28946	1.79112e-05	0.000146282
Gm20594	29.0463	-1.61021	0.504917	-3.18906	0.00142735	0.00597221
Cd59b	402.618	-1.61039	0.41065	-3.92157	8.79753e-05	0.000564223
Csta1	86.5102	-1.61163	0.524783	-3.07103	0.00213318	0.00835194
Rnf19b	7064.12	-1.61208	0.20358	-7.91865	2.40102e-15	2.19433e-13
Ifit1bl2	1600.49	-1.61567	0.24356	-6.63357	3.27668e-11	1.38444e-09
Ifitm1	46738.7	-1.61676	0.353824	-4.56938	4.89163e-06	4.82733e-05
Cish	3250.85	-1.61709	0.217729	-7.42708	1.11024e-13	7.71481e-12
Trim30c	1925.9	-1.61771	0.494518	-3.27128	0.0010706	0.00467618
Vtn	402.348	-1.61867	0.60646	-2.66905	0.00760666	0.0240349
Lcat	61.3702	-1.61946	0.435113	-3.72194	0.000197698	0.00111898
Slc43a1	6546.76	-1.61966	0.457383	-3.54114	0.000398407	0.00200707
Tpd52	24771.8	-1.62008	0.188857	-8.57838	9.62208e-18	1.2641e-15
Plek	20438.2	-1.62537	0.187869	-8.65161	5.07789e-18	7.11581e-16
Snca	72440.4	-1.62609	0.456684	-3.56065	0.000369943	0.00188915
Dhrs11	8293.37	-1.62733	0.402157	-4.04651	5.19872e-05	0.00036027
Slfn4	37005.3	-1.62792	0.431462	-3.77302	0.000161282	0.000941052
Abcc9	15.0132	-1.62799	0.672749	-2.41991	0.0155243	0.0432069
Gabbr2	371.191	-1.63331	0.3641	-4.48588	7.26127e-06	6.77611e-05
Fn1	13642.2	-1.6338	0.268194	-6.09186	1.11605e-09	3.15421e-08
Gphn	62962.3	-1.63399	0.367523	-4.44596	8.75008e-06	7.92787e-05
Pcx	2216.9	-1.6359	0.410978	-3.98051	6.87683e-05	0.000455817
Fam171b	16.0183	-1.63907	0.469865	-3.48839	0.000485942	0.00237823
Galntl6	101.491	-1.63988	0.278141	-5.89587	3.7271e-09	9.14963e-08
Gypc	8308.37	-1.64046	0.440307	-3.72572	0.000194761	0.00110489
Ifi47	9561.78	-1.64089	0.374993	-4.37578	1.20996e-05	0.000105097
Fam110c	51.2565	-1.64129	0.424887	-3.86289	0.000112052	0.000693252
Hrh1	44.0232	-1.64478	0.369604	-4.45012	8.58234e-06	7.7969e-05
Khdc3	307.26	-1.64577	0.174236	-9.44562	3.533e-21	1.0423e-18
Vegfd	273.82	-1.64782	0.295045	-5.58497	2.33744e-08	4.61885e-07
Naprt	340.567	-1.64803	0.350949	-4.69591	2.65421e-06	2.86661e-05
Slc4a5	96.1749	-1.64846	0.450315	-3.66069	0.000251542	0.00137514
Flot1	7586.59	-1.64997	0.163917	-10.0659	7.81883e-24	3.8671e-21
Psg16	129.798	-1.6513	0.384334	-4.29653	1.73495e-05	0.000142386
Acot10	9.72083	-1.65484	0.561361	-2.94791	0.00319931	0.0116981
Hspb8	18.9388	-1.65634	0.463175	-3.57607	0.000348804	0.0018031
Arid5a	4302.57	-1.65785	0.185936	-8.91625	4.82351e-19	8.19315e-17
Nod2	764.412	-1.66111	0.293289	-5.66375	1.48097e-08	3.11689e-07
Ccdc103	22.2151	-1.66319	0.69596	-2.38978	0.0168582	0.0461858
Apof	157.354	-1.66419	0.63859	-2.60605	0.00915942	0.0278879
Dusp8	641.971	-1.66447	0.460676	-3.61311	0.00030255	0.00160217
Xpo7	92256.2	-1.66543	0.443692	-3.75358	0.000174325	0.0010053
Ppp1r3d	1437.31	-1.66908	0.263457	-6.33528	2.36911e-10	8.01587e-09
Tgtp1	538.125	-1.67075	0.385068	-4.33885	1.43233e-05	0.000121402
Atg4a-ps	58.8706	-1.67157	0.426266	-3.92142	8.80274e-05	0.000564342
Rad23a	23855.8	-1.67384	0.389381	-4.29872	1.71786e-05	0.000141121
Apoh	398.133	-1.67576	0.590293	-2.83886	0.00452756	0.0157013
Batf2	354.6	-1.67577	0.536537	-3.12331	0.0017883	0.00721326
Rspo3	14.2476	-1.67885	0.676693	-2.48097	0.0131027	0.0374273
Gclm	22161.3	-1.68148	0.410369	-4.09749	4.17653e-05	0.000300782
Rarres2	187.766	-1.68261	0.699775	-2.4045	0.0161946	0.0447319
Htr7	723.279	-1.68297	0.356866	-4.71598	2.40554e-06	2.63185e-05
1700012B07Rik	53.5561	-1.6837	0.50759	-3.31705	0.000909739	0.00406758
Fas	3202.65	-1.68554	0.195925	-8.60299	7.7664e-18	1.05322e-15
Olfr322	21.4665	-1.68595	0.561438	-3.0029	0.00267417	0.0101145
Pheta2	1141.32	-1.68674	0.422896	-3.98854	6.64802e-05	0.000443096
Josd2	6198.83	-1.68709	0.409854	-4.11633	3.84949e-05	0.000279624
Siglece	2909.75	-1.68756	0.241169	-6.99743	2.60703e-12	1.40964e-10
Fetub	129.214	-1.69096	0.654229	-2.58466	0.00974763	0.0293074
Nfkbiz	6147.33	-1.69199	0.168397	-10.0477	9.40707e-24	4.39415e-21
Nnat	278.858	-1.69285	0.345014	-4.90661	9.26633e-07	1.1593e-05
Nt5c3	28031.1	-1.69696	0.432768	-3.92117	8.81202e-05	0.000564722
Dnajb2	5238.6	-1.69831	0.450862	-3.7668	0.000165353	0.000960143
Best1	29.5695	-1.69922	0.476997	-3.56233	0.000367584	0.00187881
Pfkl	2778.02	-1.69966	0.181485	-9.36531	7.58301e-21	2.05671e-18
Ppp1r32	15.4372	-1.70072	0.476406	-3.56989	0.000357129	0.00183879
Pde4b	13336.6	-1.70099	0.128666	-13.2203	6.70297e-40	2.25434e-36
M1ap	427.014	-1.70206	0.391155	-4.35139	1.35279e-05	0.000115416
Cyp4b1	50.5204	-1.70309	0.589599	-2.88856	0.00387014	0.0137301
Rap2c	9549.23	-1.70362	0.190311	-8.95176	3.49862e-19	6.32611e-17
Mafb	1435.35	-1.70631	0.567332	-3.00761	0.00263311	0.00998837
Tnf	1828.95	-1.70733	0.207847	-8.21438	2.13269e-16	2.34401e-14
Ccdc24	234.943	-1.7076	0.617996	-2.76312	0.00572513	0.0190002
Pdzk1ip1	3040.94	-1.70951	0.499066	-3.42543	0.000613826	0.00289134
Sod2	7627.08	-1.71089	0.193341	-8.84909	8.82396e-19	1.42677e-16
Dthd1	39.2407	-1.71958	0.426226	-4.03443	5.47343e-05	0.000376447
Alb	9616.55	-1.72354	0.695933	-2.47658	0.0132646	0.0378321
Ralgds	626.946	-1.72548	0.193311	-8.92595	4.41902e-19	7.66086e-17
F10	4099.57	-1.7265	0.286558	-6.02494	1.69171e-09	4.53713e-08
Cd300lf	20904.4	-1.72851	0.248183	-6.96467	3.29164e-12	1.74063e-10
Tal1	6077.74	-1.73146	0.485447	-3.56674	0.000361455	0.00185538
Marcksl1	4708.51	-1.73432	0.218572	-7.93481	2.10818e-15	1.95457e-13
Fn3krp	1337.59	-1.73669	0.484016	-3.5881	0.0003331	0.00173687
Mst1	141.885	-1.73724	0.410741	-4.22954	2.34173e-05	0.000184184
Fech	33573.6	-1.74171	0.447179	-3.8949	9.82407e-05	0.000618964
Amotl2	389.388	-1.74273	0.278319	-6.26162	3.8099e-10	1.22266e-08
Rnd1	1456.57	-1.74362	0.285609	-6.10491	1.02861e-09	2.96691e-08
Bex2	20.4115	-1.74512	0.501665	-3.47866	0.000503926	0.00245339
Wfdc3	127.523	-1.74869	0.560241	-3.12131	0.00180047	0.00725364
Trim30b	9464.64	-1.74981	0.311835	-5.61134	2.00765e-08	4.04319e-07
Fermt2	78.757	-1.75084	0.644947	-2.71471	0.00663346	0.0214227
Fcgr4	5596.14	-1.75134	0.415236	-4.2177	2.4681e-05	0.00019188
Trib1	3008.27	-1.75239	0.223047	-7.85659	3.94748e-15	3.43942e-13
Tspo2	10760	-1.75561	0.483622	-3.63013	0.000283282	0.00152145
Gstt1	206.081	-1.75731	0.272032	-6.45994	1.04746e-10	3.87974e-09
Srms	16.4065	-1.75845	0.730495	-2.40721	0.0160751	0.044497
Themis2	6472.76	-1.76379	0.306091	-5.76231	8.29683e-09	1.86523e-07
Fam83a	20.8361	-1.76647	0.51021	-3.46223	0.000535711	0.00258124
Gmpr	1895.58	-1.76809	0.542952	-3.25644	0.00112817	0.00488953
Tnk1	168.622	-1.76974	0.453563	-3.90186	9.54563e-05	0.00060323
Lars2	70925.2	-1.77029	0.382119	-4.63281	3.60738e-06	3.74024e-05
Ypel4	5611.98	-1.77114	0.508234	-3.48488	0.000492352	0.0024068
Sppl2a	14916.7	-1.77229	0.272292	-6.50877	7.5767e-11	2.9089e-09
Prr15l	78.2806	-1.77249	0.487474	-3.63608	0.000276821	0.00149104
Il1r1	523.358	-1.77352	0.290126	-6.11294	9.78152e-10	2.83108e-08
Cfi	123.103	-1.77354	0.67822	-2.61499	0.00892307	0.0273121
Hagh	9958.96	-1.77426	0.363806	-4.87693	1.07751e-06	1.31681e-05
Ppox	4844.79	-1.77437	0.398184	-4.45617	8.34375e-06	7.62132e-05
Fst	46.4238	-1.77662	0.448527	-3.96101	7.46342e-05	0.000488346
Lilrb4a	4457.21	-1.77929	0.244494	-7.27744	3.40218e-13	2.15891e-11
Alkal2	67.9291	-1.78287	0.418725	-4.25785	2.064e-05	0.000164963
Ptdss2	3290.34	-1.78461	0.413797	-4.31277	1.61218e-05	0.000133945
Alas2	59091.3	-1.7884	0.429447	-4.16443	3.12132e-05	0.000234009
Spats1	201.37	-1.78884	0.506205	-3.53382	0.000409596	0.00205081
Ceacam18	17.2512	-1.78888	0.448337	-3.99005	6.60598e-05	0.000441168
Cachd1	927.583	-1.79078	0.433518	-4.13082	3.61471e-05	0.000265089
Tm4sf1	40.6287	-1.79327	0.667348	-2.68717	0.00720611	0.0230057
Alad	8282.74	-1.7939	0.451846	-3.97015	7.18287e-05	0.000473304
Guca1a	24.3326	-1.79559	0.540323	-3.32318	0.000889981	0.00399518
Samd4	278.886	-1.79776	0.41445	-4.33771	1.43978e-05	0.000121787
Grina	31567.7	-1.79954	0.281504	-6.39261	1.63081e-10	5.79781e-09
Akr1c6	362.033	-1.80079	0.65301	-2.75767	0.00582147	0.0192553
Icam1	3351.44	-1.80223	0.209586	-8.59901	8.04046e-18	1.08167e-15
Vegfc	354.231	-1.80404	0.228612	-7.89129	2.99068e-15	2.66092e-13
Dok4	215.763	-1.80443	0.431547	-4.18132	2.89826e-05	0.000219834
Per1	1074.1	-1.80453	0.336165	-5.368	7.96133e-08	1.36332e-06
Gstm5	1794.54	-1.8082	0.521855	-3.46495	0.000530333	0.00255899
Gm49369	6.53184	-1.81141	0.758922	-2.38682	0.0169947	0.0465024
A2ml1	30.9096	-1.81184	0.57471	-3.15262	0.00161814	0.00662544
Ankrd37	1210.51	-1.8121	0.252557	-7.17499	7.23103e-13	4.32729e-11
Itih3	389.785	-1.81292	0.688768	-2.63212	0.0084854	0.0262733
Apom	143.777	-1.81386	0.55537	-3.26603	0.00109067	0.00474533
Prxl2a	21298.3	-1.81472	0.490539	-3.69944	0.000216073	0.00120754
Eva1c	39.8795	-1.81634	0.618768	-2.93542	0.003331	0.012119
Tsnaxip1	329.918	-1.81744	0.510182	-3.56234	0.00036756	0.00187881
Rorc	122.393	-1.82056	0.494516	-3.6815	0.000231866	0.00128132
Agtr1a	1003.29	-1.82068	0.492944	-3.69349	0.000221197	0.00123167
Sox6	48514	-1.82437	0.497418	-3.66767	0.000244767	0.00134247
Mxd1	39759	-1.8254	0.296411	-6.15834	7.351e-10	2.21531e-08
Cped1	979.101	-1.82569	0.527841	-3.45879	0.000542603	0.00260697
Cfap57	114.064	-1.8298	0.49715	-3.68059	0.000232697	0.00128549
Mboat2	968.761	-1.83024	0.505896	-3.61781	0.00029711	0.00157894
Epb42	12154	-1.8312	0.475178	-3.85372	0.000116338	0.00071582
Icam5	54.8951	-1.83129	0.440931	-4.15323	3.27811e-05	0.000243806
Slc15a3	7075.65	-1.83251	0.235914	-7.76771	7.992e-15	6.65314e-13
Tnip3	256.417	-1.83394	0.360173	-5.09182	3.54646e-07	4.97227e-06
Plscr5	13.0538	-1.83667	0.450321	-4.07857	4.53135e-05	0.000321787
Vangl1	1606.06	-1.83728	0.439888	-4.17669	2.95778e-05	0.000223141
Tagap	3072.93	-1.83906	0.211688	-8.6876	3.70187e-18	5.32056e-16
Fgl1	268.696	-1.84028	0.688009	-2.67479	0.00747759	0.0237028
Tekt5	12.5401	-1.84033	0.677977	-2.71445	0.00663866	0.0214354
Casp1	3659.49	-1.84095	0.261383	-7.04311	1.87997e-12	1.05379e-10
Dnaja4	1634.82	-1.84289	0.405275	-4.54727	5.43456e-06	5.28252e-05
Apob	795.111	-1.84303	0.777943	-2.36911	0.0178311	0.048386
S100a7a	97.1484	-1.8435	0.317237	-5.81112	6.20566e-09	1.43344e-07
Samd14	1979.42	-1.84363	0.494678	-3.72692	0.000193831	0.00110117
App	21324.7	-1.84607	0.205264	-8.99365	2.39154e-19	4.51866e-17
Tldc2	146.425	-1.84775	0.326576	-5.65796	1.53183e-08	3.20388e-07
Lingo4	30.9263	-1.85046	0.584284	-3.16706	0.00153991	0.00636242
Atp11a	4962.09	-1.85062	0.205959	-8.98538	2.57838e-19	4.81756e-17
Slamf8	291.84	-1.85154	0.524295	-3.53148	0.000413234	0.00206568
Piwil2	263.569	-1.85458	0.329665	-5.62566	1.84797e-08	3.77588e-07
Trem1	4396.56	-1.85579	0.267526	-6.93686	4.00904e-12	2.06165e-10
Nkx2-3	14.3568	-1.85857	0.626188	-2.96807	0.00299676	0.0110877
Gm49339	464.059	-1.85973	0.305296	-6.09155	1.11821e-09	3.15499e-08
Hrg	66.2283	-1.86108	0.646835	-2.87722	0.00401199	0.0141615
Ppp1r15a	18878.1	-1.86211	0.443645	-4.19729	2.70127e-05	0.00020704
4930550C14Rik	186.547	-1.86271	0.385221	-4.83542	1.32865e-06	1.57787e-05
Dnajb3	322.353	-1.8656	0.47601	-3.91924	8.88281e-05	0.000568608
P4ha2	22.1059	-1.86701	0.524664	-3.5585	0.000372983	0.00190121
Tspan8	6387.13	-1.8672	0.477163	-3.91312	9.11095e-05	0.00058012
Erfe	240.712	-1.86874	0.665533	-2.80789	0.0049868	0.0169822
Ttc39a	1084.33	-1.8689	0.454611	-4.11098	3.93985e-05	0.000285571
Gm14862	270.086	-1.87043	0.582937	-3.20862	0.00133371	0.00563569
Il36g	6976.21	-1.8732	0.249722	-7.50114	6.32652e-14	4.56146e-12
Srgn	78315.3	-1.87332	0.263696	-7.10408	1.21131e-12	7.06728e-11
Blvrb	39728.8	-1.87724	0.441545	-4.25153	2.1232e-05	0.000168982
Olfr56	2374.17	-1.88279	0.409144	-4.60178	4.18886e-06	4.22555e-05
Hbegf	123.927	-1.88409	0.377603	-4.9896	6.05054e-07	7.87507e-06
Junb	13370.9	-1.88422	0.206606	-9.11988	7.52045e-20	1.68618e-17
Nipa1	1392.69	-1.88623	0.494434	-3.81494	0.000136218	0.000815758
Ccr1	14655.9	-1.89247	0.255476	-7.40761	1.28596e-13	8.64989e-12
Pde1a	135.601	-1.89262	0.43691	-4.33182	1.4788e-05	0.000124899
Kel	20832.7	-1.89549	0.489887	-3.86924	0.000109176	0.000678204
Spint1	320.881	-1.89551	0.684536	-2.76904	0.00562211	0.0187219
Rnasel	11176.7	-1.89921	0.312459	-6.07829	1.21471e-09	3.40444e-08
Lancl3	134.397	-1.89989	0.499005	-3.80735	0.000140461	0.000834461
Mbl2	186.932	-1.90652	0.751258	-2.53777	0.0111561	0.0327517
Ntn4	402.564	-1.90922	0.46099	-4.14155	3.44959e-05	0.000255094
Mfap2	7.51767	-1.90933	0.765845	-2.4931	0.0126633	0.0363823
Peg10	26.4317	-1.91264	0.757706	-2.52426	0.0115943	0.0338021
Pim1	40212.9	-1.91294	0.286235	-6.68309	2.33952e-11	1.01657e-09
Tfrc	33535.3	-1.91301	0.426249	-4.48802	7.18896e-06	6.72356e-05
Cpox	15554	-1.91313	0.480436	-3.98208	6.83144e-05	0.000453699
Apoc1	1558.27	-1.91589	0.379479	-5.04874	4.44725e-07	6.02618e-06
Epor	1697.64	-1.91799	0.481455	-3.98373	6.78415e-05	0.000451097
Slc25a21	27756.4	-1.91963	0.46974	-4.08659	4.37763e-05	0.000312189
Agmat	65.3647	-1.92028	0.441986	-4.34467	1.39484e-05	0.000118583
Clec4d	10967.9	-1.92081	0.32272	-5.95193	2.65e-09	6.84522e-08
Atp6v0a1	15144.3	-1.92304	0.274042	-7.01734	2.26133e-12	1.25285e-10
Arg1	1388.76	-1.925	0.733891	-2.623	0.0087159	0.0268006
Ifi204	17274.2	-1.93035	0.403104	-4.78871	1.6786e-06	1.92546e-05
Areg	63.2898	-1.93115	0.611945	-3.15575	0.00160085	0.00655943
Gm19426	27.3418	-1.93186	0.478764	-4.0351	5.45796e-05	0.000375536
Spatc1	522.353	-1.9333	0.209379	-9.2335	2.61931e-20	6.67369e-18
Apol8	2031.12	-1.9372	0.499338	-3.87953	0.000104657	0.000654976
Smox	9426.91	-1.93901	0.361851	-5.35859	8.3874e-08	1.42324e-06
Tlcd1	722.432	-1.94008	0.407615	-4.75958	1.93994e-06	2.1894e-05
Cyp2c70	75.5103	-1.94315	0.809908	-2.39923	0.0164297	0.0452773
Chac1	202.132	-1.94424	0.236078	-8.23556	1.78715e-16	2.00351e-14
Itih4	276.372	-1.94451	0.712473	-2.72923	0.00634818	0.0206842
Gal	59.4102	-1.94951	0.438851	-4.44231	8.89964e-06	8.04171e-05
Ddit3	3269.09	-1.94996	0.336465	-5.79543	6.81449e-09	1.5612e-07
Fbp1	460.423	-1.9535	0.427338	-4.57131	4.84676e-06	4.79267e-05
Acta1	17.7834	-1.96027	0.620429	-3.15953	0.00158024	0.00649078
Ifi211	5415.87	-1.96058	0.386585	-5.07154	3.94615e-07	5.47041e-06
Clic5	298.404	-1.96162	0.639851	-3.06575	0.00217127	0.00848328
Slfn5	13794.7	-1.9636	0.417766	-4.70025	2.59848e-06	2.81547e-05
S100g	21.5861	-1.96794	0.524516	-3.75192	0.000175488	0.00101062
Slc4a1	81538.5	-1.96918	0.475457	-4.14165	3.4481e-05	0.000255094
Slc9a2	16.3577	-1.97087	0.662106	-2.97667	0.002914	0.0108507
Gbp7	16411.7	-1.97114	0.412109	-4.78306	1.7265e-06	1.97234e-05
Synpo	52.7173	-1.97387	0.560229	-3.52332	0.000426175	0.0021228
Ahr	1691.21	-1.97513	0.219221	-9.0098	2.06441e-19	3.99024e-17
Prdx2	84901.8	-1.97673	0.456695	-4.32834	1.5024e-05	0.000126448
Cpvl	10.9932	-1.98199	0.710208	-2.79071	0.00525921	0.0177268
Hdc	16793.6	-1.9834	0.351414	-5.64407	1.66076e-08	3.44357e-07
Adamts9	44.5527	-1.98409	0.747591	-2.65398	0.00795491	0.0248643
Oosp1	22.7119	-1.98708	0.549983	-3.61298	0.000302693	0.00160217
Prr15	34.9264	-1.98729	0.409562	-4.85224	1.22077e-06	1.46737e-05
Il18bp	1511.4	-1.98901	0.562245	-3.53762	0.000403744	0.00202726
Cxcr2	26898.8	-1.98987	0.243437	-8.17406	2.98181e-16	3.17355e-14
Fahd1	1500.94	-1.99051	0.396185	-5.02419	5.05562e-07	6.77252e-06
Gpr84	1374.15	-1.99211	0.223337	-8.91974	4.67404e-19	8.02027e-17
Qsox1	6740.29	-1.99828	0.212381	-9.40894	5.01157e-21	1.38155e-18
Inhca	3807.61	-1.99928	0.423246	-4.72369	2.31608e-06	2.5489e-05
Kcnn1	29.0376	-1.99956	0.667411	-2.99599	0.00273554	0.0103164
Ptprr	68.8472	-1.99978	0.393382	-5.08357	3.70405e-07	5.15623e-06
Kcnj2	1006.13	-2.00064	0.26423	-7.57158	3.68714e-14	2.76799e-12
Kcnd1	133.994	-2.00264	0.406607	-4.92524	8.42553e-07	1.0685e-05
Apoa1	2102.53	-2.00316	0.675572	-2.96514	0.00302546	0.0111767
Gtsf2	50.8928	-2.00321	0.317962	-6.30017	2.97324e-10	9.72724e-09
Ripor3	122.199	-2.00418	0.275136	-7.28431	3.23326e-13	2.05949e-11
Bcl2a1b	3134.75	-2.00456	0.4233	-4.73555	2.18464e-06	2.42648e-05
Prr29	27.3426	-2.00653	0.450262	-4.45636	8.33612e-06	7.61849e-05
Fabp5	9593.89	-2.00684	0.262037	-7.65861	1.87951e-14	1.45649e-12
Gxylt2	11.8387	-2.01063	0.640642	-3.13846	0.00169837	0.00691353
Trim10	20821.1	-2.01625	0.48054	-4.1958	2.7191e-05	0.000208122
Hmbs	35883.6	-2.01675	0.462459	-4.36092	1.29518e-05	0.000111121
Olfr420	33.0889	-2.01822	0.767363	-2.63008	0.00853652	0.0263927
Nfkbia	15502.5	-2.01942	0.169245	-11.9319	8.07221e-33	1.69678e-29
Ifit2	7036.2	-2.02189	0.462696	-4.36981	1.24353e-05	0.000107789
Vdr	177.214	-2.02405	0.348221	-5.81255	6.15284e-09	1.42319e-07
Abcg4	422.324	-2.02451	0.536325	-3.77478	0.000160148	0.000935412
Il27	1100.51	-2.02537	0.340512	-5.94801	2.71426e-09	6.97904e-08
Egr2	254.493	-2.02897	0.27346	-7.4196	1.17478e-13	8.09635e-12
Uros	3029.67	-2.02953	0.421393	-4.81624	1.46289e-06	1.71206e-05
Proc	71.7601	-2.0298	0.746376	-2.71954	0.00653718	0.0211932
Cpne8	190.12	-2.03089	0.515706	-3.93807	8.21382e-05	0.000531245
Rtp3	16.4529	-2.03123	0.624199	-3.25414	0.00113735	0.00492422
Dnah9	84.9412	-2.03191	0.302059	-6.72687	1.73355e-11	7.81537e-10
Chac2	6630.97	-2.03388	0.404788	-5.02455	5.0461e-07	6.76676e-06
Il23a	34.2623	-2.03396	0.331883	-6.12854	8.86887e-10	2.59824e-08
Plpp1	3288.29	-2.04001	0.433776	-4.70291	2.56482e-06	2.78438e-05
Tmem67	918.714	-2.04335	0.418254	-4.88544	1.03199e-06	1.26764e-05
Dhrs9	8133.39	-2.04464	0.292099	-6.9998	2.56331e-12	1.39497e-10
Tspan33	12953.2	-2.04481	0.479775	-4.26201	2.02598e-05	0.000162233
Atf3	1138.55	-2.04503	0.34543	-5.92024	3.2147e-09	8.04441e-08
Trf	6632.91	-2.04638	0.332824	-6.14853	7.82064e-10	2.32722e-08
Ube2d2b	8.23975	-2.04786	0.680198	-3.01069	0.00260658	0.00991008
Jam2	43.1664	-2.04929	0.449324	-4.56084	5.09505e-06	4.99874e-05
Hmox1	2422.57	-2.04973	0.371057	-5.52404	3.31296e-08	6.30926e-07
Fscn2	34.0289	-2.05037	0.358089	-5.72589	1.02895e-08	2.25297e-07
Runx1t1	4546.7	-2.05113	0.459218	-4.46656	7.94858e-06	7.30401e-05
Ache	893.823	-2.0524	0.495647	-4.14086	3.46013e-05	0.000255649
Gm16867	14083.6	-2.0528	0.446059	-4.60207	4.18309e-06	4.22469e-05
Dab2	646.591	-2.05523	0.792394	-2.5937	0.00949505	0.0286901
Abcg2	8557.34	-2.05535	0.468011	-4.39166	1.12488e-05	9.87779e-05
Myh13	175.153	-2.05801	0.547401	-3.75961	0.000170178	0.000984761
Tmcc2	74278.9	-2.0593	0.49075	-4.19623	2.71397e-05	0.000207919
Aanat	18.474	-2.06301	0.52	-3.96733	7.26821e-05	0.000477804
Tbx2	31.3778	-2.06672	0.44009	-4.69613	2.65143e-06	2.86545e-05
Nampt	11371.6	-2.06942	0.328288	-6.30368	2.90658e-10	9.56296e-09
Tnfaip3	2711.03	-2.06964	0.148961	-13.8938	6.9078e-44	2.90404e-40
Csrnp1	1574.69	-2.07114	0.234919	-8.81637	1.18232e-18	1.87566e-16
Gch1	7754.3	-2.072	0.336494	-6.15762	7.38472e-10	2.22149e-08
Bcl3	3330.29	-2.0722	0.216584	-9.56763	1.09384e-21	3.60668e-19
Csta2	198331	-2.07671	0.306418	-6.77738	1.22377e-11	5.73229e-10
Cebpb	29322.7	-2.07787	0.195013	-10.655	1.65224e-26	1.11432e-23
Ank1	24919.7	-2.07854	0.492242	-4.2226	2.41501e-05	0.000188712
Mgam	5074.16	-2.07884	0.246353	-8.43848	3.21492e-17	3.80719e-15
Tgm2	2149.1	-2.07959	0.493881	-4.21071	2.54567e-05	0.000196909
Tlcd5	26.9735	-2.0802	0.615666	-3.37879	0.000728059	0.00335492
Olfr15	6.99756	-2.08252	0.818624	-2.54393	0.0109614	0.0322816
Cadm3	133.354	-2.08291	0.562773	-3.70116	0.000214614	0.00120098
Dmtn	9249.39	-2.08432	0.48599	-4.28881	1.79637e-05	0.000146497
Pebp4	110.958	-2.08607	0.343468	-6.07355	1.25113e-09	3.48542e-08
Efcc1	101.652	-2.08827	0.421536	-4.95396	7.27187e-07	9.33464e-06
Pla2g12b	15.1761	-2.09124	0.692994	-3.01769	0.00254712	0.00972798
Fam229a	69.4562	-2.09322	0.41104	-5.0925	3.53381e-07	4.96032e-06
Leap2	33.8373	-2.09449	0.592261	-3.53643	0.000405576	0.00203466
Ces2g	2047.4	-2.09473	0.523308	-4.00287	6.2578e-05	0.000420757
Il1rn	4883.18	-2.09557	0.3418	-6.13099	8.73353e-10	2.56305e-08
Mcam	715.4	-2.10031	0.397379	-5.28541	1.2542e-07	2.0299e-06
Adora3	969.696	-2.10324	0.231036	-9.1035	8.74699e-20	1.93539e-17
Dpysl3	31.0342	-2.10395	0.545944	-3.85378	0.000116309	0.00071582
Gpld1	159.036	-2.10415	0.33896	-6.20767	5.37752e-10	1.66229e-08
Fcrlb	8.35451	-2.10464	0.685025	-3.07235	0.00212378	0.00832259
Mmel1	203.938	-2.10474	0.556185	-3.78423	0.000154183	0.000904969
Adam33	62.5102	-2.10854	0.497962	-4.23434	2.29228e-05	0.000180801
Kng1	832.884	-2.1107	0.751136	-2.81001	0.00495399	0.0168841
Ppp1r3b	2727.91	-2.11156	0.24887	-8.48459	2.16482e-17	2.69656e-15
Lilrb4b	11740.8	-2.11313	0.304536	-6.93884	3.95321e-12	2.05177e-10
Il13ra1	5500.84	-2.11467	0.334093	-6.32957	2.45838e-10	8.26801e-09
Ccrl2	2227.48	-2.11488	0.475706	-4.44578	8.7575e-06	7.93032e-05
Fzd7	189.551	-2.11543	0.248999	-8.49574	1.96675e-17	2.49086e-15
Aspdh	14.2787	-2.11703	0.624707	-3.38884	0.000701892	0.00325063
Msmb	33.5651	-2.11756	0.445466	-4.7536	1.99831e-06	2.24756e-05
Sycp2	1889.13	-2.11924	0.370566	-5.71893	1.07196e-08	2.32295e-07
Aoc3	106.028	-2.12123	0.463985	-4.57176	4.83641e-06	4.78688e-05
H2aw	2537.36	-2.12146	0.363476	-5.8366	5.32767e-09	1.2583e-07
Ermap	13464.9	-2.1231	0.489395	-4.33822	1.43642e-05	0.000121626
Etv5	684.191	-2.12637	0.346488	-6.13694	8.41286e-10	2.4776e-08
Bst1	10687.9	-2.12887	0.248123	-8.57991	9.49494e-18	1.2641e-15
Klf1	3620.16	-2.13084	0.49388	-4.31449	1.59974e-05	0.00013314
Add2	4539.33	-2.13667	0.507082	-4.21366	2.51264e-05	0.000194633
Prnp	1348.15	-2.14525	0.437734	-4.9008	9.54454e-07	1.18802e-05
Mgarp	32.687	-2.14876	0.599583	-3.58376	0.000338681	0.00176039
Spta1	18409.1	-2.14947	0.460041	-4.67234	2.97789e-06	3.15341e-05
Ubac1	12920.3	-2.15026	0.433255	-4.96304	6.93982e-07	8.94939e-06
Mgst3	11312.8	-2.15331	0.480158	-4.48459	7.30536e-06	6.80216e-05
Gypa	48112	-2.15373	0.469623	-4.58609	4.5162e-06	4.50613e-05
Mbl1	41.8795	-2.15952	0.768163	-2.81128	0.00493447	0.0168313
Dusp16	4512.07	-2.1651	0.268045	-8.07737	6.61805e-16	6.62435e-14
Musk	23.2215	-2.16579	0.546127	-3.96573	7.31721e-05	0.000480274
Adam30	16.7969	-2.16907	0.473442	-4.58149	4.61673e-06	4.59379e-05
Krt18	210.453	-2.17115	0.45609	-4.76036	1.93249e-06	2.18246e-05
Adamtsl5	100.924	-2.1723	0.536731	-4.04729	5.18148e-05	0.000359454
Rgn	133.331	-2.17352	0.547852	-3.96736	7.2674e-05	0.000477804
Cc2d2a	306.026	-2.1771	0.335457	-6.48995	8.58643e-11	3.25935e-09
Shisa4	9.58806	-2.17755	0.714845	-3.04618	0.00231767	0.00898224
Cldn13	6449.18	-2.17803	0.509589	-4.27409	1.91917e-05	0.000154934
Utf1	75.357	-2.17827	0.792401	-2.74895	0.00597871	0.0196863
Sptb	17977.7	-2.18645	0.493197	-4.43322	9.28377e-06	8.35489e-05
Gm6377	288.083	-2.18719	0.467395	-4.67953	2.87531e-06	3.05633e-05
Nxpe2	13416.9	-2.19385	0.467321	-4.69452	2.6723e-06	2.88031e-05
Rbp4	443.084	-2.1985	0.643435	-3.41682	0.000633573	0.00297769
Igfbp1	157.97	-2.19852	0.727906	-3.02033	0.00252498	0.00965441
Prrx2	21.6711	-2.1999	0.491279	-4.4779	7.53826e-06	6.97652e-05
P4ha3	8.57934	-2.2039	0.681782	-3.23256	0.00122685	0.00524822
Slc6a9	4035.91	-2.20827	0.478773	-4.61235	3.98148e-06	4.05347e-05
Iqcd	265.147	-2.21592	0.404947	-5.47212	4.44688e-08	8.12813e-07
Pcdh8	10.9707	-2.21911	0.678034	-3.27285	0.00106468	0.00465514
Urod	12170.9	-2.21915	0.415264	-5.34394	9.09465e-08	1.52548e-06
Ephb1	57.5707	-2.2202	0.721926	-3.07538	0.00210236	0.00824853
Pcyt1b	1048.93	-2.22212	0.503263	-4.41543	1.0081e-05	8.96946e-05
Stk36	53.6306	-2.22335	0.471746	-4.71301	2.4408e-06	2.6635e-05
Isg20	25243	-2.22354	0.459117	-4.84307	1.27848e-06	1.52474e-05
Bnip3	2485.47	-2.22687	0.275019	-8.09714	5.62662e-16	5.73438e-14
Ccr6	117.87	-2.22848	0.517339	-4.30758	1.65053e-05	0.000136489
Rhag	18488.7	-2.229	0.491705	-4.53321	5.80931e-06	5.58544e-05
Kcnh4	125.12	-2.23166	0.528951	-4.21903	2.45356e-05	0.000191103
Thbs1	36329.9	-2.23266	0.358206	-6.23288	4.57943e-10	1.44958e-08
Npnt	96.9708	-2.23345	0.511384	-4.36746	1.25698e-05	0.000108537
Urah	43.4598	-2.23352	0.633383	-3.52634	0.000421348	0.00210186
Plekha4	142.777	-2.2416	0.371364	-6.03613	1.57854e-09	4.25396e-08
Cd274	8650.73	-2.24195	0.430457	-5.20831	1.9057e-07	2.9133e-06
Aqp3	132.385	-2.24284	0.439871	-5.09885	3.41716e-07	4.83288e-06
Serpina3f	1428.02	-2.24647	0.491978	-4.5662	4.96653e-06	4.88405e-05
Tmod1	7879.4	-2.25174	0.470871	-4.78208	1.73493e-06	1.98062e-05
Apoc4	247.028	-2.25697	0.49815	-4.53069	5.87904e-06	5.63959e-05
Ppp1r14c	115.666	-2.25861	0.424385	-5.32208	1.02588e-07	1.69795e-06
Ndst4	18.035	-2.26472	0.444252	-5.09784	3.43554e-07	4.8548e-06
Hpx	1093.95	-2.26595	0.70395	-3.21891	0.00128681	0.00546715
Ankrd36	527.236	-2.26642	0.629776	-3.59876	0.000319736	0.00167602
Elf5	10.888	-2.27006	0.821081	-2.76473	0.00569706	0.018922
Bcl2a1a	1629.8	-2.27895	0.487368	-4.67603	2.92487e-06	3.10313e-05
Igfbp6	794.323	-2.27931	0.509944	-4.46973	7.83171e-06	7.22425e-05
Fbxl5	25580.1	-2.28008	0.29582	-7.70768	1.28126e-14	1.03089e-12
H2ac19	6.94129	-2.28128	0.795829	-2.86654	0.00414981	0.0145807
Slit2	69.7279	-2.28681	0.584418	-3.91297	9.1168e-05	0.000580273
Pzp	522.917	-2.287	0.661138	-3.4592	0.000541792	0.00260457
BC053393	6.6344	-2.28783	0.814267	-2.80968	0.004959	0.0168978
Ccdc92b	3047.67	-2.29601	0.549215	-4.18052	2.90838e-05	0.000220303
Serpina1b	614.007	-2.29887	0.587365	-3.91388	9.08266e-05	0.000579196
Dnmt3l	62.1664	-2.29989	0.410446	-5.6034	2.10186e-08	4.21578e-07
Snx22	1091.96	-2.30298	0.456748	-5.04212	4.60407e-07	6.22364e-06
Arg2	6037.2	-2.30343	0.305028	-7.55152	4.30201e-14	3.1869e-12
Aqp1	6558.04	-2.30542	0.486037	-4.74329	2.10271e-06	2.34945e-05
Car2	100041	-2.30692	0.452256	-5.10092	3.38008e-07	4.79253e-06
Cass4	1772.24	-2.3121	0.330015	-7.00604	2.45157e-12	1.33849e-10
Ces1c	165.097	-2.3123	0.657398	-3.51735	0.000435879	0.00216344
Slc32a1	60.3148	-2.31963	0.438811	-5.28618	1.24896e-07	2.02337e-06
Il23r	508.735	-2.32623	0.454442	-5.11887	3.07377e-07	4.43298e-06
Has1	20.3583	-2.32691	0.830576	-2.80156	0.00508558	0.0172383
P2ry13	1175.08	-2.32846	0.365749	-6.36628	1.93665e-10	6.79891e-09
Clgn	95.5917	-2.33406	0.585843	-3.9841	6.77352e-05	0.000450567
Smpdl3b	898.748	-2.33613	0.466875	-5.00376	5.6222e-07	7.40932e-06
Ankrd2	13.423	-2.34062	0.510844	-4.58188	4.60817e-06	4.58992e-05
Slc25a37	52475	-2.34365	0.462321	-5.06931	3.99251e-07	5.52577e-06
Cdc42ep2	864.574	-2.3449	0.345228	-6.79232	1.10347e-11	5.18321e-10
Meig1	102.44	-2.34719	0.413007	-5.68317	1.32224e-08	2.81453e-07
Btnl10	3607.83	-2.35356	0.483178	-4.87099	1.11039e-06	1.35205e-05
Plscr1	6477.45	-2.35402	0.210737	-11.1704	5.69178e-29	6.01272e-26
Cpb2	73.4516	-2.36458	0.714613	-3.30889	0.000936666	0.00417134
Reep6	190.708	-2.36736	0.497824	-4.75543	1.98026e-06	2.23041e-05
Irf1	17977.5	-2.37124	0.213857	-11.0879	1.43565e-28	1.27063e-25
Osm	3163.77	-2.3726	0.245813	-9.65203	4.81905e-22	1.65382e-19
Tnfaip6	284.188	-2.37597	0.250814	-9.47303	2.71829e-21	8.46495e-19
Apcs	165.22	-2.37813	0.69775	-3.40829	0.00065372	0.0030587
Samd7	20.1223	-2.37831	0.591826	-4.01859	5.85464e-05	0.000398429
Slc30a10	383.878	-2.38812	0.560196	-4.263	2.01701e-05	0.000161592
Sema3a	23.3369	-2.39067	0.558282	-4.2822	1.85054e-05	0.000150187
Fabp1	710.132	-2.39381	0.403036	-5.93943	2.86019e-09	7.29848e-08
Jun	3218.79	-2.39512	0.264427	-9.05779	1.33121e-19	2.69706e-17
Saa3	4600.69	-2.39559	0.808044	-2.96468	0.00303002	0.0111886
Sh3tc2	2570.99	-2.40013	0.516885	-4.64345	3.42635e-06	3.56544e-05
Rufy4	406.338	-2.40434	0.325821	-7.37934	1.59074e-13	1.05742e-11
Spp2	76.4618	-2.40611	0.661718	-3.63615	0.000276741	0.00149104
Sema6d	295.184	-2.41162	0.398539	-6.05117	1.438e-09	3.90021e-08
Slc7a11	4610.22	-2.41487	0.224872	-10.7389	6.68557e-27	4.88803e-24
Edil3	102.841	-2.41627	0.321868	-7.50704	6.04804e-14	4.38379e-12
Crisp2	40.615	-2.41806	0.639846	-3.77913	0.000157376	0.000920819
Plet1	33.0544	-2.4306	0.738201	-3.29259	0.000992676	0.0043787
Ambp	310.561	-2.43437	0.626385	-3.88638	0.000101751	0.000638686
Slc38a5	1875.77	-2.43475	0.502151	-4.84865	1.24307e-06	1.48779e-05
6030468B19Rik	1388.26	-2.43564	0.469118	-5.19195	2.08099e-07	3.14411e-06
Lmod2	5.20946	-2.4388	0.864614	-2.82068	0.00479214	0.0164257
Ankrd31	37.209	-2.44192	0.556025	-4.39174	1.12448e-05	9.87779e-05
Lrg1	21819.5	-2.44554	0.293125	-8.34299	7.24381e-17	8.51832e-15
Fpr3	2403.83	-2.44642	0.288812	-8.47065	2.44025e-17	3.01682e-15
Ffar2	2616.44	-2.45789	0.318206	-7.72422	1.12538e-14	9.09824e-13
Depp1	13.7281	-2.45829	0.523663	-4.69441	2.67371e-06	2.88031e-05
Sema3b	4.63329	-2.46658	0.989496	-2.49276	0.0126753	0.0364044
Plscr2	150.067	-2.46941	0.268865	-9.18458	4.13143e-20	1.00687e-17
Wfdc18	131.57	-2.47155	0.483621	-5.11051	3.21298e-07	4.58654e-06
Plac9	37.4493	-2.48497	0.99898	-2.48751	0.0128641	0.0368774
H2bu2	2429.27	-2.48541	0.446301	-5.56892	2.5633e-08	4.98895e-07
Popdc2	457.865	-2.49154	0.536375	-4.64515	3.39828e-06	3.54061e-05
Sh3yl1	1529.42	-2.49169	0.390413	-6.38219	1.74573e-10	6.16726e-09
Mb21d2	30.7457	-2.49535	0.683351	-3.65164	0.000260572	0.0014153
Xkr7	38.2907	-2.49858	0.37202	-6.71627	1.86441e-11	8.38286e-10
Slc7a2	203.052	-2.50478	0.716971	-3.49356	0.000476618	0.00233873
Il22ra2	17.1862	-2.5091	0.518439	-4.83972	1.30019e-06	1.54735e-05
Casp4	7200.29	-2.50957	0.308927	-8.12352	4.52871e-16	4.70091e-14
Steap2	12.0997	-2.51105	0.772978	-3.24854	0.00116	0.00500941
Ddo	10.0746	-2.51278	1.01007	-2.48774	0.0128556	0.0368594
Tmc3	33.6769	-2.52232	0.493545	-5.11061	3.21116e-07	4.58654e-06
Serpina1a	545.84	-2.5266	0.586329	-4.30919	1.63853e-05	0.000135664
Rab3il1	4332.53	-2.52799	0.459375	-5.50311	3.73143e-08	6.98236e-07
Plek2	1060.39	-2.52848	0.535626	-4.72061	2.35136e-06	2.58097e-05
Ggt1	587.925	-2.53645	0.400364	-6.33535	2.368e-10	8.01587e-09
Spink1	17.1107	-2.5371	0.739813	-3.42938	0.000604969	0.00285522
Apoa4	6.013	-2.5413	0.967569	-2.62648	0.00862737	0.02661
Zfp936	6.07283	-2.55049	0.935865	-2.72528	0.00642475	0.0208891
Tarm1	3998.8	-2.55932	0.259841	-9.84955	6.8853e-23	2.63144e-20
Ntrk2	19.2137	-2.56246	0.66523	-3.85199	0.000117164	0.000719323
Acmsd	452.159	-2.56258	0.503921	-5.08529	3.67056e-07	5.11809e-06
Selp	795.456	-2.56304	0.278514	-9.20254	3.49585e-20	8.64503e-18
Gk	6178.02	-2.5673	0.281117	-9.1325	6.69337e-20	1.54186e-17
Slc2a1	4495.53	-2.56937	0.241148	-10.6548	1.65663e-26	1.11432e-23
4930519G04Rik	118.056	-2.57942	0.445798	-5.78608	7.20499e-09	1.6395e-07
Apoa2	1294.66	-2.58176	0.545377	-4.7339	2.20249e-06	2.44308e-05
Ackr1	782.421	-2.58739	0.540687	-4.78538	1.70667e-06	1.95366e-05
Clvs1	20.5672	-2.58774	0.458047	-5.64952	1.60901e-08	3.34038e-07
Denn2b	3452.83	-2.58878	0.399778	-6.47554	9.44707e-11	3.53813e-09
Serpina1c	365.476	-2.59116	0.666364	-3.8885	0.000100866	0.000634339
Fam25c	13.0222	-2.59974	0.924217	-2.81291	0.00490952	0.0167496
Mylk3	2986.69	-2.60155	0.507722	-5.12396	2.99189e-07	4.3186e-06
Pkhd1l1	2512.85	-2.6177	0.576164	-4.54332	5.53757e-06	5.35666e-05
Dmkn	156.044	-2.62196	0.568713	-4.61033	4.02033e-06	4.08495e-05
C1qtnf1	8.1881	-2.62302	1.03513	-2.53401	0.0112765	0.0330417
Ctsf	2227.16	-2.62724	0.5117	-5.13434	2.83133e-07	4.1151e-06
Akr1b7	12.3638	-2.63493	0.631984	-4.16929	3.05544e-05	0.000229786
Gdf15	32.7149	-2.63519	0.774922	-3.40059	0.000672405	0.00313073
Nrip3	597.021	-2.63556	0.543642	-4.84797	1.2473e-06	1.49179e-05
Gm382	13.2057	-2.63843	0.749347	-3.52098	0.000429957	0.0021391
Il5ra	240.851	-2.64973	0.494435	-5.35911	8.36318e-08	1.42056e-06
Cdkl1	1520.45	-2.65462	0.483794	-5.48709	4.08606e-08	7.56731e-07
Rgsl1	36.3899	-2.66044	0.391044	-6.80344	1.02152e-11	4.86628e-10
Plk2	630.109	-2.66659	0.439568	-6.0664	1.30806e-09	3.60595e-08
Defb1	17.3794	-2.67406	0.899976	-2.97126	0.00296578	0.0110008
Chga	11.9499	-2.68117	1.00983	-2.65508	0.00792902	0.0248156
Osmr	12.2245	-2.68334	0.546247	-4.91232	9.00029e-07	1.12947e-05
Tnfaip2	21354.2	-2.68641	0.273436	-9.82466	8.81746e-23	3.29499e-20
Pkd1l1	32.9908	-2.68941	0.584735	-4.59937	4.23762e-06	4.27217e-05
Sema6b	607.953	-2.69082	0.426759	-6.30523	2.8776e-10	9.48817e-09
Ahsg	3226.02	-2.6974	0.627658	-4.29756	1.72688e-05	0.000141793
Ak4	92.0552	-2.70087	0.565929	-4.77245	1.81994e-06	2.06645e-05
Rab20	1464.31	-2.70138	0.302034	-8.94397	3.7544e-19	6.64568e-17
Tgm1	926.768	-2.70172	0.298228	-9.05925	1.31352e-19	2.69369e-17
Fabp2	28.0209	-2.70439	0.588555	-4.59498	4.328e-06	4.35024e-05
Cmss1	245166	-2.712	0.51946	-5.22082	1.78135e-07	2.75544e-06
Ttr	2633.68	-2.72384	0.636344	-4.28045	1.86517e-05	0.000151228
Ets2	4152.72	-2.73392	0.303039	-9.02167	1.85252e-19	3.66493e-17
Xlr3a	7.32386	-2.73512	0.98039	-2.78982	0.00527366	0.0177648
Kcnn3	70.346	-2.74224	0.331962	-8.2607	1.44817e-16	1.65663e-14
Steap4	2506.07	-2.74529	0.527233	-5.20697	1.91947e-07	2.93168e-06
Gm29094	11.8291	-2.74655	0.620165	-4.42874	9.47864e-06	8.49642e-05
Art3	183.912	-2.74667	0.409916	-6.70056	2.07624e-11	9.21213e-10
Cxcl9	798.595	-2.75797	0.951121	-2.8997	0.00373514	0.0133327
Vldlr	21.5086	-2.76071	0.729344	-3.7852	0.000153584	0.00090177
Atf5	1301.69	-2.76456	0.281874	-9.8078	1.04219e-22	3.80987e-20
Hemgn	20038.5	-2.76745	0.507579	-5.45226	4.97345e-08	8.94476e-07
A930018P22Rik	19.8153	-2.77022	0.721104	-3.84163	0.000122219	0.000746544
Samd11	1885.87	-2.78147	0.525103	-5.29699	1.17725e-07	1.922e-06
Tlr2	3771.57	-2.78459	0.231307	-12.0385	2.22904e-33	5.35478e-30
Tom1l1	2103.89	-2.78501	0.48465	-5.74644	9.11422e-09	2.02777e-07
Serpina10	36.5727	-2.78546	0.636632	-4.3753	1.21265e-05	0.000105275
Scube1	24.7487	-2.80478	0.726771	-3.85923	0.000113744	0.000702945
Maff	269.513	-2.80986	0.243037	-11.5615	6.46053e-31	9.05335e-28
Asns	3084.06	-2.81986	0.321689	-8.7658	1.85454e-18	2.83509e-16
Pon1	118.285	-2.84032	0.638192	-4.45057	8.56446e-06	7.78486e-05
Rec114	5212.23	-2.84482	0.436208	-6.52171	6.95124e-11	2.69958e-09
Phyhip	79.0882	-2.8561	0.53561	-5.33242	9.69139e-08	1.61357e-06
Kif1a	27.3761	-2.85898	0.604256	-4.7314	2.22974e-06	2.4668e-05
Lypd1	8.58239	-2.86065	1.12924	-2.53326	0.0113008	0.0331013
Slc2a4	509.956	-2.86086	0.471043	-6.07345	1.2519e-09	3.48542e-08
Rnf212	71.8568	-2.86348	0.720019	-3.97695	6.98038e-05	0.000461589
Basp1	5113.68	-2.86699	0.460768	-6.2222	4.9023e-10	1.53229e-08
Slc6a20a	875.866	-2.87409	0.519049	-5.53723	3.07301e-08	5.88562e-07
Tlr4	6443.5	-2.89392	0.299799	-9.65287	4.77978e-22	1.65382e-19
Socs1	6830.68	-2.91665	0.344815	-8.45859	2.70628e-17	3.27401e-15
Il5	30.0844	-2.91795	1.11299	-2.62173	0.00874836	0.0268747
Kbtbd12	526.731	-2.93644	0.472076	-6.22027	4.96309e-10	1.54554e-08
Serpina1e	244.863	-2.93721	0.636862	-4.612	3.98813e-06	4.05713e-05
Cdk8	52885.7	-2.94188	0.433087	-6.79283	1.09959e-11	5.18321e-10
Pak3	9.98495	-2.94846	0.930417	-3.16896	0.00152985	0.00632865
Olfr419	10.8911	-2.96175	1.11723	-2.65097	0.00802613	0.0250636
Rhd	19731.6	-2.97007	0.487295	-6.09501	1.0943e-09	3.11894e-08
Slc28a3	26.9898	-2.97417	0.402847	-7.38287	1.54907e-13	1.03782e-11
Il1rap	9664.16	-2.98183	0.325549	-9.15939	5.21914e-20	1.23613e-17
Artn	99.9186	-2.98932	0.655742	-4.55867	5.14776e-06	5.04163e-05
Cxcl11	194.701	-2.99669	0.982454	-3.05021	0.00228682	0.008877
Clec4n	1932.36	-3.00849	0.660108	-4.55758	5.17462e-06	5.06498e-05
Serpine1	37.6596	-3.01264	1.0279	-2.93086	0.00338026	0.0122479
Slc28a1	70.3366	-3.02398	0.517516	-5.84326	5.11881e-09	1.21236e-07
Pax9	26.2999	-3.02727	0.559252	-5.41307	6.19546e-08	1.08186e-06
Fosl1	101.827	-3.03781	0.331094	-9.17507	4.51273e-20	1.08409e-17
Fer1l6	255.939	-3.05311	0.514657	-5.93231	2.98696e-09	7.56519e-08
Wfdc17	31967.5	-3.05485	0.630686	-4.84369	1.27448e-06	1.52105e-05
Fn3k	2369.05	-3.06418	0.48545	-6.31203	2.75396e-10	9.17043e-09
Icam4	3305.14	-3.07431	0.51995	-5.91271	3.36525e-09	8.38371e-08
Clec4e	4551.17	-3.0866	0.339981	-9.07874	1.09841e-19	2.30885e-17
Cbr3	207.932	-3.09869	0.4218	-7.34635	2.03696e-13	1.33803e-11
Il1b	17602.2	-3.09979	0.388587	-7.97706	1.49856e-15	1.41898e-13
Serpina7	22.3553	-3.10353	0.717343	-4.32642	1.51551e-05	0.000127297
Vmn2r124	9.78275	-3.11802	1.1305	-2.75808	0.00581423	0.0192427
Il1r2	12756.2	-3.13221	0.436593	-7.17421	7.27247e-13	4.33666e-11
Disp2	8.40201	-3.17955	1.09009	-2.91677	0.00353681	0.0127383
Asb4	27.3816	-3.17987	0.671482	-4.73561	2.18399e-06	2.42648e-05
Elf3	5.17888	-3.19586	0.837282	-3.81695	0.000135113	0.000810584
Socs3	4031.03	-3.22059	0.318455	-10.1132	4.82929e-24	2.53779e-21
Ccl17	160.539	-3.22623	0.760465	-4.24244	2.21099e-05	0.00017513
Gm867	3867.14	-3.23767	0.529367	-6.11612	9.58788e-10	2.77982e-08
Ankrd65	149.587	-3.26492	0.52592	-6.20801	5.36599e-10	1.66178e-08
Gfap	407.203	-3.27424	0.499949	-6.54915	5.78656e-11	2.28957e-09
Kcnk1	36.2868	-3.2916	0.519194	-6.33982	2.30036e-10	7.87839e-09
Fga	751.681	-3.30042	0.758387	-4.35189	1.34972e-05	0.000115212
Nxf3	11.4337	-3.30437	1.23074	-2.68488	0.00725565	0.0231191
Fgb	1316.92	-3.32503	0.782638	-4.24849	2.15216e-05	0.000171115
Il13	143.006	-3.33369	0.611768	-5.44927	5.05767e-08	9.04784e-07
Casq2	11.286	-3.34969	1.05786	-3.16646	0.00154304	0.00637382
Ier3	7683.89	-3.35887	0.307815	-10.912	1.01013e-27	7.72104e-25
Prok2	4436.59	-3.39389	0.373558	-9.0853	1.03416e-19	2.22954e-17
Trim15	40.7595	-3.422	0.63236	-5.41148	6.25059e-08	1.08922e-06
Gbp5	7248.99	-3.48715	0.422591	-8.25182	1.55999e-16	1.77249e-14
Lrrc4b	26.1166	-3.52596	0.874649	-4.03129	5.54721e-05	0.000381053
Fgg	1057.51	-3.52908	0.800453	-4.40886	1.03918e-05	9.18766e-05
Egln3	1751.29	-3.55247	0.205162	-17.3154	3.59804e-67	6.05047e-63
Gbp2	27561.2	-3.57393	0.66046	-5.41128	6.25757e-08	1.08931e-06
Cacna1g	308.739	-3.58016	0.51023	-7.01676	2.27064e-12	1.25285e-10
Serpina3n	123.482	-3.5957	0.80148	-4.48633	7.2461e-06	6.76643e-05
Cxcl10	10443.5	-3.64553	0.552077	-6.6033	4.02113e-11	1.64524e-09
Spp1	2596.59	-3.65707	0.703858	-5.19574	2.03906e-07	3.0863e-06
Cd209d	404.335	-3.75042	0.531628	-7.05458	1.73117e-12	9.86827e-11
Trib3	616.007	-3.75478	0.42733	-8.7866	1.54152e-18	2.4002e-16
Eln	139.725	-3.81478	1.17825	-3.23767	0.0012051	0.00517097
Fam20c	745.825	-3.82149	0.438303	-8.71884	2.8107e-18	4.18271e-16
Ptgs2	576.013	-3.83242	0.405853	-9.44287	3.62718e-21	1.05163e-18
Btn1a1	98.6191	-3.86884	0.486856	-7.94658	1.91725e-15	1.80114e-13
Wnt3a	26.7133	-3.8691	0.913334	-4.23624	2.27296e-05	0.000179615
Hcar2	1046.25	-3.87906	0.505854	-7.66834	1.74237e-14	1.37557e-12
Mcf2	7.32128	-3.89752	1.20075	-3.24591	0.00117076	0.00504807
Il17f	87.4558	-3.94533	0.569873	-6.92317	4.4165e-12	2.23698e-10
Snai1	323.131	-3.95125	0.393118	-10.051	9.09054e-24	4.36762e-21
Csf2	465.584	-3.96296	0.59076	-6.70825	1.96975e-11	8.78604e-10
Igfbp5	110.226	-4.03777	1.33956	-3.01426	0.00257605	0.00982064
Muc2	7.07156	-4.07292	1.34022	-3.03899	0.00237375	0.00916579
Saa2	178.454	-4.10307	1.45774	-2.81467	0.00488266	0.0166782
A2m	9.95674	-4.1674	0.945217	-4.40893	1.03883e-05	9.18766e-05
Grxcr1	7.7121	-4.17253	1.0568	-3.94825	7.87238e-05	0.00051116
Lrrc43	8.06433	-4.18353	1.52405	-2.74501	0.00605097	0.0198853
Tmem88b	15.4423	-4.22105	0.924095	-4.56777	4.92952e-06	4.85809e-05
Cd209e	17.5346	-4.24498	1.07888	-3.9346	8.33343e-05	0.00053774
Cd14	4105.74	-4.27566	0.478167	-8.94177	3.82993e-19	6.70876e-17
Cfap69	7.331	-4.29434	1.08481	-3.9586	7.53919e-05	0.000492573
Timp1	49.7763	-4.35144	1.19319	-3.6469	0.000265426	0.00143795
F3	263.549	-4.38471	0.385888	-11.3626	6.41787e-30	7.70878e-27
Ifng	7577.57	-4.38808	0.752645	-5.83021	5.53581e-09	1.29833e-07
Acod1	6872.62	-4.3952	0.66801	-6.57954	4.71908e-11	1.9076e-09
Upp1	3678.13	-4.41001	0.72626	-6.07223	1.26149e-09	3.50631e-08
Tpbg	5.54601	-4.45975	1.27498	-3.49788	0.000468967	0.00230792
Trpc3	17.3775	-4.50435	1.10581	-4.07336	4.63403e-05	0.000328386
Cxcl1	55.3588	-4.51928	1.61451	-2.79916	0.00512358	0.0173461
Mmp12	6.3457	-4.60351	1.55363	-2.96307	0.00304587	0.0112372
Saa4	9.77074	-4.61589	1.22116	-3.77991	0.000156885	0.000918585
Olfr1322	4.04367	-4.62358	1.55608	-2.97129	0.00296549	0.0110008
Cd209a	296.712	-4.65141	0.550721	-8.44604	3.01358e-17	3.59407e-15
Saa1	519.178	-4.75239	1.54643	-3.07314	0.00211821	0.00830297
Il1a	232.884	-4.82699	0.562676	-8.57862	9.6015e-18	1.2641e-15
Cxcl2	3671.25	-4.86701	0.727741	-6.68784	2.26494e-11	9.91853e-10
Tac2	191.043	-4.87155	0.790875	-6.15971	7.28803e-10	2.20168e-08
Pom121l2	17.3484	-5.00358	1.23216	-4.06082	4.89016e-05	0.000342923
Sult2a6	5.0724	-5.04499	1.6394	-3.07735	0.00208853	0.00820771
Jsrp1	2.62977	-5.22399	1.61839	-3.2279	0.00124704	0.00531564
Hunk	396.556	-5.28452	0.378632	-13.9569	2.85752e-44	1.60174e-40
Epha8	3.19761	-5.35618	1.45404	-3.68366	0.000229907	0.00127217
Zp3	3.22001	-5.35651	1.42371	-3.76237	0.00016831	0.000974959
Ubd	111.086	-5.39274	1.56085	-3.45501	0.000550279	0.00263933
Prss46	4.04495	-5.44817	1.76724	-3.08287	0.00205012	0.00808129
Nacad	193.739	-5.61824	0.582679	-9.64209	5.30945e-22	1.78568e-19
Lipg	4629.5	-5.62617	1.18723	-4.73891	2.14868e-06	2.39445e-05
Stmn2	34.8137	-5.69086	1.6134	-3.52725	0.000419895	0.00209711
Nos2	516.016	-5.75035	0.815878	-7.04805	1.81441e-12	1.02386e-10
Trpm5	10.5221	-5.78867	2.23332	-2.59196	0.00954304	0.0287901
Gm11444	3.83817	-6.09369	1.7536	-3.47496	0.000510929	0.00247816
Slc26a5	6.61735	-6.11122	1.71639	-3.56052	0.000370124	0.0018895
Il17a	43.2371	-6.16814	2.57121	-2.39893	0.0164431	0.0453069
Fgf23	3.90974	-6.20137	2.61566	-2.37087	0.0177464	0.0482106
Aknad1	12.4173	-6.35413	1.52925	-4.15507	3.25182e-05	0.000242173
Echovirus-5	49109.4	-6.45758	1.65478	-3.90239	9.52465e-05	0.00060213
Plin1	8.84921	-6.74064	1.66598	-4.04606	5.20875e-05	0.000360751
Stk32a	5.04024	-6.81103	2.12734	-3.20166	0.00136636	0.00576002
Slc51b	6.64091	-6.94481	1.57885	-4.39864	1.08931e-05	9.58544e-05
Cxcl3	191.221	-6.95289	1.66434	-4.17758	2.94632e-05	0.000222476
Cxcr1	5.76918	-7.0789	1.94262	-3.64399	0.000268441	0.00145335
Ccl24	2925.04	-7.08715	0.912648	-7.76548	8.13381e-15	6.73784e-13
Cnga3	131.766	-7.09868	0.813512	-8.72597	2.63913e-18	3.96247e-16
Kdm5d	752.228	-7.13556	2.22279	-3.21018	0.0013265	0.00561026
Sult6b2	84.693	-7.15092	0.754488	-9.47785	2.59584e-21	8.23617e-19
Dcstamp	14.8177	-8.95727	2.17483	-4.11861	3.8117e-05	0.000277358
Ddx3y	2362.48	-10.0112	2.43104	-4.11806	3.82076e-05	0.000277897
Eif2s3y	2924.04	-28.8546	5.88969	-4.89917	9.62399e-07	1.19702e-05

## Sheet: Tg32Inf_IfnlrInf_Sig
Gene	baseMean	log2FoldChange	lfcSE	stat	pvalue	padj
Syce1	9.56738	6.93362	1.84783	3.7523	0.000175221	0.00198155
Gzmf	51.7439	6.11952	1.74882	3.49923	0.000466596	0.00426892
Calca	21.0193	5.75508	2.26498	2.54089	0.011057	0.0473839
Gm10406	3.66107	5.44484	1.71102	3.18222	0.00146151	0.010219
Foxl3	5.38603	4.93533	1.4972	3.29638	0.000979408	0.00754684
Olfr525	3.85014	4.79664	1.7506	2.73999	0.00614406	0.0305315
Slc5a9	3.2137	4.67978	1.63934	2.85468	0.00430801	0.0233463
Inha	5.15914	4.6239	1.55698	2.96979	0.00297999	0.0176015
Tmem89	2.37116	4.59882	1.52902	3.0077	0.00263236	0.0160267
E330021D16Rik	4.15807	4.43666	1.64287	2.70055	0.00692249	0.0332216
Dcaf12l1	6.49539	4.38342	1.34786	3.25214	0.0011454	0.00849629
Calm5	3.32388	4.36262	1.73415	2.51571	0.0118793	0.0498658
Phlda2	5.1776	3.82739	1.32263	2.89378	0.00380635	0.0211456
Ccl1	313.597	3.57187	0.859537	4.15558	3.24464e-05	0.000516684
Rln3	126.265	3.37303	0.436219	7.73242	1.05523e-14	3.47937e-12
Klra4	202.616	3.25879	0.585309	5.56763	2.58226e-08	1.45716e-06
Gm4724	7.88943	3.22965	1.02283	3.15755	0.00159101	0.0108935
Lrch4	514.537	2.92699	0.37766	7.75033	9.16571e-15	3.08261e-12
Hspe1-rs1	135.057	2.85115	0.287419	9.91985	3.41254e-23	3.82569e-20
Hamp	119.679	2.77005	0.693948	3.99172	6.55944e-05	0.000912354
Wfdc2	26.5839	2.63599	0.749219	3.51831	0.000434297	0.00405956
Klra10	27.5229	2.61907	0.635484	4.12137	3.76621e-05	0.000584788
Lime1	9.36589	2.60043	0.783039	3.32094	0.000897137	0.0070365
Sucnr1	42.0986	2.5987	0.654286	3.9718	7.13305e-05	0.000973615
Gstp1	632.295	2.52454	0.374132	6.74771	1.50195e-11	2.36874e-09
Areg	63.2898	2.46247	0.666556	3.69432	0.000220478	0.00238275
Klra8	129.67	2.4398	0.640803	3.80742	0.000140425	0.00166647
Cym	12.6392	2.3938	0.583583	4.10191	4.09754e-05	0.000625266
Lif	132.367	2.38885	0.557518	4.28479	1.82912e-05	0.000328616
Il6	861.672	2.3312	0.502029	4.64356	3.42457e-06	8.58236e-05
0610010K14Rik	1367.82	2.24865	0.15919	14.1256	2.64075e-45	2.22035e-41
ENSMUSG00000095500	6.87368	2.21876	0.810213	2.73849	0.00617224	0.0306278
Amn	8.64289	2.18408	0.678074	3.22101	0.00127741	0.00922722
Grik3	1144.41	2.17675	0.331536	6.56567	5.17982e-11	7.08161e-09
Serpinb9b	76.8736	2.16276	0.508579	4.25256	2.11343e-05	0.000371364
Mrgpra4	19.7129	2.15778	0.610578	3.534	0.00040932	0.00387345
Klra3	241.311	2.12007	0.504275	4.2042	2.62011e-05	0.000441039
Il13	143.006	2.10567	0.643846	3.27045	0.00107375	0.00807884
Gzmc	3106.14	2.10447	0.444831	4.73094	2.23487e-06	6.1053e-05
Fgfr1	181.726	2.08434	0.467202	4.46132	8.14563e-06	0.000175162
Gtf2a1l	9.41405	2.08215	0.717835	2.9006	0.00372451	0.0208232
Sult2b1	239.308	2.03919	0.58023	3.51445	0.000440671	0.00409863
Vmn1r76	16.2847	2.03703	0.543702	3.7466	0.00017925	0.00201758
Gm21988	113.29	2.02483	0.277525	7.29602	2.96411e-13	7.43948e-11
Klhl30	26.1673	2.01477	0.789979	2.55041	0.0107595	0.0465122
Mapkapk5	249.996	2.01326	0.288064	6.98892	2.77012e-12	5.11893e-10
Stc2	99.3867	2.00832	0.318525	6.30506	2.88081e-10	3.20819e-08
Tigit	112.21	2.00729	0.330871	6.06668	1.3058e-09	1.18693e-07
Clip4	55.8596	1.98964	0.33363	5.9636	2.46736e-09	2.01413e-07
Il4	468.004	1.97952	0.450953	4.38963	1.13543e-05	0.000228391
Fosb	719.254	1.97145	0.245961	8.01531	1.09857e-15	4.29618e-13
Khdc1a	116.241	1.96337	0.565419	3.47241	0.000515799	0.0046112
Lcn4	190.01	1.94057	0.333724	5.81489	6.06721e-09	4.32193e-07
Hid1	135.787	1.93514	0.314065	6.16158	7.20232e-10	7.46884e-08
Dnase2b	179.256	1.92063	0.37591	5.1093	3.23352e-07	1.22742e-05
Il31ra	5490.39	1.91674	0.464049	4.13047	3.62026e-05	0.000567895
Mrpl53	21.7685	1.90936	0.411785	4.63678	3.53879e-06	8.82911e-05
Klra9	339.853	1.8886	0.393213	4.803	1.56304e-06	4.54743e-05
Raver1	31.7653	1.87804	0.434783	4.3195	1.56384e-05	0.000290579
Grm6	238.219	1.86365	0.365777	5.09504	3.48659e-07	1.31164e-05
Mkx	49.4995	1.84566	0.463833	3.97913	6.9167e-05	0.000951073
Itm2a	801.054	1.82849	0.308238	5.93207	2.99145e-09	2.35128e-07
Gpr63	45.7103	1.82609	0.41238	4.42818	9.50322e-06	0.000199011
Gzmb	18836	1.81726	0.395349	4.5966	4.2944e-06	0.000102432
Sh2d1a	1662.46	1.79627	0.279839	6.41896	1.37206e-10	1.68413e-08
Gprasp2	11.4131	1.79309	0.635887	2.81983	0.00480491	0.0253767
Gm9844	901.767	1.77395	0.179556	9.87962	5.10258e-23	5.04736e-20
Slc28a2b	939.041	1.77184	0.551622	3.21205	0.00131792	0.00945083
Acvr1c	54.2909	1.76896	0.398259	4.44173	8.92369e-06	0.000188877
Olfr1259	98.759	1.76411	0.437042	4.03647	5.42614e-05	0.000784819
Eomes	662.534	1.75172	0.205835	8.51035	1.73409e-17	8.33155e-15
Ccdc136	317.195	1.74885	0.451825	3.87064	0.000108551	0.00136122
Lypd6	122.485	1.7476	0.530689	3.29307	0.000990983	0.00761633
Gzma	62514.2	1.73591	0.305975	5.67337	1.40017e-08	8.68826e-07
Podxl	72.5429	1.73585	0.504404	3.44139	0.000578725	0.00502677
Prf1	1864.52	1.72956	0.354067	4.88483	1.03517e-06	3.20579e-05
Gm38393	60.8873	1.69906	0.458435	3.70622	0.000210374	0.00229569
Spin2c	119.531	1.69209	0.322203	5.25163	1.5076e-07	6.25971e-06
Dapl1	883.663	1.67412	0.591057	2.83242	0.00461964	0.0246147
Gzmk	75.4156	1.6571	0.551042	3.00722	0.00263653	0.0160405
Dynlt1f	2182.37	1.65604	0.240345	6.89026	5.5689e-12	9.65429e-10
Rpl35	60584.8	1.65548	0.132239	12.5188	5.8888e-36	3.30087e-32
H2ac24	25182	1.65364	0.535199	3.08977	0.0020031	0.0129256
Klra7	1259.18	1.65123	0.362153	4.55949	5.12782e-06	0.000118122
Lama5	102.803	1.63866	0.370635	4.42121	9.81476e-06	0.000203759
Klra1	223.252	1.63316	0.412932	3.95503	7.65264e-05	0.00102621
Ppp2r2c	13.2208	1.62773	0.528489	3.07998	0.00207017	0.0132918
Xlr4a	286.143	1.61753	0.287017	5.63566	1.74388e-08	1.05108e-06
Nefh	211.423	1.61617	0.285213	5.66653	1.45719e-08	9.00888e-07
Cdc20b	66.2571	1.60547	0.409763	3.91804	8.92709e-05	0.00116523
Tox2	103.744	1.60543	0.565652	2.83819	0.00453695	0.0242895
Cd3d	9427.58	1.605	0.291936	5.49778	3.84611e-08	2.05321e-06
Adgrb2	24.167	1.60038	0.408557	3.91715	8.96018e-05	0.00116802
Gm614	29.6158	1.58744	0.367526	4.31926	1.56556e-05	0.000290579
Klhl4	92.7097	1.58635	0.410975	3.85997	0.000113402	0.00141257
Erh	5257.95	1.58472	0.12716	12.4624	1.19753e-35	5.0344e-32
Sytl3	2024.97	1.57719	0.281535	5.60213	2.11739e-08	1.25571e-06
Anxa10	29.5606	1.57708	0.562662	2.80289	0.00506467	0.0264167
Themis	8395.68	1.57604	0.347314	4.5378	5.68436e-06	0.000127963
Vmn2r96	196.332	1.57533	0.532834	2.95651	0.00311138	0.0180916
Muc13	382.948	1.57435	0.610433	2.57907	0.00990659	0.0438855
Cd8b1	3007.28	1.57131	0.388236	4.0473	5.18127e-05	0.000756322
Sidt1	4865.29	1.571	0.317517	4.94776	7.5073e-07	2.44657e-05
Klrg1	303.681	1.56827	0.406618	3.85686	0.000114852	0.0014243
Hic1	129.81	1.56629	0.375966	4.16604	3.09942e-05	0.000501635
Gm10053	138.981	1.55821	0.246446	6.3227	2.57033e-10	2.90086e-08
1700001O22Rik	13.9631	1.55604	0.484489	3.21171	0.00131949	0.00945805
Klra5	5448.87	1.55581	0.329549	4.72102	2.34665e-06	6.31381e-05
Dll1	102.91	1.54853	0.323659	4.78445	1.71453e-06	4.89499e-05
Scart2	685.458	1.53918	0.446746	3.44532	0.000570393	0.00498013
Rpl10	68303.4	1.53791	0.155361	9.89894	4.20714e-23	4.4217e-20
Klrd1	9822.05	1.53322	0.248808	6.16224	7.17215e-10	7.46884e-08
Hsf4	24.9637	1.52993	0.556796	2.74773	0.00600087	0.0299616
Tcf7	6087.75	1.52892	0.382448	3.99772	6.39561e-05	0.000894747
Tnfrsf9	2509.43	1.52772	0.330091	4.62818	3.68893e-06	9.13594e-05
Kcnc1	17.6846	1.52706	0.575934	2.65144	0.00801483	0.0372725
Sh2d2a	2920.34	1.52357	0.276507	5.51005	3.58733e-08	1.9397e-06
Eno1	14711.7	1.52135	0.216751	7.01886	2.23689e-12	4.37389e-10
1810009A15Rik	407.464	1.52129	0.211394	7.19649	6.17807e-13	1.48415e-10
Shisa2	36.8331	1.52096	0.416808	3.64906	0.000263205	0.0027474
Nkg7	9747.67	1.52019	0.260083	5.84501	5.06551e-09	3.73604e-07
Ckm	106.965	1.51474	0.316924	4.77951	1.7572e-06	4.98299e-05
Eid2	149.948	1.50517	0.250492	6.00886	1.86827e-09	1.59538e-07
Evc	16.95	1.50146	0.585389	2.56489	0.0103208	0.0452083
Thy1	3680.56	1.49783	0.211133	7.09423	1.30074e-12	2.76876e-10
Wfikkn2	27.5521	1.49621	0.411013	3.64031	0.00027231	0.0028182
Gimap3	5542.95	1.4883	0.252684	5.88997	3.86267e-09	2.96596e-07
Rundc3b	1486.41	1.48768	0.199297	7.46466	8.35172e-14	2.34071e-11
U2af1l4	168.911	1.47224	0.314503	4.68117	2.85245e-06	7.3795e-05
Fibcd1	17.0474	1.46297	0.392594	3.72643	0.00019421	0.00215282
Klrb1c	2753.72	1.46221	0.255457	5.7239	1.04106e-08	6.83844e-07
Cd3g	12242.5	1.45871	0.304491	4.79063	1.66255e-06	4.78723e-05
Ppm1j	254.028	1.45459	0.230416	6.3129	2.73848e-10	3.07002e-08
Izumo1r	471.248	1.45456	0.307377	4.73217	2.22136e-06	6.08377e-05
Adamts14	832.175	1.45303	0.274448	5.29438	1.19424e-07	5.16495e-06
Txk	7491.94	1.4517	0.260656	5.5694	2.55617e-08	1.44729e-06
Cd6	1065.49	1.44995	0.341037	4.25159	2.12255e-05	0.000372576
Lgi4	11.3531	1.44882	0.565854	2.56042	0.0104545	0.0455449
Snai3	240.968	1.4488	0.249181	5.81423	6.09121e-09	4.32193e-07
Fcer1a	320.229	1.44599	0.311201	4.64649	3.37632e-06	8.52496e-05
Ccl3	4307.71	1.44139	0.394579	3.65299	0.000259209	0.00271073
Slc30a2	23.0538	1.44111	0.444847	3.23957	0.00119711	0.00877914
Il2rb	11333.4	1.43979	0.223813	6.43301	1.251e-10	1.58172e-08
Gm3468	42.8112	1.43577	0.341166	4.20843	2.57157e-05	0.000435483
Cst6	12.5995	1.42891	0.550107	2.59751	0.00939026	0.0421422
Frmd5	1538.55	1.42781	0.37638	3.79353	0.000148521	0.00174409
Cd8a	2050.64	1.42716	0.309485	4.61139	3.9999e-06	9.70596e-05
Cd28	1979.57	1.4268	0.299702	4.76071	1.92918e-06	5.39784e-05
Kremen2	79.9512	1.42636	0.295211	4.83167	1.35391e-06	4.00154e-05
Fhl2	435.422	1.42123	0.285293	4.98166	6.30401e-07	2.13726e-05
Lbhd2	166.128	1.41622	0.318871	4.44136	8.93938e-06	0.000188877
Qrfp	272.127	1.41561	0.28153	5.02829	4.94866e-07	1.74809e-05
Kbtbd11	1343.8	1.41425	0.279628	5.05761	4.2455e-07	1.54529e-05
Itk	9588.47	1.41353	0.263719	5.35999	8.32255e-08	3.87845e-06
Islr	31.5524	1.41077	0.415715	3.3936	0.000689806	0.0057563
Zfp985	82.4812	1.40919	0.303637	4.64102	3.46687e-06	8.66255e-05
Ccl5	57335.6	1.40647	0.327685	4.29214	1.76962e-05	0.000320667
Igsf5	51.3372	1.40487	0.35912	3.91199	9.15396e-05	0.00118776
Wdr95	302.012	1.39966	0.353653	3.95772	7.56672e-05	0.00101712
Tmsb15a	125.758	1.39905	0.426418	3.28093	0.00103466	0.00788708
Tnni1	96.6613	1.39869	0.34269	4.0815	4.47467e-05	0.000671979
Gimap5	3128.14	1.39464	0.232867	5.98898	2.11161e-09	1.77544e-07
Scart1	1478.88	1.3945	0.375963	3.70914	0.000207966	0.00227531
Enah	444.077	1.39112	0.402555	3.45574	0.000548789	0.00482717
Crmp1	165.509	1.38946	0.331444	4.19213	2.76346e-05	0.00045874
Baiap3	211.831	1.38931	0.246079	5.64577	1.64439e-08	9.9827e-07
Obsl1	16.5867	1.38807	0.43962	3.15743	0.00159166	0.0108935
Ccl4	10643	1.38002	0.391802	3.52223	0.000427928	0.00401341
Samd3	2091.82	1.37879	0.282821	4.87513	1.08737e-06	3.32458e-05
H2-Q6	1467.37	1.3774	0.278692	4.94235	7.7185e-07	2.50085e-05
Tdrp	420.747	1.37571	0.501359	2.74396	0.00607024	0.0302272
F2rl1	376.499	1.37067	0.381138	3.59624	0.000322847	0.00322579
Drc1	120.709	1.36976	0.348493	3.93052	8.47618e-05	0.00112056
Cdh10	42.2441	1.36889	0.522945	2.61767	0.00885334	0.0402155
Kctd15	18.2115	1.36606	0.42723	3.19748	0.00138632	0.00979925
Nsg2	1534.55	1.36489	0.360836	3.78257	0.000155218	0.00180383
Cd160	3484.83	1.36242	0.279351	4.87709	1.07664e-06	3.30379e-05
Raver2	175.818	1.35942	0.314582	4.32135	1.55075e-05	0.000289106
Gm10320	63.1996	1.35392	0.243816	5.55305	2.8073e-08	1.5675e-06
Camk4	7933.82	1.3495	0.306773	4.39901	1.08747e-05	0.000220804
Tafa3	87.3691	1.34612	0.286545	4.69777	2.63015e-06	6.92154e-05
Cldnd2	38.2327	1.34204	0.3753	3.57592	0.000349004	0.0034161
Spag6l	41.4983	1.33339	0.305003	4.37174	1.23263e-05	0.000242396
Apol7e	773.186	1.33329	0.291278	4.5774	4.70799e-06	0.000110264
Bcl2	17943.8	1.33044	0.253601	5.24621	1.55258e-07	6.41807e-06
Klri2	1126.92	1.32645	0.24818	5.34472	9.05586e-08	4.13813e-06
Cd247	7618.38	1.32408	0.291391	4.54402	5.51926e-06	0.000124761
Klrc2	2198.41	1.32164	0.297596	4.44105	8.95191e-06	0.000188877
Tha1	190.961	1.32026	0.21481	6.14618	7.93729e-10	7.99243e-08
Prkcq	11283.4	1.31976	0.281555	4.68739	2.76711e-06	7.21421e-05
Pakap.2	29.368	1.31313	0.508356	2.58309	0.00979202	0.0435155
5730507C01Rik	61.5572	1.31103	0.2742	4.78129	1.7417e-06	4.9598e-05
Grifin	110.319	1.3097	0.373415	3.50736	0.000452582	0.00417249
Il10	81.3084	1.30833	0.513885	2.54595	0.010898	0.0469057
Insrr	21.3878	1.3067	0.413415	3.16074	0.00157369	0.0108224
Sytl2	1935.36	1.30631	0.213643	6.11448	9.68719e-10	9.25567e-08
Inpp4b	26880.5	1.30496	0.298246	4.37546	1.21176e-05	0.000239483
Gramd3	6583.08	1.30459	0.260654	5.00507	5.58414e-07	1.94014e-05
Bcl11b	5966.62	1.30454	0.339937	3.83761	0.000124239	0.00151022
Ctsw	3926.26	1.30359	0.250775	5.19825	2.01173e-07	7.97861e-06
Gimap8	3435	1.30332	0.227203	5.73637	9.67285e-09	6.37877e-07
AI854703	26.8805	1.30317	0.390024	3.34125	0.000834014	0.00667847
Gem	1499.49	1.29932	0.280942	4.62485	3.74869e-06	9.25668e-05
Klrc3	211.637	1.29848	0.333622	3.89207	9.93935e-05	0.00127006
Egr1	1415.39	1.29577	0.195601	6.62455	3.48309e-11	4.9637e-09
Gm11077	32.0096	1.29467	0.421603	3.07083	0.00213464	0.0136125
Abcb1a	1096.77	1.29101	0.305721	4.22284	2.41241e-05	0.000415646
Gabrr2	166.445	1.29072	0.424256	3.04231	0.00234771	0.0147365
Gpr83	157.271	1.29058	0.506159	2.54975	0.01078	0.0465766
Pde11a	514.437	1.29042	0.2923	4.41473	1.01138e-05	0.000207894
Gimap7	2754.65	1.2904	0.28181	4.57897	4.6728e-06	0.000109592
Il12rb2	2124.87	1.28916	0.258023	4.9963	5.84402e-07	2.01793e-05
Cd5	1309.58	1.28868	0.334377	3.85396	0.000116223	0.00143706
Skap1	29802	1.28637	0.270946	4.74769	2.05755e-06	5.69075e-05
Ptpn5	385.658	1.28374	0.368123	3.48727	0.000487984	0.00441417
Bspry	411.531	1.28257	0.225978	5.67565	1.38164e-08	8.63704e-07
Klrb1a	703.315	1.28174	0.29639	4.32449	1.52885e-05	0.000286613
Adgrg5	703.803	1.28051	0.218498	5.86052	4.61428e-09	3.46401e-07
Kirrel	40.0221	1.2798	0.486508	2.63059	0.00852371	0.0390984
Chst2	108.971	1.27803	0.302681	4.22237	2.41743e-05	0.000415659
Ptp4a1	104.592	1.27484	0.235123	5.42201	5.89325e-08	2.93198e-06
Sap18	5061.45	1.27308	0.136635	9.31742	1.19203e-20	8.35218e-18
Marchf9	47.6481	1.2703	0.378101	3.35968	0.000780318	0.00633905
Fam169b	4625.82	1.26899	0.297275	4.26875	1.96573e-05	0.000348322
Lat	2189.63	1.26747	0.272662	4.64851	3.34345e-06	8.48017e-05
Stk32c	163.96	1.26692	0.251591	5.03563	4.76277e-07	1.70044e-05
St8sia6	740.233	1.26567	0.448844	2.81985	0.00480466	0.0253767
Itga2	1890.24	1.26203	0.233555	5.40357	6.53275e-08	3.1842e-06
Ms4a4b	23371.9	1.2594	0.300943	4.18485	2.85351e-05	0.000469517
Eya2	1678.61	1.25881	0.207997	6.05204	1.43019e-09	1.27663e-07
Boll	223.469	1.25805	0.307659	4.08909	4.33063e-05	0.000655481
Dzip1	247.859	1.25411	0.338529	3.70458	0.000211745	0.00230318
Tnik	8205.64	1.25345	0.232096	5.40057	6.64278e-08	3.21917e-06
Gm14419	19.4328	1.25017	0.363048	3.44353	0.000574164	0.00500007
Cxcr3	1373.69	1.24718	0.250738	4.97406	6.55662e-07	2.20072e-05
Capn12	43.2347	1.24677	0.319928	3.89702	9.73825e-05	0.00125102
Gzmm	227.064	1.24593	0.171232	7.2763	3.43094e-13	8.48451e-11
Ankrd29	76.3172	1.24566	0.22591	5.51399	3.50786e-08	1.90901e-06
Tnni3	20.6804	1.24172	0.394194	3.15004	0.0016325	0.0110783
Arl4d	343.264	1.24027	0.323889	3.82932	0.000128497	0.00155008
Fasl	1158.69	1.23908	0.304439	4.07003	4.70076e-05	0.000699286
Cyp11a1	1409.02	1.2367	0.361096	3.42485	0.000615133	0.00526416
Rgs1	2867.49	1.23625	0.296891	4.16398	3.12751e-05	0.000505695
Gm17571	30.3064	1.23396	0.441356	2.79583	0.00517664	0.0267683
Crim1	2702.77	1.23394	0.223461	5.52196	3.35239e-08	1.83628e-06
Ldb2	191.486	1.2339	0.383671	3.21603	0.00129979	0.00936075
Ccdc121	37.9976	1.23322	0.280422	4.39772	1.09396e-05	0.000221106
Zap70	2061.2	1.23293	0.230027	5.35991	8.32612e-08	3.87845e-06
Tnfsf8	972.921	1.23164	0.292497	4.21078	2.54495e-05	0.000432719
Nebl	1010.81	1.2265	0.32047	3.82718	0.000129619	0.00155802
Cdh1	1078.34	1.22613	0.232788	5.26717	1.38542e-07	5.83889e-06
Ppic	209.686	1.22125	0.27195	4.4907	7.09911e-06	0.000155644
Rgs11	40.5492	1.21937	0.319973	3.81084	0.000138494	0.00164704
Styk1	1286.76	1.21694	0.182417	6.67119	2.53735e-11	3.80965e-09
Slc24a3	2017.76	1.21667	0.301811	4.03122	5.54883e-05	0.000797514
Ikzf4	211.595	1.21661	0.285586	4.26006	2.04372e-05	0.000360621
Alox8	58.9431	1.21645	0.319604	3.80611	0.000141171	0.00167296
Satb1	17424.3	1.21208	0.278027	4.35956	1.30324e-05	0.000253194
Fndc10	60.5371	1.21041	0.237305	5.10065	3.38481e-07	1.27908e-05
Btbd11	2100.34	1.20951	0.256698	4.71179	2.45555e-06	6.55128e-05
Pou6f1	444.087	1.20707	0.244291	4.94114	7.76667e-07	2.50536e-05
Kdm4d	395.162	1.2064	0.266867	4.52059	6.16674e-06	0.000136988
F2r	1385.64	1.20526	0.153801	7.83649	4.63321e-15	1.6577e-12
Gata2	1675.35	1.20403	0.280143	4.29792	1.7241e-05	0.000314111
Fam189b	1439.42	1.20289	0.251881	4.77561	1.79167e-06	5.06364e-05
Cnih2	22.155	1.20162	0.430204	2.79314	0.00521984	0.0269668
Il1rl1	1198.43	1.20106	0.280021	4.28916	1.79349e-05	0.000323945
Tnfrsf25	299.365	1.2	0.387251	3.09876	0.00194334	0.0126126
Klrc1	2896.73	1.19966	0.288321	4.16087	3.17043e-05	0.000508415
Setbp1	5732.66	1.19963	0.294865	4.06839	4.73381e-05	0.000702592
Klre1	3914.49	1.19626	0.275194	4.34696	1.38039e-05	0.000264382
Cst7	1546.2	1.19184	0.143031	8.33275	7.89861e-17	3.58981e-14
Gstp2	27.1477	1.19178	0.415737	2.86667	0.00414815	0.0226699
Dynlt1c	417.973	1.19053	0.209272	5.68894	1.27831e-08	8.05096e-07
Gstp3	989.154	1.19011	0.152212	7.81874	5.33537e-15	1.86916e-12
Pomc	59.7348	1.18995	0.233537	5.09535	3.48097e-07	1.31164e-05
Angel1	74.9692	1.18946	0.260386	4.56809	4.92193e-06	0.000114004
Pgpep1l	172.798	1.18907	0.414967	2.86545	0.00416412	0.022735
Faah	870.333	1.18894	0.267498	4.44465	8.80345e-06	0.000187154
Il27ra	1579.04	1.18801	0.272544	4.35897	1.30673e-05	0.000253194
Cd226	8673.48	1.1866	0.251899	4.71062	2.46959e-06	6.57098e-05
Gm1043	320.034	1.1847	0.317467	3.73174	0.000190165	0.00212197
Ehd3	570.473	1.18326	0.264326	4.47651	7.58739e-06	0.000164844
Klk8	1607.11	1.18217	0.271942	4.34713	1.37934e-05	0.000264382
Gm14410	104.536	1.18118	0.198534	5.94949	2.68972e-09	2.16413e-07
Podnl1	354.351	1.18103	0.270944	4.35894	1.30692e-05	0.000253194
Cd3e	5175.13	1.17964	0.304001	3.88038	0.000104295	0.00131768
Prag1	679.325	1.17832	0.225329	5.22933	1.70129e-07	6.91037e-06
Ddx43	348.39	1.17728	0.224858	5.23566	1.64393e-07	6.72611e-06
Lysmd2	357.882	1.17536	0.270045	4.35244	1.34628e-05	0.000259622
Large1	1992.97	1.17416	0.229344	5.11964	3.06127e-07	1.16996e-05
Nat8f4	38.6284	1.16986	0.261002	4.48218	7.38841e-06	0.000160937
Tnfrsf18	1868.55	1.1696	0.191448	6.10922	1.0012e-09	9.51201e-08
Cd96	1847.39	1.16888	0.289692	4.03493	5.46195e-05	0.000788396
Mamdc2	210.309	1.167	0.290076	4.02309	5.74394e-05	0.000821345
Antkmt	318.656	1.16516	0.193793	6.01238	1.82819e-09	1.57655e-07
Bicdl1	1198.54	1.1627	0.227194	5.11764	3.09387e-07	1.17974e-05
Egr3	402.47	1.15923	0.271543	4.26904	1.96315e-05	0.000348231
Cysltr2	1276.87	1.15879	0.276763	4.18691	2.82772e-05	0.000466643
P2ry10	1650.68	1.15664	0.222414	5.20041	1.98845e-07	7.94246e-06
Gpr174	1932.06	1.15655	0.21768	5.31304	1.0781e-07	4.77089e-06
Olfr524	24.3923	1.15563	0.409146	2.82449	0.00473562	0.0250974
Cpne7	51.4593	1.15495	0.356353	3.24101	0.00119105	0.00875384
Il23r	508.735	1.15494	0.45847	2.51911	0.0117651	0.0495471
Col8a2	139.993	1.15398	0.374805	3.07887	0.00207785	0.013316
Cd2	3494.42	1.15385	0.319919	3.60669	0.000310125	0.00313029
Lmntd2	35.0869	1.15379	0.310664	3.71396	0.000204045	0.0022397
Epcam	234.064	1.15358	0.240358	4.79943	1.59115e-06	4.60531e-05
Pglyrp2	1429.98	1.1534	0.224157	5.1455	2.66812e-07	1.03381e-05
Heatr9	136.574	1.15228	0.423277	2.72227	0.00648345	0.0317396
Tox	12188.4	1.14851	0.262761	4.37093	1.2372e-05	0.000242481
Tshz3	1330.64	1.14809	0.235223	4.88085	1.05632e-06	3.25928e-05
Tyro3	45.6872	1.14713	0.26353	4.35294	1.34324e-05	0.000259332
Klrb1f	1255.3	1.14681	0.257693	4.4503	8.57509e-06	0.000183459
Chpf	260.378	1.14615	0.18273	6.27238	3.5557e-10	3.88264e-08
Rasl12	95.9834	1.14431	0.322782	3.54515	0.000392385	0.00373844
Wdr31	81.4845	1.14329	0.310702	3.67971	0.000233498	0.00249777
Tmem198	26.8868	1.14266	0.415462	2.75032	0.00595363	0.0297965
Wscd2	203.418	1.14128	0.316592	3.60487	0.000312304	0.00314473
Wnk3	31.5616	1.13476	0.405495	2.79845	0.00513478	0.0266656
Col11a2	142.407	1.1343	0.24611	4.6089	4.04806e-06	9.80867e-05
Rab4a	372.179	1.13322	0.16575	6.83695	8.08993e-12	1.32078e-09
Garin1a	48.3767	1.13309	0.358454	3.16105	0.00157204	0.0108209
Klrb1b	874.978	1.13092	0.257828	4.38635	1.15266e-05	0.000231027
Hdgfl3	453.297	1.1273	0.292707	3.8513	0.000117492	0.00144527
Serpinb6b	2874.62	1.12465	0.339823	3.30952	0.000934572	0.00727054
Serp2	297.396	1.12077	0.218168	5.13717	2.78906e-07	1.07324e-05
Ifitm10	975.821	1.11951	0.284854	3.9301	8.49088e-05	0.00112074
Ar	242.36	1.11922	0.356209	3.14203	0.00167783	0.0113281
Lgalsl	356.399	1.1166	0.190852	5.85061	4.8978e-09	3.64431e-07
Arxes2	37.0554	1.11611	0.317656	3.51358	0.000442107	0.00410744
Ctla2a	3589.66	1.11466	0.268826	4.1464	3.37744e-05	0.000536815
Fam124b	56.2138	1.11456	0.391992	2.84332	0.00446456	0.023986
Sla2	1370.29	1.11439	0.205271	5.42887	5.67129e-08	2.84682e-06
Stk39	4739.31	1.11425	0.20851	5.34388	9.09795e-08	4.1461e-06
Osbpl3	5228.92	1.11005	0.204643	5.42431	5.81786e-08	2.90306e-06
Muc1	63.3287	1.10991	0.235874	4.70553	2.5321e-06	6.70547e-05
Gimap6	9363.74	1.10979	0.238204	4.65898	3.17777e-06	8.12118e-05
Gm28053	903.83	1.10598	0.230181	4.80484	1.54877e-06	4.53174e-05
Gna14	338.271	1.10439	0.349823	3.157	0.00159401	0.0109051
Smim36	781.034	1.09935	0.123702	8.88709	6.273e-19	3.63748e-16
1500009L16Rik	310.274	1.09852	0.339898	3.23191	0.00122967	0.00896707
Clnk	4314.05	1.09679	0.252263	4.34781	1.37502e-05	0.000263954
Rnf125	1262.19	1.09643	0.210906	5.19864	2.00752e-07	7.97861e-06
Cabcoco1	355.749	1.09563	0.1465	7.47869	7.50647e-14	2.13947e-11
Tmem238	908.518	1.09487	0.250121	4.37736	1.20124e-05	0.000237928
Samd13	137.003	1.09318	0.370706	2.94891	0.00318895	0.0184343
Scml4	6516.99	1.09273	0.301783	3.62092	0.000293562	0.00299003
Xcl1	11871.7	1.09019	0.37633	2.89691	0.00376858	0.0209982
Zfp93	29.3115	1.08833	0.33005	3.29746	0.000975632	0.00752925
Fam184a	60.516	1.08749	0.391326	2.779	0.00545266	0.0278614
Ptpn13	417.842	1.0869	0.268291	4.05119	5.09583e-05	0.000747744
Icos	1199.57	1.08424	0.264183	4.10411	4.05879e-05	0.000621085
Plekha5	5158.04	1.08333	0.204623	5.29429	1.19479e-07	5.16495e-06
Gimap4	12419	1.08207	0.224846	4.81251	1.49046e-06	4.3741e-05
Adamtsl2	18.7839	1.08145	0.400638	2.69932	0.00694817	0.0333163
Cracdl	237.236	1.08008	0.254948	4.23647	2.27061e-05	0.000394855
Serpinb9	2996.5	1.07897	0.352109	3.06432	0.00218167	0.0138494
Lck	5157.07	1.07693	0.247964	4.34308	1.40497e-05	0.000267868
Mcrip2	313.289	1.07404	0.277522	3.87011	0.000108784	0.00136313
Crtam	718.512	1.0721	0.313798	3.41652	0.000634277	0.0053733
Cd4	1256.28	1.07173	0.359519	2.981	0.00287307	0.0171143
Angptl4	125.019	1.07022	0.258833	4.1348	3.55259e-05	0.000558476
Frem2	24.5259	1.06986	0.420455	2.54453	0.0109426	0.0470408
Ncr1	4917.86	1.06937	0.27807	3.84569	0.000120212	0.00146753
Rragb	282.543	1.06305	0.178928	5.94124	2.82882e-09	2.25448e-07
Doc2g	47.4329	1.06074	0.272429	3.89366	9.87451e-05	0.0012637
Hectd2	271.114	1.05709	0.223758	4.72428	2.30933e-06	6.23333e-05
Prr36	35.9947	1.05694	0.288181	3.66763	0.000244809	0.00258912
Tecpr1	3235.8	1.05457	0.231648	4.55245	5.30241e-06	0.000121474
H2-Q4	2447.19	1.05431	0.337262	3.12609	0.0017715	0.0117745
Znrf3	4737.46	1.05402	0.197658	5.33253	9.68543e-08	4.36649e-06
Dtx1	451.508	1.04696	0.270686	3.86781	0.000109815	0.00137399
Gm9733	1577.95	1.04597	0.381323	2.743	0.00608805	0.0302979
Tbx21	2627.96	1.04361	0.267317	3.904	9.46141e-05	0.00121918
Igsf9b	38.4798	1.04204	0.384569	2.70964	0.00673564	0.0325947
Cables1	949.016	1.03298	0.280673	3.68036	0.000232907	0.00249462
Septin1	11119.8	1.03006	0.176781	5.82678	5.65076e-09	4.07825e-07
Zfp105	50.2551	1.02996	0.349803	2.94439	0.0032359	0.018648
Runx3	6618.96	1.02936	0.167787	6.13494	8.51904e-10	8.42683e-08
Fyn	11855.9	1.02893	0.195609	5.26014	1.43944e-07	6.02131e-06
Nmnat2	205.859	1.02607	0.280991	3.65159	0.000260621	0.00272211
Cd7	7436.59	1.02527	0.356933	2.87245	0.00407301	0.0223391
Axin2	262.726	1.0247	0.307708	3.33009	0.000868168	0.00686371
Rgs16	40.6662	1.0241	0.364511	2.80952	0.0049615	0.0260158
Chd3	3114.92	1.0231	0.196694	5.20147	1.97718e-07	7.91624e-06
Rapsn	265.622	1.02041	0.148962	6.85014	7.37769e-12	1.22835e-09
Adgrl1	1296.52	1.01938	0.207892	4.9034	9.41899e-07	2.94953e-05
Neb	297.294	1.01678	0.360273	2.82226	0.00476869	0.0252568
Fos	4389.09	1.01502	0.281767	3.60235	0.000315352	0.00316406
Il18r1	4713.18	1.01282	0.177379	5.70991	1.13034e-08	7.3389e-07
Sulf2	1784.53	1.01229	0.2164	4.67784	2.89913e-06	7.48875e-05
Avil	233.799	1.01216	0.207968	4.8669	1.13361e-06	3.43474e-05
Perp	97.2616	1.01201	0.278474	3.63412	0.00027893	0.00286704
Htr1b	32.4645	1.0116	0.307632	3.28836	0.00100773	0.00770972
Nrarp	299.955	1.01151	0.164242	6.15862	7.33802e-10	7.47856e-08
Klhdc1	1040.21	1.01091	0.281071	3.59662	0.000322374	0.00322298
Cnga1	119.88	1.01021	0.329058	3.07	0.00214059	0.0136401
Ubash3a	1824.15	1.00849	0.202212	4.98732	6.12224e-07	2.09251e-05
Olfr323	24.5585	1.0084	0.367112	2.74685	0.00601708	0.0300158
Csrp3	1357	1.00756	0.289041	3.48589	0.000490502	0.00443218
Tgfbr3	1367.66	1.00595	0.28121	3.57724	0.000347247	0.00340485
Rab6b	427.747	1.00544	0.374485	2.68488	0.00725568	0.0344568
Mrgpra2a	4208.31	1.00446	0.268323	3.74349	0.000181483	0.00203999
Vipr1	537.293	1.0036	0.377933	2.6555	0.00791907	0.0369293
Susd4	93.5908	1.00288	0.327687	3.06049	0.00220976	0.013996
Gata3	1552.91	1.00171	0.226733	4.41803	9.9604e-06	0.000205353
Nr4a2	591.134	1.0016	0.257121	3.89546	9.80128e-05	0.00125719
Ift140	3224.79	-1.00029	0.360346	-2.7759	0.00550483	0.0280768
H3c3	13519.7	-1.00238	0.317145	-3.16065	0.00157419	0.0108224
Tmem86a	229.201	-1.00329	0.338744	-2.9618	0.00305851	0.0178894
Dapk1	1703.31	-1.00343	0.154218	-6.50661	7.68675e-11	9.94311e-09
Cntn5	82.7241	-1.00512	0.215214	-4.67034	3.00708e-06	7.73198e-05
H2bc21	415.423	-1.00656	0.31387	-3.20691	0.00134167	0.00958434
Tceal8	1419.22	-1.00999	0.37724	-2.67731	0.00742161	0.0349879
Mok	71.0041	-1.01053	0.182336	-5.54213	2.98822e-08	1.65296e-06
Klhl12	5798.54	-1.0135	0.311732	-3.25119	0.00114923	0.00852092
Nutf2-ps1	482.149	-1.01353	0.165385	-6.12833	8.88062e-10	8.58255e-08
Fah	284.566	-1.01475	0.312325	-3.24901	0.00115806	0.00857881
Dapk2	12237.8	-1.01661	0.341349	-2.97822	0.00289927	0.0172215
Tek	74.4445	-1.01873	0.306248	-3.32649	0.000879484	0.00692388
Smox	9426.91	-1.01957	0.361878	-2.81745	0.0048407	0.0255016
Btaf1	10320.8	-1.02132	0.17682	-5.77603	7.64816e-09	5.27096e-07
Nmnat3	4198.34	-1.02312	0.32756	-3.12347	0.00178734	0.011847
Hes1	1170.8	-1.02345	0.271991	-3.76279	0.000168026	0.00191951
Etv5	684.191	-1.02472	0.34696	-2.95343	0.00314262	0.0182229
Lmntd1	27.9406	-1.02513	0.404354	-2.53523	0.0112375	0.0479619
Ptk2	1063.88	-1.0277	0.177285	-5.79688	6.75594e-09	4.73366e-07
Cpeb4	32119.8	-1.03117	0.383127	-2.69147	0.00711378	0.0339459
Ctse	18051.9	-1.03132	0.271069	-3.80466	0.000142001	0.00168162
Prxl2b	169.122	-1.0319	0.294107	-3.50859	0.000450488	0.00415546
Iba57	729.308	-1.03281	0.363509	-2.84122	0.00449411	0.0240985
Cnnm2	2068.86	-1.03396	0.281697	-3.67047	0.000242104	0.00257022
Slc23a1	726.758	-1.03515	0.333208	-3.10661	0.00189243	0.0123632
Depdc7	143.877	-1.03785	0.271892	-3.81713	0.000135013	0.00161478
Grb14	150.977	-1.04027	0.276089	-3.76788	0.000164641	0.00188726
Cntnap5a	25.7747	-1.04135	0.306517	-3.39736	0.000680404	0.00569496
Smco3	23.8044	-1.04321	0.305231	-3.41777	0.000631363	0.00536369
Adap2	803.032	-1.04355	0.381112	-2.73818	0.00617797	0.0306366
Dhrs11	8293.37	-1.04407	0.402165	-2.59612	0.00942819	0.0422785
Csf1r	5290.45	-1.04485	0.319808	-3.26711	0.00108652	0.00814937
Pkp2	57.5788	-1.04585	0.313481	-3.33625	0.000849176	0.00676444
Hace1	8258.78	-1.0471	0.337141	-3.10581	0.00189759	0.0123873
Rbm38	16618.9	-1.04827	0.335725	-3.12239	0.00179386	0.0118762
Thbd	268.583	-1.04908	0.212027	-4.94785	7.50394e-07	2.44657e-05
Lacc1	887.567	-1.05222	0.367384	-2.86408	0.00418217	0.022804
Mzb1	56.7656	-1.05464	0.358608	-2.94091	0.00327245	0.0188264
Hectd4	25395	-1.05694	0.38272	-2.76165	0.00575104	0.0290244
Fcgr1	3569.79	-1.05897	0.380926	-2.77999	0.00543607	0.0277935
Kctd7	238.599	-1.05978	0.288527	-3.67308	0.000239644	0.00255054
Epn2	69.81	-1.06139	0.356738	-2.97526	0.00292739	0.0173702
Ahrr	46.0672	-1.06155	0.31596	-3.35976	0.000780089	0.00633905
Dok5	54.4736	-1.062	0.380236	-2.793	0.0052221	0.0269701
Marchf2	24630	-1.06453	0.370223	-2.87537	0.00403553	0.0221842
Ankrd7	18.6803	-1.06497	0.377708	-2.81956	0.00480896	0.0253901
Daam1	3997.55	-1.06546	0.303049	-3.51579	0.000438446	0.00408924
Rasgef1b	967.147	-1.06681	0.420897	-2.5346	0.0112574	0.0479757
Stx2	4183.8	-1.06892	0.289088	-3.69757	0.000217671	0.00235393
St6gal2	18.0854	-1.07067	0.425334	-2.51726	0.0118273	0.0497469
Gm12184	184.78	-1.07084	0.120933	-8.85477	8.38538e-19	4.70028e-16
Btrc	9354.97	-1.07177	0.299202	-3.5821	0.000340837	0.00335766
Syt1	33.8954	-1.07258	0.395093	-2.71474	0.00663279	0.0322548
Oaz3	21.1149	-1.07369	0.373905	-2.87155	0.00408469	0.0223886
Masp2	115.412	-1.07391	0.342381	-3.1366	0.00170917	0.0114966
Tmem106a	1250.4	-1.07393	0.322937	-3.32552	0.000882538	0.00693818
Mtfr1	3984.84	-1.07402	0.295704	-3.63209	0.000281137	0.00288797
Arrb1	7203.37	-1.07572	0.316051	-3.40362	0.00066498	0.00559116
Aldh3b2	99.0707	-1.07612	0.362284	-2.97038	0.0029743	0.0175864
Bbs7	189.873	-1.07745	0.290324	-3.7112	0.000206276	0.00225976
Hagh	9958.96	-1.07761	0.363822	-2.96191	0.00305736	0.0178889
Ifi211	5415.87	-1.07895	0.386607	-2.79083	0.0052573	0.0270854
Mcc	151.265	-1.07918	0.319245	-3.38043	0.000723724	0.00597454
Slamf9	308.258	-1.08023	0.39622	-2.72634	0.00640409	0.031467
Iqcd	265.147	-1.08041	0.407002	-2.65455	0.00794143	0.037013
Gm45194	19.9948	-1.08298	0.347849	-3.11338	0.00184958	0.0121635
Ankrd9	1214.51	-1.08342	0.351535	-3.08198	0.0020563	0.0132384
Akap7	6593.97	-1.08517	0.321758	-3.37262	0.000744579	0.0060988
Pou2f3	208.139	-1.08558	0.193609	-5.60705	2.05804e-08	1.2316e-06
Kcnk7	107.731	-1.08671	0.284658	-3.81762	0.000134746	0.00161274
Camsap2	2785.88	-1.08734	0.298543	-3.64216	0.000270361	0.00280295
Fam234b	1728.97	-1.09231	0.368001	-2.96822	0.00299534	0.0176612
Dner	34.665	-1.09357	0.284782	-3.84005	0.000123012	0.00149787
Naprt	340.567	-1.09371	0.35112	-3.1149	0.00184006	0.0121248
Kazn	89.359	-1.09439	0.236491	-4.62763	3.69872e-06	9.14673e-05
mt-Nd3	31873.4	-1.09921	0.245651	-4.47468	7.65257e-06	0.000166046
Tmeff1	46.7268	-1.09959	0.317817	-3.45984	0.000540493	0.00477698
Acp2	1028.5	-1.10253	0.319389	-3.45201	0.000556428	0.00487592
Slc16a1	8957.77	-1.10261	0.354034	-3.11443	0.00184299	0.0121346
Spsb4	38.167	-1.1039	0.417509	-2.64402	0.00819278	0.03788
Mgll	10471.9	-1.10655	0.246472	-4.48957	7.13655e-06	0.000156261
Myom1	97.568	-1.10862	0.287519	-3.85583	0.000115338	0.00142927
Fmn1	514.667	-1.11097	0.354311	-3.13559	0.00171512	0.0115273
Muc6	36.7459	-1.11165	0.302254	-3.67785	0.000235204	0.00251123
Pbld2	43.4871	-1.11307	0.424038	-2.62492	0.00866682	0.0395606
Treml4	1513.1	-1.11366	0.259886	-4.28521	1.8257e-05	0.000328352
Rasgrf1	76.646	-1.11411	0.252171	-4.41805	9.95937e-06	0.000205353
Slc25a51	13633.6	-1.11474	0.365681	-3.04839	0.00230073	0.014474
Ppm1l	6578.81	-1.11484	0.380758	-2.92795	0.00341206	0.0194366
Itsn1	9758.52	-1.11586	0.377762	-2.95387	0.00313814	0.0182095
C2	174.854	-1.11628	0.415282	-2.68801	0.00718787	0.0342088
Derpc	18.871	-1.11723	0.395085	-2.82782	0.00468655	0.0248923
Fgfrl1	223.325	-1.11843	0.423515	-2.64083	0.0082704	0.0381708
Prkar2b	10334.5	-1.12024	0.352506	-3.17793	0.00148329	0.010337
Upk3bl	53.6076	-1.12174	0.222902	-5.03245	4.84242e-07	1.71942e-05
Fam220a.1	1184.79	-1.12394	0.427748	-2.62757	0.00859968	0.0393717
Trak2	28910.8	-1.12415	0.401301	-2.80125	0.00509044	0.0265018
Nhsl1	106.649	-1.12464	0.310045	-3.62733	0.000286367	0.00293094
Atg4a	16289.4	-1.1259	0.34444	-3.26877	0.00108016	0.00811978
Gm42791	1606.2	-1.12665	0.292476	-3.85211	0.000117103	0.00144167
Myh10	1440.96	-1.12673	0.43411	-2.59549	0.0094455	0.042311
Clmp	406.539	-1.12841	0.321814	-3.50641	0.000454196	0.00418278
Odc1	19712.7	-1.12886	0.401445	-2.81198	0.00492377	0.0258502
Rab40b	24.9146	-1.12897	0.426554	-2.64673	0.00812739	0.0376813
Ltc4s	60.2047	-1.12905	0.438177	-2.5767	0.00997491	0.0441184
Fbp1	460.423	-1.13231	0.427731	-2.64726	0.00811472	0.0376538
Npas3	46.5638	-1.13346	0.44018	-2.57498	0.0100246	0.0442798
Tmem132e	225.693	-1.13503	0.35439	-3.20279	0.00136105	0.00967346
Axl	717.437	-1.1361	0.291817	-3.89321	9.89277e-05	0.00126507
Mylk	151.075	-1.13627	0.318199	-3.57094	0.0003557	0.00346583
Prlr	336.246	-1.13681	0.405327	-2.80467	0.00503688	0.0263289
Pnp2	1430.65	-1.13695	0.447513	-2.54059	0.0110666	0.0474129
2310022B05Rik	1062.11	-1.13843	0.290878	-3.91377	9.08651e-05	0.00118024
Olfr543	25.991	-1.13985	0.413082	-2.75938	0.0057911	0.0291566
Nps	21.7726	-1.14094	0.314323	-3.62984	0.000283596	0.00290436
Micall2	816.902	-1.14174	0.397248	-2.87412	0.00405149	0.0222501
Ube2v1	803.085	-1.14337	0.192271	-5.94665	2.73688e-09	2.19159e-07
Txnrd2	5977.49	-1.14403	0.410581	-2.78636	0.0053304	0.0273865
Scrn3	1719.08	-1.14528	0.292627	-3.91378	9.08633e-05	0.00118024
Iqch	40.3455	-1.1461	0.2877	-3.98364	6.78671e-05	0.00093729
Colec12	299.363	-1.15079	0.418732	-2.74826	0.00599124	0.0299224
Fzr1	9096.87	-1.15181	0.351704	-3.27494	0.00105685	0.00800901
Fam117a	15015.1	-1.15229	0.327479	-3.51867	0.000433723	0.00405683
Slc16a10	27455.2	-1.15292	0.391168	-2.94737	0.0032049	0.0185074
Nphs1	423.059	-1.15495	0.237213	-4.86885	1.12248e-06	3.40714e-05
Yod1	4253.84	-1.15611	0.364682	-3.1702	0.00152336	0.0105419
Cpn1	36.956	-1.16037	0.457813	-2.53459	0.0112579	0.0479757
Cc2d2b	79.9565	-1.16129	0.301826	-3.84756	0.000119302	0.00145904
F8	340.475	-1.16141	0.191156	-6.07574	1.23418e-09	1.14033e-07
Tyr	18.0473	-1.16292	0.386072	-3.01219	0.00259366	0.0158658
Hykk	70.8191	-1.16327	0.445495	-2.61118	0.00902303	0.0408649
Paqr3	356.463	-1.16329	0.205041	-5.67347	1.39932e-08	8.68826e-07
Slc43a3	6135.98	-1.16332	0.355886	-3.2688	0.00108004	0.00811978
Tubb2a	2232.84	-1.16443	0.209391	-5.56106	2.68143e-08	1.50806e-06
Lmo2	14673	-1.16589	0.336552	-3.46422	0.000531764	0.00471881
Limch1	36.8433	-1.16809	0.456824	-2.55697	0.0105587	0.0458472
Ranbp10	33196.7	-1.17051	0.407674	-2.87119	0.00408928	0.0223991
Apold1	249.261	-1.17343	0.333171	-3.52201	0.000428285	0.00401452
Sobp	17.8096	-1.17377	0.40704	-2.88368	0.00393057	0.0216878
Tnfrsf11a	699.041	-1.1746	0.290084	-4.04916	5.14013e-05	0.000751968
Xirp2	15.078	-1.17571	0.386743	-3.04003	0.00236558	0.0148045
Msr1	4652.01	-1.17852	0.403479	-2.92091	0.00349016	0.0197811
Stradb	4128.21	-1.17907	0.335942	-3.50973	0.00044856	0.00414343
Rilp	20.3289	-1.17914	0.459485	-2.56622	0.0102813	0.045062
H2bu2	2429.27	-1.17943	0.446486	-2.64159	0.00825179	0.038111
Eno1b	533.039	-1.18181	0.184712	-6.39813	1.57291e-10	1.88929e-08
Asic2	48.8123	-1.18214	0.326089	-3.62522	0.00028872	0.00294964
Cd68	3066.63	-1.18248	0.301111	-3.92705	8.5995e-05	0.00113153
Fam166a	15.4846	-1.18288	0.457954	-2.58298	0.00979513	0.0435178
Abhd4	836.935	-1.18495	0.337726	-3.50861	0.000450453	0.00415546
1700028K03Rik	34.7288	-1.1854	0.380926	-3.11189	0.00185891	0.0122059
Fbxl2	1791.51	-1.18703	0.172367	-6.88663	5.71294e-12	9.80294e-10
Xpo7	92256.2	-1.1904	0.443692	-2.68294	0.0072978	0.0346161
Commd5	118.991	-1.19042	0.2438	-4.88276	1.04612e-06	3.23374e-05
Zmynd12	94.5813	-1.19442	0.259642	-4.60024	4.21994e-06	0.000101097
Ctsb	26899.2	-1.19778	0.260484	-4.5983	4.25952e-06	0.000101889
Prdx2	84901.8	-1.19895	0.456697	-2.62526	0.00865816	0.0395318
Ceacam19	18.3201	-1.19914	0.457201	-2.62278	0.00872149	0.039767
Ncoa7	16162.4	-1.20107	0.36926	-3.25264	0.00114336	0.00849241
Vopp1	7789.86	-1.20211	0.372247	-3.22934	0.00124078	0.00903218
Agbl4	52.7961	-1.20271	0.215404	-5.58349	2.35739e-08	1.36227e-06
Hpse2	44.1481	-1.20308	0.343782	-3.49954	0.000466063	0.00426869
Tfdp2	35820.1	-1.20476	0.39258	-3.06882	0.00214905	0.0136836
Cep76	2040.33	-1.20692	0.361909	-3.33487	0.000853385	0.00678832
Grm7	34.655	-1.20756	0.391753	-3.08246	0.00205298	0.013225
Wwtr1	42.4841	-1.20788	0.4758	-2.53863	0.0111287	0.0476427
Tmem51	994.952	-1.20806	0.338379	-3.57014	0.000356792	0.00347212
Gm8797	712.78	-1.20821	0.290206	-4.16328	3.13712e-05	0.000505871
Agmo	315.695	-1.20972	0.425539	-2.84278	0.00447212	0.0240127
Ak9	31.7196	-1.21019	0.397544	-3.04417	0.00233325	0.0146622
Eml1	36.7507	-1.21022	0.410242	-2.95001	0.00317768	0.0183881
Rpl9-ps6	2927.29	-1.21147	0.118823	-10.1955	2.07574e-24	3.8784e-21
Ahcyl	48.5669	-1.21212	0.242772	-4.99285	5.94954e-07	2.04596e-05
Me1	18.1109	-1.21262	0.456768	-2.65477	0.0079362	0.0369989
Itga11	69.4675	-1.21418	0.239922	-5.06074	4.17643e-07	1.52676e-05
Ptprm	132.898	-1.21451	0.448876	-2.70567	0.00681663	0.0328542
Clvs2	11.1288	-1.21672	0.463262	-2.62642	0.00862885	0.0394301
1700064H15Rik	119.947	-1.21867	0.207791	-5.86489	4.4942e-09	3.40426e-07
Cln8	2673.74	-1.22218	0.366222	-3.33728	0.000846028	0.00674896
Lrrc39	503.084	-1.22282	0.301213	-4.05965	4.91471e-05	0.000724327
Cdc42bpa	2183.55	-1.22305	0.345837	-3.53649	0.000405476	0.00385008
Ank	6295.82	-1.22662	0.353768	-3.46729	0.000525731	0.00466773
Itgb5	730.681	-1.2303	0.328874	-3.74094	0.000183333	0.00205255
Vasn	47.8544	-1.23281	0.358344	-3.44029	0.000581097	0.00504217
Mical3	3714.6	-1.23364	0.374899	-3.29059	0.000999792	0.00765597
Sh3yl1	1529.42	-1.23406	0.390796	-3.15782	0.00158955	0.0108881
Smim18	188.878	-1.23478	0.452039	-2.73157	0.00630334	0.0310933
H3c4	834.551	-1.23555	0.307864	-4.01331	5.98742e-05	0.000847512
Rnaset2a	3203.42	-1.23658	0.179968	-6.87112	6.37001e-12	1.082e-09
Gm6169	335.896	-1.23742	0.194799	-6.35226	2.12169e-10	2.41069e-08
Pabpc4	10492.9	-1.23773	0.350161	-3.53475	0.000408163	0.00386904
Dnaja4	1634.82	-1.23821	0.405326	-3.05485	0.00225172	0.0142243
Alkal2	67.9291	-1.23962	0.4194	-2.95569	0.00311971	0.0181122
Upp2	159.515	-1.24056	0.283567	-4.37485	1.21514e-05	0.000239553
S100a2	56.946	-1.24068	0.356775	-3.47748	0.000506145	0.00454908
Otub2	1337.76	-1.24106	0.40947	-3.0309	0.00243827	0.015148
Cntd1	298.249	-1.2415	0.247373	-5.01873	5.20138e-07	1.82222e-05
Gm49322	38.6718	-1.24193	0.293122	-4.23692	2.26611e-05	0.000394482
Gabrb1	46.7798	-1.24278	0.24482	-5.0763	3.84845e-07	1.4192e-05
Gng10	221.728	-1.24623	0.238066	-5.2348	1.65164e-07	6.73303e-06
Gm28043	369.754	-1.24841	0.326237	-3.82669	0.000129876	0.00156
Dlg2	565.176	-1.24911	0.326906	-3.82101	0.000132908	0.00159187
F12	102.28	-1.24929	0.486054	-2.57027	0.0101618	0.0446865
Cblc	23.4643	-1.24996	0.489061	-2.55584	0.0105933	0.045947
Rab7b	676.776	-1.25096	0.365277	-3.42468	0.000615532	0.0052649
Lingo2	39.8523	-1.2516	0.315932	-3.96162	7.44435e-05	0.00100554
Fahd1	1500.94	-1.25446	0.396307	-3.16538	0.00154878	0.0106909
Tmem26	50.9622	-1.25564	0.430099	-2.91942	0.00350679	0.0198285
Timd2	62.6609	-1.25582	0.425598	-2.9507	0.0031705	0.018362
Fam149a	27.0023	-1.25721	0.493621	-2.54692	0.0108677	0.0468335
Kctd14	1404.28	-1.25912	0.350834	-3.58893	0.000332035	0.00328635
Nol4	11.8566	-1.26053	0.446847	-2.82095	0.0047882	0.0253362
Pdpn	112.614	-1.2616	0.380863	-3.31248	0.000924741	0.00720595
Cd24a	71635.2	-1.26283	0.335386	-3.76529	0.000166354	0.0019043
Maf	3368.87	-1.26298	0.37819	-3.33953	0.000839189	0.00671032
Sowaha	5944.58	-1.26318	0.500105	-2.52583	0.0115425	0.0488102
Dgkb	34.297	-1.2633	0.3881	-3.25508	0.0011336	0.00843479
Rtkn	113.82	-1.26382	0.253852	-4.97858	6.40514e-07	2.16547e-05
Tenm2	17.9138	-1.26454	0.464015	-2.72521	0.00642605	0.0315413
S100a7a	97.1484	-1.26652	0.318164	-3.98072	6.87061e-05	0.000947018
Samd12	73.6508	-1.26866	0.346756	-3.65864	0.000253558	0.0026599
Ugt1a5	31.5781	-1.27016	0.371106	-3.42263	0.000620188	0.00529126
Slfn14	11636.9	-1.27112	0.496754	-2.55885	0.0105021	0.0457046
Brpf3	5843.14	-1.27505	0.365239	-3.491	0.000481218	0.00436941
Pdgfrl	84.871	-1.27827	0.207506	-6.16016	7.26704e-10	7.46884e-08
Tuba1c	11967.9	-1.2789	0.215466	-5.93548	2.92983e-09	2.32396e-07
Ccdc74a	28.8399	-1.27913	0.465791	-2.74614	0.00603007	0.0300628
Nwd2	14.0945	-1.27957	0.463067	-2.76325	0.00572286	0.0289082
Pclo	19.0932	-1.28034	0.449984	-2.84531	0.00443682	0.0238674
Myrip	14.9296	-1.28053	0.446568	-2.8675	0.00413732	0.0226181
Lgmn	2295.57	-1.28236	0.314661	-4.07536	4.59437e-05	0.000687358
Lpcat1	3880.05	-1.28398	0.346206	-3.70871	0.000208318	0.00227768
Grtp1	160.444	-1.28531	0.316	-4.06744	4.75319e-05	0.000704226
Fgf14	52.2967	-1.28541	0.271712	-4.73079	2.23648e-06	6.1053e-05
Xk	2107.18	-1.28815	0.355224	-3.62631	0.000287504	0.00293901
Paqr9	2147.48	-1.29027	0.41712	-3.09329	0.00197952	0.0127938
Atl1	387.615	-1.29135	0.307752	-4.19606	2.71596e-05	0.000453091
Fhdc1	8104.03	-1.29296	0.470072	-2.75055	0.00594952	0.0297965
Prnp	1348.15	-1.29335	0.437897	-2.95354	0.00314151	0.0182227
Megf6	21.6304	-1.29435	0.500677	-2.58519	0.00973243	0.0433079
Dlgap2	27.6965	-1.29486	0.376335	-3.44071	0.000580185	0.00503686
Fnip2	7543.98	-1.29492	0.388483	-3.33328	0.000858294	0.00681099
Klhl1	19.3179	-1.29509	0.46225	-2.80171	0.00508324	0.0264807
Dok4	215.763	-1.29585	0.431663	-3.00199	0.00268218	0.0162387
Nme3	152.489	-1.29813	0.275721	-4.70812	2.50009e-06	6.63115e-05
Klhl7	4821.83	-1.29946	0.322142	-4.03382	5.48774e-05	0.000790698
Aif1	3445.7	-1.30033	0.365031	-3.56225	0.000367687	0.0035555
Slc47a2	12.7348	-1.30052	0.485239	-2.68016	0.00735879	0.034799
Sntg1	265.926	-1.30282	0.202616	-6.43	1.276e-10	1.60129e-08
Slc22a23	14855.2	-1.30779	0.471509	-2.77364	0.00554333	0.0282218
Wnt6	54.3569	-1.30908	0.348646	-3.75476	0.00017351	0.00197012
Fam89b	67.3932	-1.30969	0.263164	-4.9767	6.46786e-07	2.17527e-05
Liph	38.7207	-1.31012	0.345386	-3.79319	0.000148724	0.00174525
Cntnap5b	36.8219	-1.31036	0.364862	-3.59138	0.000328932	0.00326405
Atp2b4	12607.7	-1.31078	0.393087	-3.33457	0.00085431	0.00678926
Tnk1	168.622	-1.31215	0.453519	-2.89326	0.00381263	0.0211735
4933428G20Rik	35.5009	-1.31267	0.352729	-3.72148	0.000198062	0.00218114
Fabp3	51.409	-1.31288	0.50007	-2.62539	0.00865503	0.0395283
Rep15	41.148	-1.31374	0.370423	-3.54659	0.000390253	0.00372662
Urod	12170.9	-1.31706	0.415284	-3.17146	0.00151674	0.0105221
Fstl5	18.5864	-1.31812	0.428315	-3.07746	0.00208775	0.0133743
Rcan2	22.8028	-1.32291	0.501617	-2.63729	0.00835703	0.0384913
Zdhhc14	15893.7	-1.32393	0.355719	-3.72184	0.000197779	0.00218089
Hmox1	2422.57	-1.32518	0.371105	-3.57092	0.000355734	0.00346583
Josd2	6198.83	-1.32523	0.409843	-3.23351	0.00122279	0.00893247
Cfap47	22.1939	-1.33019	0.42014	-3.16606	0.00154518	0.010671
Stom	8170.68	-1.33061	0.399766	-3.32847	0.000873255	0.0068942
Clec4a3	3121.77	-1.33318	0.431008	-3.09316	0.00198038	0.0127938
Snta1	108.212	-1.33354	0.37837	-3.52444	0.000424372	0.00399085
Ank2	285.286	-1.33537	0.390806	-3.41696	0.000633242	0.00536963
Ankrd61	774.124	-1.33729	0.404914	-3.30265	0.000957774	0.00741525
Smim1	1909.54	-1.33729	0.529604	-2.52507	0.0115676	0.0488866
Malrd1	16.1379	-1.33765	0.428137	-3.12436	0.00178193	0.0118252
Sh3d19	367.531	-1.33819	0.347733	-3.84832	0.000118932	0.00145663
Msmb	33.5651	-1.34045	0.450865	-2.97305	0.00294855	0.017471
B3gat2	446.86	-1.34113	0.365347	-3.67083	0.000241765	0.00256986
Evi5	18287.7	-1.34117	0.352863	-3.80083	0.000144214	0.00170422
Dusp8	641.971	-1.34229	0.460583	-2.91432	0.00356464	0.0201084
Ndst4	18.035	-1.34303	0.454243	-2.95664	0.0031101	0.0180904
Capn5	1117.21	-1.34599	0.37367	-3.60208	0.000315684	0.00316429
Hfe	405.156	-1.3478	0.308461	-4.36943	1.24572e-05	0.000243772
Gm49496	52.4682	-1.34847	0.502701	-2.68246	0.00730836	0.0346385
Spata16	15.3038	-1.35153	0.445597	-3.03307	0.00242082	0.0150772
Ppox	4844.79	-1.35257	0.398178	-3.3969	0.000681549	0.00569912
Dennd2c	4069	-1.35445	0.421637	-3.21236	0.00131652	0.00944476
Sdc3	1089.23	-1.35471	0.484072	-2.79856	0.00513304	0.0266656
Negr1	109.619	-1.35855	0.379442	-3.58039	0.000343084	0.00337189
Asap3	62.4174	-1.36346	0.422593	-3.2264	0.00125356	0.00910187
Gm4952	53.6742	-1.36427	0.523656	-2.60528	0.00917992	0.0413749
Gfi1b	1117.56	-1.36476	0.480748	-2.83882	0.0045281	0.0242498
Smad6	356.437	-1.3657	0.335427	-4.07153	4.67059e-05	0.000695665
Etnk2	52.7323	-1.36698	0.525515	-2.60123	0.00928914	0.0417552
D7Ertd443e	41.7684	-1.36931	0.417802	-3.27742	0.00104762	0.00796056
Vwf	414.158	-1.37051	0.364556	-3.75939	0.000170327	0.00194185
Nes	88.958	-1.37299	0.288178	-4.76437	1.89445e-06	5.30952e-05
Sphk1	290.549	-1.37333	0.480289	-2.85939	0.00424458	0.0230694
Cd59a	2524.19	-1.37544	0.505672	-2.72002	0.00652783	0.0318549
Hunk	396.556	-1.37574	0.391412	-3.51481	0.000440077	0.00409537
Cpeb3	9330.02	-1.37851	0.430101	-3.20508	0.00135023	0.00961687
Smpd3	64.9841	-1.38004	0.449884	-3.06755	0.0021582	0.0137315
Adgb	471.372	-1.38239	0.476591	-2.90057	0.0037248	0.0208232
Ccdc7b	16.5618	-1.38314	0.419541	-3.29679	0.000977951	0.00754022
Myo3a	38.2128	-1.3864	0.397541	-3.48746	0.000487641	0.00441344
Tlcd1	722.432	-1.38764	0.407685	-3.40372	0.000664757	0.00559116
Spats1	201.37	-1.38881	0.506042	-2.74445	0.00606115	0.0301908
Slc4a11	15.1795	-1.38891	0.434099	-3.19953	0.00137651	0.00975034
Alas2	59091.3	-1.38999	0.429447	-3.23671	0.00120918	0.00885608
Spag17	38.1043	-1.39051	0.290331	-4.78941	1.67273e-06	4.80012e-05
Agpat4	6019.09	-1.39456	0.313985	-4.44149	8.93398e-06	0.000188877
Gucy1a2	31.7595	-1.39473	0.443027	-3.14819	0.00164284	0.011135
Pheta2	1141.32	-1.39522	0.422805	-3.29992	0.000967139	0.00747743
Hs6st1	3263.31	-1.39552	0.354468	-3.93695	8.25246e-05	0.00109515
Tlcd4	1517.26	-1.39931	0.514785	-2.71824	0.00656308	0.0319891
Blvrb	39728.8	-1.39996	0.441545	-3.17058	0.00152134	0.0105366
Rbm8a2	109.921	-1.40081	0.199519	-7.02095	2.20358e-12	4.35946e-10
Aox4	9.54856	-1.40289	0.527802	-2.65799	0.00786089	0.0367293
Stab1	170.217	-1.40425	0.536052	-2.61961	0.008803	0.0400084
Csmd2	9.62244	-1.40722	0.532661	-2.64187	0.00824495	0.0380906
Ccnb1ip1	432.426	-1.40746	0.197626	-7.12183	1.06507e-12	2.38803e-10
Sec14l2	211.398	-1.4078	0.42907	-3.28106	0.00103419	0.00788703
Dnajb4	4258.77	-1.40824	0.385998	-3.6483	0.000263984	0.00275212
Gm17359	80.0372	-1.4091	0.39095	-3.6043	0.00031299	0.00314787
Aldh1a3	25.6287	-1.40932	0.431387	-3.26696	0.00108709	0.00815
Lrrtm4	30.3018	-1.40935	0.350617	-4.01962	5.8291e-05	0.000831401
Gm21972	1149.88	-1.41104	0.176932	-7.97503	1.52348e-15	5.69306e-13
Rab30	2619.66	-1.41402	0.450245	-3.14056	0.00168625	0.0113743
Clec4a1	2489.83	-1.41502	0.444773	-3.18143	0.00146548	0.0102383
Tbxas1	3722.7	-1.41694	0.321917	-4.40157	1.0747e-05	0.000218528
Gm17660	47.5501	-1.417	0.292241	-4.84874	1.24245e-06	3.72426e-05
Acox2	39.8393	-1.41774	0.560567	-2.52911	0.0114352	0.0484571
Ttc39a	1084.33	-1.41896	0.4546	-3.12133	0.00180034	0.011905
Csmd3	160.374	-1.41927	0.213366	-6.65179	2.89554e-11	4.27118e-09
Slco2a1	59.526	-1.41946	0.478716	-2.96515	0.00302537	0.0177635
Col25a1	47.4081	-1.41972	0.478561	-2.96665	0.00301066	0.0177058
Ifi205	1893.8	-1.42121	0.465657	-3.05206	0.00227273	0.0143247
Tpd52l1	243.336	-1.42132	0.182433	-7.79092	6.65247e-15	2.28302e-12
Gm17387	48.1891	-1.43111	0.314851	-4.54533	5.48483e-06	0.000124625
Pir	1753.17	-1.43121	0.280413	-5.10393	3.32674e-07	1.25997e-05
Kpna7	18.2931	-1.43121	0.399492	-3.58258	0.000340223	0.00335467
Stk32b	19.613	-1.43233	0.553018	-2.59001	0.00959718	0.0428421
Atp5o	2053.21	-1.43534	0.406818	-3.5282	0.00041839	0.00395261
Mpp2	970.894	-1.43569	0.448226	-3.20304	0.00135984	0.00966893
Galntl6	101.491	-1.43618	0.275843	-5.2065	1.92439e-07	7.74177e-06
Gp1bb	25.0314	-1.43806	0.514297	-2.79617	0.00517125	0.0267651
Mafb	1435.35	-1.44093	0.567289	-2.54002	0.0110846	0.0474779
Alkal1	38.0203	-1.44202	0.345484	-4.1739	2.99432e-05	0.000487912
Lipc	623.318	-1.44229	0.356049	-4.05081	5.10404e-05	0.000748295
Fech	33573.6	-1.44483	0.447176	-3.23101	0.00123352	0.00898785
Ptprt	21.9504	-1.44593	0.539567	-2.67979	0.00736683	0.0348175
Abcc3	222.51	-1.44609	0.37381	-3.86852	0.000109498	0.00137105
Acat3	57.8052	-1.44625	0.432282	-3.34561	0.000821024	0.00659959
Apol9b	286.304	-1.44814	0.547503	-2.64499	0.00816922	0.0378127
Gata1	2572.55	-1.44878	0.444565	-3.25887	0.00111855	0.0083487
Cpne4	9.45901	-1.45095	0.508424	-2.85382	0.00431971	0.0233946
Map4k5	10694.6	-1.45423	0.397399	-3.65936	0.000252848	0.00265411
Pard3	369.02	-1.45512	0.476847	-3.05154	0.00227673	0.0143445
Slc4a5	96.1749	-1.45554	0.448579	-3.24478	0.0011754	0.00867291
Itga9	338.791	-1.4628	0.396818	-3.68633	0.000227514	0.00244465
Unc5d	18.3552	-1.46321	0.433362	-3.37641	0.000734375	0.0060417
Stxbp4	1506.76	-1.46329	0.351077	-4.16801	3.07275e-05	0.000498759
Cyp2ab1	94.6375	-1.46756	0.342569	-4.28397	1.83589e-05	0.00032913
Hmga1b	131.935	-1.46842	0.187104	-7.84812	4.22321e-15	1.54386e-12
Gm7324	130.938	-1.46895	0.190591	-7.70737	1.28441e-14	4.07521e-12
Gm28729	65.561	-1.46925	0.413462	-3.55354	0.000380089	0.00365442
Parvb	1165.45	-1.47295	0.299869	-4.912	9.01523e-07	2.83365e-05
Mfhas1	5755.65	-1.47332	0.362791	-4.06108	4.8847e-05	0.000721169
Slc43a1	6546.76	-1.47458	0.457356	-3.22414	0.0012635	0.00916211
Mgat4c	20.4208	-1.47499	0.34397	-4.28812	1.80192e-05	0.000325119
Prickle2	11.917	-1.47556	0.582467	-2.5333	0.0112994	0.0480797
H2bc15	2526.01	-1.47878	0.411764	-3.59132	0.000329006	0.00326405
Gch1	7754.3	-1.47958	0.336503	-4.39695	1.09783e-05	0.000221621
Jam2	43.1664	-1.48014	0.45041	-3.2862	0.00101549	0.00775891
Car2	100041	-1.48026	0.452258	-3.27304	0.00106399	0.00804498
Sgcz	173.679	-1.48072	0.546094	-2.71148	0.00669837	0.0324866
Ankrd65	149.587	-1.4834	0.530967	-2.79376	0.00520991	0.0269237
Egfr	400.346	-1.48668	0.429824	-3.45881	0.00054257	0.00478942
Rhoj	50.8384	-1.48907	0.487122	-3.05688	0.00223657	0.0141338
4931422A03Rik	924.667	-1.48938	0.350709	-4.24677	2.16876e-05	0.000379105
Tmem132c	12.6566	-1.48979	0.580287	-2.56733	0.0102486	0.0449531
Cadm2	45.1249	-1.49282	0.271114	-5.50623	3.66609e-08	1.97593e-06
Batf2	354.6	-1.49429	0.536328	-2.78614	0.00533393	0.0273963
Abcb6	1032.65	-1.49539	0.426921	-3.50274	0.000460496	0.00422922
Hmbs	35883.6	-1.49645	0.46246	-3.23585	0.0012128	0.00887486
Adamtsl5	100.924	-1.4971	0.537665	-2.78444	0.00536205	0.0275071
Slc4a9	47.2247	-1.50044	0.279744	-5.36363	8.15661e-08	3.83133e-06
Ankdd1a	42.63	-1.50059	0.487307	-3.07935	0.0020745	0.0133097
Ninj2	417.268	-1.50193	0.401342	-3.74227	0.000182365	0.00204853
Gypa	48112	-1.50209	0.469625	-3.19849	0.00138148	0.00977735
Ky	15.4096	-1.50278	0.43126	-3.48463	0.000492816	0.00444831
Snca	72440.4	-1.50378	0.456682	-3.29285	0.000991773	0.00761885
Igf2bp2	235.72	-1.50383	0.359001	-4.18892	2.80288e-05	0.000462998
Slc13a4	22.5693	-1.50761	0.594724	-2.53498	0.0112454	0.0479716
Nr1h3	264.171	-1.5102	0.389068	-3.88159	0.000103778	0.00131311
Mpdz	32.0747	-1.51062	0.528797	-2.85671	0.00428052	0.0232423
Zfp13	16.4718	-1.51085	0.515951	-2.92827	0.0034085	0.0194366
Rab3c	9.69837	-1.51131	0.508783	-2.97044	0.00297377	0.0175864
Lhfp	69.6255	-1.51443	0.422846	-3.58153	0.000341589	0.00335916
Cdkl1	1520.45	-1.51663	0.484035	-3.13331	0.00172849	0.0115987
Hspb8	18.9388	-1.51666	0.45681	-3.3201	0.000899841	0.00705113
Wdr88	69.0536	-1.51747	0.399014	-3.80305	0.000142927	0.00169139
Gm6377	288.083	-1.51788	0.467636	-3.24587	0.00117094	0.00865135
Ypel4	5611.98	-1.5182	0.508216	-2.98732	0.00281437	0.0168602
Svep1	12.8703	-1.51832	0.524943	-2.89236	0.00382363	0.0212275
Unc13c	12.3581	-1.52011	0.536308	-2.8344	0.00459111	0.0245093
Me3	33.4591	-1.52051	0.279013	-5.4496	5.04832e-08	2.58819e-06
Arhgef12	15093.9	-1.52111	0.482747	-3.15095	0.00162741	0.0110572
Nox4	14.8285	-1.52461	0.52055	-2.92885	0.00340221	0.0194201
Hsd17b2	287.761	-1.52594	0.415909	-3.66892	0.000243576	0.00257771
Tspo2	10760	-1.52612	0.483612	-3.15567	0.0016013	0.0109283
AA986860	271.265	-1.52681	0.394163	-3.87355	0.000107261	0.00134806
Gm9774	124.694	-1.53211	0.152207	-10.0659	7.81485e-24	1.09512e-20
Htr4	15.2516	-1.53239	0.439107	-3.48979	0.000483396	0.00438446
Uox	228.31	-1.53244	0.55775	-2.74754	0.00600437	0.0299702
Tgm2	2149.1	-1.53367	0.493893	-3.10526	0.00190112	0.0124056
Ablim3	29.9518	-1.53441	0.444264	-3.45382	0.000552706	0.00485202
Acot10	9.72083	-1.53534	0.548675	-2.79827	0.00513768	0.0266656
Ctnna2	75.016	-1.53998	0.249012	-6.18438	6.23465e-10	6.71174e-08
Pigq	7454.02	-1.54049	0.41091	-3.74896	0.000177567	0.00199997
Dhtkd1	72.4644	-1.54471	0.587298	-2.63019	0.00853361	0.0391224
Epb42	12154	-1.54608	0.47517	-3.25373	0.00113899	0.00846363
Kcnu1	18.1999	-1.54651	0.464249	-3.33122	0.000864662	0.00684242
Pbld1	56.9882	-1.55212	0.405422	-3.8284	0.000128977	0.00155364
Pla2r1	15.2382	-1.55293	0.504772	-3.07651	0.00209441	0.0134068
Pdgfd	131.595	-1.5544	0.503054	-3.08993	0.00200204	0.0129237
Mdga2	30.9595	-1.55628	0.576819	-2.69804	0.00697483	0.0334061
Tfrc	33535.3	-1.55684	0.426247	-3.65244	0.000259765	0.00271486
Olfr99	12.7703	-1.55758	0.585529	-2.66012	0.00781127	0.0365381
Gabrr3	8.06233	-1.56148	0.517631	-3.01658	0.0025564	0.0157064
Nrxn3	70.2946	-1.56166	0.434642	-3.59298	0.000326922	0.0032549
Nr0b2	41.1114	-1.56218	0.531606	-2.9386	0.00329695	0.0189194
Abcc2	363.069	-1.56237	0.550769	-2.83671	0.00455806	0.0243792
Nqo1	558.765	-1.56247	0.390278	-4.00348	6.24184e-05	0.000875818
Tenm3	150.582	-1.56365	0.58656	-2.66581	0.00768041	0.0360563
Cyp4b1	50.5204	-1.56566	0.586565	-2.6692	0.00760329	0.0357542
Cdh8	16.1983	-1.56815	0.506897	-3.09362	0.00197729	0.0127885
Marchf3	86401.9	-1.56824	0.479417	-3.27114	0.00107115	0.00807009
Tmeff2	34.6043	-1.57087	0.296278	-5.30201	1.14534e-07	5.01555e-06
Mmel1	203.938	-1.57163	0.55629	-2.8252	0.0047251	0.0250654
A830018L16Rik	17.8965	-1.57916	0.392462	-4.02371	5.72883e-05	0.000820785
Nckap5	728.885	-1.58163	0.23272	-6.79628	1.07359e-11	1.71937e-09
Slc39a2	24.1937	-1.58184	0.407715	-3.87978	0.000104553	0.00131994
Dnajb2	5238.6	-1.5828	0.450831	-3.51086	0.000446666	0.00412926
Ddx4	40.5574	-1.58347	0.468807	-3.37766	0.000731055	0.00602324
Gm5767	28.2357	-1.58513	0.544746	-2.90986	0.00361594	0.020307
Lama2	19.5846	-1.58695	0.440898	-3.59935	0.000319012	0.00319126
Chac2	6630.97	-1.58707	0.404786	-3.92075	8.82723e-05	0.00115516
Gm20594	29.0463	-1.58736	0.497424	-3.19117	0.001417	0.00998656
Klkb1	93.1422	-1.58821	0.507667	-3.12844	0.00175735	0.0117129
Scarf1	101.137	-1.58886	0.399066	-3.98146	6.8494e-05	0.000944869
Cd59b	402.618	-1.59103	0.409838	-3.8821	0.000103557	0.00131131
Abat	166.962	-1.59118	0.438223	-3.63099	0.000282331	0.00289669
Syt14	10767.8	-1.59133	0.512258	-3.1065	0.00189315	0.0123632
Xkr7	38.2907	-1.59179	0.378611	-4.20428	2.61918e-05	0.000441039
Mfsd2b	1872.18	-1.59455	0.453561	-3.51563	0.000438712	0.00408946
Tshz2	494.217	-1.59533	0.398106	-4.00729	6.14194e-05	0.000865015
Tmem120b	1327.2	-1.60347	0.40383	-3.97067	7.16704e-05	0.000977461
Marchf8	11728.2	-1.60428	0.426214	-3.76403	0.000167196	0.00191133
Cntn4	46.9234	-1.60432	0.388625	-4.1282	3.65607e-05	0.000571808
Abcb4	9337.49	-1.60966	0.468495	-3.43581	0.000590785	0.00510254
Slc4a4	166.262	-1.60966	0.604701	-2.66191	0.00776982	0.0363847
4930550C14Rik	186.547	-1.60996	0.384301	-4.18933	2.79781e-05	0.000462615
Oosp1	22.7119	-1.61183	0.547945	-2.94158	0.00326539	0.0187922
Dppa2	32.0704	-1.61583	0.343618	-4.7024	2.57116e-06	6.7982e-05
Slc32a1	60.3148	-1.6224	0.442178	-3.66912	0.000243383	0.00257729
Cldn13	6449.18	-1.62343	0.509595	-3.18573	0.00144391	0.0101203
Clmn	75.5523	-1.62375	0.642585	-2.5269	0.0115074	0.0486938
Ptprn2	44.7335	-1.62386	0.349293	-4.649	3.33549e-06	8.47274e-05
Tlcd5	26.9735	-1.62398	0.615459	-2.63865	0.00832375	0.0383486
Adgre4	2053.55	-1.62493	0.556463	-2.92011	0.00349909	0.0198117
Grm5	20.2747	-1.62526	0.447683	-3.63038	0.000283009	0.00290065
Myo5b	68.9317	-1.62726	0.522575	-3.11393	0.00184614	0.0121506
Cdh12	45.3446	-1.63214	0.339895	-4.80191	1.57162e-06	4.5566e-05
Kcnd1	133.994	-1.63228	0.406106	-4.01935	5.83583e-05	0.000831655
Zfpm2	104.276	-1.63262	0.499892	-3.26594	0.00109101	0.00817216
Ninl	1512.08	-1.6336	0.416245	-3.92462	8.68679e-05	0.00114075
Samd14	1979.42	-1.63492	0.49461	-3.30547	0.000948166	0.00734763
Gabbr2	371.191	-1.63533	0.363085	-4.504	6.66871e-06	0.000147167
Trim2	483.458	-1.63591	0.217658	-7.51594	5.65029e-14	1.63819e-11
Ptdss2	3290.34	-1.63622	0.413739	-3.9547	7.66294e-05	0.00102677
Tmem231	157.898	-1.63651	0.411299	-3.97889	6.92381e-05	0.000951232
Alad	8282.74	-1.63856	0.451825	-3.62654	0.000287245	0.00293815
Slc4a1	81538.5	-1.6388	0.475456	-3.4468	0.000567269	0.00495542
Pdzrn3	114.523	-1.64294	0.389184	-4.22149	2.42691e-05	0.000416864
Ermap	13464.9	-1.64894	0.489395	-3.36934	0.000753484	0.00615974
Zfp993	304.812	-1.64966	0.231174	-7.13602	9.6072e-13	2.18317e-10
Dab1	30.3121	-1.65266	0.371705	-4.44616	8.74208e-06	0.000186296
D130043K22Rik	172.52	-1.6538	0.290041	-5.70194	1.18453e-08	7.57377e-07
Bicc1	74.8505	-1.65412	0.638965	-2.58875	0.00963258	0.0429203
Esyt3	12.3205	-1.65444	0.626386	-2.64125	0.00826015	0.0381391
Col4a5	30.4052	-1.65493	0.629072	-2.63075	0.00851969	0.0390906
Vegfd	273.82	-1.65577	0.293169	-5.64784	1.62481e-08	9.89955e-07
Hoga1	126.397	-1.66089	0.493904	-3.36278	0.000771621	0.00628357
Xkr4	104.359	-1.6611	0.215075	-7.72334	1.13317e-14	3.66449e-12
AK157302	170.911	-1.66269	0.367718	-4.52165	6.13601e-06	0.000136516
Crhr2	10.3145	-1.66691	0.473352	-3.52151	0.000429104	0.00401995
Tfap2d	9.25156	-1.66744	0.488389	-3.41416	0.000639791	0.00540911
Mst1	141.885	-1.66763	0.409074	-4.0766	4.56993e-05	0.000684919
Reln	13479.4	-1.67094	0.399682	-4.18069	2.90628e-05	0.000475872
Ank3	154.741	-1.67497	0.493213	-3.39604	0.000683672	0.00571403
Fat1	16.2744	-1.67745	0.559448	-2.99841	0.00271396	0.0163753
Piezo2	24.5569	-1.67965	0.536354	-3.1316	0.00173854	0.011638
Gm17268	393.004	-1.67999	0.575975	-2.91678	0.00353664	0.0199772
Ces2g	2047.4	-1.68401	0.523293	-3.21811	0.0012904	0.00930507
Chl1	161.977	-1.68436	0.30243	-5.56944	2.55559e-08	1.44729e-06
Epb41l3	72.0894	-1.68631	0.408699	-4.12603	3.6908e-05	0.000575738
Lancl3	134.397	-1.68738	0.49796	-3.38859	0.000702523	0.00584254
Crisp2	40.615	-1.68793	0.642105	-2.62874	0.00857016	0.0392579
Acaa1b	96.3526	-1.68908	0.602473	-2.80357	0.00505396	0.0263772
Gm16867	14083.6	-1.69121	0.446054	-3.79148	0.000149751	0.00175485
Slc6a9	4035.91	-1.69213	0.478778	-3.53426	0.000408912	0.00387177
Olfr694	11.6056	-1.69314	0.526607	-3.21518	0.00130363	0.00938036
Wasf1	16.0126	-1.6966	0.496433	-3.41757	0.000631826	0.00536369
Epor	1697.64	-1.69753	0.481373	-3.52644	0.000421186	0.00397289
Rbfox1	105.047	-1.69758	0.542415	-3.12968	0.00175	0.0116963
Gm14862	270.086	-1.7004	0.582354	-2.91987	0.00350177	0.0198135
Dpep2.1	13.0891	-1.70057	0.463175	-3.67155	0.000241086	0.00256426
Epha6	128.248	-1.70076	0.258205	-6.58685	4.49263e-11	6.33706e-09
Olfr259	11.6482	-1.70251	0.540638	-3.14908	0.00163788	0.0111059
Samd5	13.1018	-1.70518	0.602732	-2.82908	0.00466823	0.0248185
Ubac1	12920.3	-1.70563	0.433254	-3.93679	8.25791e-05	0.00109515
Zfp532	32.5906	-1.70614	0.497658	-3.42834	0.000607292	0.00521564
Proser2	37.0812	-1.70622	0.430346	-3.96477	7.3466e-05	0.00099549
Gria1	13.2096	-1.71157	0.456331	-3.75071	0.000176333	0.00199141
Spire1	5672.34	-1.7116	0.432352	-3.9588	7.5328e-05	0.00101581
Wwc1	90.281	-1.71216	0.603107	-2.83889	0.00452701	0.0242498
Adgrf5	45.1877	-1.7133	0.468865	-3.65414	0.000258047	0.00270026
Stxbp5l	29.0643	-1.71489	0.385162	-4.4524	8.49164e-06	0.000181905
Tekt5	12.5401	-1.72348	0.666474	-2.58597	0.00971057	0.0432335
Pkd2l2	1062.57	-1.72449	0.437224	-3.94418	8.00728e-05	0.00106527
Mmp13	10.2481	-1.72513	0.680232	-2.53609	0.0112098	0.0478799
Ccdc92b	3047.67	-1.7259	0.549228	-3.14241	0.00167565	0.0113281
Zfp385b	42.3311	-1.72658	0.606026	-2.84903	0.00438532	0.0236694
Nrbp2	14.9724	-1.7298	0.584638	-2.95875	0.00308893	0.0179859
Pkhd1	50.7127	-1.73105	0.675116	-2.56407	0.0103452	0.0452679
Uros	3029.67	-1.73389	0.421361	-4.11498	3.8722e-05	0.000598483
Tal1	6077.74	-1.73392	0.485403	-3.57211	0.000354111	0.00345602
Bmpr1b	18.47	-1.73579	0.436775	-3.97409	7.06478e-05	0.000965865
Sema3a	23.3369	-1.73607	0.560711	-3.09619	0.00196026	0.0127028
Tspan8	6387.13	-1.73676	0.477136	-3.63997	0.000272669	0.0028182
Dlc1	195.818	-1.73955	0.637552	-2.72848	0.00636266	0.0313307
Cald1	380.37	-1.73961	0.534419	-3.25515	0.00113332	0.00843479
Olfr655	139.891	-1.74084	0.473187	-3.67896	0.000234187	0.00250355
Cfb	481.43	-1.74628	0.67389	-2.59134	0.00956024	0.0427226
Vangl1	1606.06	-1.74979	0.439744	-3.97912	6.917e-05	0.000951073
Gnaz	152.536	-1.75031	0.266143	-6.57656	4.81442e-11	6.636e-09
Slc27a2	108.59	-1.75604	0.677686	-2.59123	0.00956332	0.042725
Loxl2	196.022	-1.75716	0.288176	-6.09754	1.07716e-09	1.01762e-07
Defb37	30.5458	-1.76072	0.615329	-2.86143	0.0042174	0.0229588
Cntn2	10.2348	-1.76181	0.624528	-2.82103	0.00478703	0.0253362
Tgm3	159.646	-1.76203	0.421974	-4.17569	2.97088e-05	0.000485031
Zc2hc1c	174.158	-1.76473	0.237746	-7.42276	1.14701e-13	3.01377e-11
Nell1	64.8354	-1.76494	0.315094	-5.60133	2.12715e-08	1.25571e-06
Tspan33	12953.2	-1.76999	0.479768	-3.68926	0.000224904	0.00242125
Slc22a4	5590.86	-1.77501	0.431713	-4.11155	3.93009e-05	0.000605205
Vit	84.7015	-1.7759	0.327905	-5.41589	6.0984e-08	3.00735e-06
Gria4	82.182	-1.77629	0.292483	-6.07312	1.25446e-09	1.15273e-07
Rgs6	81.5347	-1.77774	0.335981	-5.29119	1.21525e-07	5.22649e-06
Galnt17	20.5226	-1.78004	0.448798	-3.96623	7.30186e-05	0.000991025
Slc44a3	40.0215	-1.7805	0.621433	-2.86515	0.00416818	0.0227486
Rab3il1	4332.53	-1.7808	0.459407	-3.87631	0.000106051	0.00133584
Fyb2	115.313	-1.78108	0.324107	-5.49533	3.89983e-08	2.06875e-06
Gm19426	27.3418	-1.7811	0.470126	-3.78856	0.000151524	0.00177316
Lsamp	156.693	-1.78134	0.469399	-3.79495	0.000147675	0.00173657
Il23a	34.2623	-1.78871	0.329004	-5.43675	5.42605e-08	2.74833e-06
Mrc2	113.786	-1.79255	0.268491	-6.67637	2.44928e-11	3.71055e-09
Tmem184a	22.6666	-1.79565	0.527983	-3.40096	0.000671488	0.00563542
Vwce	56.4753	-1.79698	0.419571	-4.28291	1.84464e-05	0.000330347
Spata46	10.0594	-1.79718	0.576676	-3.11645	0.00183044	0.0120708
Cpox	15554	-1.79744	0.480424	-3.74136	0.00018303	0.00205233
Slc25a37	52475	-1.79876	0.462322	-3.89071	9.99512e-05	0.00127428
Kcnt1	10.0837	-1.80392	0.695134	-2.59507	0.00945718	0.0423408
Frk	23.759	-1.80449	0.623992	-2.89185	0.00382987	0.0212481
Fam169a	151.149	-1.80872	0.350438	-5.16132	2.45214e-07	9.61194e-06
Cngb3	15.567	-1.80994	0.409571	-4.4191	9.91145e-06	0.00020526
Tnni3k	30.2299	-1.81346	0.340825	-5.32079	1.03315e-07	4.62059e-06
C3ar1	1025.37	-1.81566	0.476283	-3.81215	0.000137766	0.00164195
Car5a	49.8323	-1.82222	0.377367	-4.82877	1.37376e-06	4.05284e-05
Slco1b2	285.57	-1.82267	0.679782	-2.68126	0.00733451	0.0347233
Inhca	3807.61	-1.825	0.423201	-4.31237	1.61516e-05	0.000298467
Olfr1388	16.6422	-1.82579	0.445882	-4.09479	4.22549e-05	0.000641298
Plxnb1	25.0207	-1.83596	0.645205	-2.84554	0.00443358	0.0238576
Garem1	2016.7	-1.83775	0.479558	-3.83217	0.000127019	0.00153666
Pde6a	255.189	-1.83839	0.261262	-7.03657	1.97027e-12	4.04049e-10
Zfp791	17.0239	-1.84038	0.442462	-4.15941	3.19076e-05	0.00051039
Tmem132d	24.9913	-1.84156	0.416669	-4.41972	9.88282e-06	0.000204919
Epb41l1	256.896	-1.84225	0.453699	-4.06052	4.89628e-05	0.000722244
Usp29	10.1246	-1.8465	0.552668	-3.34106	0.000834577	0.0066798
Agmat	65.3647	-1.8483	0.438527	-4.21479	2.50007e-05	0.000427247
Pcdh15	171.85	-1.85208	0.270799	-6.8393	7.95797e-12	1.31197e-09
Onecut2	79.3404	-1.85384	0.722076	-2.56737	0.0102473	0.0449531
Dysf	28.8135	-1.85566	0.557756	-3.32702	0.000877806	0.0069139
Nrg3	34.3199	-1.85737	0.385395	-4.8194	1.43988e-06	4.23305e-05
Osmr	12.2245	-1.86029	0.55517	-3.35084	0.000805655	0.00651393
Ism1	14.0855	-1.86042	0.527568	-3.5264	0.000421246	0.00397289
Ephb1	57.5707	-1.86811	0.721085	-2.5907	0.00957817	0.0427686
Mylk3	2986.69	-1.86862	0.507769	-3.68006	0.000233182	0.00249598
Gm960	38.7998	-1.87589	0.38206	-4.90994	9.11039e-07	2.85822e-05
Col13a1	21.186	-1.87695	0.526139	-3.5674	0.000360535	0.00350448
Snx22	1091.96	-1.87816	0.456723	-4.11226	3.9181e-05	0.000603912
Thsd7b	208.838	-1.87912	0.481047	-3.90631	9.37161e-05	0.00121225
Col24a1	19.0294	-1.88018	0.408572	-4.60183	4.18785e-06	0.000100604
Slc28a1	70.3366	-1.88209	0.522215	-3.60404	0.000313304	0.00314914
Igdcc4	31.0927	-1.88345	0.633662	-2.97233	0.00295551	0.0175
Abcg2	8557.34	-1.88378	0.467993	-4.02523	5.692e-05	0.000816695
Itih3	389.785	-1.88563	0.688442	-2.73898	0.00616303	0.0306077
Afap1l2	12.2097	-1.88929	0.525896	-3.59253	0.000327487	0.00325667
Twist2	12.769	-1.89199	0.670878	-2.82016	0.00479994	0.0253686
Denn2b	3452.83	-1.89213	0.39983	-4.73233	2.21954e-06	6.08377e-05
AY074887	30.9141	-1.89392	0.460484	-4.1129	3.90719e-05	0.000602783
Anks1b	622.331	-1.89451	0.192313	-9.85119	6.77401e-23	5.99536e-20
Cd109	25.4793	-1.89544	0.538685	-3.51864	0.000433765	0.00405683
Tafa1	16.5431	-1.89843	0.449818	-4.22044	2.43825e-05	0.000418384
Cux2	73.7831	-1.90194	0.494298	-3.84776	0.000119204	0.0014589
Zbtb8b	4.70319	-1.90454	0.696576	-2.73415	0.00625417	0.0309233
Pcsk6	22.5474	-1.90466	0.65104	-2.92556	0.00343835	0.01956
Add2	4539.33	-1.90466	0.507056	-3.75631	0.000172437	0.00196058
C8a	75.7781	-1.90534	0.730729	-2.60745	0.00912191	0.0411796
Tmod1	7879.4	-1.90656	0.470864	-4.04908	5.14194e-05	0.000751968
Lhfpl4	24.0578	-1.90715	0.375446	-5.07969	3.78058e-07	1.39724e-05
Kel	20832.7	-1.90747	0.489875	-3.8938	9.86879e-05	0.0012637
Nxpe4	2222.66	-1.90879	0.413139	-4.6202	3.83368e-06	9.42503e-05
Ahnak2	18.3497	-1.91354	0.567118	-3.37415	0.000740445	0.00607086
Gm49369	6.53184	-1.91888	0.732064	-2.62119	0.00876225	0.0399013
Olfr905	6.60321	-1.92072	0.63949	-3.00351	0.00266883	0.0161843
Rnf212b	6.38396	-1.92424	0.735899	-2.61482	0.00892744	0.0404755
Pcx	2216.9	-1.92487	0.41075	-4.68624	2.78269e-06	7.23745e-05
Tcl1b2	7.75691	-1.92686	0.757914	-2.54232	0.011012	0.0472632
Amd2	204.376	-1.9392	0.315226	-6.1518	7.66097e-10	7.76065e-08
Defb39	9.59294	-1.94133	0.587157	-3.30632	0.000945302	0.00733219
Sorcs3	7.51723	-1.94272	0.658659	-2.94951	0.00318277	0.0184112
Chsy3	256.212	-1.94313	0.551177	-3.52542	0.000422807	0.00398092
Cntn3	865.761	-1.94627	0.580902	-3.35043	0.00080687	0.00651699
Ednrb	107.598	-1.94684	0.584822	-3.32894	0.000871778	0.00688792
Nr1i3	34.4379	-1.94856	0.599572	-3.24992	0.00115439	0.00855539
Gypc	8308.37	-1.95126	0.440255	-4.43211	9.33171e-06	0.000195663
Ppp2r2b	23.6995	-1.95325	0.49307	-3.96142	7.45068e-05	0.00100554
Pax9	26.2999	-1.95341	0.56929	-3.4313	0.000600701	0.00516959
Dmpk	71.0079	-1.95813	0.363276	-5.39021	7.03742e-08	3.37155e-06
Apol10b	52.5865	-1.95842	0.599351	-3.26757	0.00108475	0.00814334
Asb15	13.8866	-1.95905	0.45089	-4.34485	1.39372e-05	0.000266327
Tmem25	13.3414	-1.96042	0.746275	-2.62693	0.0086158	0.0394132
Apol8	2031.12	-1.96751	0.499223	-3.94116	8.10894e-05	0.00107709
Bhmt	544.153	-1.96872	0.582787	-3.37811	0.000729871	0.00601643
Ccdc60	47.1054	-1.96872	0.351479	-5.60124	2.12819e-08	1.25571e-06
Olfr552	6.04328	-1.96926	0.77206	-2.55066	0.010752	0.0464914
Pde6c	31.2134	-1.97491	0.655309	-3.0137	0.0025808	0.0158314
Foxa3	19.2478	-1.97533	0.70446	-2.80403	0.00504675	0.0263641
Samd7	20.1223	-1.97814	0.590414	-3.35043	0.000806873	0.00651699
Lexm	16.7652	-1.98011	0.658495	-3.00702	0.00263821	0.0160449
Prox1	80.865	-1.98263	0.724171	-2.7378	0.00618525	0.0306637
Gfap	407.203	-1.98284	0.501273	-3.95562	7.63373e-05	0.00102531
Abcb10	15265.9	-1.98418	0.464633	-4.27042	1.95107e-05	0.000346821
Zfp804b	57.141	-1.98476	0.517325	-3.83659	0.000124757	0.00151365
Itih1	121.11	-1.98548	0.63789	-3.11257	0.00185468	0.0121877
Ms4a7	105.816	-1.99036	0.614341	-3.23982	0.00119603	0.00877508
Dpys	95.1707	-1.99414	0.631764	-3.15647	0.00159692	0.0109117
Mgst3	11312.8	-1.99875	0.480143	-4.16282	3.1434e-05	0.000505871
Olfr1423	8.61796	-2.0017	0.693708	-2.88551	0.00390785	0.0216081
Tsnaxip1	329.918	-2.01277	0.509176	-3.953	7.71776e-05	0.0010333
Aox1	19.7059	-2.01321	0.606354	-3.32019	0.000899561	0.00705113
Vmn2r103	12.1567	-2.01715	0.499833	-4.03566	5.44496e-05	0.000786618
Catsperb	7.96929	-2.01736	0.616343	-3.27311	0.00106372	0.00804498
Fam189a2	31.2021	-2.0186	0.332943	-6.06292	1.33673e-09	1.20852e-07
A1cf	59.7142	-2.01913	0.750777	-2.68939	0.00715832	0.03411
Mrc1	227.08	-2.02227	0.646326	-3.12887	0.00175483	0.01171
Lurap1l	29.3472	-2.02281	0.491368	-4.1167	3.84328e-05	0.00059456
Pde3a	50.5861	-2.02447	0.677737	-2.98711	0.00281633	0.0168659
Tacr3	40.6663	-2.02461	0.315642	-6.41427	1.41498e-10	1.71182e-08
Ndst3	36.3804	-2.0271	0.427907	-4.73725	2.16638e-06	5.95366e-05
Col5a2	53.6388	-2.02859	0.683349	-2.9686	0.00299158	0.0176452
Cachd1	927.583	-2.02861	0.433092	-4.68401	2.81311e-06	7.28895e-05
Skint5	25.9519	-2.02947	0.334348	-6.06993	1.27968e-09	1.16951e-07
Grik1	616.677	-2.03024	0.230375	-8.81275	1.22114e-18	6.41707e-16
Pou6f2	10.6334	-2.03113	0.636254	-3.19232	0.00141136	0.00995115
Parva	58.3916	-2.03172	0.649871	-3.12634	0.00176996	0.011769
Dmtn	9249.39	-2.03407	0.485965	-4.18563	2.8438e-05	0.000468378
Acmsd	452.159	-2.03435	0.504002	-4.0364	5.42784e-05	0.000784819
Grid1	32.4304	-2.0344	0.656058	-3.10095	0.00192903	0.0125391
Opcml	87.8274	-2.03536	0.243529	-8.35777	6.39128e-17	2.98544e-14
Gtsf2	50.8928	-2.03809	0.313202	-6.50727	7.65299e-11	9.94311e-09
Ptprd	233.544	-2.03934	0.652409	-3.12586	0.00177288	0.0117791
B4galnt3	17.3241	-2.0394	0.575449	-3.54401	0.000394094	0.00375048
Atg4a-ps	58.8706	-2.04402	0.418943	-4.879	1.06628e-06	3.28398e-05
Fn3krp	1337.59	-2.0456	0.483719	-4.22891	2.34829e-05	0.000405015
Nxpe2	13416.9	-2.04805	0.467306	-4.38268	1.17231e-05	0.000233021
Rhag	18488.7	-2.05161	0.491697	-4.17251	3.01257e-05	0.000490411
Gstt1	206.081	-2.0551	0.26892	-7.64206	2.13774e-14	6.53605e-12
Klf1	3620.16	-2.05841	0.493823	-4.16831	3.06868e-05	0.000498578
Col4a3	17.5985	-2.06041	0.568885	-3.62183	0.000292521	0.00298123
Gm2296	738.277	-2.06121	0.204136	-10.0972	5.68293e-24	9.08515e-21
Kcnq2	23.5831	-2.06365	0.446271	-4.62421	3.76023e-06	9.27155e-05
Adam33	62.5102	-2.06451	0.494283	-4.17677	2.95674e-05	0.000483193
Grip1	339.758	-2.06458	0.528981	-3.90295	9.50293e-05	0.00122359
Ccdc24	234.943	-2.06487	0.616897	-3.34718	0.000816387	0.00658435
Cfap61	89.6259	-2.06557	0.397337	-5.19853	2.00874e-07	7.97861e-06
Ccl2	3389.69	-2.06844	0.698822	-2.9599	0.00307744	0.0179626
Kif21a	82.3604	-2.07139	0.599413	-3.45571	0.000548855	0.00482717
PTPRG	134.016	-2.07239	0.697225	-2.97233	0.00295546	0.0175
Asxl3	143.858	-2.07596	0.224398	-9.25124	2.21897e-20	1.43516e-17
Aldoart1	10.334	-2.0857	0.538765	-3.87126	0.000108273	0.00135875
Xlr5a	449.565	-2.08722	0.222513	-9.3802	6.58456e-21	4.81417e-18
Sox6	48514	-2.08744	0.49741	-4.19662	2.70931e-05	0.000452431
Gxylt2	11.8387	-2.0896	0.624761	-3.34463	0.000823924	0.00661342
Vmn1r13	42.284	-2.09113	0.383928	-5.44668	5.13187e-08	2.61508e-06
Slc7a14	80.7491	-2.092	0.300706	-6.95695	3.47713e-12	6.28724e-10
Enpp2	144.715	-2.0925	0.631592	-3.31306	0.000922796	0.00719413
6030468B19Rik	1388.26	-2.09497	0.46906	-4.46631	7.95806e-06	0.000171788
Plek2	1060.39	-2.09891	0.535609	-3.91873	8.90176e-05	0.00116311
Prkd1	26.7916	-2.10604	0.697464	-3.01956	0.00253141	0.0156156
Ip6k3	76.0959	-2.10664	0.610737	-3.44934	0.000561959	0.0049167
Olfr633	5.84111	-2.10748	0.808227	-2.60754	0.00911962	0.0411796
Dnajb3	322.353	-2.10858	0.474909	-4.43996	8.99749e-06	0.000189364
Gm17657	31.8903	-2.11455	0.784689	-2.69477	0.00704381	0.0336693
Gm9008	29.0759	-2.11499	0.329619	-6.41646	1.39481e-10	1.69965e-08
Runx1t1	4546.7	-2.11607	0.459158	-4.60859	4.05408e-06	9.80913e-05
Mboat2	968.761	-2.12822	0.505367	-4.21123	2.53986e-05	0.000432291
Spta1	18409.1	-2.13535	0.460027	-4.64179	3.45405e-06	8.64335e-05
Ccdc192	110.767	-2.13589	0.704615	-3.03128	0.00243517	0.0151385
Lrp2	12.0266	-2.1375	0.834512	-2.56138	0.0104258	0.0454549
Hspa1l	7.50137	-2.13916	0.785662	-2.72274	0.00647426	0.0317131
Slc38a5	1875.77	-2.14175	0.502089	-4.26568	1.99295e-05	0.000352401
Ppara	881.125	-2.14179	0.769905	-2.78189	0.00540431	0.0276817
Abcc9	15.0132	-2.1466	0.652948	-3.28755	0.00101063	0.00772836
Zbtb7c	21.2219	-2.14947	0.793926	-2.70739	0.00678145	0.0327093
Ntf3	10.8182	-2.15076	0.58468	-3.67853	0.000234583	0.0025062
Ush2a	14.9543	-2.15371	0.573971	-3.75229	0.000175224	0.00198155
Kank1	49.0736	-2.15643	0.543578	-3.9671	7.27533e-05	0.000989021
Cyp2c23	21.38	-2.1576	0.762828	-2.82843	0.00467775	0.0248534
Ache	893.823	-2.15898	0.495253	-4.35935	1.30451e-05	0.000253194
Grin2b	45.5822	-2.15986	0.371818	-5.80891	6.28807e-09	4.44287e-07
Gpr39	43.7686	-2.1677	0.817191	-2.65262	0.00798686	0.0371836
Cgn	19.2607	-2.16914	0.618771	-3.50556	0.000455651	0.0041893
Rimklb	8.66227	-2.17126	0.675612	-3.21376	0.00131008	0.00941462
Naaladl2	299.05	-2.17126	0.537604	-4.03877	5.37324e-05	0.000779606
Mrap	183.159	-2.17255	0.402643	-5.39571	6.82524e-08	3.28863e-06
Akr1c6	362.033	-2.17346	0.652084	-3.3331	0.000858834	0.00681099
Grm3	23.0482	-2.17447	0.362382	-6.00048	1.96741e-09	1.66251e-07
Ube2u	5.66755	-2.18059	0.847815	-2.57201	0.0101109	0.0445697
Cracd	4037.5	-2.1811	0.455349	-4.78996	1.66814e-06	4.79512e-05
Pcsk2	32.2919	-2.18124	0.365431	-5.96896	2.38775e-09	1.95865e-07
Samd4	278.886	-2.1816	0.412585	-5.28763	1.23909e-07	5.27509e-06
Nlrp6	85.885	-2.18531	0.648739	-3.36855	0.000755643	0.00617139
Jakmip2	26.2975	-2.18957	0.407758	-5.36977	7.88361e-08	3.73439e-06
Klb	24.9501	-2.19241	0.702272	-3.12189	0.00179696	0.0118921
Btnl10	3607.83	-2.19534	0.48313	-4.54399	5.51986e-06	0.000124761
Acot12	44.767	-2.19698	0.660273	-3.32738	0.000876658	0.00691136
Aqp1	6558.04	-2.19751	0.486003	-4.5216	6.13739e-06	0.000136516
Slc39a12	8.38986	-2.1981	0.740604	-2.96798	0.00299765	0.0176686
Samd11	1885.87	-2.20215	0.525131	-4.19353	2.74653e-05	0.000456781
Il1rapl2	85.6862	-2.20817	0.296572	-7.44564	9.64786e-14	2.65965e-11
Cfap52	10.0593	-2.21137	0.550877	-4.01427	5.96308e-05	0.000846824
Uroc1	78.3733	-2.21239	0.642581	-3.44298	0.000575334	0.00500767
Ank1	24919.7	-2.21247	0.49223	-4.4948	6.96349e-06	0.000153069
Gm21961	17.2134	-2.21382	0.465843	-4.75229	2.01127e-06	5.59959e-05
Fer1l6	255.939	-2.22312	0.515489	-4.31264	1.6132e-05	0.000298433
Rec114	5212.23	-2.23124	0.436224	-5.11491	3.13898e-07	1.19423e-05
Artn	99.9186	-2.23194	0.656987	-3.39723	0.000680713	0.00569496
Popdc2	457.865	-2.23222	0.536182	-4.16319	3.13837e-05	0.000505871
Ackr1	782.421	-2.23616	0.540609	-4.13638	3.52833e-05	0.000556589
Nr1h4	119.633	-2.24074	0.731993	-3.06115	0.00220487	0.0139755
Pagr1b	30.8953	-2.24392	0.348048	-6.44715	1.13976e-10	1.45199e-08
Nkain2	297.344	-2.2451	0.216887	-10.3515	4.12113e-25	9.90014e-22
Triml2	6.79445	-2.2476	0.717595	-3.13213	0.00173542	0.0116266
Fbn2	10.5872	-2.25007	0.560597	-4.0137	5.97752e-05	0.000846824
Crp	155.056	-2.25594	0.896003	-2.51779	0.0118095	0.0496845
Gm44511	2084.18	-2.25648	0.13568	-16.6309	4.16584e-62	7.00527e-58
Pld5	15.5459	-2.25821	0.483159	-4.67386	2.95597e-06	7.61219e-05
Pcyt1b	1048.93	-2.26171	0.50298	-4.49662	6.90418e-06	0.000151964
Sptb	17977.7	-2.26392	0.49318	-4.59044	4.42306e-06	0.000104464
Hoxb1	5.01807	-2.2654	0.878929	-2.57746	0.00995305	0.0440565
Dpf3	2514.14	-2.26707	0.398093	-5.69481	1.23508e-08	7.80791e-07
Clstn2	14.3021	-2.27062	0.546192	-4.15718	3.22198e-05	0.000514538
Paqr6	11.7685	-2.27098	0.850146	-2.67128	0.00755621	0.0355826
Grid2	121.04	-2.27306	0.238107	-9.54641	1.34274e-21	1.07521e-18
Cyp4x1	9.72667	-2.28117	0.5698	-4.00346	6.2422e-05	0.000875818
Olfr912	4.25492	-2.28646	0.872441	-2.62077	0.00877327	0.0399273
Slc38a3	46.2074	-2.28673	0.834367	-2.74067	0.00613136	0.0304864
Nkain3	24.7551	-2.28775	0.342201	-6.68541	2.30285e-11	3.55272e-09
Kctd16	187.359	-2.28978	0.241216	-9.49266	2.25217e-21	1.72148e-18
Icam4	3305.14	-2.29968	0.519998	-4.42247	9.75775e-06	0.000203077
Aox3	63.5744	-2.30594	0.648531	-3.55564	0.000377061	0.00362945
Sybu	43.7116	-2.30915	0.746181	-3.09463	0.0019706	0.0127551
Slc25a21	27756.4	-2.3183	0.469721	-4.93547	7.99562e-07	2.57083e-05
Nrip3	597.021	-2.32311	0.543501	-4.27434	1.91701e-05	0.000341488
Guca1a	24.3326	-2.32538	0.526658	-4.41535	1.00845e-05	0.000207566
Cntnap2	265.251	-2.32785	0.233668	-9.96224	2.22991e-23	2.67843e-20
Nipa1	1392.69	-2.32848	0.494066	-4.7129	2.44211e-06	6.53924e-05
Vwc2l	52.2837	-2.33167	0.426642	-5.46516	4.62486e-08	2.40779e-06
Duox1	14.2113	-2.33506	0.878088	-2.65926	0.00783128	0.0366113
Epha10	16.1047	-2.35084	0.497588	-4.72446	2.30724e-06	6.23333e-05
Myrf	18.9228	-2.35786	0.674179	-3.49738	0.000469854	0.00428939
Slc4a10	58.1459	-2.36054	0.359692	-6.56266	5.28573e-11	7.16814e-09
Olfr482	10.4762	-2.36503	0.558421	-4.2352	2.28345e-05	0.000396269
Hsd3b3	76.9732	-2.373	0.885888	-2.67867	0.00739155	0.0348853
Myt1l	6.77951	-2.37384	0.928189	-2.55749	0.010543	0.0458234
Wfdc8	28.6018	-2.37527	0.468017	-5.07518	3.87138e-07	1.42453e-05
7530416G11Rik	12.4845	-2.37583	0.487834	-4.87017	1.11503e-06	3.39066e-05
Meiob	11.6164	-2.37847	0.607531	-3.91498	9.04128e-05	0.00117768
Slc2a4	509.956	-2.3955	0.471038	-5.08558	3.66507e-07	1.36656e-05
Ctsk	84.7626	-2.40024	0.510484	-4.70189	2.57767e-06	6.80473e-05
Ugt1a1	8.55964	-2.40699	0.797748	-3.01723	0.00255094	0.01569
Tom1l1	2103.89	-2.40751	0.484629	-4.96775	6.77355e-07	2.25553e-05
Lilra5	73.1232	-2.40952	0.605707	-3.97803	6.94894e-05	0.000953128
Sptlc3	14.3829	-2.41746	0.521769	-4.63319	3.60067e-06	8.9702e-05
Shroom3	108.422	-2.42845	0.655343	-3.70561	0.000210882	0.00229675
Phyhip	79.0882	-2.43761	0.535232	-4.55431	5.25574e-06	0.000120574
Elmod1	4.39815	-2.44039	0.778205	-3.13592	0.00171317	0.0115188
Plxna4	94.807	-2.44273	0.619129	-3.94543	7.96579e-05	0.00106059
Nr5a2	59.1058	-2.44604	0.727537	-3.36208	0.000773579	0.00629647
Ghr	688.749	-2.44712	0.85889	-2.84916	0.00438344	0.0236694
Mroh7	7.56647	-2.44879	0.700386	-3.49635	0.000471675	0.00430135
Sema3c	484.501	-2.4541	0.230739	-10.6358	2.03003e-26	5.68949e-23
Ncam2	47.5549	-2.45493	0.408249	-6.01332	1.81758e-09	1.57548e-07
Npsr1	11.1932	-2.45824	0.636449	-3.86243	0.000112263	0.0014015
Cd300e	116.624	-2.45857	0.5703	-4.31102	1.62506e-05	0.000299966
Lrp1b	1691.77	-2.45875	0.244519	-10.0554	8.6938e-24	1.12458e-20
Cdh6	10.968	-2.45953	0.634387	-3.87701	0.000105746	0.001333
Kbtbd12	526.731	-2.47319	0.472069	-5.23905	1.61409e-07	6.6363e-06
Agtr1a	1003.29	-2.47439	0.49217	-5.02751	4.96886e-07	1.74809e-05
Rhd	19731.6	-2.47863	0.487295	-5.0865	3.64735e-07	1.36298e-05
Hc	206.393	-2.48988	0.623373	-3.9942	6.49119e-05	0.000905107
Olfr1124	249.138	-2.4908	0.233027	-10.6889	1.14749e-26	3.85925e-23
Plpp1	3288.29	-2.49467	0.433604	-5.75333	8.75012e-09	5.86223e-07
Chst5	6.3271	-2.49976	0.803719	-3.11024	0.00186933	0.0122505
Ankfn1	9.00489	-2.50077	0.799198	-3.1291	0.0017534	0.0117097
Gm21294	3.89336	-2.51088	0.91132	-2.75521	0.00586547	0.0294781
Scara5	19.6852	-2.5188	0.486378	-5.1787	2.23441e-07	8.84092e-06
Efcc1	101.652	-2.51881	0.416228	-6.05152	1.43484e-09	1.27663e-07
Tmem270	12.42	-2.52248	0.705316	-3.57639	0.000348378	0.00341195
Abcg4	422.324	-2.52787	0.535042	-4.72463	2.30538e-06	6.23333e-05
Nacad	193.739	-2.53722	0.590668	-4.29551	1.74293e-05	0.000316856
Lmx1a	8.02536	-2.53941	0.632841	-4.01271	6.00266e-05	0.000848242
4930558K02Rik	98.5246	-2.53975	0.280462	-9.0556	1.35818e-19	8.15687e-17
Ace	422.245	-2.54168	0.532954	-4.76904	1.85106e-06	5.20524e-05
Prodh2	100.173	-2.54328	0.714052	-3.56176	0.000368383	0.00355938
Mamld1	10.1565	-2.55926	0.747644	-3.4231	0.000619121	0.00528753
Adamdec1	44.4597	-2.56051	0.818456	-3.12847	0.0017572	0.0117129
Scube2	6.18957	-2.56658	0.778626	-3.29629	0.000979706	0.00754684
Slc17a2	52.9264	-2.57162	0.956274	-2.68921	0.00716211	0.0341184
H2ac22	3242.24	-2.58947	0.293119	-8.83419	1.00823e-18	5.46917e-16
Dnajc5g	4.56696	-2.59972	0.946567	-2.74647	0.00602406	0.0300417
Fn3k	2369.05	-2.60733	0.485447	-5.37099	7.83062e-08	3.71977e-06
Olfr889	15.2535	-2.60937	0.624501	-4.17832	2.9367e-05	0.000480384
Smr2l	10.8933	-2.61156	0.552438	-4.72734	2.27479e-06	6.1884e-05
Prdm8	36.2704	-2.61202	0.396967	-6.57995	4.70607e-11	6.54027e-09
Shank2	113.444	-2.61402	0.591568	-4.41879	9.92538e-06	0.000205295
Kcnt2	10.9355	-2.62211	0.792102	-3.31032	0.000931898	0.007255
Olfr57	16.4736	-2.62215	0.516743	-5.07437	3.88773e-07	1.42743e-05
Olfr420	33.0889	-2.62681	0.756905	-3.47046	0.000519563	0.00462518
Gm5724	7.60891	-2.63377	0.763717	-3.44862	0.000563464	0.00492474
Mc1r	184.409	-2.63838	0.288214	-9.15423	5.47461e-20	3.40967e-17
Sphkap	5.23204	-2.63934	0.86952	-3.0354	0.00240215	0.0149831
Ano2	59.3808	-2.6412	0.355759	-7.42414	1.13512e-13	3.01377e-11
Wdr72	106.124	-2.6447	0.262038	-10.0928	5.94295e-24	9.08515e-21
Ces1e	34.4037	-2.65961	0.653481	-4.06991	4.70322e-05	0.000699286
Cks1brt	38.647	-2.66181	0.349395	-7.61833	2.56973e-14	7.71653e-12
Fbxl7	245.832	-2.67055	0.376286	-7.09712	1.27385e-12	2.7463e-10
Gbp2b	76.8042	-2.67268	1.03667	-2.57815	0.0099331	0.0439913
Cxcl12	66.3732	-2.67453	0.766897	-3.48747	0.00048761	0.00441344
Hemgn	20038.5	-2.68494	0.507569	-5.2898	1.22453e-07	5.24689e-06
Galnt13	136.666	-2.70974	0.332548	-8.14842	3.68708e-16	1.55005e-13
Tmem88b	15.4423	-2.71098	0.948581	-2.85794	0.00426407	0.0231604
Apol7a	65.8661	-2.71302	0.842614	-3.21976	0.00128297	0.00925942
Hgd	263.372	-2.714	0.637225	-4.2591	2.05256e-05	0.000361801
Gm867	3867.14	-2.72425	0.529372	-5.14619	2.65832e-07	1.03381e-05
Mlxipl	57.8404	-2.72798	0.718143	-3.79866	0.000145479	0.00171796
G6pd2	12.5458	-2.73406	0.732727	-3.73135	0.000190456	0.00212381
Pik3c2g	95.9783	-2.73845	0.818503	-3.34568	0.000820805	0.00659959
Aspg	20.8865	-2.73943	0.88419	-3.09823	0.00194679	0.0126301
Slc17a3	45.1667	-2.76289	1.06356	-2.59777	0.00938318	0.0421216
Rnf212	71.8568	-2.76442	0.717821	-3.85113	0.000117574	0.00144527
Slc30a10	383.878	-2.77412	0.55888	-4.96372	6.91567e-07	2.28475e-05
Psg16	129.798	-2.78587	0.377422	-7.38131	1.56741e-13	3.99358e-11
Luzp4	5.3955	-2.79686	0.992219	-2.8188	0.00482042	0.0254426
Htr1f	143.598	-2.82956	0.296089	-9.55646	1.21859e-21	1.02459e-18
Sh3tc2	2570.99	-2.82967	0.516705	-5.47638	4.34127e-08	2.26717e-06
Agxt2	63.0201	-2.83387	0.797997	-3.55123	0.000383431	0.00367536
Pla2g4e	13.0205	-2.83482	0.744035	-3.81006	0.000138935	0.00165112
Ptprq	32.7602	-2.83967	0.376876	-7.53477	4.89209e-14	1.44325e-11
Nr1i2	52.0475	-2.84566	0.797471	-3.56836	0.000359226	0.00349378
Cdcp3	9.19241	-2.85152	0.712208	-4.00378	6.23394e-05	0.000875818
Adam34	5.67172	-2.85284	0.889793	-3.20618	0.00134508	0.00960465
Mdfic2	95.7237	-2.85441	0.326751	-8.73573	2.42084e-18	1.2336e-15
Cd5l	85.984	-2.87581	0.886132	-3.24535	0.00117306	0.00866326
Cldn16	29.2432	-2.89578	0.408457	-7.08955	1.34551e-12	2.82825e-10
Hapln1	158.23	-2.90382	0.312654	-9.28763	1.57758e-20	1.06114e-17
Abca8a	56.2055	-2.91012	0.807197	-3.60522	0.00031189	0.00314244
Fcna	14.7249	-2.9231	1.04199	-2.8053	0.00502697	0.0263017
Pkhd1l1	2512.85	-2.92738	0.576004	-5.08223	3.73028e-07	1.38473e-05
Cadm3	133.354	-2.93087	0.557733	-5.25498	1.48043e-07	6.1774e-06
Slc22a27	100.701	-2.93363	0.665478	-4.4083	1.04186e-05	0.000213138
Ces3a	15.5366	-2.94269	1.02495	-2.87105	0.00409116	0.0224022
Btn1a1	98.6191	-2.94415	0.489319	-6.01684	1.77858e-09	1.54967e-07
Sema4g	76.786	-2.94934	0.641623	-4.59668	4.29279e-06	0.000102432
Mmd2	17.4501	-2.99247	1.00114	-2.98906	0.00279834	0.0167821
Zfp936	6.07283	-2.99573	0.898823	-3.33295	0.000859318	0.00681099
Tac2	191.043	-2.9997	0.795113	-3.77267	0.000161509	0.00185642
Hbb-bh1	70.1755	-3.00354	1.12733	-2.6643	0.00771492	0.0361887
A930018P22Rik	19.8153	-3.00382	0.710134	-4.22994	2.33755e-05	0.000403575
Disp2	8.40201	-3.00418	1.07945	-2.78306	0.00538492	0.027616
Gckr	93.1372	-3.0114	0.670929	-4.48841	7.1756e-06	0.000156708
Cacna1g	308.739	-3.05055	0.510355	-5.97732	2.26845e-09	1.87913e-07
Albfm1	32.5914	-3.06342	0.953327	-3.2134	0.00131173	0.0094185
Scube1	24.7487	-3.07004	0.715416	-4.29127	1.77656e-05	0.000321579
B3galt1	183.414	-3.07088	0.871264	-3.52463	0.00042408	0.00399067
Casq2	11.286	-3.08157	1.05391	-2.92396	0.00345612	0.0196345
Gm28308	5.83937	-3.09805	1.07165	-2.8909	0.00384139	0.021298
Gm382	13.2057	-3.11139	0.729461	-4.26532	1.99612e-05	0.000352592
Hsd3b2	19.3359	-3.11166	1.11744	-2.78462	0.00535903	0.0275071
Srrm4	16.7034	-3.13831	0.593354	-5.28911	1.22914e-07	5.24689e-06
Acsm5	11.6641	-3.14698	0.986407	-3.19035	0.00142102	0.0100056
Vmn1r183	4.62254	-3.14777	1.11795	-2.81566	0.00486772	0.0256199
Slc6a20a	875.866	-3.15484	0.518583	-6.08359	1.17522e-09	1.10405e-07
Ddo	10.0746	-3.20255	0.977543	-3.27612	0.00105243	0.00798631
Sfta2	18.3289	-3.22474	1.18307	-2.72574	0.00641576	0.0315092
Fgf11	6.3762	-3.2433	1.02747	-3.15658	0.0015963	0.0109117
Cyp2c69	14.6014	-3.29866	1.12972	-2.9199	0.00350147	0.0198135
Abcc6	122.917	-3.32754	1.14357	-2.90979	0.00361677	0.020307
Shisa6	11.7563	-3.35869	0.595919	-5.63615	1.73896e-08	1.05108e-06
Cyp2a22	29.2634	-3.36303	1.04055	-3.23199	0.00122932	0.00896707
Olfr365	7.7141	-3.37745	0.902555	-3.7421	0.000182488	0.00204854
Spocd1	8.10586	-3.37806	0.737346	-4.58138	4.61918e-06	0.000108638
Frem1	4.78027	-3.42831	1.2885	-2.6607	0.00779784	0.0364854
Olfml1	9.76016	-3.4455	1.29413	-2.6624	0.00775858	0.0363603
Ntm	1115.72	-3.50824	0.343172	-10.223	1.56477e-24	3.28914e-21
Scn7a	8.4341	-3.62624	1.11854	-3.24194	0.00118717	0.00873294
Fmo4	7.63963	-3.62644	1.01332	-3.57877	0.000345219	0.00339089
Gcgr	65.3948	-3.72499	1.01302	-3.67711	0.000235889	0.00251695
Gabra5	3.8566	-3.79105	1.12596	-3.36696	0.00076002	0.00619811
Tpbg	5.54601	-3.85165	1.27808	-3.01363	0.00258145	0.0158314
Olfr419	10.8911	-3.85191	1.08629	-3.54591	0.000391255	0.00373191
Wnt3a	26.7133	-3.90541	0.90685	-4.30656	1.6581e-05	0.000304393
Cyp2j5	84.0346	-4.04144	0.841422	-4.8031	1.56227e-06	4.54743e-05
Folr2	39.2793	-4.06235	0.68686	-5.91438	3.33118e-09	2.59339e-07
Peg3	153.582	-4.15133	0.672591	-6.17214	6.73705e-10	7.12517e-08
Usp9y	15.0476	-4.3134	1.04217	-4.13884	3.49059e-05	0.00055219
Mug2	29.6674	-4.38143	1.63646	-2.67738	0.00742002	0.0349879
Lrrc4b	26.1166	-4.49469	0.853659	-5.26521	1.40032e-07	5.87228e-06
Mcf2	7.32128	-4.50524	1.17634	-3.82989	0.0001282	0.00154808
Nxf3	11.4337	-4.56591	1.19699	-3.81451	0.000136455	0.00162971
Prg2	584.779	-4.6855	1.055	-4.44124	8.94402e-06	0.000188877
Slc51b	6.64091	-4.79016	1.61324	-2.96929	0.00298493	0.0176183
Gprc5d	5.27195	-4.86076	1.73692	-2.79849	0.00513417	0.0266656
Lmo3	2.16819	-4.9743	1.70795	-2.91243	0.00358626	0.02021
Scube3	2.4082	-5.02456	1.92679	-2.60774	0.0091142	0.0411669
Rex2	2.206	-5.09146	1.78969	-2.84488	0.00444283	0.0238845
Epx	36.7607	-5.37783	1.44263	-3.7278	0.000193159	0.00214542
Gm5460	2.41646	-5.50679	1.87637	-2.93482	0.00333745	0.0191218
Plin1	8.84921	-5.57225	1.67663	-3.32348	0.000889007	0.00697599
Ldb3	2.14605	-5.59841	2.1029	-2.66223	0.00776246	0.0363603
Gm21973	5.34449	-5.62441	2.18817	-2.57038	0.0101587	0.0446846
Aknad1	12.4173	-5.65541	1.53344	-3.68807	0.000225965	0.00243111
Gm16223	3.57171	-5.65918	1.67325	-3.38214	0.000719231	0.00594621
Slc26a5	6.61735	-5.67773	1.71574	-3.3092	0.000935623	0.00727054
Olfr1322	4.04367	-5.75284	1.50212	-3.82982	0.000128239	0.00154808
Cyp2d13	3.71441	-5.87393	2.15582	-2.72468	0.0064363	0.0315732
Sult2a6	5.0724	-6.04898	1.60295	-3.77366	0.000160868	0.00185031
Dnaaf6b	4.94071	-6.55378	1.65925	-3.94985	7.82001e-05	0.00104366
H2ac1	4.29343	-7.03549	2.01142	-3.49778	0.000469151	0.00428531
Kdm5d	752.228	-7.24786	2.22272	-3.2608	0.00111098	0.0083032
Ddx3y	2362.48	-9.69991	2.43103	-3.99004	6.60631e-05	0.000917355
Eif2s3y	2924.04	-28.5944	5.88969	-4.85499	1.20391e-06	3.62165e-05
