# Supplementary material for: Tissue-resident macrophage and dendritic cells drive type I IFN immunity to enteroviruses in the liver
Source: PLoS Pathog. 2026 Jan 27;22(1):e1013891. doi: 10.1371/journal.ppat.1013891 (PMC12858076; doi:10.1371/journal.ppat.1013891)
Supplement: S4 Table — Marker genes enriched in the Mono.mac subclustered data across all eight datasets. Markers were determined using differential expression analysis with a log2 fold change threshold of log2FC > 0.25 and adjusted p-value adj p < 0.05. (CSV) [file ppat.1013891.s010.csv]

	p_val	avg_log2FC	pct.1	pct.2	p_val_adj	cluster	gene
H1f5	0	3.8145139572838	0.963	0.285	0	prolif_monocytes	H1f5
Top2a	0	2.78254107162735	0.996	0.364	0	prolif_monocytes	Top2a
H2ac24	0	2.70607076357848	0.867	0.139	0	prolif_monocytes	H2ac24
H2ac8	0	2.59131196020012	0.883	0.141	0	prolif_monocytes	H2ac8
H1f4	0	2.52975125545954	0.924	0.502	0	prolif_monocytes	H1f4
H4c4	0	2.16502068470603	0.964	0.399	0	prolif_monocytes	H4c4
Mki67	0	2.12022706606436	0.998	0.485	0	prolif_monocytes	Mki67
Pclaf	0	2.11616493025701	0.996	0.414	0	prolif_monocytes	Pclaf
Nusap1	0	2.08209885988684	0.968	0.212	0	prolif_monocytes	Nusap1
Kif11	0	2.00683686214724	0.99	0.26	0	prolif_monocytes	Kif11
H2ax	0	1.98481728314577	0.993	0.467	0	prolif_monocytes	H2ax
Tubb5	0	1.92784806392485	0.999	0.953	0	prolif_monocytes	Tubb5
H3c3	0	1.90506819937978	0.896	0.093	0	prolif_monocytes	H3c3
Stmn1	0	1.8754559586458	0.998	0.478	0	prolif_monocytes	Stmn1
Prc1	0	1.87459785801011	0.976	0.19	0	prolif_monocytes	Prc1
Smc4	0	1.8349745123226	0.999	0.842	0	prolif_monocytes	Smc4
Ube2c	0	1.8274677366538	0.834	0.321	0	prolif_monocytes	Ube2c
Tuba1b	0	1.76886417183144	0.999	0.95	0	prolif_monocytes	Tuba1b
Smc2	0	1.71360530345662	0.997	0.428	0	prolif_monocytes	Smc2
H1f3	0	1.71016595730206	0.892	0.167	0	prolif_monocytes	H1f3
H2ac4	0	1.70650394298652	0.832	0.066	0	prolif_monocytes	H2ac4
H2ac20	0	1.69635974581871	0.887	0.21	0	prolif_monocytes	H2ac20
Kif15	0	1.67231207431112	0.993	0.329	0	prolif_monocytes	Kif15
Knl1	0	1.66264129154554	0.994	0.323	0	prolif_monocytes	Knl1
Cenpf	0	1.63299636402036	0.814	0.237	0	prolif_monocytes	Cenpf
Birc5	0	1.62622138449613	0.994	0.396	0	prolif_monocytes	Birc5
Cdk1	0	1.61418812825829	0.985	0.212	0	prolif_monocytes	Cdk1
Prtn3	0	1.61074466182653	0.918	0.48	0	prolif_monocytes	Prtn3
Diaph3	0	1.567322622521	0.994	0.297	0	prolif_monocytes	Diaph3
Cenpe	0	1.5651285555627	0.982	0.338	0	prolif_monocytes	Cenpe
Hmgb2	0	1.53961173651663	1	0.996	0	prolif_monocytes	Hmgb2
Tpx2	0	1.53925399913607	0.993	0.352	0	prolif_monocytes	Tpx2
Incenp	0	1.52690095985896	0.992	0.449	0	prolif_monocytes	Incenp
Neil3	0	1.51738645445742	0.953	0.164	0	prolif_monocytes	Neil3
Cep128	0	1.51017388422106	0.989	0.551	0	prolif_monocytes	Cep128
Lmnb1	0	1.49976721226254	0.999	0.656	0	prolif_monocytes	Lmnb1
Elane	0	1.49845407773082	0.686	0.215	0	prolif_monocytes	Elane
Kif23	0	1.49490517575016	0.979	0.337	0	prolif_monocytes	Kif23
Rrm2	0	1.44394838608651	0.901	0.196	0	prolif_monocytes	Rrm2
Tubb4b	0	1.43347298705546	0.99	0.635	0	prolif_monocytes	Tubb4b
Cdca8	0	1.43113654363399	0.992	0.382	0	prolif_monocytes	Cdca8
Ccna2	0	1.43004339180227	0.994	0.359	0	prolif_monocytes	Ccna2
Dek	0	1.42823990663119	1	0.989	0	prolif_monocytes	Dek
Anln	0	1.42358184423373	0.98	0.207	0	prolif_monocytes	Anln
Cks2	0	1.40693466098745	0.967	0.54	0	prolif_monocytes	Cks2
Aurkb	0	1.39684296774633	0.982	0.222	0	prolif_monocytes	Aurkb
Esco2	0	1.39206825908598	0.899	0.107	0	prolif_monocytes	Esco2
Cit	0	1.38529772038259	0.987	0.26	0	prolif_monocytes	Cit
Racgap1	0	1.38491473008867	0.994	0.513	0	prolif_monocytes	Racgap1
Mis18bp1	0	1.37944372392268	0.973	0.194	0	prolif_monocytes	Mis18bp1
H1f2	0	1.37365013996593	0.87	0.299	0	prolif_monocytes	H1f2
Tmpo	0	1.36807709100447	1	0.976	0	prolif_monocytes	Tmpo
Ezh2	0	1.36645387779139	0.998	0.596	0	prolif_monocytes	Ezh2
Rad51b	0	1.36148677659202	0.932	0.241	0	prolif_monocytes	Rad51b
Spc25	0	1.36013155833119	0.978	0.156	0	prolif_monocytes	Spc25
Ndc80	0	1.34649206259893	0.981	0.207	0	prolif_monocytes	Ndc80
Kif20b	0	1.34052677657617	0.972	0.254	0	prolif_monocytes	Kif20b
Efcab11	0	1.33079913164138	0.975	0.285	0	prolif_monocytes	Efcab11
Cenpp	0	1.32752805982258	0.955	0.183	0	prolif_monocytes	Cenpp
5730522E02Rik	0	1.32583849369193	0.973	0.443	0	prolif_monocytes	5730522E02Rik
Kif4	0	1.32191704120943	0.987	0.243	0	prolif_monocytes	Kif4
Spc24	0	1.31291451148792	0.995	0.447	0	prolif_monocytes	Spc24
Arl6ip1	0	1.31149573223676	1	0.997	0	prolif_monocytes	Arl6ip1
H3c6	0	1.31114109978635	0.859	0.11	0	prolif_monocytes	H3c6
Rrm1	0	1.3093066170632	0.997	0.525	0	prolif_monocytes	Rrm1
Atad2	0	1.3042255323997	0.954	0.487	0	prolif_monocytes	Atad2
Cdca3	0	1.30098408952914	0.993	0.413	0	prolif_monocytes	Cdca3
Hmmr	0	1.29511718625681	0.942	0.29	0	prolif_monocytes	Hmmr
Fbxo5	0	1.29446073714689	0.953	0.179	0	prolif_monocytes	Fbxo5
Ccnf	0	1.27843854301255	0.974	0.151	0	prolif_monocytes	Ccnf
Ect2	0	1.27348587066275	0.955	0.195	0	prolif_monocytes	Ect2
Ptma	0	1.26700134579145	1	0.999	0	prolif_monocytes	Ptma
Asf1b	0	1.25701727228308	0.985	0.266	0	prolif_monocytes	Asf1b
Plk1	0	1.24671080611683	0.915	0.185	0	prolif_monocytes	Plk1
H4c8	0	1.24630805263181	0.837	0.101	0	prolif_monocytes	H4c8
Cdca2	0	1.24627291123923	0.965	0.13	0	prolif_monocytes	Cdca2
H1f1	0	1.24472803572688	0.78	0.081	0	prolif_monocytes	H1f1
Bub1b	0	1.24022272338182	0.991	0.394	0	prolif_monocytes	Bub1b
Ncapd2	0	1.23313301003808	0.995	0.362	0	prolif_monocytes	Ncapd2
H2az2	0	1.22914824208359	0.997	0.792	0	prolif_monocytes	H2az2
H2az1	0	1.22080320624504	1	0.996	0	prolif_monocytes	H2az1
Ckap5	0	1.21220991527666	0.997	0.89	0	prolif_monocytes	Ckap5
H2bc18	0	1.2105378172547	0.842	0.086	0	prolif_monocytes	H2bc18
Tacc3	0	1.20881571102927	0.996	0.457	0	prolif_monocytes	Tacc3
Kif22	0	1.20766340329844	0.976	0.229	0	prolif_monocytes	Kif22
Depdc1b	0	1.20228351762996	0.859	0.11	0	prolif_monocytes	Depdc1b
Gria3	0	1.19863594923487	0.802	0.245	0	prolif_monocytes	Gria3
Ncapg	0	1.19565843046681	0.992	0.279	0	prolif_monocytes	Ncapg
Cks1b	0	1.19293914630146	0.99	0.46	0	prolif_monocytes	Cks1b
Sgo2a	0	1.19087578658214	0.963	0.193	0	prolif_monocytes	Sgo2a
Dut	0	1.18685077885746	0.831	0.222	0	prolif_monocytes	Dut
Pbk	0	1.17632050213654	0.94	0.109	0	prolif_monocytes	Pbk
H2ac10	0	1.17486301436213	0.852	0.058	0	prolif_monocytes	H2ac10
Hmgb1	0	1.17436686858844	1	1	0	prolif_monocytes	Hmgb1
Nucks1	0	1.17333823653068	0.999	0.946	0	prolif_monocytes	Nucks1
Brip1	0	1.16636672834731	0.91	0.216	0	prolif_monocytes	Brip1
Cbx5	0	1.15945614053036	0.997	0.636	0	prolif_monocytes	Cbx5
H2bc6	0	1.14016274857171	0.917	0.236	0	prolif_monocytes	H2bc6
Ncapg2	0	1.13594207298678	0.947	0.253	0	prolif_monocytes	Ncapg2
Ncaph	0	1.133059417761	0.987	0.223	0	prolif_monocytes	Ncaph
Ncapd3	0	1.13278273463386	0.979	0.482	0	prolif_monocytes	Ncapd3
Shcbp1	0	1.12953077885196	0.988	0.285	0	prolif_monocytes	Shcbp1
Bub1	0	1.12731469150108	0.994	0.382	0	prolif_monocytes	Bub1
Sgo1	0	1.12457773864524	0.974	0.197	0	prolif_monocytes	Sgo1
E2f8	0	1.12302110852943	0.908	0.19	0	prolif_monocytes	E2f8
Ttk	0	1.12237654843704	0.967	0.137	0	prolif_monocytes	Ttk
Ckap2l	0	1.11962441371614	0.982	0.292	0	prolif_monocytes	Ckap2l
Tyms	0	1.11901631658256	0.921	0.246	0	prolif_monocytes	Tyms
Anp32b	0	1.11311500845704	1	0.999	0	prolif_monocytes	Anp32b
Cenpa	0	1.10788387431869	0.955	0.459	0	prolif_monocytes	Cenpa
Iqgap3	0	1.10519768955377	0.972	0.185	0	prolif_monocytes	Iqgap3
H2ac22	0	1.10040265248849	0.82	0.063	0	prolif_monocytes	H2ac22
Spag5	0	1.09854306181662	0.97	0.195	0	prolif_monocytes	Spag5
Clspn	0	1.09750577870968	0.873	0.189	0	prolif_monocytes	Clspn
Mpo	0	1.08977764787128	0.422	0.128	0	prolif_monocytes	Mpo
Ccdc34	0	1.08721823052675	0.994	0.417	0	prolif_monocytes	Ccdc34
Pola1	0	1.08260680989493	0.817	0.274	0	prolif_monocytes	Pola1
Kif18a	0	1.07557718119034	0.906	0.145	0	prolif_monocytes	Kif18a
Anp32e	0	1.07215868645037	1	0.875	0	prolif_monocytes	Anp32e
G2e3	0	1.07014155550054	0.93	0.485	0	prolif_monocytes	G2e3
Lig1	0	1.06782789812705	0.859	0.23	0	prolif_monocytes	Lig1
Calm2	0	1.06780496500878	0.999	0.998	0	prolif_monocytes	Calm2
Aurka	0	1.05850423700637	0.921	0.201	0	prolif_monocytes	Aurka
Arhgap19	0	1.05743228235612	0.928	0.311	0	prolif_monocytes	Arhgap19
Dbf4	0	1.05675549833058	0.993	0.499	0	prolif_monocytes	Dbf4
Ccnb1	0	1.0549429516826	0.814	0.246	0	prolif_monocytes	Ccnb1
Gmnn	0	1.05189018340878	0.989	0.612	0	prolif_monocytes	Gmnn
Dlgap5	0	1.04802698793636	0.978	0.308	0	prolif_monocytes	Dlgap5
Nuf2	0	1.04530899782799	0.982	0.234	0	prolif_monocytes	Nuf2
H2bc11	0	1.04254555958141	0.83	0.078	0	prolif_monocytes	H2bc11
Mastl	0	1.03706255662103	0.972	0.214	0	prolif_monocytes	Mastl
Mcm7	0	1.03294474289976	0.913	0.325	0	prolif_monocytes	Mcm7
Aspm	0	1.02940100526248	0.749	0.19	0	prolif_monocytes	Aspm
Plk4	0	1.0283478623574	0.994	0.392	0	prolif_monocytes	Plk4
Dnmt1	0	1.02578318603343	0.99	0.759	0	prolif_monocytes	Dnmt1
Bora	0	1.02551677154256	0.945	0.143	0	prolif_monocytes	Bora
H1f0	0	1.02447359203537	0.993	0.895	0	prolif_monocytes	H1f0
Stil	0	1.02303169622487	0.937	0.161	0	prolif_monocytes	Stil
Melk	0	1.02222076492987	0.987	0.32	0	prolif_monocytes	Melk
Kif14	0	1.01673974722484	0.91	0.153	0	prolif_monocytes	Kif14
Hjurp	0	1.01586380780249	0.995	0.69	0	prolif_monocytes	Hjurp
Foxm1	0	1.01459653133352	0.982	0.249	0	prolif_monocytes	Foxm1
Ska1	0	1.01278204881017	0.982	0.219	0	prolif_monocytes	Ska1
Depdc1a	0	1.01122227944488	0.889	0.145	0	prolif_monocytes	Depdc1a
Tuba1c	0	1.00623564920843	0.975	0.789	0	prolif_monocytes	Tuba1c
Kifc1	0	1.00129825291408	0.942	0.179	0	prolif_monocytes	Kifc1
Dnajc9	0	0.999245245881163	0.966	0.375	0	prolif_monocytes	Dnajc9
Cdkn2d	0	0.993337725049346	0.917	0.506	0	prolif_monocytes	Cdkn2d
Hmgn2	0	0.992803058958825	0.988	0.726	0	prolif_monocytes	Hmgn2
Wwox	0	0.990942004070799	0.975	0.677	0	prolif_monocytes	Wwox
Cbx3	0	0.983657809205465	1	0.928	0	prolif_monocytes	Cbx3
Cdkn2c	0	0.981312909056249	0.927	0.113	0	prolif_monocytes	Cdkn2c
Polq	0	0.974299046752105	0.967	0.179	0	prolif_monocytes	Polq
Nsd2	0	0.96992699424975	0.993	0.822	0	prolif_monocytes	Nsd2
Smc6	0	0.967767280913249	0.998	0.97	0	prolif_monocytes	Smc6
Cep55	0	0.967498890728478	0.91	0.195	0	prolif_monocytes	Cep55
Rad51ap1	0	0.966238044464872	0.956	0.202	0	prolif_monocytes	Rad51ap1
Trip13	0	0.960664971771726	0.989	0.284	0	prolif_monocytes	Trip13
Cmc2	0	0.958892267964959	0.993	0.515	0	prolif_monocytes	Cmc2
Gen1	0	0.958418247398634	0.982	0.28	0	prolif_monocytes	Gen1
Mtfr2	0	0.95286768196746	0.993	0.492	0	prolif_monocytes	Mtfr2
H4c3	0	0.952504503001713	0.771	0.094	0	prolif_monocytes	H4c3
Ska2	0	0.950117493620374	0.928	0.161	0	prolif_monocytes	Ska2
Rps6ka5	0	0.94953864100746	0.917	0.671	0	prolif_monocytes	Rps6ka5
Rad21	0	0.947749849685522	1	0.967	0	prolif_monocytes	Rad21
Nap1l1	0	0.94638124268419	0.999	0.994	0	prolif_monocytes	Nap1l1
Prr11	0	0.945976788089004	0.853	0.148	0	prolif_monocytes	Prr11
H2ac18	0	0.943999277280418	0.85	0.114	0	prolif_monocytes	H2ac18
Ran	0	0.942167253772763	0.999	0.973	0	prolif_monocytes	Ran
Cdin1	0	0.941155973694036	0.97	0.342	0	prolif_monocytes	Cdin1
Mcm5	0	0.940019916629455	0.912	0.315	0	prolif_monocytes	Mcm5
Nrg1	0	0.939348683168278	0.984	0.668	0	prolif_monocytes	Nrg1
Tipin	0	0.935883075660062	0.938	0.45	0	prolif_monocytes	Tipin
Hirip3	0	0.93393188855247	0.971	0.299	0	prolif_monocytes	Hirip3
Fancd2	0	0.931394749718584	0.938	0.178	0	prolif_monocytes	Fancd2
Tk1	0	0.92896986293643	0.844	0.172	0	prolif_monocytes	Tk1
Zwilch	0	0.928489923178633	0.99	0.274	0	prolif_monocytes	Zwilch
Blm	0	0.925607712038773	0.985	0.363	0	prolif_monocytes	Blm
Kif24	0	0.923792566218055	0.888	0.192	0	prolif_monocytes	Kif24
Bard1	0	0.922236539465886	0.925	0.22	0	prolif_monocytes	Bard1
Ckap2	0	0.921639235961678	0.845	0.233	0	prolif_monocytes	Ckap2
Spdl1	0	0.921041904082674	0.974	0.257	0	prolif_monocytes	Spdl1
Mad2l1	0	0.918338040792229	0.995	0.423	0	prolif_monocytes	Mad2l1
Cntln	0	0.915323277741485	0.935	0.462	0	prolif_monocytes	Cntln
Ctsg	0	0.911795806112571	0.316	0.08	0	prolif_monocytes	Ctsg
Kif18b	0	0.911552336686584	0.867	0.136	0	prolif_monocytes	Kif18b
Ticrr	0	0.909890549171409	0.939	0.158	0	prolif_monocytes	Ticrr
Cdca5	0	0.909840064822035	0.951	0.162	0	prolif_monocytes	Cdca5
Kif20a	0	0.90855770679447	0.941	0.304	0	prolif_monocytes	Kif20a
Kif2c	0	0.904543985985295	0.873	0.191	0	prolif_monocytes	Kif2c
H3c11	0	0.902233853851951	0.781	0.052	0	prolif_monocytes	H3c11
Pcna	0	0.90218652955917	0.851	0.643	0	prolif_monocytes	Pcna
H2bc3	0	0.902145335678163	0.775	0.048	0	prolif_monocytes	H2bc3
Cenph	0	0.899431201914907	0.921	0.216	0	prolif_monocytes	Cenph
Rad18	0	0.897987204224226	0.958	0.335	0	prolif_monocytes	Rad18
Ranbp1	0	0.897960540390175	0.995	0.926	0	prolif_monocytes	Ranbp1
Ccdc18	0	0.897732743399748	0.85	0.164	0	prolif_monocytes	Ccdc18
Cenpw	0	0.897603691769671	0.98	0.393	0	prolif_monocytes	Cenpw
Cip2a	0	0.89741620925381	0.974	0.354	0	prolif_monocytes	Cip2a
Ska3	0	0.891977228398713	0.951	0.154	0	prolif_monocytes	Ska3
Ulbp1	0	0.891907110266952	0.863	0.223	0	prolif_monocytes	Ulbp1
Rbm44	0	0.891581100478254	0.896	0.111	0	prolif_monocytes	Rbm44
Mphosph9	0	0.890981870362219	0.963	0.292	0	prolif_monocytes	Mphosph9
Tuba4a	0	0.887238007519635	0.987	0.691	0	prolif_monocytes	Tuba4a
Parpbp	0	0.886260674323437	0.783	0.119	0	prolif_monocytes	Parpbp
Rangap1	0	0.884141205653215	0.998	0.756	0	prolif_monocytes	Rangap1
Ube2t	0	0.883335451526116	0.905	0.123	0	prolif_monocytes	Ube2t
Bub3	0	0.876877963263887	0.995	0.919	0	prolif_monocytes	Bub3
Ndc1	0	0.870875376727806	0.99	0.41	0	prolif_monocytes	Ndc1
Alyref	0	0.864177726992747	0.998	0.933	0	prolif_monocytes	Alyref
Knstrn	0	0.863964469900258	0.931	0.399	0	prolif_monocytes	Knstrn
Cenpi	0	0.863791552741832	0.955	0.169	0	prolif_monocytes	Cenpi
Nasp	0	0.862925682474592	0.99	0.711	0	prolif_monocytes	Nasp
Cep57l1	0	0.861328355987645	0.917	0.233	0	prolif_monocytes	Cep57l1
Arhgap11a	0	0.858551543521748	0.996	0.824	0	prolif_monocytes	Arhgap11a
Cdkn3	0	0.858246805623262	0.881	0.372	0	prolif_monocytes	Cdkn3
Ppia	0	0.854864011020858	1	0.998	0	prolif_monocytes	Ppia
Polh	0	0.854439612899794	0.953	0.307	0	prolif_monocytes	Polh
Cdc20	0	0.853163478806122	0.704	0.236	0	prolif_monocytes	Cdc20
Ccnb2	0	0.853128290791473	0.965	0.453	0	prolif_monocytes	Ccnb2
Rad54b	0	0.851620805071513	0.846	0.146	0	prolif_monocytes	Rad54b
Uhrf1	0	0.849370245100429	0.799	0.205	0	prolif_monocytes	Uhrf1
Ercc6l	0	0.848047774694537	0.956	0.286	0	prolif_monocytes	Ercc6l
H2bc14	0	0.842707911726918	0.778	0.043	0	prolif_monocytes	H2bc14
Gas2l3	0	0.842526335722611	0.801	0.271	0	prolif_monocytes	Gas2l3
Cdc45	0	0.841215511932596	0.943	0.277	0	prolif_monocytes	Cdc45
Cenpn	0	0.841195788874963	0.966	0.198	0	prolif_monocytes	Cenpn
Mcm3	0	0.840572200414948	0.848	0.316	0	prolif_monocytes	Mcm3
Hsp90aa1	0	0.840240014226649	0.999	0.99	0	prolif_monocytes	Hsp90aa1
Rttn	0	0.838429139560634	0.983	0.607	0	prolif_monocytes	Rttn
Wee1	0	0.836975126638714	0.959	0.231	0	prolif_monocytes	Wee1
Snrpd1	0	0.836288749639023	0.999	0.972	0	prolif_monocytes	Snrpd1
Espl1	0	0.834356960944682	0.946	0.251	0	prolif_monocytes	Espl1
Cenpk	0	0.831907548817711	0.928	0.246	0	prolif_monocytes	Cenpk
Smc1a	0	0.830351514310466	1	0.998	0	prolif_monocytes	Smc1a
Rbl1	0	0.830027477382432	0.99	0.743	0	prolif_monocytes	Rbl1
H4c9	0	0.829916343378054	0.868	0.316	0	prolif_monocytes	H4c9
Mxd3	0	0.828643916991486	0.775	0.051	0	prolif_monocytes	Mxd3
Magi3	0	0.827671418478205	0.884	0.495	0	prolif_monocytes	Magi3
H3c7	0	0.821086882707315	0.718	0.042	0	prolif_monocytes	H3c7
Lbr	0	0.819910367907788	0.999	0.902	0	prolif_monocytes	Lbr
Kifc5b	0	0.818563085744423	0.877	0.092	0	prolif_monocytes	Kifc5b
Cdk5rap2	0	0.817643138852684	0.988	0.586	0	prolif_monocytes	Cdk5rap2
Trim59	0	0.816975334279337	0.848	0.226	0	prolif_monocytes	Trim59
Haspin	0	0.816049909879097	0.97	0.259	0	prolif_monocytes	Haspin
Cenpl	0	0.813022767467961	0.896	0.163	0	prolif_monocytes	Cenpl
H2bc9	0	0.812364711478571	0.796	0.049	0	prolif_monocytes	H2bc9
Mms22l	0	0.810039190779553	0.852	0.323	0	prolif_monocytes	Mms22l
Fignl1	0	0.806316720182147	0.906	0.219	0	prolif_monocytes	Fignl1
Tbc1d31	0	0.804897949497142	0.956	0.562	0	prolif_monocytes	Tbc1d31
Kpna2	0	0.800934461837538	0.834	0.211	0	prolif_monocytes	Kpna2
Hrob	0	0.800132525696493	0.905	0.142	0	prolif_monocytes	Hrob
Hnrnpab	0	0.797075635429888	0.999	0.983	0	prolif_monocytes	Hnrnpab
E2f7	0	0.79693197095451	0.666	0.112	0	prolif_monocytes	E2f7
Ncam1	0	0.796658864722665	0.697	0.164	0	prolif_monocytes	Ncam1
H2ac15	0	0.796093455138308	0.749	0.041	0	prolif_monocytes	H2ac15
Brd8	0	0.793201516378222	0.999	0.968	0	prolif_monocytes	Brd8
Eme1	0	0.790809410646499	0.972	0.211	0	prolif_monocytes	Eme1
Rbbp7	0	0.789970731369045	0.998	0.89	0	prolif_monocytes	Rbbp7
Dtymk	0	0.783159986331749	0.97	0.665	0	prolif_monocytes	Dtymk
Cenpu	0	0.780407052730707	0.926	0.234	0	prolif_monocytes	Cenpu
Pmf1	0	0.778901051473019	0.992	0.65	0	prolif_monocytes	Pmf1
Lrr1	0	0.778727427223997	0.874	0.165	0	prolif_monocytes	Lrr1
Usp1	0	0.778509692643185	0.999	0.932	0	prolif_monocytes	Usp1
Glis1	0	0.777591331067785	0.778	0.099	0	prolif_monocytes	Glis1
Cenpc1	0	0.776451090573018	0.976	0.773	0	prolif_monocytes	Cenpc1
Haus4	0	0.775843103833244	0.95	0.442	0	prolif_monocytes	Haus4
C2cd5	0	0.775462133998154	0.995	0.892	0	prolif_monocytes	C2cd5
Kntc1	0	0.774578841040762	0.792	0.165	0	prolif_monocytes	Kntc1
Mcm10	0	0.773834946591907	0.897	0.244	0	prolif_monocytes	Mcm10
H3c2	0	0.77347365568963	0.705	0.033	0	prolif_monocytes	H3c2
Smc3	0	0.773332530091805	1	0.987	0	prolif_monocytes	Smc3
Slbp	0	0.771734680605578	0.882	0.66	0	prolif_monocytes	Slbp
Syne2	0	0.77163964541332	0.773	0.26	0	prolif_monocytes	Syne2
Chaf1a	0	0.771151256751868	0.906	0.287	0	prolif_monocytes	Chaf1a
Set	0	0.77077696713242	0.999	0.989	0	prolif_monocytes	Set
H2bc15	0	0.770191516527497	0.688	0.029	0	prolif_monocytes	H2bc15
Topbp1	0	0.769239293402933	0.996	0.825	0	prolif_monocytes	Topbp1
H2ac11	0	0.768896998086115	0.801	0.063	0	prolif_monocytes	H2ac11
Lonrf3	0	0.768462541373308	0.907	0.276	0	prolif_monocytes	Lonrf3
Tagln2	0	0.76776254906859	0.997	0.94	0	prolif_monocytes	Tagln2
Cenpm	0	0.765146306705728	0.979	0.312	0	prolif_monocytes	Cenpm
Ttf2	0	0.764550065627414	0.981	0.471	0	prolif_monocytes	Ttf2
Brca1	0	0.76445544747218	0.707	0.159	0	prolif_monocytes	Brca1
Rfwd3	0	0.76326775568721	0.997	0.889	0	prolif_monocytes	Rfwd3
Selenoh	0	0.760695208650849	0.989	0.69	0	prolif_monocytes	Selenoh
Suz12	0	0.760085065856738	1	0.974	0	prolif_monocytes	Suz12
Mcph1	0	0.759911241556921	0.921	0.33	0	prolif_monocytes	Mcph1
Cdk19	0	0.758854781733244	0.957	0.845	0	prolif_monocytes	Cdk19
Odf2	0	0.757885008045595	0.995	0.88	0	prolif_monocytes	Odf2
Gtse1	0	0.756803590222999	0.831	0.12	0	prolif_monocytes	Gtse1
Itga1	0	0.755430424188587	0.925	0.483	0	prolif_monocytes	Itga1
Mcm6	0	0.754053444485379	0.682	0.226	0	prolif_monocytes	Mcm6
Wdr76	0	0.753573610934293	0.779	0.28	0	prolif_monocytes	Wdr76
F13a1	0	0.753221372697737	0.987	0.841	0	prolif_monocytes	F13a1
Rfc4	0	0.752022783855728	0.873	0.258	0	prolif_monocytes	Rfc4
Rad51	0	0.751650673725105	0.792	0.183	0	prolif_monocytes	Rad51
Id1	0	0.750269749063972	0.981	0.867	0	prolif_monocytes	Id1
Atad5	0	0.750073903760257	0.789	0.3	0	prolif_monocytes	Atad5
Plcb1	0	0.748379788115483	0.984	0.866	0	prolif_monocytes	Plcb1
Ctcf	0	0.747371040006439	1	0.998	0	prolif_monocytes	Ctcf
H2ac13	0	0.745553816627042	0.702	0.036	0	prolif_monocytes	H2ac13
Nrg2	0	0.744285577312478	0.74	0.207	0	prolif_monocytes	Nrg2
Pkmyt1	0	0.742192031733896	0.937	0.273	0	prolif_monocytes	Pkmyt1
Chek2	0	0.74057594459261	0.884	0.313	0	prolif_monocytes	Chek2
Sumo2	0	0.739938807881251	1	0.995	0	prolif_monocytes	Sumo2
Lsm2	0	0.736388463608956	0.993	0.778	0	prolif_monocytes	Lsm2
Ssrp1	0	0.734470930168797	0.996	0.92	0	prolif_monocytes	Ssrp1
Sclt1	0	0.73425617522486	0.979	0.625	0	prolif_monocytes	Sclt1
Hint1	0	0.730761632693169	0.998	0.989	0	prolif_monocytes	Hint1
Stag3	0	0.729570360023547	0.842	0.193	0	prolif_monocytes	Stag3
Tedc1	0	0.729348174426817	0.858	0.124	0	prolif_monocytes	Tedc1
Orc6	0	0.729185502074362	0.872	0.414	0	prolif_monocytes	Orc6
Npm1	0	0.728824427370569	0.998	0.995	0	prolif_monocytes	Npm1
H4c18	0	0.725504290772921	0.695	0.046	0	prolif_monocytes	H4c18
H2bc8	0	0.725284682406969	0.751	0.055	0	prolif_monocytes	H2bc8
BC055324	0	0.721252154382759	0.876	0.205	0	prolif_monocytes	BC055324
H2bc12	0	0.720963309990414	0.746	0.052	0	prolif_monocytes	H2bc12
H2ac6	0	0.720329885594343	0.669	0.053	0	prolif_monocytes	H2ac6
Rbbp4	0	0.719900027251357	1	0.999	0	prolif_monocytes	Rbbp4
Oip5	0	0.719086550436586	0.838	0.108	0	prolif_monocytes	Oip5
Spidr	0	0.717079148814576	0.995	0.95	0	prolif_monocytes	Spidr
Net1	0	0.716882190953026	0.956	0.278	0	prolif_monocytes	Net1
Banf1	0	0.716380674808369	0.996	0.937	0	prolif_monocytes	Banf1
Fcnb	0	0.714310947426786	0.645	0.289	0	prolif_monocytes	Fcnb
Dctpp1	0	0.713883727679988	0.872	0.387	0	prolif_monocytes	Dctpp1
Hpf1	0	0.711067471879987	0.998	0.981	0	prolif_monocytes	Hpf1
Cenpq	0	0.711022767760494	0.995	0.62	0	prolif_monocytes	Cenpq
Ppp1cc	0	0.708558795698234	0.999	0.991	0	prolif_monocytes	Ppp1cc
Mis18a	0	0.707099554636256	0.993	0.68	0	prolif_monocytes	Mis18a
Traip	0	0.706696111610894	0.92	0.231	0	prolif_monocytes	Traip
Pimreg	0	0.706374499466579	0.62	0.105	0	prolif_monocytes	Pimreg
Tube1	0	0.70611715148264	0.843	0.145	0	prolif_monocytes	Tube1
Hmgb3	0	0.705602605875585	0.959	0.301	0	prolif_monocytes	Hmgb3
Hyls1	0	0.704351133944133	0.778	0.131	0	prolif_monocytes	Hyls1
Fam83d	0	0.704030239291688	0.73	0.101	0	prolif_monocytes	Fam83d
Cep192	0	0.702677728464803	0.992	0.821	0	prolif_monocytes	Cep192
Sae1	0	0.700659337110461	0.997	0.932	0	prolif_monocytes	Sae1
Lin9	0	0.699887689459466	0.992	0.601	0	prolif_monocytes	Lin9
Sf3b2	0	0.699043976994755	1	0.998	0	prolif_monocytes	Sf3b2
Prim1	0	0.696537386503232	0.707	0.166	0	prolif_monocytes	Prim1
Wdhd1	0	0.69585347265575	0.778	0.29	0	prolif_monocytes	Wdhd1
Hnrnpd	0	0.695218521217776	1	1	0	prolif_monocytes	Hnrnpd
4930579G24Rik	0	0.694050529754601	0.895	0.22	0	prolif_monocytes	4930579G24Rik
Eri2	0	0.691882151415324	0.921	0.282	0	prolif_monocytes	Eri2
Nrm	0	0.691729443848601	0.985	0.624	0	prolif_monocytes	Nrm
Brca2	0	0.689146617529428	0.772	0.196	0	prolif_monocytes	Brca2
Trim37	0	0.688552218435537	0.856	0.459	0	prolif_monocytes	Trim37
Vrk1	0	0.688290792206606	0.999	0.958	0	prolif_monocytes	Vrk1
Rps2	0	0.687714818867529	1	0.997	0	prolif_monocytes	Rps2
Pif1	0	0.6857697737256	0.594	0.08	0	prolif_monocytes	Pif1
Maz	0	0.685311424274799	0.998	0.797	0	prolif_monocytes	Maz
Dnah8	0	0.683781607907037	0.553	0.105	0	prolif_monocytes	Dnah8
Syce2	0	0.683763834097846	0.812	0.303	0	prolif_monocytes	Syce2
Rad54l	0	0.683120246013177	0.787	0.188	0	prolif_monocytes	Rad54l
Mrpl51	0	0.680066953125573	0.995	0.931	0	prolif_monocytes	Mrpl51
Cep295	0	0.677818093271447	0.994	0.759	0	prolif_monocytes	Cep295
Dmc1	0	0.676730623010037	0.658	0.126	0	prolif_monocytes	Dmc1
Lin54	0	0.676164214517426	0.998	0.824	0	prolif_monocytes	Lin54
Rpa1	0	0.675644431568847	0.844	0.424	0	prolif_monocytes	Rpa1
Ankle1	0	0.675627556659307	0.729	0.066	0	prolif_monocytes	Ankle1
Nsmce1	0	0.670684479305292	0.996	0.804	0	prolif_monocytes	Nsmce1
H3c8	0	0.667188331861302	0.683	0.04	0	prolif_monocytes	H3c8
Nup210	0	0.663764554182823	0.951	0.54	0	prolif_monocytes	Nup210
Fen1	0	0.663662248818155	0.973	0.56	0	prolif_monocytes	Fen1
Jade1	0	0.663215419373599	0.823	0.251	0	prolif_monocytes	Jade1
Poc1a	0	0.662676403372044	0.989	0.5	0	prolif_monocytes	Poc1a
Rnaseh2b	0	0.662413858665154	0.998	0.928	0	prolif_monocytes	Rnaseh2b
Srbd1	0	0.661602168650192	0.986	0.713	0	prolif_monocytes	Srbd1
Lsm3	0	0.659912141303021	0.997	0.908	0	prolif_monocytes	Lsm3
Rpa3	0	0.659290223221106	0.978	0.654	0	prolif_monocytes	Rpa3
Sass6	0	0.656064633378981	0.998	0.867	0	prolif_monocytes	Sass6
Rfc5	0	0.655850590386094	0.977	0.443	0	prolif_monocytes	Rfc5
Zbtb20	0	0.655442534391982	0.82	0.538	0	prolif_monocytes	Zbtb20
Prim2	0	0.653647008456162	0.738	0.342	0	prolif_monocytes	Prim2
Ddx11	0	0.65308587791545	0.871	0.248	0	prolif_monocytes	Ddx11
Jpt1	0	0.651384276928417	0.998	0.992	0	prolif_monocytes	Jpt1
Uchl5	0	0.650676365001408	0.999	0.986	0	prolif_monocytes	Uchl5
Cdc7	0	0.650427370438949	0.75	0.139	0	prolif_monocytes	Cdc7
Anapc5	0	0.650029236160354	0.999	0.988	0	prolif_monocytes	Anapc5
Pgp	0	0.649748153820839	0.962	0.8	0	prolif_monocytes	Pgp
Mrpl18	0	0.648210622034263	0.993	0.932	0	prolif_monocytes	Mrpl18
Cep57	0	0.648173739297666	0.993	0.773	0	prolif_monocytes	Cep57
Ccdc14	0	0.646001431805036	0.946	0.319	0	prolif_monocytes	Ccdc14
Gpsm2	0	0.645463879552549	0.744	0.277	0	prolif_monocytes	Gpsm2
Arhgef39	0	0.645444551833956	0.683	0.088	0	prolif_monocytes	Arhgef39
Haus5	0	0.645257515043576	0.943	0.337	0	prolif_monocytes	Haus5
Mast2	0	0.64407822591058	0.9	0.645	0	prolif_monocytes	Mast2
Rnaseh2c	0	0.643632589915359	0.986	0.86	0	prolif_monocytes	Rnaseh2c
Terf1	0	0.643210046982908	0.981	0.804	0	prolif_monocytes	Terf1
Baz1b	0	0.642510182934145	0.998	0.991	0	prolif_monocytes	Baz1b
Macroh2a1	0	0.642018290674374	1	0.999	0	prolif_monocytes	Macroh2a1
Cxcr4	0	0.64079534530705	0.874	0.545	0	prolif_monocytes	Cxcr4
Grb14	0	0.640685445044787	0.814	0.314	0	prolif_monocytes	Grb14
Dsn1	0	0.640587900689852	0.933	0.289	0	prolif_monocytes	Dsn1
Cdc25c	0	0.638955960935677	0.648	0.099	0	prolif_monocytes	Cdc25c
Srsf3	0	0.637984320646953	1	1	0	prolif_monocytes	Srsf3
Csrp1	0	0.637569558858424	0.853	0.321	0	prolif_monocytes	Csrp1
Hnrnpa1	0	0.635903915197768	0.999	0.992	0	prolif_monocytes	Hnrnpa1
AW554918	0	0.635230281301687	0.977	0.783	0	prolif_monocytes	AW554918
Slc43a3	0	0.633901952693835	0.75	0.234	0	prolif_monocytes	Slc43a3
Cd34	0	0.633658206305942	0.565	0.183	0	prolif_monocytes	Cd34
Tfdp1	0	0.632651798297312	0.943	0.7	0	prolif_monocytes	Tfdp1
H3f3b	0	0.631131519344018	0.999	0.998	0	prolif_monocytes	H3f3b
Lsm5	0	0.630217146924831	0.996	0.908	0	prolif_monocytes	Lsm5
Ccng2	0	0.628881434019082	0.755	0.429	0	prolif_monocytes	Ccng2
Nsl1	0	0.628530241690739	0.973	0.487	0	prolif_monocytes	Nsl1
H3c4	0	0.626820042695724	0.62	0.037	0	prolif_monocytes	H3c4
Mbnl3	0	0.62600556182515	0.765	0.431	0	prolif_monocytes	Mbnl3
Alms1	0	0.624193123886625	0.702	0.241	0	prolif_monocytes	Alms1
Troap	0	0.621309309111855	0.675	0.147	0	prolif_monocytes	Troap
Lsm8	0	0.62084401614196	0.993	0.88	0	prolif_monocytes	Lsm8
Bex3	0	0.620236726984157	0.891	0.372	0	prolif_monocytes	Bex3
Cenps	0	0.619375101012715	0.729	0.168	0	prolif_monocytes	Cenps
Cep72	0	0.618162338154976	0.808	0.211	0	prolif_monocytes	Cep72
Nek2	0	0.617647947648053	0.698	0.186	0	prolif_monocytes	Nek2
H2ac21	0	0.61709495322906	0.605	0.041	0	prolif_monocytes	H2ac21
Cdca4	0	0.616209185461394	0.989	0.676	0	prolif_monocytes	Cdca4
Ddias	0	0.614278372195763	0.912	0.255	0	prolif_monocytes	Ddias
Nudc	0	0.613204515048634	0.994	0.953	0	prolif_monocytes	Nudc
Nin	0	0.612484689492086	0.997	0.991	0	prolif_monocytes	Nin
Nup37	0	0.610734281405627	0.954	0.451	0	prolif_monocytes	Nup37
Cgas	0	0.610537313966174	0.953	0.646	0	prolif_monocytes	Cgas
Exoc3l2	0	0.609366397132902	0.706	0.361	0	prolif_monocytes	Exoc3l2
Rps20	0	0.607834046050735	0.999	0.998	0	prolif_monocytes	Rps20
Hdgf	0	0.604889320524761	0.999	0.984	0	prolif_monocytes	Hdgf
Suv39h1	0	0.603771712860517	0.994	0.604	0	prolif_monocytes	Suv39h1
Hnrnpu	0	0.602346618053589	1	1	0	prolif_monocytes	Hnrnpu
Ybx1	0	0.601293202767182	0.999	0.999	0	prolif_monocytes	Ybx1
Pole	0	0.600929606544303	0.647	0.156	0	prolif_monocytes	Pole
H2bc24	0	0.600795925987248	0.584	0.035	0	prolif_monocytes	H2bc24
Slc44a4	0	0.60052989121645	0.364	0.1	0	prolif_monocytes	Slc44a4
Fam111a	0	0.600337224985469	1	0.996	0	prolif_monocytes	Fam111a
Dpy30	0	0.598952140892264	0.974	0.758	0	prolif_monocytes	Dpy30
Rpl12	0	0.598737050469023	0.999	0.991	0	prolif_monocytes	Rpl12
Rif1	0	0.598623736853753	0.885	0.662	0	prolif_monocytes	Rif1
Ube2s	0	0.598252936989626	0.905	0.391	0	prolif_monocytes	Ube2s
Psip1	0	0.597609925337518	0.975	0.677	0	prolif_monocytes	Psip1
Psat1	0	0.597607403217739	0.989	0.588	0	prolif_monocytes	Psat1
Fancb	0	0.597402142182412	0.78	0.197	0	prolif_monocytes	Fancb
Cenpx	0	0.597231043955819	0.991	0.907	0	prolif_monocytes	Cenpx
Atp5g2	0	0.596639466763763	0.997	0.983	0	prolif_monocytes	Atp5g2
Paics	0	0.596345631130587	0.912	0.648	0	prolif_monocytes	Paics
Fancm	0	0.595285103638663	0.714	0.233	0	prolif_monocytes	Fancm
H2ac12	0	0.595063597489239	0.574	0.022	0	prolif_monocytes	H2ac12
Rfc1	0	0.594315814485541	0.896	0.776	0	prolif_monocytes	Rfc1
Mad1l1	0	0.593120235665496	0.993	0.798	0	prolif_monocytes	Mad1l1
Hsp90ab1	0	0.59253517542459	1	1	0	prolif_monocytes	Hsp90ab1
Ywhah	0	0.591600870754475	0.999	0.985	0	prolif_monocytes	Ywhah
Hells	0	0.591364555990021	0.564	0.187	0	prolif_monocytes	Hells
Ncl	0	0.591307565347448	1	0.998	0	prolif_monocytes	Ncl
Snrpe	0	0.59124001543099	0.996	0.992	0	prolif_monocytes	Snrpe
Rpl36a	0	0.590484453263146	0.996	0.974	0	prolif_monocytes	Rpl36a
Fkbp3	0	0.588518391502564	0.979	0.785	0	prolif_monocytes	Fkbp3
Atpif1	0	0.588187249959597	0.997	0.974	0	prolif_monocytes	Atpif1
Mcm2	0	0.587119026601626	0.643	0.213	0	prolif_monocytes	Mcm2
Rps12	0	0.586911487167394	1	0.999	0	prolif_monocytes	Rps12
Insyn2a	0	0.586147314901651	0.756	0.196	0	prolif_monocytes	Insyn2a
Phf19	0	0.585228897124963	0.792	0.19	0	prolif_monocytes	Phf19
Gapt	0	0.58454273676782	0.941	0.75	0	prolif_monocytes	Gapt
Chtf18	0	0.584205205500365	0.695	0.13	0	prolif_monocytes	Chtf18
Sptssa	0	0.584045927015537	0.996	0.882	0	prolif_monocytes	Sptssa
Cntrob	0	0.58319962239162	0.701	0.144	0	prolif_monocytes	Cntrob
Atp10a	0	0.582942927463938	0.917	0.565	0	prolif_monocytes	Atp10a
Aunip	0	0.582875796991415	0.717	0.154	0	prolif_monocytes	Aunip
Ethe1	0	0.581949547803997	0.989	0.83	0	prolif_monocytes	Ethe1
Prrg1	0	0.581561119165337	0.605	0.17	0	prolif_monocytes	Prrg1
Kmt5a	0	0.581523742531919	0.998	0.988	0	prolif_monocytes	Kmt5a
Exosc8	0	0.581271440464206	0.996	0.871	0	prolif_monocytes	Exosc8
Nemp1	0	0.580739603982631	0.91	0.429	0	prolif_monocytes	Nemp1
Siva1	0	0.58015512468777	0.929	0.751	0	prolif_monocytes	Siva1
Fanci	0	0.580106863785884	0.671	0.149	0	prolif_monocytes	Fanci
Hat1	0	0.580093287135304	0.965	0.838	0	prolif_monocytes	Hat1
Tceal9	0	0.5800433094806	0.969	0.614	0	prolif_monocytes	Tceal9
Epha10	0	0.57956623368124	0.369	0.065	0	prolif_monocytes	Epha10
Ccne1	0	0.579284808668107	0.557	0.135	0	prolif_monocytes	Ccne1
Pold1	0	0.578666636603649	0.773	0.216	0	prolif_monocytes	Pold1
Smarca5	0	0.578443698062966	1	1	0	prolif_monocytes	Smarca5
Mcm4	0	0.578191770123586	0.721	0.299	0	prolif_monocytes	Mcm4
Fam72a	0	0.577680922333762	0.788	0.214	0	prolif_monocytes	Fam72a
Ctdspl	0	0.576255144751879	0.851	0.466	0	prolif_monocytes	Ctdspl
C1galt1c1	0	0.575749605577969	0.989	0.874	0	prolif_monocytes	C1galt1c1
Snrpg	0	0.575459598469506	0.998	0.983	0	prolif_monocytes	Snrpg
Impdh2	0	0.575233563921314	0.985	0.763	0	prolif_monocytes	Impdh2
Xkr5	0	0.574842328905856	0.673	0.134	0	prolif_monocytes	Xkr5
Samd1	0	0.573792897381955	0.795	0.384	0	prolif_monocytes	Samd1
Rpl14	0	0.572356381600514	0.999	0.997	0	prolif_monocytes	Rpl14
Pa2g4	0	0.572267822585209	0.98	0.833	0	prolif_monocytes	Pa2g4
Tcf19	0	0.571796993965953	0.561	0.133	0	prolif_monocytes	Tcf19
Vps13b	0	0.570445725341169	0.999	0.989	0	prolif_monocytes	Vps13b
Tdp1	0	0.567911168238442	0.979	0.574	0	prolif_monocytes	Tdp1
Csrp2	0	0.567701054338818	0.939	0.465	0	prolif_monocytes	Csrp2
Rhno1	0	0.567088965610849	0.985	0.637	0	prolif_monocytes	Rhno1
Gm550	0	0.566627656148599	0.538	0.03	0	prolif_monocytes	Gm550
Tesk2	0	0.566329145606518	0.868	0.682	0	prolif_monocytes	Tesk2
Smarcc1	0	0.566210954431274	0.995	0.959	0	prolif_monocytes	Smarcc1
Tas1r1	0	0.566150249868404	0.327	0.074	0	prolif_monocytes	Tas1r1
1810037I17Rik	0	0.565828284622449	0.994	0.981	0	prolif_monocytes	1810037I17Rik
Rpia	0	0.565705462460604	0.991	0.815	0	prolif_monocytes	Rpia
Wdpcp	0	0.564533977799233	0.729	0.248	0	prolif_monocytes	Wdpcp
Numa1	0	0.564431983777758	0.993	0.87	0	prolif_monocytes	Numa1
Serbp1	0	0.56429140732883	1	1	0	prolif_monocytes	Serbp1
Cdk4	0	0.563730098984875	0.96	0.742	0	prolif_monocytes	Cdk4
Supt16	0	0.563432340426318	1	1	0	prolif_monocytes	Supt16
Pds5b	0	0.560727468490812	0.997	0.917	0	prolif_monocytes	Pds5b
Haus3	0	0.560424631868605	0.961	0.501	0	prolif_monocytes	Haus3
H2bc7	0	0.559343630420401	0.553	0.026	0	prolif_monocytes	H2bc7
Kbtbd6	0	0.559253341591882	0.525	0.027	0	prolif_monocytes	Kbtbd6
Zgrf1	0	0.557578776023816	0.647	0.191	0	prolif_monocytes	Zgrf1
Rpl22l1	0	0.557557951836764	0.995	0.973	0	prolif_monocytes	Rpl22l1
Nsmce4a	0	0.557507457871196	0.998	0.914	0	prolif_monocytes	Nsmce4a
Fmr1	0	0.556832789341746	1	0.99	0	prolif_monocytes	Fmr1
Tubg1	0	0.554667063340633	0.89	0.39	0	prolif_monocytes	Tubg1
Prdx4	0	0.554241096052851	0.988	0.789	0	prolif_monocytes	Prdx4
Rpl3	0	0.553408157489505	0.999	0.997	0	prolif_monocytes	Rpl3
BC035044	0	0.553176570688352	0.841	0.547	0	prolif_monocytes	BC035044
Zranb3	0	0.550989589891736	0.573	0.155	0	prolif_monocytes	Zranb3
Hnrnpa3	0	0.550796537947708	1	1	0	prolif_monocytes	Hnrnpa3
1700025G04Rik	0	0.550092672143607	0.772	0.363	0	prolif_monocytes	1700025G04Rik
Skp2	0	0.548773885273222	0.676	0.222	0	prolif_monocytes	Skp2
Ncaph2	0	0.547307596886111	0.999	0.964	0	prolif_monocytes	Ncaph2
Xpo1	0	0.54727483117088	0.999	0.986	0	prolif_monocytes	Xpo1
H4c14	0	0.546872062485052	0.556	0.03	0	prolif_monocytes	H4c14
Lmnb2	0	0.546599457109398	0.981	0.495	0	prolif_monocytes	Lmnb2
Myef2	0	0.546250193168738	0.855	0.393	0	prolif_monocytes	Myef2
Rpsa	0	0.545942948798047	1	1	0	prolif_monocytes	Rpsa
Clec4b1	0	0.545124773086674	0.838	0.35	0	prolif_monocytes	Clec4b1
H3c13	0	0.543378963817031	0.508	0.02	0	prolif_monocytes	H3c13
Gm10184	0	0.539794762589289	0.626	0.132	0	prolif_monocytes	Gm10184
Snrpf	0	0.538866383714764	0.996	0.964	0	prolif_monocytes	Snrpf
Trir	0	0.537297635785994	0.999	0.999	0	prolif_monocytes	Trir
Fzr1	0	0.535574349483024	0.753	0.306	0	prolif_monocytes	Fzr1
Hnrnpa2b1	0	0.535076378725452	1	1	0	prolif_monocytes	Hnrnpa2b1
Me2	0	0.533672128874564	0.997	0.976	0	prolif_monocytes	Me2
H2ac7	0	0.531979804922537	0.499	0.017	0	prolif_monocytes	H2ac7
Srsf2	0	0.531288988948965	1	1	0	prolif_monocytes	Srsf2
Cdc25a	0	0.53122638783384	0.74	0.333	0	prolif_monocytes	Cdc25a
Phgdh	0	0.529314643328044	0.531	0.167	0	prolif_monocytes	Phgdh
Eri1	0	0.527495014148828	0.991	0.953	0	prolif_monocytes	Eri1
Nde1	0	0.526306276870761	0.907	0.589	0	prolif_monocytes	Nde1
Xrcc2	0	0.525643654969628	0.733	0.208	0	prolif_monocytes	Xrcc2
Rmi2	0	0.525564842745212	0.671	0.238	0	prolif_monocytes	Rmi2
Palb2	0	0.525372841194646	0.922	0.459	0	prolif_monocytes	Palb2
9430015G10Rik	0	0.525111897317312	0.803	0.277	0	prolif_monocytes	9430015G10Rik
Cdk2	0	0.52489787939139	0.821	0.495	0	prolif_monocytes	Cdk2
Smchd1	0	0.524326919664048	1	0.995	0	prolif_monocytes	Smchd1
H4c11	0	0.523949673543375	0.491	0.021	0	prolif_monocytes	H4c11
Arpp19	0	0.523843144714383	0.997	0.969	0	prolif_monocytes	Arpp19
Zfp41	0	0.523689090873943	0.517	0.053	0	prolif_monocytes	Zfp41
H3c10	0	0.523605010700694	0.469	0.022	0	prolif_monocytes	H3c10
Plp2	0	0.523444868893694	0.976	0.708	0	prolif_monocytes	Plp2
H4c2	0	0.52296335465812	0.518	0.03	0	prolif_monocytes	H4c2
Nup160	0	0.522401331161052	0.995	0.84	0	prolif_monocytes	Nup160
Lmo1	0	0.522134869083376	0.671	0.32	0	prolif_monocytes	Lmo1
Rnf144b	0	0.519056202574603	0.776	0.583	0	prolif_monocytes	Rnf144b
Ing1	0	0.519005969473244	0.987	0.853	0	prolif_monocytes	Ing1
Ybx3	0	0.518858359502683	0.987	0.907	0	prolif_monocytes	Ybx3
Rad50	0	0.518256896649958	0.996	0.917	0	prolif_monocytes	Rad50
Rdx	0	0.518146520169231	0.999	0.995	0	prolif_monocytes	Rdx
Gins1	0	0.517795328244846	0.841	0.363	0	prolif_monocytes	Gins1
Rpl10a	0	0.516969792257303	0.999	0.99	0	prolif_monocytes	Rpl10a
Hmgn5	0	0.516198516768066	0.989	0.669	0	prolif_monocytes	Hmgn5
Ccne2	0	0.515399928372712	0.396	0.12	0	prolif_monocytes	Ccne2
Kcnk12	0	0.514294279446677	0.558	0.138	0	prolif_monocytes	Kcnk12
Ppil1	0	0.513009012985848	0.934	0.558	0	prolif_monocytes	Ppil1
Cul4b	0	0.512318354678094	0.995	0.93	0	prolif_monocytes	Cul4b
Mybl1	0	0.511477788864264	0.486	0.043	0	prolif_monocytes	Mybl1
Rps17	0	0.511469999067439	0.999	0.998	0	prolif_monocytes	Rps17
Srd5a1	0	0.51085516621314	0.528	0.073	0	prolif_monocytes	Srd5a1
Gins2	0	0.510717340437436	0.662	0.201	0	prolif_monocytes	Gins2
Nup107	0	0.510312606856214	0.995	0.773	0	prolif_monocytes	Nup107
Rexo5	0	0.510244582335629	0.686	0.192	0	prolif_monocytes	Rexo5
H4c12	0	0.509911093066385	0.492	0.02	0	prolif_monocytes	H4c12
Timeless	0	0.509863843980397	0.723	0.319	0	prolif_monocytes	Timeless
Hnrnpr	0	0.509815754300679	1	0.991	0	prolif_monocytes	Hnrnpr
Haus1	0	0.509754732347282	0.901	0.407	0	prolif_monocytes	Haus1
Ccdc15	0	0.509689195002694	0.884	0.409	0	prolif_monocytes	Ccdc15
Lsm6	0	0.509582815786309	0.998	0.945	0	prolif_monocytes	Lsm6
Smtn	0	0.509241509804161	0.528	0.083	0	prolif_monocytes	Smtn
Nxt1	0	0.508850241424773	0.956	0.706	0	prolif_monocytes	Nxt1
Tle5	0	0.508825293248375	0.995	0.939	0	prolif_monocytes	Tle5
Wdr62	0	0.508029102173255	0.979	0.616	0	prolif_monocytes	Wdr62
Hspa14	0	0.50753495869439	0.998	0.989	0	prolif_monocytes	Hspa14
Raly	0	0.507369277087215	0.999	0.985	0	prolif_monocytes	Raly
Anapc11	0	0.507204442851238	0.998	0.945	0	prolif_monocytes	Anapc11
Eif5a	0	0.506944498248259	0.999	0.996	0	prolif_monocytes	Eif5a
Brd9	0	0.505868913899831	0.998	0.972	0	prolif_monocytes	Brd9
Oxct1	0	0.50550647581502	0.995	0.913	0	prolif_monocytes	Oxct1
Mybl2	0	0.504795873863953	0.541	0.13	0	prolif_monocytes	Mybl2
Trim28	0	0.503857222347707	0.991	0.83	0	prolif_monocytes	Trim28
Sms	0	0.502946521226373	0.99	0.834	0	prolif_monocytes	Sms
Zfp382	0	0.502120242058087	0.604	0.146	0	prolif_monocytes	Zfp382
Ptges3	0	0.501796535725621	1	0.993	0	prolif_monocytes	Ptges3
Nrg4	0	0.501379502251225	0.823	0.507	0	prolif_monocytes	Nrg4
Sod1	0	0.501326144140506	0.997	0.978	0	prolif_monocytes	Sod1
Mtbp	0	0.501042762062622	0.749	0.361	0	prolif_monocytes	Mtbp
Gemin6	0	0.500862987960877	0.909	0.419	0	prolif_monocytes	Gemin6
Gins3	0	0.500459422321988	0.705	0.264	0	prolif_monocytes	Gins3
H3c1	0	0.499980578450914	0.507	0.041	0	prolif_monocytes	H3c1
Rps19	0	0.499437692732209	0.999	0.998	0	prolif_monocytes	Rps19
Rfc3	0	0.499344239718625	0.611	0.205	0	prolif_monocytes	Rfc3
Gpx4	0	0.499183389908729	0.996	0.97	0	prolif_monocytes	Gpx4
Mthfd1l	0	0.498848735562158	0.99	0.916	0	prolif_monocytes	Mthfd1l
Dbi	0	0.498113534204781	0.998	0.963	0	prolif_monocytes	Dbi
Ccp110	0	0.498046892079876	0.59	0.126	0	prolif_monocytes	Ccp110
Srsf7	0	0.497302390408374	0.999	0.998	0	prolif_monocytes	Srsf7
Hmgxb4	0	0.496936067491771	0.995	0.943	0	prolif_monocytes	Hmgxb4
Faf1	0	0.496841654620611	0.999	0.977	0	prolif_monocytes	Faf1
Cep152	0	0.496166003813722	0.92	0.642	0	prolif_monocytes	Cep152
Ilf2	0	0.495025402697555	0.998	0.91	0	prolif_monocytes	Ilf2
Arhgap33	0	0.494919892863361	0.477	0.03	0	prolif_monocytes	Arhgap33
Nup205	0	0.493837591732035	0.996	0.928	0	prolif_monocytes	Nup205
Rplp1	0	0.492528889525873	1	0.999	0	prolif_monocytes	Rplp1
Neto2	0	0.491957596456051	0.534	0.112	0	prolif_monocytes	Neto2
Ssna1	0	0.490607321138744	0.986	0.89	0	prolif_monocytes	Ssna1
Pold2	0	0.490280625942918	0.64	0.222	0	prolif_monocytes	Pold2
Pds5a	0	0.489838658332203	1	0.995	0	prolif_monocytes	Pds5a
Ctc1	0	0.489822022804453	0.963	0.596	0	prolif_monocytes	Ctc1
Pbrm1	0	0.48931122184841	1	1	0	prolif_monocytes	Pbrm1
Rtkn2	0	0.489256740890149	0.468	0.034	0	prolif_monocytes	Rtkn2
Pals2	0	0.489073642287948	0.996	0.976	0	prolif_monocytes	Pals2
Rfc2	0	0.486917027842997	0.96	0.808	0	prolif_monocytes	Rfc2
Nudt21	0	0.486869752228957	0.999	0.981	0	prolif_monocytes	Nudt21
Fbxo48	0	0.48426617783267	0.458	0.037	0	prolif_monocytes	Fbxo48
Calm3	0	0.482990367006489	0.995	0.982	0	prolif_monocytes	Calm3
Pcnt	0	0.482529147728158	0.998	0.927	0	prolif_monocytes	Pcnt
Aldh5a1	0	0.48246850719019	0.766	0.274	0	prolif_monocytes	Aldh5a1
Fkbp4	0	0.482425140793035	0.948	0.684	0	prolif_monocytes	Fkbp4
Ipo5	0	0.481829033637051	0.982	0.86	0	prolif_monocytes	Ipo5
Exo1	0	0.480820315994691	0.563	0.136	0	prolif_monocytes	Exo1
Cbfb	0	0.480165424241537	0.996	0.995	0	prolif_monocytes	Cbfb
Reep4	0	0.479807464605105	0.762	0.433	0	prolif_monocytes	Reep4
Shmt2	0	0.47882719744427	0.682	0.305	0	prolif_monocytes	Shmt2
Tmem144	0	0.478551483469879	0.578	0.149	0	prolif_monocytes	Tmem144
Mapre1	0	0.478420973162734	1	0.997	0	prolif_monocytes	Mapre1
Rnf26	0	0.4780938535694	0.88	0.43	0	prolif_monocytes	Rnf26
Hnrnpul1	0	0.47657028401753	1	1	0	prolif_monocytes	Hnrnpul1
Sf3b5	0	0.476085235501501	0.999	0.976	0	prolif_monocytes	Sf3b5
Thoc7	0	0.476064363011877	0.998	0.986	0	prolif_monocytes	Thoc7
Adk	0	0.475867277573044	0.946	0.666	0	prolif_monocytes	Adk
Zfp367	0	0.475298982070442	0.628	0.277	0	prolif_monocytes	Zfp367
Mthfd2	0	0.47497944636768	0.927	0.786	0	prolif_monocytes	Mthfd2
Hmgn1	0	0.474457566800752	0.739	0.354	0	prolif_monocytes	Hmgn1
Agfg2	0	0.472962231338177	0.767	0.533	0	prolif_monocytes	Agfg2
Nup85	0	0.471738162133851	0.911	0.544	0	prolif_monocytes	Nup85
Mrpl57	0	0.471464891346509	0.983	0.937	0	prolif_monocytes	Mrpl57
Zfp101	0	0.471087365842038	0.929	0.624	0	prolif_monocytes	Zfp101
Fsbp	0	0.469140659103358	0.479	0.068	0	prolif_monocytes	Fsbp
Nfyb	0	0.468850505069144	0.995	0.852	0	prolif_monocytes	Nfyb
Pxylp1	0	0.468521741302444	0.603	0.206	0	prolif_monocytes	Pxylp1
Dars2	0	0.468239181929364	0.963	0.579	0	prolif_monocytes	Dars2
Vars	0	0.468134123636342	0.996	0.875	0	prolif_monocytes	Vars
Dhfr	0	0.467946022579422	0.582	0.221	0	prolif_monocytes	Dhfr
Slc25a4	0	0.467353973854917	0.985	0.857	0	prolif_monocytes	Slc25a4
Cse1l	0	0.466838600056349	0.996	0.939	0	prolif_monocytes	Cse1l
Lnpk	0	0.466435743432192	0.964	0.704	0	prolif_monocytes	Lnpk
Stag1	0	0.466182090736713	0.999	0.999	0	prolif_monocytes	Stag1
Idh2	0	0.465411443766963	0.973	0.736	0	prolif_monocytes	Idh2
Wbp11	0	0.463749002518264	1	0.999	0	prolif_monocytes	Wbp11
Mrpl28	0	0.463282407533445	0.996	0.936	0	prolif_monocytes	Mrpl28
Gpr160	0	0.462596139888882	0.956	0.863	0	prolif_monocytes	Gpr160
Haus6	0	0.461263259292434	0.961	0.655	0	prolif_monocytes	Haus6
Ccsap	0	0.460503289951023	0.548	0.114	0	prolif_monocytes	Ccsap
Cdca7	0	0.460425576343874	0.498	0.169	0	prolif_monocytes	Cdca7
Psmc3ip	0	0.459730049905147	0.586	0.164	0	prolif_monocytes	Psmc3ip
Ctdspl2	0	0.459586189443365	0.992	0.943	0	prolif_monocytes	Ctdspl2
Ndufab1	0	0.459294303966006	0.985	0.952	0	prolif_monocytes	Ndufab1
Nono	0	0.457961884261067	1	0.997	0	prolif_monocytes	Nono
Nfatc2ip	0	0.457556783412259	0.894	0.482	0	prolif_monocytes	Nfatc2ip
Pcm1	0	0.457007548637333	0.998	0.993	0	prolif_monocytes	Pcm1
Actn4	0	0.456891017008246	1	1	0	prolif_monocytes	Actn4
Esyt1	0	0.456847542150067	0.997	0.931	0	prolif_monocytes	Esyt1
Xlr	0	0.45628208559347	0.805	0.443	0	prolif_monocytes	Xlr
Nedd1	0	0.456068764518788	0.991	0.848	0	prolif_monocytes	Nedd1
Zcwpw1	0	0.453743601189384	0.706	0.28	0	prolif_monocytes	Zcwpw1
Gm2296	0	0.453737690351993	0.642	0.189	0	prolif_monocytes	Gm2296
E2f2	0	0.453649876876338	0.885	0.63	0	prolif_monocytes	E2f2
Atic	0	0.452283216345801	0.989	0.851	0	prolif_monocytes	Atic
Ube2m	0	0.452154065083422	0.999	0.988	0	prolif_monocytes	Ube2m
Mcm8	0	0.451995669262811	0.61	0.177	0	prolif_monocytes	Mcm8
Nup133	0	0.451695107235192	0.88	0.521	0	prolif_monocytes	Nup133
Gtsf1	0	0.451232939630942	0.953	0.475	0	prolif_monocytes	Gtsf1
Plppr3	0	0.45092172055559	0.63	0.228	0	prolif_monocytes	Plppr3
Utp3	0	0.450920429740597	0.998	0.993	0	prolif_monocytes	Utp3
Acadl	0	0.450558800159492	0.998	0.962	0	prolif_monocytes	Acadl
Btbd8	0	0.449738897647821	0.561	0.146	0	prolif_monocytes	Btbd8
Naa40	0	0.448986330497089	0.92	0.764	0	prolif_monocytes	Naa40
Scmh1	0	0.448876967323164	0.801	0.546	0	prolif_monocytes	Scmh1
Itgb3bp	0	0.448715605823246	0.833	0.362	0	prolif_monocytes	Itgb3bp
Snrpb	0	0.448272505586956	0.999	0.998	0	prolif_monocytes	Snrpb
Mmp28	0	0.448209935397769	0.544	0.142	0	prolif_monocytes	Mmp28
Uevld	0	0.448083234835316	0.651	0.426	0	prolif_monocytes	Uevld
Gmds	0	0.447946722403026	0.91	0.657	0	prolif_monocytes	Gmds
Mns1	0	0.44779406380423	0.452	0.053	0	prolif_monocytes	Mns1
Ddx39a	0	0.447127237189148	0.997	0.924	0	prolif_monocytes	Ddx39a
Pcbp2	0	0.447019218402123	1	1	0	prolif_monocytes	Pcbp2
Clasp1	0	0.446652347943066	0.996	0.919	0	prolif_monocytes	Clasp1
Anapc15	0	0.446487278844587	0.997	0.897	0	prolif_monocytes	Anapc15
Ndufa5	0	0.446431334472336	0.984	0.919	0	prolif_monocytes	Ndufa5
Stk26	0	0.446268379094819	0.906	0.581	0	prolif_monocytes	Stk26
Med30	0	0.446006813595185	0.995	0.9	0	prolif_monocytes	Med30
Atp5o.1	0	0.445959350881969	0.995	0.957	0	prolif_monocytes	Atp5o.1
Rpa2	0	0.445446920201451	0.617	0.257	0	prolif_monocytes	Rpa2
Hdac9	0	0.444262738583576	0.956	0.617	0	prolif_monocytes	Hdac9
Neurl1b	0	0.443747775086265	0.457	0.072	0	prolif_monocytes	Neurl1b
Tiam1	0	0.443447277798609	0.995	0.943	0	prolif_monocytes	Tiam1
Cbx1	0	0.443414988363853	0.999	0.991	0	prolif_monocytes	Cbx1
Ubald2	0	0.443400915470952	0.945	0.839	0	prolif_monocytes	Ubald2
Stub1	0	0.44033965760685	0.998	0.986	0	prolif_monocytes	Stub1
U2af1	0	0.439741246475692	0.998	0.996	0	prolif_monocytes	U2af1
Wdr90	0	0.439192508443315	0.553	0.148	0	prolif_monocytes	Wdr90
Snrpd2	0	0.438263955579906	0.993	0.939	0	prolif_monocytes	Snrpd2
Alg8	0	0.438251304485979	0.989	0.74	0	prolif_monocytes	Alg8
D030056L22Rik	0	0.438051529805744	0.767	0.322	0	prolif_monocytes	D030056L22Rik
Rps27l	0	0.437862034627352	0.99	0.971	0	prolif_monocytes	Rps27l
Kpnb1	0	0.437486886088582	0.999	0.978	0	prolif_monocytes	Kpnb1
Ccdc82	0	0.437197906005033	0.894	0.772	0	prolif_monocytes	Ccdc82
Hnrnpf	0	0.43620009142163	1	1	0	prolif_monocytes	Hnrnpf
Cspp1	0	0.436059153863164	0.997	0.942	0	prolif_monocytes	Cspp1
Asf1a	0	0.435276459558359	0.911	0.614	0	prolif_monocytes	Asf1a
Spsb4	0	0.435077319599752	0.487	0.099	0	prolif_monocytes	Spsb4
Bola2	0	0.433706821175102	0.989	0.957	0	prolif_monocytes	Bola2
Hspb6	0	0.433030133139826	0.459	0.077	0	prolif_monocytes	Hspb6
Cep83	0	0.432789588091231	0.999	0.991	0	prolif_monocytes	Cep83
G3bp1	0	0.432178944475093	0.999	0.993	0	prolif_monocytes	G3bp1
Nup35	0	0.431887949833084	0.963	0.588	0	prolif_monocytes	Nup35
Eef1d	0	0.431827541880553	0.997	0.973	0	prolif_monocytes	Eef1d
Nfya	0	0.430939583837223	0.998	0.971	0	prolif_monocytes	Nfya
Btla	0	0.430788482658852	0.69	0.321	0	prolif_monocytes	Btla
Lyar	0	0.430343064416224	0.974	0.803	0	prolif_monocytes	Lyar
Akirin2	0	0.429843125398385	0.992	0.978	0	prolif_monocytes	Akirin2
Gstcd	0	0.429605884712287	0.981	0.696	0	prolif_monocytes	Gstcd
Suv39h2	0	0.429476981114945	0.934	0.475	0	prolif_monocytes	Suv39h2
Uba2	0	0.427992077922541	0.998	0.993	0	prolif_monocytes	Uba2
Zfp111	0	0.427796636657568	0.527	0.149	0	prolif_monocytes	Zfp111
Srsf1	0	0.427443126194994	1	0.995	0	prolif_monocytes	Srsf1
Rasgrp2	0	0.426715369501355	0.952	0.73	0	prolif_monocytes	Rasgrp2
Dna2	0	0.42602552176808	0.995	0.954	0	prolif_monocytes	Dna2
Map3k20	0	0.426018653795596	0.994	0.881	0	prolif_monocytes	Map3k20
Nup93	0	0.425322300143287	0.988	0.753	0	prolif_monocytes	Nup93
Mboat1	0	0.425257170386715	0.87	0.489	0	prolif_monocytes	Mboat1
Scaf11	0	0.424247509186993	1	1	0	prolif_monocytes	Scaf11
Pou2f1	0	0.424036286871478	0.98	0.908	0	prolif_monocytes	Pou2f1
Uqcr10	0	0.423668714549635	0.99	0.98	0	prolif_monocytes	Uqcr10
Vdac1	0	0.423553932461056	0.995	0.979	0	prolif_monocytes	Vdac1
Lmf2	0	0.422661154839612	0.964	0.643	0	prolif_monocytes	Lmf2
Adss	0	0.422581151083465	0.993	0.965	0	prolif_monocytes	Adss
Nudcd2	0	0.422533079859352	0.986	0.783	0	prolif_monocytes	Nudcd2
Tcp1	0	0.422200703960234	1	0.991	0	prolif_monocytes	Tcp1
Dgcr8	0	0.42091481198221	0.887	0.658	0	prolif_monocytes	Dgcr8
Cdc27	0	0.42041589416994	0.992	0.929	0	prolif_monocytes	Cdc27
Fanca	0	0.420114341574167	0.984	0.829	0	prolif_monocytes	Fanca
H4c1	0	0.419523963726159	0.409	0.026	0	prolif_monocytes	H4c1
Mlf1	0	0.4190550810997	0.435	0.076	0	prolif_monocytes	Mlf1
Cntrl	0	0.41862249905884	0.999	0.992	0	prolif_monocytes	Cntrl
Rad51c	0	0.417348697431247	0.547	0.156	0	prolif_monocytes	Rad51c
Rccd1	0	0.416495556394959	0.495	0.115	0	prolif_monocytes	Rccd1
Srsf4	0	0.415669481170635	0.999	0.989	0	prolif_monocytes	Srsf4
Pkn3	0	0.414965530498285	0.537	0.153	0	prolif_monocytes	Pkn3
Odf2l	0	0.414483957095619	0.984	0.658	0	prolif_monocytes	Odf2l
Glt1d1	0	0.414178866508006	0.436	0.104	0	prolif_monocytes	Glt1d1
Dstn	0	0.413689711770277	0.996	0.972	0	prolif_monocytes	Dstn
Pcbd2	0	0.412745517236492	0.997	0.961	0	prolif_monocytes	Pcbd2
Mrnip	0	0.412613850647583	0.746	0.347	0	prolif_monocytes	Mrnip
Sephs1	0	0.412382985719252	0.992	0.848	0	prolif_monocytes	Sephs1
6720489N17Rik	0	0.411661271649858	0.556	0.179	0	prolif_monocytes	6720489N17Rik
Rbm3	0	0.410375236458025	1	1	0	prolif_monocytes	Rbm3
Rcc2	0	0.410224978332537	0.996	0.94	0	prolif_monocytes	Rcc2
Rcc1	0	0.409840736631425	0.984	0.92	0	prolif_monocytes	Rcc1
Dock1	0	0.409176056144676	0.971	0.891	0	prolif_monocytes	Dock1
Park7	0	0.408999899499899	0.99	0.944	0	prolif_monocytes	Park7
Etfb	0	0.408659112701315	0.984	0.917	0	prolif_monocytes	Etfb
Zw10	0	0.407523846323388	0.917	0.6	0	prolif_monocytes	Zw10
Bckdk	0	0.407513883029719	0.965	0.729	0	prolif_monocytes	Bckdk
Vps36	0	0.407138635826686	0.998	0.987	0	prolif_monocytes	Vps36
Taf15	0	0.40645038743096	0.997	0.971	0	prolif_monocytes	Taf15
Cchcr1	0	0.406309375706233	0.483	0.118	0	prolif_monocytes	Cchcr1
Ribc1	0	0.406148397506252	0.49	0.124	0	prolif_monocytes	Ribc1
Aaas	0	0.406099885983895	0.982	0.657	0	prolif_monocytes	Aaas
Nup62	0	0.405969332146429	0.977	0.741	0	prolif_monocytes	Nup62
Coq7	0	0.405360892454576	0.957	0.666	0	prolif_monocytes	Coq7
Mutyh	0	0.404899481353871	0.463	0.102	0	prolif_monocytes	Mutyh
Ubl4a	0	0.404889923756657	0.982	0.847	0	prolif_monocytes	Ubl4a
Cdca7l	0	0.404290306985693	0.481	0.154	0	prolif_monocytes	Cdca7l
Fsd1l	0	0.404039383561343	0.467	0.119	0	prolif_monocytes	Fsd1l
Eif1ad	0	0.40390208347535	0.995	0.911	0	prolif_monocytes	Eif1ad
Vkorc1l1	0	0.403721588391914	0.98	0.905	0	prolif_monocytes	Vkorc1l1
Lrrcc1	0	0.403679763360179	0.945	0.684	0	prolif_monocytes	Lrrcc1
Snrnp25	0	0.402950326619651	0.983	0.69	0	prolif_monocytes	Snrnp25
Vdac3	0	0.402782560985498	0.999	0.997	0	prolif_monocytes	Vdac3
Ppih	0	0.402553667438236	0.996	0.853	0	prolif_monocytes	Ppih
Rpl4	0	0.402131024203568	0.999	0.996	0	prolif_monocytes	Rpl4
Gm21988	0	0.402091947064069	0.43	0.075	0	prolif_monocytes	Gm21988
Pkp4	0	0.401779780210763	0.821	0.413	0	prolif_monocytes	Pkp4
Rps15	0	0.401162498234326	1	1	0	prolif_monocytes	Rps15
Gm27021	0	0.400839810273595	0.42	0.076	0	prolif_monocytes	Gm27021
Frg1	0	0.400628138141142	1	0.994	0	prolif_monocytes	Frg1
Slc25a10	0	0.399935006626716	0.979	0.591	0	prolif_monocytes	Slc25a10
1700020L24Rik	0	0.399342206579686	0.512	0.145	0	prolif_monocytes	1700020L24Rik
Nelfe	0	0.398713019922959	0.963	0.77	0	prolif_monocytes	Nelfe
Nup155	0	0.398006992308006	0.983	0.833	0	prolif_monocytes	Nup155
Penk	0	0.397763706968856	0.372	0.072	0	prolif_monocytes	Penk
Sin3a	0	0.397592269659525	0.996	0.964	0	prolif_monocytes	Sin3a
Asrgl1	0	0.397342407724194	0.9	0.582	0	prolif_monocytes	Asrgl1
Cmtm4	0	0.395939569119617	0.489	0.152	0	prolif_monocytes	Cmtm4
Sephs2	0	0.394593769709514	0.92	0.728	0	prolif_monocytes	Sephs2
Rbmx2	0	0.394388612063981	0.929	0.557	0	prolif_monocytes	Rbmx2
Commd1	0	0.394122219326385	0.993	0.942	0	prolif_monocytes	Commd1
Lsm4	0	0.390702336096604	0.994	0.951	0	prolif_monocytes	Lsm4
Snrpd3	0	0.390635371097176	1	0.993	0	prolif_monocytes	Snrpd3
Nhp2	0	0.390176136321261	0.978	0.875	0	prolif_monocytes	Nhp2
Larp1b	0	0.390010841768418	0.765	0.438	0	prolif_monocytes	Larp1b
Ift80	0	0.38988158144926	0.416	0.123	0	prolif_monocytes	Ift80
Arl6ip4	0	0.389102469827937	0.996	0.973	0	prolif_monocytes	Arl6ip4
Metrn	0	0.389073152125577	0.696	0.326	0	prolif_monocytes	Metrn
Dynll2	0	0.38880079011861	0.798	0.509	0	prolif_monocytes	Dynll2
Ubap2	0	0.38850250045954	0.996	0.935	0	prolif_monocytes	Ubap2
Platr25	0	0.387408524932062	0.776	0.532	0	prolif_monocytes	Platr25
Snx7	0	0.387043685508161	0.978	0.682	0	prolif_monocytes	Snx7
H4c17	0	0.386521014965749	0.34	0.029	0	prolif_monocytes	H4c17
Ddx39b	0	0.386124439086056	1	0.998	0	prolif_monocytes	Ddx39b
Mis12	0	0.386004188373647	0.995	0.895	0	prolif_monocytes	Mis12
Hacd1	0	0.383418759223715	0.792	0.464	0	prolif_monocytes	Hacd1
Tex30	0	0.383408663694902	0.974	0.646	0	prolif_monocytes	Tex30
Atp5g3	0	0.382968042763259	0.997	0.988	0	prolif_monocytes	Atp5g3
Ywhaq	0	0.3829234256252	1	0.996	0	prolif_monocytes	Ywhaq
Hnrnpul2	0	0.382300944333509	1	0.999	0	prolif_monocytes	Hnrnpul2
Alg6	0	0.381938528105579	0.925	0.624	0	prolif_monocytes	Alg6
Hprt	0	0.379331993527752	0.999	0.998	0	prolif_monocytes	Hprt
Cep85	0	0.379072340098793	0.97	0.748	0	prolif_monocytes	Cep85
Larp7	0	0.378733059071536	0.999	0.95	0	prolif_monocytes	Larp7
Tfec	0	0.378365961493441	0.991	0.904	0	prolif_monocytes	Tfec
H2ac23	0	0.377990494188446	0.325	0.017	0	prolif_monocytes	H2ac23
Adamts3	0	0.377019026823734	0.346	0.045	0	prolif_monocytes	Adamts3
Fam76b	0	0.376646817002167	1	0.993	0	prolif_monocytes	Fam76b
Tmem97	0	0.376616007327551	0.772	0.422	0	prolif_monocytes	Tmem97
Cryl1	0	0.376160458856359	0.991	0.943	0	prolif_monocytes	Cryl1
Taf1	0	0.374920093095686	0.998	0.978	0	prolif_monocytes	Taf1
Psmc3	0	0.374823927388137	1	0.992	0	prolif_monocytes	Psmc3
Dpy19l1	0	0.37436940683989	0.99	0.916	0	prolif_monocytes	Dpy19l1
Mrps26	0	0.374272732044036	0.991	0.883	0	prolif_monocytes	Mrps26
Cacna1f	0	0.37324151387562	0.734	0.339	0	prolif_monocytes	Cacna1f
Pradc1	0	0.37249610257254	0.964	0.685	0	prolif_monocytes	Pradc1
Eif1ax	0	0.371966190214161	0.997	0.973	0	prolif_monocytes	Eif1ax
Elof1	0	0.371960809233942	0.982	0.894	0	prolif_monocytes	Elof1
Msh5	0	0.37193749445509	0.458	0.084	0	prolif_monocytes	Msh5
Pdik1l	0	0.371389283946363	0.903	0.749	0	prolif_monocytes	Pdik1l
Rnps1	0	0.371304970925753	0.998	0.992	0	prolif_monocytes	Rnps1
Atp5b	0	0.371203138408849	1	0.999	0	prolif_monocytes	Atp5b
Magoh	0	0.369463269429708	0.993	0.939	0	prolif_monocytes	Magoh
Uchl3	0	0.369122403361073	0.974	0.806	0	prolif_monocytes	Uchl3
Ccdc138	0	0.368629607250322	0.734	0.465	0	prolif_monocytes	Ccdc138
Cep78	0	0.368099403804388	0.928	0.696	0	prolif_monocytes	Cep78
Tcerg1	0	0.367221689296362	0.999	0.989	0	prolif_monocytes	Tcerg1
Gars	0	0.367210142101689	0.999	0.972	0	prolif_monocytes	Gars
Naa50	0	0.36693176102416	0.999	0.994	0	prolif_monocytes	Naa50
Mettl15	0	0.366776411998091	0.558	0.231	0	prolif_monocytes	Mettl15
Ppm1g	0	0.366684448610801	0.996	0.986	0	prolif_monocytes	Ppm1g
Cdk2ap1	0	0.366198916791532	0.994	0.928	0	prolif_monocytes	Cdk2ap1
Ciao2a	0	0.366126517689615	0.998	0.98	0	prolif_monocytes	Ciao2a
Rasal2	0	0.365828449495523	0.823	0.508	0	prolif_monocytes	Rasal2
Lamtor1	0	0.365346815298974	1	0.999	0	prolif_monocytes	Lamtor1
Usp14	0	0.364428056431257	0.995	0.924	0	prolif_monocytes	Usp14
Cep70	0	0.362930604597397	0.763	0.501	0	prolif_monocytes	Cep70
Nup50	0	0.362529762548997	1	0.97	0	prolif_monocytes	Nup50
Enkd1	0	0.36133160136844	0.449	0.124	0	prolif_monocytes	Enkd1
Cyc1	0	0.361116074773517	0.993	0.981	0	prolif_monocytes	Cyc1
Cct7	0	0.36077681142055	0.997	0.978	0	prolif_monocytes	Cct7
Nudt5	0	0.36032153090597	0.996	0.9	0	prolif_monocytes	Nudt5
Septin10	0	0.359876947157131	0.989	0.977	0	prolif_monocytes	Septin10
Nmral1	0	0.359633243296278	0.876	0.551	0	prolif_monocytes	Nmral1
Taf5	0	0.358165682779651	0.991	0.811	0	prolif_monocytes	Taf5
Dnph1	0	0.357705094376172	0.406	0.095	0	prolif_monocytes	Dnph1
Chek1	0	0.357656962962331	0.476	0.151	0	prolif_monocytes	Chek1
Rdm1	0	0.357590652197726	0.8	0.523	0	prolif_monocytes	Rdm1
Eif4a3	0	0.357213339480908	0.997	0.981	0	prolif_monocytes	Eif4a3
Omd	0	0.356258560418737	0.319	0.021	0	prolif_monocytes	Omd
Tchh	0	0.356039754575867	0.836	0.45	0	prolif_monocytes	Tchh
Snrnp40	0	0.355342098969684	0.999	0.995	0	prolif_monocytes	Snrnp40
Cisd1	0	0.354604181847227	0.98	0.852	0	prolif_monocytes	Cisd1
Hnrnpdl	0	0.354548161599354	1	1	0	prolif_monocytes	Hnrnpdl
Tpr	0	0.353971035304089	1	1	0	prolif_monocytes	Tpr
Srrt	0	0.353824016935888	1	0.992	0	prolif_monocytes	Srrt
Gm27029	0	0.353065654559089	0.365	0.069	0	prolif_monocytes	Gm27029
Map7d3	0	0.352200224715418	0.962	0.656	0	prolif_monocytes	Map7d3
Tsen34	0	0.352076330016531	0.989	0.941	0	prolif_monocytes	Tsen34
Recql4	0	0.350621603374332	0.419	0.109	0	prolif_monocytes	Recql4
Ssb	0	0.350486219620716	1	1	0	prolif_monocytes	Ssb
Dnajc10	0	0.349818773972695	0.999	0.994	0	prolif_monocytes	Dnajc10
Chaf1b	0	0.349579795588117	0.453	0.149	0	prolif_monocytes	Chaf1b
Ccdc150	0	0.349044208564642	0.33	0.045	0	prolif_monocytes	Ccdc150
Ttll5	0	0.348924206642715	0.891	0.647	0	prolif_monocytes	Ttll5
Clec4b2	0	0.34825589102792	0.345	0.07	0	prolif_monocytes	Clec4b2
Gm3550	0	0.348038204660451	0.334	0.037	0	prolif_monocytes	Gm3550
Atp5a1	0	0.347794579704572	1	1	0	prolif_monocytes	Atp5a1
Zcchc17	0	0.347278403304267	1	0.98	0	prolif_monocytes	Zcchc17
Sptbn1	0	0.346819074001736	0.986	0.884	0	prolif_monocytes	Sptbn1
Ahsa1	0	0.346756269159961	0.998	0.982	0	prolif_monocytes	Ahsa1
H2bc13	0	0.346345597167937	0.303	0.01	0	prolif_monocytes	H2bc13
Kctd18	0	0.346228624110141	0.905	0.667	0	prolif_monocytes	Kctd18
Pwwp3a	0	0.345376071940455	0.953	0.776	0	prolif_monocytes	Pwwp3a
Ddx20	0	0.345222588037917	0.973	0.685	0	prolif_monocytes	Ddx20
Fundc2	0	0.344701655761505	0.933	0.716	0	prolif_monocytes	Fundc2
Paxip1	0	0.344630295061527	0.88	0.738	0	prolif_monocytes	Paxip1
Erh	0	0.344387401294328	0.987	0.898	0	prolif_monocytes	Erh
Naa10	0	0.343837725005521	0.987	0.85	0	prolif_monocytes	Naa10
Dscc1	0	0.342989881190181	0.437	0.128	0	prolif_monocytes	Dscc1
Rufy1	0	0.342720461802983	0.996	0.99	0	prolif_monocytes	Rufy1
Nol7	0	0.341474747364507	0.994	0.972	0	prolif_monocytes	Nol7
Clec11a	0	0.341196399582834	0.355	0.079	0	prolif_monocytes	Clec11a
Rbm15	0	0.341176958324312	0.957	0.761	0	prolif_monocytes	Rbm15
Pcyox1l	0	0.340725643575684	0.903	0.557	0	prolif_monocytes	Pcyox1l
Pdap1	0	0.339921289824236	0.993	0.975	0	prolif_monocytes	Pdap1
Tmed3	0	0.339822099380708	0.969	0.845	0	prolif_monocytes	Tmed3
Magohb	0	0.339310299593389	0.994	0.939	0	prolif_monocytes	Magohb
Sf3a3	0	0.339290358524027	0.998	0.975	0	prolif_monocytes	Sf3a3
Aspn	0	0.339189331884222	0.304	0.018	0	prolif_monocytes	Aspn
Ncbp1	0	0.338713285919662	0.986	0.891	0	prolif_monocytes	Ncbp1
Rab24	0	0.33777094500002	0.997	0.982	0	prolif_monocytes	Rab24
Ecm2	0	0.337745936565867	0.318	0.03	0	prolif_monocytes	Ecm2
Ilf3	0	0.337344639581271	0.99	0.847	0	prolif_monocytes	Ilf3
Atl2	0	0.336730304199565	0.945	0.767	0	prolif_monocytes	Atl2
Trappc5	0	0.336520968318799	0.991	0.917	0	prolif_monocytes	Trappc5
9430069I07Rik	0	0.33636027910235	0.459	0.117	0	prolif_monocytes	9430069I07Rik
Crocc	0	0.336336576124694	0.747	0.393	0	prolif_monocytes	Crocc
Npm3	0	0.336074776474045	0.937	0.755	0	prolif_monocytes	Npm3
Gltp	0	0.335756454222709	0.996	0.962	0	prolif_monocytes	Gltp
Mrpl42	0	0.335478793856116	0.987	0.938	0	prolif_monocytes	Mrpl42
Tubd1	0	0.335239122189826	0.679	0.389	0	prolif_monocytes	Tubd1
Lmln	0	0.335148941295498	0.953	0.691	0	prolif_monocytes	Lmln
Ubr7	0	0.334340269994931	0.811	0.632	0	prolif_monocytes	Ubr7
Ptpn7	0	0.334335071470683	0.97	0.786	0	prolif_monocytes	Ptpn7
Ptbp1	0	0.334332370030248	0.997	0.981	0	prolif_monocytes	Ptbp1
Zfp449	0	0.33314175536451	0.422	0.129	0	prolif_monocytes	Zfp449
Ptpa	0	0.33278562930384	1	0.969	0	prolif_monocytes	Ptpa
Cibar1	0	0.332593197576155	0.538	0.221	0	prolif_monocytes	Cibar1
Macroh2a2	0	0.332256634842768	0.361	0.084	0	prolif_monocytes	Macroh2a2
Mrps15	0	0.33145094820986	0.995	0.961	0	prolif_monocytes	Mrps15
Naa38	0	0.331346586716939	0.977	0.898	0	prolif_monocytes	Naa38
Lage3	0	0.331257938934376	0.987	0.841	0	prolif_monocytes	Lage3
Jpt2	0	0.330674869672	0.946	0.756	0	prolif_monocytes	Jpt2
Fh1	0	0.330448136707027	0.992	0.844	0	prolif_monocytes	Fh1
Hdac6	0	0.330419429825021	0.919	0.569	0	prolif_monocytes	Hdac6
Hmga1	0	0.329944043990431	0.851	0.554	0	prolif_monocytes	Hmga1
H4f16	0	0.328887057167592	0.337	0.042	0	prolif_monocytes	H4f16
Ap3s1	0	0.32887233277006	0.999	0.993	0	prolif_monocytes	Ap3s1
Flot2	0	0.328863539818446	0.991	0.899	0	prolif_monocytes	Flot2
H4c6	0	0.328268506750514	0.298	0.01	0	prolif_monocytes	H4c6
Dazap1	0	0.328014408074425	1	0.998	0	prolif_monocytes	Dazap1
Arid1a	0	0.327585642727179	1	0.999	0	prolif_monocytes	Arid1a
Gmeb1	0	0.326271024221431	0.996	0.987	0	prolif_monocytes	Gmeb1
Mrfap1	0	0.326170813672807	0.997	0.973	0	prolif_monocytes	Mrfap1
Sapcd2	0	0.325642482379162	0.329	0.044	0	prolif_monocytes	Sapcd2
Exd1	0	0.324742640696142	0.336	0.082	0	prolif_monocytes	Exd1
Ndufc2	0	0.324534224687179	0.996	0.988	0	prolif_monocytes	Ndufc2
Srsf9	0	0.324488550678961	0.998	0.998	0	prolif_monocytes	Srsf9
Xrcc3	0	0.324305942731052	0.404	0.12	0	prolif_monocytes	Xrcc3
Srrm1	0	0.323695410346963	1	1	0	prolif_monocytes	Srrm1
Kctd9	0	0.32311396824926	0.835	0.605	0	prolif_monocytes	Kctd9
Micos10	0	0.322990094108515	1	0.997	0	prolif_monocytes	Micos10
Bcas2	0	0.321764407125159	0.996	0.978	0	prolif_monocytes	Bcas2
Cct6b	0	0.321576465110078	0.334	0.067	0	prolif_monocytes	Cct6b
Ppig	0	0.321492923881966	0.999	0.999	0	prolif_monocytes	Ppig
Prmt1	0	0.32137450842109	0.984	0.888	0	prolif_monocytes	Prmt1
Ppwd1	0	0.321189869635125	0.998	0.915	0	prolif_monocytes	Ppwd1
Zcchc8	0	0.320510544356061	0.997	0.973	0	prolif_monocytes	Zcchc8
Tcof1	0	0.319790433993481	0.993	0.988	0	prolif_monocytes	Tcof1
Hdac1	0	0.319763200593666	1	0.999	0	prolif_monocytes	Hdac1
Ndufb5	0	0.319553550080302	0.993	0.959	0	prolif_monocytes	Ndufb5
Nup43	0	0.319192788895189	0.766	0.469	0	prolif_monocytes	Nup43
Paqr4	0	0.319016102963487	0.363	0.093	0	prolif_monocytes	Paqr4
Cdc23	0	0.318987070631597	0.981	0.843	0	prolif_monocytes	Cdc23
Stip1	0	0.318820399432657	0.998	0.983	0	prolif_monocytes	Stip1
Psrc1	0	0.317596805314879	0.368	0.098	0	prolif_monocytes	Psrc1
Cox20	0	0.317110878123917	0.966	0.899	0	prolif_monocytes	Cox20
Mrps17	0	0.316864068514132	0.996	0.974	0	prolif_monocytes	Mrps17
Cenpt	0	0.316799673615398	0.937	0.68	0	prolif_monocytes	Cenpt
Cyp39a1	0	0.316680978248431	0.819	0.581	0	prolif_monocytes	Cyp39a1
Cacybp	0	0.316434351669178	0.995	0.97	0	prolif_monocytes	Cacybp
Mrpl23	0	0.315522717042059	0.986	0.945	0	prolif_monocytes	Mrpl23
Cuta	0	0.314724037324183	0.996	0.946	0	prolif_monocytes	Cuta
Phf5a	0	0.314655285414783	0.993	0.964	0	prolif_monocytes	Phf5a
Smarcc2	0	0.31414193790771	0.998	0.996	0	prolif_monocytes	Smarcc2
Acat1	0	0.313190425722341	0.996	0.966	0	prolif_monocytes	Acat1
Cetn3	0	0.313158253957928	0.999	0.98	0	prolif_monocytes	Cetn3
Mlec	0	0.313056084761365	0.995	0.932	0	prolif_monocytes	Mlec
Poc5	0	0.312659920156254	0.91	0.734	0	prolif_monocytes	Poc5
Dnajc8	0	0.312652001713372	0.999	0.998	0	prolif_monocytes	Dnajc8
Tdp2	0	0.312285775382118	0.831	0.614	0	prolif_monocytes	Tdp2
Got2	0	0.311932117536952	0.995	0.949	0	prolif_monocytes	Got2
Ttc32	0	0.311580014831973	0.988	0.874	0	prolif_monocytes	Ttc32
Immt	0	0.310612446472338	0.999	0.999	0	prolif_monocytes	Immt
Dnajc19	0	0.309596002730382	0.996	0.983	0	prolif_monocytes	Dnajc19
Tnfaip8l1	0	0.309383145731264	0.343	0.083	0	prolif_monocytes	Tnfaip8l1
Acsl3	0	0.307693038507114	0.843	0.546	0	prolif_monocytes	Acsl3
Ythdc2	0	0.307433222228246	0.997	0.987	0	prolif_monocytes	Ythdc2
Hcfc1	0	0.306105265682265	0.999	0.981	0	prolif_monocytes	Hcfc1
Txndc5	0	0.305579484345484	0.99	0.916	0	prolif_monocytes	Txndc5
Ruvbl2	0	0.304900609292434	0.928	0.701	0	prolif_monocytes	Ruvbl2
Aurkaip1	0	0.304763298416471	0.989	0.965	0	prolif_monocytes	Aurkaip1
Hnrnpa0	0	0.304478000331634	0.998	0.989	0	prolif_monocytes	Hnrnpa0
Dnajc2	0	0.303831174926901	0.996	0.979	0	prolif_monocytes	Dnajc2
Zpbp	0	0.30346054860349	0.544	0.229	0	prolif_monocytes	Zpbp
Gins4	0	0.303337884870887	0.904	0.721	0	prolif_monocytes	Gins4
Wnk2	0	0.303077853396143	0.298	0.044	0	prolif_monocytes	Wnk2
Pank2	0	0.303057031461833	0.993	0.974	0	prolif_monocytes	Pank2
Tmco1	0	0.302992323357389	1	0.989	0	prolif_monocytes	Tmco1
Khsrp	0	0.302019171813175	0.998	0.995	0	prolif_monocytes	Khsrp
Arpc5l	0	0.301572281541415	0.992	0.93	0	prolif_monocytes	Arpc5l
Poc1b	0	0.301104190331567	0.984	0.824	0	prolif_monocytes	Poc1b
Hnrnpl	0	0.301042848506518	1	1	0	prolif_monocytes	Hnrnpl
Tmprss5	0	0.300582448804829	0.29	0.048	0	prolif_monocytes	Tmprss5
Cdc123	0	0.299613841931811	0.999	0.995	0	prolif_monocytes	Cdc123
Ptpru	0	0.299420191314632	0.382	0.075	0	prolif_monocytes	Ptpru
Timm50	0	0.298855556022565	0.988	0.88	0	prolif_monocytes	Timm50
Eny2	0	0.298591000088939	0.994	0.957	0	prolif_monocytes	Eny2
Ube2e3	0	0.298059861375953	0.993	0.943	0	prolif_monocytes	Ube2e3
Cdc34	0	0.297645695062788	0.994	0.963	0	prolif_monocytes	Cdc34
Tmem109	0	0.297008335398693	0.991	0.931	0	prolif_monocytes	Tmem109
Zdhhc21	0	0.296423862673247	0.994	0.994	0	prolif_monocytes	Zdhhc21
Yaf2	0	0.295860860293007	0.985	0.918	0	prolif_monocytes	Yaf2
Cdan1	0	0.295185355388001	0.692	0.419	0	prolif_monocytes	Cdan1
Swi5	0	0.29485646947558	1	0.976	0	prolif_monocytes	Swi5
Dynlt5	0	0.29396262296963	0.309	0.062	0	prolif_monocytes	Dynlt5
Meaf6	0	0.292658288160416	0.945	0.845	0	prolif_monocytes	Meaf6
Mrps12	0	0.291809330084145	0.995	0.947	0	prolif_monocytes	Mrps12
0610010K14Rik	0	0.291805774869124	0.88	0.703	0	prolif_monocytes	0610010K14Rik
Mrps16	0	0.290767957461434	0.986	0.929	0	prolif_monocytes	Mrps16
Uqcrfs1	0	0.290665700189674	0.997	0.976	0	prolif_monocytes	Uqcrfs1
Gabpb2	0	0.290430525115498	0.999	0.994	0	prolif_monocytes	Gabpb2
Mdh1	0	0.290228784547905	0.994	0.945	0	prolif_monocytes	Mdh1
Prpf19	0	0.28919170921448	0.992	0.915	0	prolif_monocytes	Prpf19
Gspt1	0	0.288387461039138	0.999	0.995	0	prolif_monocytes	Gspt1
Trmt112	0	0.288066663176384	0.978	0.923	0	prolif_monocytes	Trmt112
Parp1	0	0.287476078098519	0.966	0.862	0	prolif_monocytes	Parp1
Phactr4	0	0.287453971644271	0.995	0.972	0	prolif_monocytes	Phactr4
Snrpa1	0	0.285664178127744	0.991	0.936	0	prolif_monocytes	Snrpa1
Chchd1	0	0.285071006927082	0.99	0.965	0	prolif_monocytes	Chchd1
Prpf8	0	0.284313700655299	0.999	0.994	0	prolif_monocytes	Prpf8
Taf1d	0	0.284140551780997	0.998	0.991	0	prolif_monocytes	Taf1d
Ccar1	0	0.284137838429269	1	1	0	prolif_monocytes	Ccar1
Ddost	0	0.282878330615512	0.997	0.958	0	prolif_monocytes	Ddost
Hnrnph1	0	0.282324678638541	1	0.997	0	prolif_monocytes	Hnrnph1
Pole3	0	0.281784020778139	0.955	0.776	0	prolif_monocytes	Pole3
Anapc1	0	0.281584934853754	0.997	0.987	0	prolif_monocytes	Anapc1
Fam110a	0	0.281381855577288	0.872	0.652	0	prolif_monocytes	Fam110a
Ube2i	0	0.28135140911159	1	1	0	prolif_monocytes	Ube2i
Upf3b	0	0.279735012318216	0.994	0.851	0	prolif_monocytes	Upf3b
Tor1a	0	0.279733134434399	0.996	0.982	0	prolif_monocytes	Tor1a
Apoo	0	0.279245892051584	0.769	0.499	0	prolif_monocytes	Apoo
Slc9a5	0	0.279202070820792	0.25	0.03	0	prolif_monocytes	Slc9a5
Dhx9	0	0.278995899256172	1	0.998	0	prolif_monocytes	Dhx9
Pdzd11	0	0.278674121695115	0.979	0.85	0	prolif_monocytes	Pdzd11
Pdss1	0	0.278625131703502	0.995	0.952	0	prolif_monocytes	Pdss1
Mre11a	0	0.277995706123742	0.993	0.931	0	prolif_monocytes	Mre11a
Psmg2	0	0.27723948947023	0.975	0.786	0	prolif_monocytes	Psmg2
U2af2	0	0.275768442441749	1	0.998	0	prolif_monocytes	U2af2
Cenpo	0	0.274771760946881	0.909	0.738	0	prolif_monocytes	Cenpo
Fancg	0	0.274228972764152	0.762	0.492	0	prolif_monocytes	Fancg
Htatsf1	0	0.273777814920862	0.997	0.957	0	prolif_monocytes	Htatsf1
Syncrip	0	0.273588873383135	0.999	0.998	0	prolif_monocytes	Syncrip
Txnl1	0	0.273305270382541	0.997	0.993	0	prolif_monocytes	Txnl1
Mrpl13	0	0.27304802354761	0.993	0.921	0	prolif_monocytes	Mrpl13
Idh3a	0	0.272314919040033	0.959	0.813	0	prolif_monocytes	Idh3a
Taf6	0	0.271904894558998	0.993	0.887	0	prolif_monocytes	Taf6
Cep290	0	0.271223443210947	0.808	0.568	0	prolif_monocytes	Cep290
Polr2j	0	0.271203549265652	0.985	0.937	0	prolif_monocytes	Polr2j
Srpk1	0	0.270600252279274	0.981	0.899	0	prolif_monocytes	Srpk1
Ndufv1	0	0.270397743664001	0.996	0.945	0	prolif_monocytes	Ndufv1
Trim45	0	0.269737308936288	0.279	0.061	0	prolif_monocytes	Trim45
Yeats4	0	0.269496300380082	0.997	0.974	0	prolif_monocytes	Yeats4
Ndufb6	0	0.269492386246899	0.991	0.966	0	prolif_monocytes	Ndufb6
Rbm8a	0	0.268719402493917	0.998	0.996	0	prolif_monocytes	Rbm8a
Strap	0	0.268447589179302	0.998	0.985	0	prolif_monocytes	Strap
Thrap3	0	0.268217192991988	1	1	0	prolif_monocytes	Thrap3
Pih1d1	0	0.267601437989662	0.995	0.942	0	prolif_monocytes	Pih1d1
Haus7	0	0.267464584479795	0.871	0.575	0	prolif_monocytes	Haus7
Cops6	0	0.267417621071892	0.993	0.963	0	prolif_monocytes	Cops6
Dars	0	0.26721320722706	0.998	0.987	0	prolif_monocytes	Dars
Rwdd1	0	0.267128053500481	0.996	0.977	0	prolif_monocytes	Rwdd1
Rtel1	0	0.266678678895753	0.856	0.584	0	prolif_monocytes	Rtel1
Mbd3	0	0.266196300280577	0.99	0.915	0	prolif_monocytes	Mbd3
Exosc7	0	0.264786097066518	0.898	0.763	0	prolif_monocytes	Exosc7
Slc25a13	0	0.264439964142798	0.991	0.962	0	prolif_monocytes	Slc25a13
Mnd1	0	0.264413916261674	0.349	0.087	0	prolif_monocytes	Mnd1
Impa2	0	0.26407783740641	0.971	0.848	0	prolif_monocytes	Impa2
Ndufs7	0	0.261413280520345	0.989	0.973	0	prolif_monocytes	Ndufs7
Ppp2r2d	0	0.260920660989213	0.998	0.989	0	prolif_monocytes	Ppp2r2d
Nubp1	0	0.260439905360609	0.996	0.975	0	prolif_monocytes	Nubp1
Emc8	0	0.259992564137223	0.991	0.927	0	prolif_monocytes	Emc8
Cnot6	0	0.258773442093569	1	0.997	0	prolif_monocytes	Cnot6
Ndufa10	0	0.258521925358073	0.999	0.993	0	prolif_monocytes	Ndufa10
Znhit3	0	0.258294518501068	0.928	0.696	0	prolif_monocytes	Znhit3
Eif3l	0	0.257617081916078	0.997	0.985	0	prolif_monocytes	Eif3l
Aox2	0	0.257520971993168	0.298	0.063	0	prolif_monocytes	Aox2
Ssbp1	0	0.257295856294249	0.996	0.984	0	prolif_monocytes	Ssbp1
Mtch1	0	0.25708116212514	0.998	0.994	0	prolif_monocytes	Mtch1
Sumo3	0	0.255480935699817	0.996	0.968	0	prolif_monocytes	Sumo3
Mrpl58	0	0.254554437764385	0.989	0.907	0	prolif_monocytes	Mrpl58
Parp2	0	0.254337849760014	0.996	0.986	0	prolif_monocytes	Parp2
Ugdh	0	0.252779650074148	0.992	0.945	0	prolif_monocytes	Ugdh
Rpp30	0	0.252693656454274	0.995	0.9	0	prolif_monocytes	Rpp30
Msl3	0	0.252182430010384	0.996	0.965	0	prolif_monocytes	Msl3
Rtf1	0	0.251954677074085	1	1	0	prolif_monocytes	Rtf1
Mlkl	0	0.251943410970624	0.991	0.932	0	prolif_monocytes	Mlkl
Zwint	0	0.251154513577038	0.998	0.966	0	prolif_monocytes	Zwint
Ap1s1	0	0.251080328997571	0.996	0.97	0	prolif_monocytes	Ap1s1
Hdgfl2	0	0.251029676015572	0.986	0.838	0	prolif_monocytes	Hdgfl2
Pfdn6	0	0.250774341338394	0.989	0.96	0	prolif_monocytes	Pfdn6
Rnf227	2.10057379268303e-307	0.302173286204398	0.348	0.095	3.64512570244286e-303	prolif_monocytes	Rnf227
A430005L14Rik	2.48340478336439e-306	0.256729320409376	0.876	0.694	4.30945232057222e-302	prolif_monocytes	A430005L14Rik
Fdps	4.59953530720978e-306	0.384935761010097	0.79	0.529	7.98157361860112e-302	prolif_monocytes	Fdps
Mrps24	1.92517423360428e-305	0.262919494979413	0.981	0.943	3.34075484757351e-301	prolif_monocytes	Mrps24
Eif3c	1.82740023156007e-304	0.300440214078692	0.999	0.997	3.17108762182619e-300	prolif_monocytes	Eif3c
Uck2	2.06503516542888e-304	0.38882960274849	0.947	0.671	3.58345552256873e-300	prolif_monocytes	Uck2
Ndufb10	3.09444557825662e-303	0.331911276243413	0.99	0.954	5.36979141194871e-299	prolif_monocytes	Ndufb10
Pgam1	5.10915476722102e-303	0.412098032776913	0.997	0.978	8.86591626755863e-299	prolif_monocytes	Pgam1
Eef1b2	1.04288169939948e-302	0.448849952782155	0.998	0.992	1.80971261296792e-298	prolif_monocytes	Eef1b2
Lgals1	7.91981290960692e-301	0.559861483785411	0.99	0.942	1.37432513420409e-296	prolif_monocytes	Lgals1
Rsrc1	1.12166289596212e-300	0.316810898127459	0.996	0.984	1.94642162336307e-296	prolif_monocytes	Rsrc1
Tdrkh	4.90106617584047e-300	0.327386076412427	0.561	0.224	8.50482013493597e-296	prolif_monocytes	Tdrkh
Gstm1	7.39873416331862e-300	0.384196691037158	0.872	0.681	1.28390233936068e-295	prolif_monocytes	Gstm1
mt-Atp8	1.16739243170967e-299	0.355622288015828	0.993	0.907	2.0257760867458e-295	prolif_monocytes	mt-Atp8
Kcnab2	4.30982373825072e-299	0.258505949857141	0.991	0.895	7.47883713298647e-295	prolif_monocytes	Kcnab2
Eea1	6.15379463330425e-299	0.308057559463264	0.997	0.993	1.06786798271729e-294	prolif_monocytes	Eea1
Pole4	8.55583814722846e-299	0.279176393831415	0.935	0.852	1.48469459368855e-294	prolif_monocytes	Pole4
Erp29	1.1999791622561e-298	0.377309385255815	0.999	0.998	2.08232384026301e-294	prolif_monocytes	Erp29
Zfp473	2.21049185221378e-298	0.288438985788674	0.352	0.108	3.83586651114658e-294	prolif_monocytes	Zfp473
Dis3	5.0024369760859e-297	0.284657251560627	0.798	0.556	8.68072888460187e-293	prolif_monocytes	Dis3
Mrpl12	3.14514786471644e-296	0.321537997521209	0.949	0.849	5.45777508964244e-292	prolif_monocytes	Mrpl12
Supt3	6.7740250089072e-296	0.43203174520789	0.93	0.739	1.17549655979567e-291	prolif_monocytes	Supt3
Mzt1	1.10175775062491e-295	0.297663775178738	0.873	0.628	1.91188022465941e-291	prolif_monocytes	Mzt1
Ywhae	2.30564567952436e-295	0.283945646174026	1	1	4.00098694767863e-291	prolif_monocytes	Ywhae
Prps1	7.18146123741511e-295	0.274315021760286	0.848	0.629	1.24619896852864e-290	prolif_monocytes	Prps1
Tshz1	2.28266578216643e-294	0.360161528231707	0.76	0.517	3.9611099317934e-290	prolif_monocytes	Tshz1
Slc16a4	4.88571071447347e-294	0.306195719079291	0.422	0.152	8.47817380282582e-290	prolif_monocytes	Slc16a4
Cnot1	5.65750721137953e-294	0.265707232959073	1	1	9.81747226390691e-290	prolif_monocytes	Cnot1
Itpr1	6.64395913275271e-294	0.402304504904612	0.989	0.945	1.15292622830658e-289	prolif_monocytes	Itpr1
Cplane2	2.1717685924506e-293	0.310738258086229	0.446	0.166	3.76867003847952e-289	prolif_monocytes	Cplane2
Senp1	1.1791743763037e-292	0.258550991480493	0.999	0.976	2.04622129519982e-288	prolif_monocytes	Senp1
Prkar2a	1.57458437178336e-292	0.286745521172427	0.977	0.898	2.73237626035567e-288	prolif_monocytes	Prkar2a
Cct8	2.38785440887288e-292	0.290407291114241	1	0.999	4.1436437557171e-288	prolif_monocytes	Cct8
Rnf168	2.55541652711659e-292	0.288593845198175	0.881	0.83	4.43441429950541e-288	prolif_monocytes	Rnf168
Pold3	2.70160127256998e-292	0.295023474512925	0.888	0.845	4.68808868829068e-288	prolif_monocytes	Pold3
Fbl	7.69018766549444e-291	0.314266427264934	0.98	0.91	1.33447826559325e-286	prolif_monocytes	Fbl
Fam122b	3.79819007536856e-290	0.274315787406618	0.897	0.726	6.59099923778706e-286	prolif_monocytes	Fam122b
Ndufa12	1.28757331877309e-289	0.291339045420995	0.98	0.905	2.23432598006695e-285	prolif_monocytes	Ndufa12
Fxn	1.75265659022535e-289	0.307330608279583	0.459	0.177	3.04138498101805e-285	prolif_monocytes	Fxn
Hp1bp3	2.87631399904227e-289	0.345119195747987	0.998	0.991	4.99126768253805e-285	prolif_monocytes	Hp1bp3
Sntg1	3.13343442583602e-289	0.278202377711618	0.343	0.103	5.43744875915325e-285	prolif_monocytes	Sntg1
Mrps14	5.60991839614366e-289	0.278658874929164	0.99	0.96	9.7348913928281e-285	prolif_monocytes	Mrps14
Srsf10	3.5089007572184e-288	0.264343987618644	0.999	0.996	6.08899548400109e-284	prolif_monocytes	Srsf10
Cox5a	3.61987568986619e-288	0.33785042035604	0.996	0.993	6.2815702846248e-284	prolif_monocytes	Cox5a
Gm3604	1.33364210521041e-287	0.309432681810126	0.542	0.258	2.31426914517163e-283	prolif_monocytes	Gm3604
Eed	2.28359204039687e-287	0.291770123834458	0.999	0.996	3.96271726770069e-283	prolif_monocytes	Eed
Iqgap2	2.8864474976335e-287	0.610451191345279	0.89	0.727	5.00885234264342e-283	prolif_monocytes	Iqgap2
Bag1	3.45030935344909e-287	0.285973289325096	0.999	0.992	5.98732182104021e-283	prolif_monocytes	Bag1
Fam161a	4.71319095972172e-287	0.280930915614517	0.318	0.085	8.1788002724051e-283	prolif_monocytes	Fam161a
Atrx	1.35209114577692e-286	0.341413531274743	1	0.999	2.34628376526669e-282	prolif_monocytes	Atrx
Cdc25b	2.16692750127444e-286	0.362513066510027	0.38	0.123	3.76026929296154e-282	prolif_monocytes	Cdc25b
Grpel1	1.98243664990008e-285	0.278797474669297	0.979	0.932	3.4401223185716e-281	prolif_monocytes	Grpel1
Asnsd1	1.42204589070182e-283	0.255886312948416	0.982	0.905	2.46767623413486e-279	prolif_monocytes	Asnsd1
Rpl23a	1.19585658220877e-282	0.377400822664379	1	0.999	2.07516992710688e-278	prolif_monocytes	Rpl23a
Rpl41	4.71978125701494e-282	0.480519459052209	1	0.999	8.19023641529803e-278	prolif_monocytes	Rpl41
Pate2	5.30030557711905e-282	0.288952266880193	0.369	0.121	9.19762026797469e-278	prolif_monocytes	Pate2
Suds3	1.90381382515179e-280	0.252194845274508	0.999	0.99	3.3036881307859e-276	prolif_monocytes	Suds3
Clic1	7.49707163023397e-280	0.425517727952609	1	1	1.3009668399945e-275	prolif_monocytes	Clic1
Asap3	8.2746518342302e-280	0.37445660726293	0.343	0.106	1.43590033279397e-275	prolif_monocytes	Asap3
Pole2	1.21125214650369e-279	0.349526011560498	0.636	0.346	2.10188584982786e-275	prolif_monocytes	Pole2
Cct5	5.21143900541596e-279	0.285976595324473	0.995	0.972	9.04341010609832e-275	prolif_monocytes	Cct5
Fam107b	7.95153811756211e-279	0.371761372147335	0.996	0.948	1.37983040954055e-274	prolif_monocytes	Fam107b
Rpl28	9.70242906779468e-279	0.451174130858448	0.999	0.998	1.68366251613441e-274	prolif_monocytes	Rpl28
Dock3	3.30623929375887e-278	0.308421356534279	0.324	0.092	5.73731704645976e-274	prolif_monocytes	Dock3
Taf10	2.42453757929233e-277	0.273708533539556	0.993	0.981	4.20730006134598e-273	prolif_monocytes	Taf10
Fkbp2	8.55384380032187e-277	0.262208607020514	0.996	0.946	1.48434851466986e-272	prolif_monocytes	Fkbp2
Fus	1.10164902083074e-276	0.295688889384958	1	1	1.91169154584759e-272	prolif_monocytes	Fus
Spaca9	3.602458839924e-276	0.293779598982795	0.855	0.626	6.25134682492012e-272	prolif_monocytes	Spaca9
Ndufb11	5.06563960600238e-275	0.3758477719752	0.994	0.959	8.79040440829593e-271	prolif_monocytes	Ndufb11
Ttpa	1.16639980593219e-274	0.262668649267129	0.291	0.073	2.02405358323414e-270	prolif_monocytes	Ttpa
Timm8a1	1.0036956343943e-272	0.364130298238511	0.816	0.578	1.74171303436444e-268	prolif_monocytes	Timm8a1
Hnrnpll	1.47174410310635e-272	0.325505485791429	0.996	0.986	2.55391754212046e-268	prolif_monocytes	Hnrnpll
Rex1bd	5.46938145965115e-271	0.268733553636747	0.993	0.961	9.49101764693264e-267	prolif_monocytes	Rex1bd
Hspa4	8.48138405181853e-271	0.254347343297593	1	0.999	1.47177457451207e-266	prolif_monocytes	Hspa4
Klf8	3.62682123412087e-270	0.38891961639389	0.573	0.305	6.29362288756995e-266	prolif_monocytes	Klf8
Klf4	4.31243055634089e-270	0.408823889615836	0.981	0.884	7.48336074441835e-266	prolif_monocytes	Klf4
Rab27a	2.8148830865816e-269	0.360613576381765	0.99	0.915	4.88466662014504e-265	prolif_monocytes	Rab27a
Irf8	5.37021811940037e-269	0.340355664673248	0.991	0.983	9.31893950259545e-265	prolif_monocytes	Irf8
Rps5	4.28239217337721e-268	0.443521757887926	0.999	0.997	7.43123513846147e-264	prolif_monocytes	Rps5
Slk	1.15564664141669e-267	0.364303335744809	1	1	2.00539361685039e-263	prolif_monocytes	Slk
Mbd4	2.41755942365065e-267	0.292685902546402	0.741	0.491	4.19519086786097e-263	prolif_monocytes	Mbd4
Nop56	5.72818274136418e-267	0.359217396653862	0.908	0.78	9.94011551108927e-263	prolif_monocytes	Nop56
Hnrnpk	7.39121367312178e-267	0.276776522335944	1	1	1.28259730869682e-262	prolif_monocytes	Hnrnpk
Tbl1x	1.83917661893288e-266	0.285749921450599	0.985	0.902	3.19152318683423e-262	prolif_monocytes	Tbl1x
Cycs	3.71153553819998e-266	0.365353494648387	0.988	0.965	6.44062761943843e-262	prolif_monocytes	Cycs
Dnaaf2	1.41622169222883e-265	0.305033066156713	0.447	0.171	2.45756950252468e-261	prolif_monocytes	Dnaaf2
Rps6	2.89420278107162e-263	0.405801088476722	1	0.999	5.02231008599359e-259	prolif_monocytes	Rps6
Ndufa4	1.96758460893492e-261	0.340675069239582	1	1	3.41434957188476e-257	prolif_monocytes	Ndufa4
Rpl13a	9.2985580549467e-261	0.301547968642128	0.985	0.934	1.6135787792749e-256	prolif_monocytes	Rpl13a
Nemp2	1.14515917393551e-260	0.268944183075847	0.754	0.541	1.9871947145303e-256	prolif_monocytes	Nemp2
Cacnb2	2.31923714361456e-260	0.361219046309724	0.337	0.103	4.02457221531435e-256	prolif_monocytes	Cacnb2
Vrk2	2.72453599281258e-260	0.375838406289137	0.998	0.964	4.72788730832767e-256	prolif_monocytes	Vrk2
Arsb	4.25488309686763e-260	0.445443015872516	0.696	0.465	7.3834986379944e-256	prolif_monocytes	Arsb
Ly6c2	1.01039335535121e-259	0.507250851577151	0.995	0.92	1.75333558954095e-255	prolif_monocytes	Ly6c2
Thada	1.09502063463906e-259	0.257317210691039	0.96	0.803	1.90018930728916e-255	prolif_monocytes	Thada
Atp5d	1.10407010441847e-259	0.286554136134221	0.99	0.97	1.91589285219737e-255	prolif_monocytes	Atp5d
Nudt4	2.07541182938631e-259	0.300583424359869	0.907	0.694	3.60146214753406e-255	prolif_monocytes	Nudt4
Serf1	2.98518626914334e-259	0.301484227048921	0.469	0.205	5.18019373284444e-255	prolif_monocytes	Serf1
Olfm1	6.96279048674829e-259	0.285158764822664	0.971	0.786	1.20825303316543e-254	prolif_monocytes	Olfm1
Rpl39	9.71485471580109e-259	0.440948803903489	0.999	0.999	1.68581873883296e-254	prolif_monocytes	Rpl39
Ssbp2	1.16900514384767e-258	0.46183350819055	0.848	0.597	2.02857462611887e-254	prolif_monocytes	Ssbp2
Timm13	4.86413132975605e-258	0.279788739438175	0.988	0.963	8.44072709652567e-254	prolif_monocytes	Timm13
Gtf2a1	1.1498073375189e-257	0.289214419875392	1	0.999	1.99526067279654e-253	prolif_monocytes	Gtf2a1
Wls	1.32306377145959e-257	0.447591907095549	0.964	0.926	2.29591256261383e-253	prolif_monocytes	Wls
Zfp808	2.87695103769157e-257	0.335309824815244	0.435	0.172	4.99237313570618e-253	prolif_monocytes	Zfp808
Ift27	3.38002139133863e-257	0.259187221411619	0.785	0.54	5.86535112038993e-253	prolif_monocytes	Ift27
Tm7sf3	5.34635504658629e-257	0.255629140229651	0.91	0.823	9.27752991234119e-253	prolif_monocytes	Tm7sf3
Tbc1d10b	9.05728679441406e-257	0.267758039880479	0.992	0.939	1.57171097743467e-252	prolif_monocytes	Tbc1d10b
Svip	1.82322688827588e-256	0.420254740919713	0.817	0.638	3.16384561922513e-252	prolif_monocytes	Svip
Ndufc1	5.15327851044383e-256	0.290943085968045	0.991	0.966	8.94248419917318e-252	prolif_monocytes	Ndufc1
Gnrh1	1.53885064716702e-255	0.250979409014565	0.271	0.068	2.67036752802892e-251	prolif_monocytes	Gnrh1
Cep76	2.16506693854379e-255	0.312703174727586	0.492	0.223	3.75704065845505e-251	prolif_monocytes	Cep76
Nek10	2.62786904734221e-255	0.272397603885784	0.334	0.104	4.56014115785293e-251	prolif_monocytes	Nek10
C1qbp	2.72465794162957e-255	0.468381587566146	0.843	0.663	4.72809892610979e-251	prolif_monocytes	C1qbp
Tubgcp2	6.45233185125243e-255	0.268378107547168	0.781	0.618	1.11967314614783e-250	prolif_monocytes	Tubgcp2
Agpat5	1.08386654511645e-254	0.257764265483436	0.996	0.981	1.88083361574057e-250	prolif_monocytes	Agpat5
Gpc1	1.65023760405363e-254	0.285179324928242	0.374	0.131	2.86365731431426e-250	prolif_monocytes	Gpc1
Gspt2	1.86664154024564e-254	0.257921527897399	0.802	0.525	3.23918306478826e-250	prolif_monocytes	Gspt2
Ubb	1.01653109318958e-253	0.562689968678313	0.997	0.989	1.76398640601187e-249	prolif_monocytes	Ubb
Idh3g	1.32787879855707e-253	0.26067940467512	0.997	0.971	2.30426807913608e-249	prolif_monocytes	Idh3g
Fam221a	2.15858608353462e-253	0.264312528503419	0.318	0.095	3.74579443075763e-249	prolif_monocytes	Fam221a
Mat2a	1.2152243024776e-252	0.267500267613964	0.994	0.978	2.10877873208938e-248	prolif_monocytes	Mat2a
Msantd3	2.22839098681568e-252	0.281677442503766	0.369	0.126	3.86692687942124e-248	prolif_monocytes	Msantd3
Dpysl2	4.22099876313371e-252	0.265338171559317	0.977	0.931	7.32469915366592e-248	prolif_monocytes	Dpysl2
Hspd1	5.060406033817e-252	0.469633936824506	0.988	0.952	8.78132259048264e-248	prolif_monocytes	Hspd1
Eif3i	5.97507548184831e-252	0.292026084276525	0.993	0.957	1.03685484836514e-247	prolif_monocytes	Eif3i
Ass1	4.08825870920046e-251	0.370525473441343	0.93	0.725	7.09435533807556e-247	prolif_monocytes	Ass1
Gadd45gip1	7.31131717388856e-251	0.255701418165714	0.94	0.852	1.26873286918488e-246	prolif_monocytes	Gadd45gip1
Rpl32	4.72160798968792e-250	0.447271231478634	0.999	1	8.19340634450545e-246	prolif_monocytes	Rpl32
Tmx4	1.3597289196499e-249	0.291613876615001	0.912	0.747	2.35953759426847e-245	prolif_monocytes	Tmx4
Rbx1	1.87752095410292e-249	0.312876453386986	0.999	0.998	3.2580621116548e-245	prolif_monocytes	Rbx1
Rps18	3.20162203439697e-249	0.46016604465666	0.999	0.995	5.55577471628906e-245	prolif_monocytes	Rps18
Tln2	7.0740165982256e-249	0.295732829245016	0.852	0.6	1.22755410029009e-244	prolif_monocytes	Tln2
Anp32a	1.98958448987414e-248	0.253121757696364	0.999	0.988	3.45252596527859e-244	prolif_monocytes	Anp32a
Rps4x	3.01459549516092e-248	0.430910025406381	0.999	0.997	5.23122756275275e-244	prolif_monocytes	Rps4x
Apba1	4.7880051940608e-248	0.47369919821081	0.988	0.975	8.3086254132537e-244	prolif_monocytes	Apba1
Snu13	7.87191062873208e-248	0.310442410204901	0.987	0.965	1.36601265140388e-243	prolif_monocytes	Snu13
Mroh2a	1.29495486174285e-246	0.262013286163439	0.304	0.09	2.24713517158237e-242	prolif_monocytes	Mroh2a
Tedc2	1.77150149835353e-246	0.286340390223839	0.473	0.209	3.07408655009287e-242	prolif_monocytes	Tedc2
Hal	2.38217953907811e-246	0.302474194393075	0.879	0.561	4.13379615416224e-242	prolif_monocytes	Hal
Zfp706	2.75818495716356e-246	0.280866589818044	0.999	0.986	4.78627835616592e-242	prolif_monocytes	Zfp706
Sap30	1.38790007084088e-245	0.293695864747356	0.991	0.941	2.40842299293018e-241	prolif_monocytes	Sap30
Ndufa2	1.84328234999399e-245	0.278791223480381	0.998	0.995	3.19864786194456e-241	prolif_monocytes	Ndufa2
Ndufb2	7.76072352635194e-245	0.254772130841995	0.984	0.943	1.34671835352785e-240	prolif_monocytes	Ndufb2
Kctd14	4.91529320307963e-243	0.265633951108836	0.291	0.083	8.52950829530409e-239	prolif_monocytes	Kctd14
Akip1	1.41021905655254e-242	0.297968518275229	0.579	0.309	2.44715312883562e-238	prolif_monocytes	Akip1
Uqcr11	1.98564971957371e-242	0.342653245295884	0.994	0.981	3.44569795837625e-238	prolif_monocytes	Uqcr11
Cpq	2.58415141019303e-241	0.30835954281747	0.952	0.8	4.48427794210797e-237	prolif_monocytes	Cpq
Cdc6	6.03509454063256e-241	0.344470318576899	0.414	0.152	1.04726995563597e-236	prolif_monocytes	Cdc6
Rpl13	7.53777655111661e-241	0.422888244339235	1	0.999	1.30803036491527e-236	prolif_monocytes	Rpl13
Gm10053	1.37848755822508e-240	0.270599650943341	0.803	0.495	2.39208945978798e-236	prolif_monocytes	Gm10053
Nsmce2	9.5420394982941e-240	0.263659161258365	0.998	0.997	1.65583011413897e-235	prolif_monocytes	Nsmce2
Pidd1	1.21077796102942e-239	0.269836214172112	0.359	0.122	2.10106299577436e-235	prolif_monocytes	Pidd1
Atp5g1	1.75429266403682e-239	0.37644883509985	0.99	0.961	3.0442240599031e-235	prolif_monocytes	Atp5g1
Emb	1.04072707238102e-237	0.368897343116212	0.998	0.987	1.80597368870278e-233	prolif_monocytes	Emb
Bbs10	1.85136511823827e-237	0.256800921298622	0.303	0.09	3.21267388967886e-233	prolif_monocytes	Bbs10
Kctd20	1.71674130088511e-236	0.287340073939433	0.991	0.971	2.97906117942593e-232	prolif_monocytes	Kctd20
Chchd6	2.81339062752501e-236	0.295660520800598	0.616	0.318	4.88207675594416e-232	prolif_monocytes	Chchd6
Slfn9	8.97475425537947e-236	0.415352468683068	0.878	0.642	1.557389105936e-231	prolif_monocytes	Slfn9
Bola1	9.56590313590082e-236	0.252542185715526	0.839	0.637	1.65997117117287e-231	prolif_monocytes	Bola1
Baz1a	6.1078081940271e-235	0.29801511580616	1	1	1.05988795590952e-230	prolif_monocytes	Baz1a
Rps16	6.90648249234061e-234	0.377439372872253	0.999	0.998	1.19848190689587e-229	prolif_monocytes	Rps16
Rpl21	3.35125947501938e-232	0.367266772186486	0.999	0.998	5.81544056700112e-228	prolif_monocytes	Rpl21
Ccdc88a	4.37495506596586e-232	0.440899073220006	0.995	0.99	7.59185952597055e-228	prolif_monocytes	Ccdc88a
Ms4a3	4.88814875131622e-232	0.423192256142667	0.311	0.1	8.48240452815904e-228	prolif_monocytes	Ms4a3
Rplp2	1.5223597990757e-231	0.356368934972358	1	1	2.64175095933606e-227	prolif_monocytes	Rplp2
Poglut3	2.71954601529974e-231	0.275517349706197	0.448	0.197	4.71922820034963e-227	prolif_monocytes	Poglut3
Dgkg	3.42684811908324e-231	0.456371311496368	0.939	0.839	5.94660954104515e-227	prolif_monocytes	Dgkg
Pcbp3	3.66729581725379e-231	0.269974192657069	0.44	0.182	6.36385843168051e-227	prolif_monocytes	Pcbp3
Ttc28	1.5118196929766e-230	0.316076383873135	0.448	0.197	2.62346071322229e-226	prolif_monocytes	Ttc28
Smyd4	4.06487512810313e-230	0.32242114117365	0.55	0.291	7.05377780979737e-226	prolif_monocytes	Smyd4
Dtl	8.15049715111766e-230	0.337186205822243	0.383	0.135	1.41435577063345e-225	prolif_monocytes	Dtl
Rplp0	1.00717023497077e-229	0.429347943669319	1	0.998	1.74774250874477e-225	prolif_monocytes	Rplp0
Prelid1	7.22282958590864e-229	0.306423242721166	0.996	0.986	1.25337761804273e-224	prolif_monocytes	Prelid1
Ube2e2	7.81449784194626e-229	0.336250039665276	0.433	0.191	1.35604981051293e-224	prolif_monocytes	Ube2e2
Rps26	9.37670309846651e-229	0.396177833887446	0.999	0.999	1.62713928867689e-224	prolif_monocytes	Rps26
Cdt1	1.53818461239013e-228	0.353700911592971	0.601	0.318	2.66921175788059e-224	prolif_monocytes	Cdt1
Grk6	1.74671049634609e-228	0.293892230487435	0.992	0.847	3.03106672430937e-224	prolif_monocytes	Grk6
Lcorl	1.81342864405234e-228	0.329018852703493	0.997	0.992	3.14684272602403e-224	prolif_monocytes	Lcorl
Rps8	1.30175644701383e-227	0.409325813141022	1	1	2.25893796250309e-223	prolif_monocytes	Rps8
Cox5b	1.83122557277536e-226	0.360205623084533	0.995	0.994	3.17772573643708e-222	prolif_monocytes	Cox5b
Tpi1	2.22891592535906e-225	0.266593680898094	0.993	0.97	3.86783780527557e-221	prolif_monocytes	Tpi1
Eef2	4.4667046524282e-225	0.274801668152711	1	1	7.75107258335865e-221	prolif_monocytes	Eef2
Slf1	7.81111547158424e-225	0.377726106767224	0.699	0.486	1.35546286778401e-220	prolif_monocytes	Slf1
4930503L19Rik	9.57095417301956e-225	0.268302508013307	0.775	0.459	1.66084767764408e-220	prolif_monocytes	4930503L19Rik
Tmem256	2.01739910377774e-224	0.295005580948514	0.997	0.951	3.50079266478551e-220	prolif_monocytes	Tmem256
Rpl31	4.33503618133722e-224	0.334622350578447	0.999	0.992	7.52258828547448e-220	prolif_monocytes	Rpl31
Mapk3	2.18652133925985e-223	0.253471890345303	0.982	0.959	3.79427048001762e-219	prolif_monocytes	Mapk3
Slc24a5	2.71471858533393e-223	0.268271061870072	0.422	0.172	4.71085116112997e-219	prolif_monocytes	Slc24a5
Klhl23	3.84665330854588e-220	0.259456968346043	0.337	0.116	6.67509748631966e-216	prolif_monocytes	Klhl23
Atp5j2	4.17899529898891e-220	0.305847617734529	0.997	0.997	7.25181054233545e-216	prolif_monocytes	Atp5j2
Smco4	2.21431668923702e-219	0.28721765140899	0.45	0.2	3.842503750833e-215	prolif_monocytes	Smco4
Igf2bp3	4.36658756543304e-219	0.265536687087669	0.997	0.997	7.57733940229596e-215	prolif_monocytes	Igf2bp3
Kcnq3	4.5741223352969e-219	0.335677041678185	0.45	0.216	7.93747448844071e-215	prolif_monocytes	Kcnq3
Ppp1ca	5.81688344669188e-219	0.289162811592579	0.998	0.996	1.00940378450444e-214	prolif_monocytes	Ppp1ca
Cep89	2.42252355373814e-217	0.307492409235552	0.355	0.133	4.2038051228018e-213	prolif_monocytes	Cep89
Rpl5	1.11559499778569e-215	0.344235944129164	0.999	0.998	1.9358919996575e-211	prolif_monocytes	Rpl5
Serpinb1a	2.25979366174254e-214	0.399188420132698	0.603	0.312	3.92141994122183e-210	prolif_monocytes	Serpinb1a
Tonsl	2.69988262486504e-214	0.262462303022524	0.356	0.129	4.6851063189283e-210	prolif_monocytes	Tonsl
Trmt2b	1.32564143053112e-213	0.275809308529878	0.821	0.671	2.30038557440065e-209	prolif_monocytes	Trmt2b
Miip	3.31770249160068e-213	0.292138174388822	0.682	0.524	5.75720913367467e-209	prolif_monocytes	Miip
Ramp1	5.00970622945563e-213	0.45469518704316	0.821	0.665	8.69334321997436e-209	prolif_monocytes	Ramp1
Raph1	1.07136333765927e-212	0.294274136379028	0.982	0.971	1.85913679984013e-208	prolif_monocytes	Raph1
Gcat	1.79966059597304e-212	0.283497449701886	0.748	0.434	3.12295103219202e-208	prolif_monocytes	Gcat
Tnfaip8	3.1132571616796e-212	0.272377430699938	0.999	0.993	5.40243515266261e-208	prolif_monocytes	Tnfaip8
Rps23	6.46205909344188e-212	0.382977051843515	0.999	1	1.12136111448497e-207	prolif_monocytes	Rps23
Kmt5c	1.04553746025756e-211	0.269453418287423	0.79	0.688	1.81432115478495e-207	prolif_monocytes	Kmt5c
Smdt1	1.34534596305079e-209	0.294179217159125	0.998	0.998	2.33457884968203e-205	prolif_monocytes	Smdt1
Nkapl	1.6830342978669e-208	0.273649705327082	0.446	0.21	2.92056941708842e-204	prolif_monocytes	Nkapl
Xrcc4	4.33625344935487e-208	0.274490540836247	0.996	0.982	7.5247006106655e-204	prolif_monocytes	Xrcc4
Zbed3	8.41434996873004e-207	0.268621387860478	0.506	0.25	1.46014215007372e-202	prolif_monocytes	Zbed3
Rpl22	1.87902895568093e-206	0.347062850298349	0.999	0.998	3.26067894679311e-202	prolif_monocytes	Rpl22
2700049A03Rik	2.01330377011e-206	0.325629151086261	0.817	0.632	3.49368603227188e-202	prolif_monocytes	2700049A03Rik
Ankrd28	2.94363479424657e-206	0.358703576373722	0.583	0.336	5.10808945845608e-202	prolif_monocytes	Ankrd28
Pycard	7.74591282729708e-206	0.284243683840703	0.996	0.967	1.34414825292086e-201	prolif_monocytes	Pycard
Ctps	1.45445024610878e-205	0.307940803614849	0.506	0.259	2.52390751207257e-201	prolif_monocytes	Ctps
Gapdh	2.28652214602401e-205	0.391354484480997	0.997	0.986	3.96780187999547e-201	prolif_monocytes	Gapdh
A630089N07Rik	3.81202044915675e-205	0.349002780389733	0.684	0.462	6.61499908542172e-201	prolif_monocytes	A630089N07Rik
Aprt	2.50101156010543e-204	0.319313582091173	0.993	0.968	4.34000536025094e-200	prolif_monocytes	Aprt
Rpl15	2.76106894339409e-204	0.380679886153558	0.998	0.999	4.79128293747176e-200	prolif_monocytes	Rpl15
Rpl8	1.61528205619769e-203	0.331697238965361	1	1	2.80299895211986e-199	prolif_monocytes	Rpl8
Ankrd26	2.07457535310511e-202	0.279161061117783	0.565	0.325	3.6000106102433e-198	prolif_monocytes	Ankrd26
Mthfd1	3.99371214345817e-202	0.302940611125249	0.587	0.355	6.93028868254296e-198	prolif_monocytes	Mthfd1
Ndufb9	4.77428006993991e-202	0.322115903667125	0.988	0.989	8.28480820536673e-198	prolif_monocytes	Ndufb9
Luc7l2	1.19867410715195e-201	0.279457821920668	1	1	2.08005917814078e-197	prolif_monocytes	Luc7l2
Mid1ip1	2.08963226078933e-200	0.261993382728522	0.907	0.725	3.62613886214773e-196	prolif_monocytes	Mid1ip1
Rpl6	2.37644864021194e-200	0.374863592680771	1	1	4.12385132535978e-196	prolif_monocytes	Rpl6
Sfmbt1	5.94914882763101e-200	0.407986261074854	0.56	0.343	1.03235579605881e-195	prolif_monocytes	Sfmbt1
4930523C07Rik	1.49542035742332e-199	0.259914565180407	0.914	0.826	2.59500294623668e-195	prolif_monocytes	4930523C07Rik
Cmtm7	7.60819691069811e-199	0.34939173122741	0.996	0.988	1.32025040991344e-194	prolif_monocytes	Cmtm7
Lyst	3.15159110704222e-198	0.50945580967934	0.993	0.946	5.46895604805037e-194	prolif_monocytes	Lyst
Atp5pb	1.00596524042816e-197	0.289346432389765	1	0.999	1.74565148171498e-193	prolif_monocytes	Atp5pb
Pebp1	2.15093868163476e-196	0.28080841752442	0.943	0.842	3.73252389424081e-192	prolif_monocytes	Pebp1
Susd1	2.88527680571636e-196	0.30946999904653	0.399	0.172	5.0068208409596e-192	prolif_monocytes	Susd1
Negr1	1.58695262018423e-194	0.293819194099337	0.396	0.16	2.75383888180569e-190	prolif_monocytes	Negr1
Shmt1	2.04729397958253e-194	0.27221408397304	0.383	0.16	3.55266924276957e-190	prolif_monocytes	Shmt1
Atp5j	3.74917301601509e-194	0.291509157047406	0.994	0.988	6.50593993469099e-190	prolif_monocytes	Atp5j
Dkc1	1.51473255030814e-193	0.331201627670714	0.754	0.545	2.62851539454971e-189	prolif_monocytes	Dkc1
Strbp	6.79128754972368e-192	0.264554708690818	0.887	0.663	1.17849212850355e-187	prolif_monocytes	Strbp
Pgk1	2.97545919540669e-191	0.259826194908452	0.997	0.979	5.16331434178923e-187	prolif_monocytes	Pgk1
Nop58	3.86403382916563e-191	0.378813668753722	0.927	0.765	6.70525790375112e-187	prolif_monocytes	Nop58
Rpl18a	5.40941202864509e-191	0.342288910566824	0.999	0.998	9.38695269330783e-187	prolif_monocytes	Rpl18a
Dhrs13	6.05855117809924e-190	0.269307361532686	0.441	0.212	1.05134038593556e-185	prolif_monocytes	Dhrs13
Rpl23	1.03649559199903e-189	0.345119483232837	0.999	0.999	1.79863080079592e-185	prolif_monocytes	Rpl23
Pfas	6.57833500065157e-187	0.252109758390683	0.615	0.404	1.14153847266307e-182	prolif_monocytes	Pfas
Rps3	1.74876047644401e-185	0.356251622315904	0.999	0.998	3.03462405477329e-181	prolif_monocytes	Rps3
Rpl29	7.1865883613219e-185	0.323498796811223	0.997	0.992	1.24708867834019e-180	prolif_monocytes	Rpl29
Immp2l	2.08317349227559e-184	0.328560187315082	0.31	0.112	3.61493096114584e-180	prolif_monocytes	Immp2l
Naa16	8.54766196851948e-182	0.268130340949714	0.959	0.926	1.48327578139719e-177	prolif_monocytes	Naa16
Atp5k	1.08289491062468e-181	0.257360560859925	0.995	0.987	1.87914753840701e-177	prolif_monocytes	Atp5k
Lamtor4	4.94830303836001e-181	0.284049043917584	0.986	0.955	8.58679026246612e-177	prolif_monocytes	Lamtor4
Dck	3.71202821618799e-180	0.410071228610781	0.687	0.488	6.44148256355101e-176	prolif_monocytes	Dck
Atrnl1	1.65352421362035e-179	0.538114332355048	0.997	0.965	2.8693605678954e-175	prolif_monocytes	Atrnl1
Nme1	2.45765020922742e-179	0.315274907112493	0.987	0.933	4.26476040807234e-175	prolif_monocytes	Nme1
Cox7a2	9.21259048209134e-179	0.273280550751522	0.995	0.996	1.59866082635731e-174	prolif_monocytes	Cox7a2
Ssr4	4.42067678172012e-178	0.321124533050599	0.99	0.96	7.67120041931893e-174	prolif_monocytes	Ssr4
Rack1	1.9115510406086e-176	0.295647644190042	1	1	3.31711452076811e-172	prolif_monocytes	Rack1
Zfp704	1.53444816320689e-175	0.27389407058943	0.502	0.265	2.66272789761292e-171	prolif_monocytes	Zfp704
Ptcra	1.36795252089956e-173	0.696950890982294	0.278	0.103	2.373808009517e-169	prolif_monocytes	Ptcra
S100a10	5.80133779051839e-173	0.337050263402299	0.992	0.913	1.00670614678866e-168	prolif_monocytes	S100a10
Pola2	6.07577667833425e-173	0.278606427536712	0.561	0.353	1.05432952699134e-168	prolif_monocytes	Pola2
Pms1	1.00961788903585e-172	0.268711655387167	0.663	0.481	1.75198992284391e-168	prolif_monocytes	Pms1
Pcgf5	4.83892675101887e-172	0.294120978777098	0.967	0.936	8.39698959104305e-168	prolif_monocytes	Pcgf5
Rps3a1	7.13052796141017e-172	0.341561027215628	0.999	0.999	1.23736051714351e-167	prolif_monocytes	Rps3a1
Cct6a	5.1906535506318e-169	0.261167764254652	0.996	0.987	9.00734110641136e-165	prolif_monocytes	Cct6a
Ccdc162	6.48418168985987e-169	0.319855918463586	0.854	0.548	1.12520004864138e-164	prolif_monocytes	Ccdc162
Nop10	6.72335569419273e-169	0.301294939017172	0.951	0.874	1.16670391361327e-164	prolif_monocytes	Nop10
Slc25a5	8.43745940232678e-169	0.281520848156163	0.995	0.993	1.46415233008577e-164	prolif_monocytes	Slc25a5
Frrs1	4.583647583167e-168	0.321116969785152	0.996	0.994	7.95400365106969e-164	prolif_monocytes	Frrs1
Dock10	2.81470954041216e-167	0.496955708969958	0.998	0.984	4.88436546547722e-163	prolif_monocytes	Dock10
Cox7c	3.21476268460299e-167	0.283857976377935	0.999	0.999	5.57857768659157e-163	prolif_monocytes	Cox7c
Adam32	1.66283850533306e-166	0.293945662080996	0.466	0.25	2.88552365830447e-162	prolif_monocytes	Adam32
Hspa4l	8.86647515782401e-166	0.250089668859638	0.845	0.727	1.5385994341372e-161	prolif_monocytes	Hspa4l
Mrpl33	1.09028869578403e-165	0.28359786560397	0.999	0.994	1.89197797379403e-161	prolif_monocytes	Mrpl33
Ccdc77	1.44907936159484e-165	0.262189996212824	0.677	0.486	2.51458741617553e-161	prolif_monocytes	Ccdc77
Cad	8.92384599442849e-165	0.254107439396381	0.494	0.273	1.54855499541318e-160	prolif_monocytes	Cad
Olfr655	2.96617132961509e-164	0.446520976043329	0.296	0.117	5.14719710828106e-160	prolif_monocytes	Olfr655
Krtcap2	3.6683239781881e-164	0.261973155069544	0.985	0.924	6.36564259934981e-160	prolif_monocytes	Krtcap2
Smyd3	5.5471510880303e-164	0.273599721421342	0.975	0.811	9.62597128305899e-160	prolif_monocytes	Smyd3
Rps15a	3.22065816492664e-162	0.330462155705166	1	0.999	5.5888081135972e-158	prolif_monocytes	Rps15a
Sh3bgrl3	2.53948807593036e-157	0.296823899279545	0.999	0.994	4.40677365816196e-153	prolif_monocytes	Sh3bgrl3
Hs2st1	4.9836462767373e-157	0.264373667987957	0.979	0.941	8.64812138402223e-153	prolif_monocytes	Hs2st1
3830403N18Rik	2.34068273704615e-156	0.264991147474174	0.848	0.615	4.06178675359619e-152	prolif_monocytes	3830403N18Rik
Slfn3	2.54217387309599e-156	0.274642932760185	0.906	0.726	4.41143432198347e-152	prolif_monocytes	Slfn3
Zc2hc1c	3.92749587146617e-154	0.265203316307834	0.426	0.211	6.81538358575524e-150	prolif_monocytes	Zc2hc1c
Srgap2	3.06932458611887e-153	0.345118102855051	0.997	0.993	5.32619895429208e-149	prolif_monocytes	Srgap2
Igfbp4	1.86747665761832e-152	0.283472659696165	0.3	0.122	3.24063224396507e-148	prolif_monocytes	Igfbp4
Cfap99	2.3696785862889e-152	0.259637699770441	0.455	0.252	4.11210325078713e-148	prolif_monocytes	Cfap99
Agtpbp1	1.97578448507249e-149	0.267928239598446	0.992	0.987	3.42857881694629e-145	prolif_monocytes	Agtpbp1
Apex2	1.81652616886494e-147	0.251396207805206	0.637	0.441	3.15221786083133e-143	prolif_monocytes	Apex2
Rps7	3.52825864741564e-147	0.31225014227815	1	0.998	6.12258723086037e-143	prolif_monocytes	Rps7
Rps21	3.789361175124e-145	0.314733175854509	1	0.999	6.57567844719268e-141	prolif_monocytes	Rps21
Casp8ap2	2.53283005798302e-144	0.272661962946065	0.891	0.863	4.39521999961793e-140	prolif_monocytes	Casp8ap2
Cox8a	3.04102087749269e-143	0.294715202657772	0.998	0.995	5.27708352871307e-139	prolif_monocytes	Cox8a
Aldoa	4.30359688424453e-143	0.277247557450703	0.995	0.985	7.46803167322953e-139	prolif_monocytes	Aldoa
St8sia4	6.52562153330251e-143	0.337117899846569	0.916	0.738	1.13239110467398e-138	prolif_monocytes	St8sia4
Stag2	6.25737032103967e-141	0.296217338336573	0.999	0.998	1.08584147181001e-136	prolif_monocytes	Stag2
Ppat	2.80894900654258e-140	0.271407611303923	0.531	0.345	4.87436921105335e-136	prolif_monocytes	Ppat
Pde4d	1.55660698247141e-139	0.412413428383664	0.581	0.353	2.70118009668263e-135	prolif_monocytes	Pde4d
Lin52	9.31251923566335e-138	0.296756470937199	0.893	0.809	1.61600146296466e-133	prolif_monocytes	Lin52
Hspe1	9.361015212419e-138	0.363778562835939	0.978	0.926	1.62441696981107e-133	prolif_monocytes	Hspe1
Rock2	6.04705752682005e-135	0.251477177188457	0.999	0.998	1.04934589262908e-130	prolif_monocytes	Rock2
Rps25	7.52978587740953e-135	0.266026061042352	1	0.999	1.30664374330688e-130	prolif_monocytes	Rps25
Eif2s2	2.63563910550073e-134	0.264586867223482	0.997	0.996	4.57362453977542e-130	prolif_monocytes	Eif2s2
Rps24	1.41285502187329e-133	0.278840072262724	0.999	0.999	2.45172731945672e-129	prolif_monocytes	Rps24
Tmem267	2.70756662395886e-133	0.268390871468661	0.372	0.19	4.69844036255581e-129	prolif_monocytes	Tmem267
Rpl18	3.40980866669125e-133	0.271646983267853	0.999	0.998	5.91704097930933e-129	prolif_monocytes	Rpl18
Rpl19	5.31736847963987e-133	0.277414507439616	0.999	1	9.22722952271906e-129	prolif_monocytes	Rpl19
Rps28	8.62845904711802e-133	0.296192555311547	1	1	1.49729649844639e-128	prolif_monocytes	Rps28
Bex6	2.63236268030581e-131	0.251468953844302	0.556	0.344	4.56793895913468e-127	prolif_monocytes	Bex6
Phip	3.67132402682491e-131	0.279707736585901	1	0.997	6.37084858374927e-127	prolif_monocytes	Phip
Trerf1	1.39295593852551e-129	0.251555340443665	0.676	0.486	2.41719644012332e-125	prolif_monocytes	Trerf1
Sdf2l1	1.4829702709675e-129	0.251269542161267	0.956	0.821	2.5733983112099e-125	prolif_monocytes	Sdf2l1
Stxbp6	1.15849360531163e-128	0.315184106555517	0.779	0.621	2.01033395329727e-124	prolif_monocytes	Stxbp6
Rpl7	2.67032062209903e-127	0.25401150247404	0.999	0.998	4.63380737552845e-123	prolif_monocytes	Rpl7
Gm26992	5.53571151949457e-127	0.37595182911737	0.585	0.377	9.60612019977893e-123	prolif_monocytes	Gm26992
Txndc16	1.6049255807615e-126	0.261784331757622	0.65	0.477	2.78502736029544e-122	prolif_monocytes	Txndc16
Arhgef18	8.93439116327337e-125	0.322572687013665	0.732	0.567	1.55038489856283e-120	prolif_monocytes	Arhgef18
Tpk1	1.21929829746001e-122	0.265891533332692	0.615	0.413	2.11584833558235e-118	prolif_monocytes	Tpk1
Rpl11	2.0562292732262e-121	0.267913496962459	0.999	0.999	3.56817465782943e-117	prolif_monocytes	Rpl11
Arhgap15	1.82840611974156e-120	0.320187907998572	0.998	0.974	3.17283313958752e-116	prolif_monocytes	Arhgap15
Myo9a	2.09323834250903e-118	0.267373082215322	0.985	0.983	3.63239649575591e-114	prolif_monocytes	Myo9a
Gm17657	1.48350094519902e-117	0.437922737844982	0.333	0.168	2.57431919020386e-113	prolif_monocytes	Gm17657
Rpl35	1.33718216146165e-113	0.313508621114759	0.994	0.985	2.32041220478439e-109	prolif_monocytes	Rpl35
Rpl36	4.53054992782204e-113	0.263929199290805	0.999	0.999	7.86186328974958e-109	prolif_monocytes	Rpl36
Fry	4.21094472208336e-112	0.370705881531583	0.986	0.936	7.30725237623126e-108	prolif_monocytes	Fry
Pbx3	5.41124342923461e-111	0.31212166176799	0.705	0.566	9.39013072275083e-107	prolif_monocytes	Pbx3
Ahrr	8.97782838660186e-108	0.267101058678719	0.64	0.467	1.55792255992702e-103	prolif_monocytes	Ahrr
Crip1	4.2771414952625e-104	0.330574878264201	0.991	0.962	7.42212363672902e-100	prolif_monocytes	Crip1
Cask	7.75410796458575e-104	0.279655858142405	0.993	0.973	1.34557035509456e-99	prolif_monocytes	Cask
Trpm3	7.17836886221417e-103	0.267734131942061	0.466	0.309	1.24566234866002e-98	prolif_monocytes	Trpm3
Myo1h	7.80384650439519e-101	0.301224934037133	0.601	0.404	1.3542014839077e-96	prolif_monocytes	Myo1h
Fkbp5	1.82623619585358e-91	0.258356446518997	0.641	0.465	3.16906767066471e-87	prolif_monocytes	Fkbp5
Usp25	2.98068703786711e-89	0.285448309038153	1	0.999	5.1723862168108e-85	prolif_monocytes	Usp25
H3f3a	3.45111315392614e-80	0.290465103499002	1	1	5.98871665600804e-76	prolif_monocytes	H3f3a
Hmgb21	0	0.992144988942926	1	0.996	0	clasic_monocytes	Hmgb2
Prtn31	0	0.923284789149567	0.891	0.515	0	clasic_monocytes	Prtn3
H2az11	0	0.855007908925685	1	0.997	0	clasic_monocytes	H2az1
Hells1	0	0.847385055972511	0.578	0.21	0	clasic_monocytes	Hells
Mcm61	0	0.792824409623329	0.615	0.27	0	clasic_monocytes	Mcm6
Mcm31	0	0.781781876312764	0.745	0.372	0	clasic_monocytes	Mcm3
Elane1	0	0.726783983904244	0.67	0.25	0	clasic_monocytes	Elane
Ccnb21	0	0.719091227568846	0.892	0.502	0	clasic_monocytes	Ccnb2
Mcm51	0	0.71003094197673	0.795	0.378	0	clasic_monocytes	Mcm5
Mcm71	0	0.696867053860811	0.776	0.392	0	clasic_monocytes	Mcm7
Mcm41	0	0.680734598984916	0.7	0.332	0	clasic_monocytes	Mcm4
Nasp1	0	0.671540314734563	0.956	0.736	0	clasic_monocytes	Nasp
Mcm21	0	0.668237360543952	0.615	0.248	0	clasic_monocytes	Mcm2
Tspoap1	0	0.664605420329269	0.785	0.331	0	clasic_monocytes	Tspoap1
Hmgn21	0	0.657386240563205	0.971	0.748	0	clasic_monocytes	Hmgn2
Uhrf11	0	0.656435306042728	0.627	0.279	0	clasic_monocytes	Uhrf1
Ptma1	0	0.649302085664787	1	0.999	0	clasic_monocytes	Ptma
Lgals11	0	0.630265037435888	0.997	0.944	0	clasic_monocytes	Lgals1
Cdt11	0	0.621664051254285	0.734	0.311	0	clasic_monocytes	Cdt1
Dtl1	0	0.619505692454228	0.481	0.133	0	clasic_monocytes	Dtl
Nup210l	0	0.616896141265516	0.886	0.668	0	clasic_monocytes	Nup210l
Nrg11	0	0.61674358961226	0.98	0.69	0	clasic_monocytes	Nrg1
Selenoh1	0	0.610800211620872	0.975	0.713	0	clasic_monocytes	Selenoh
Cdca71	0	0.603818333168009	0.547	0.182	0	clasic_monocytes	Cdca7
Cdc61	0	0.588867438109846	0.529	0.147	0	clasic_monocytes	Cdc6
Lbr1	0	0.574801025077574	0.997	0.909	0	clasic_monocytes	Lbr
Tuba4a1	0	0.571371389895478	0.968	0.715	0	clasic_monocytes	Tuba4a
Hmgb11	0	0.568145019906362	1	1	0	clasic_monocytes	Hmgb1
Atpif11	0	0.561712929588988	1	0.975	0	clasic_monocytes	Atpif1
Gria31	0	0.560079956344675	0.688	0.305	0	clasic_monocytes	Gria3
Wdhd11	0	0.55151750047243	0.689	0.34	0	clasic_monocytes	Wdhd1
Nucks11	0	0.550737481808436	0.997	0.95	0	clasic_monocytes	Nucks1
Rpa21	0	0.548789494036351	0.635	0.278	0	clasic_monocytes	Rpa2
Tma7	0	0.528740334738938	1	0.994	0	clasic_monocytes	Tma7
Rps121	0	0.526921136690846	1	0.999	0	clasic_monocytes	Rps12
Dek1	0	0.521414815247026	1	0.99	0	clasic_monocytes	Dek
Oaz1	0	0.519220504920887	1	0.994	0	clasic_monocytes	Oaz1
Cenpw1	0	0.515312735286865	0.867	0.454	0	clasic_monocytes	Cenpw
Ciao2a1	0	0.511987463092188	0.999	0.981	0	clasic_monocytes	Ciao2a
Chaf1a1	0	0.511499575528215	0.751	0.359	0	clasic_monocytes	Chaf1a
Rfc31	0	0.504789686396699	0.567	0.241	0	clasic_monocytes	Rfc3
Idi1	0	0.50363393815449	0.934	0.607	0	clasic_monocytes	Idi1
Slfn91	0	0.494033025549075	0.916	0.65	0	clasic_monocytes	Slfn9
Fdps1	0	0.491928373725672	0.893	0.527	0	clasic_monocytes	Fdps
Pole21	0	0.489307601036803	0.714	0.35	0	clasic_monocytes	Pole2
Timeless1	0	0.484653923032724	0.701	0.351	0	clasic_monocytes	Timeless
Gins11	0	0.48412483848318	0.799	0.404	0	clasic_monocytes	Gins1
Dbi1	0	0.483238470608855	0.999	0.965	0	clasic_monocytes	Dbi
Casp8ap21	0	0.482080434863946	0.963	0.85	0	clasic_monocytes	Casp8ap2
Mcm101	0	0.477013297452439	0.732	0.32	0	clasic_monocytes	Mcm10
Cbx31	0	0.465742537808406	0.997	0.933	0	clasic_monocytes	Cbx3
Cenpq1	0	0.465162718623559	0.959	0.653	0	clasic_monocytes	Cenpq
Slc43a31	0	0.464985447050829	0.643	0.29	0	clasic_monocytes	Slc43a3
Gins21	0	0.462852507972882	0.602	0.244	0	clasic_monocytes	Gins2
Gmnn1	0	0.462833491274498	0.944	0.646	0	clasic_monocytes	Gmnn
Rnaseh2c1	0	0.461673693331613	0.993	0.867	0	clasic_monocytes	Rnaseh2c
Chek11	0	0.44416712283684	0.521	0.164	0	clasic_monocytes	Chek1
C1galt1c11	0	0.444081483658168	0.994	0.881	0	clasic_monocytes	C1galt1c1
Orc1	0	0.443099598908882	0.525	0.126	0	clasic_monocytes	Orc1
Ccnb1ip1	0	0.442225302920412	0.718	0.305	0	clasic_monocytes	Ccnb1ip1
Chaf1b1	0	0.439211098471565	0.499	0.161	0	clasic_monocytes	Chaf1b
Msh6	0	0.438268365265885	0.525	0.194	0	clasic_monocytes	Msh6
Nup2101	0	0.435964298313762	0.892	0.579	0	clasic_monocytes	Nup210
Fen11	0	0.434484152770954	0.9	0.602	0	clasic_monocytes	Fen1
Slfn31	0	0.427451491456534	0.94	0.731	0	clasic_monocytes	Slfn3
Stard4	0	0.425583211294275	0.892	0.61	0	clasic_monocytes	Stard4
Lsm51	0	0.423967219807976	0.997	0.914	0	clasic_monocytes	Lsm5
Gng3	0	0.423919639727809	0.648	0.249	0	clasic_monocytes	Gng3
Topbp11	0	0.423287651121399	0.981	0.84	0	clasic_monocytes	Topbp1
Ethe11	0	0.421403400438485	0.989	0.841	0	clasic_monocytes	Ethe1
Gm8251	0	0.415942647020604	0.452	0.096	0	clasic_monocytes	Gm8251
Hdgf1	0	0.414659171279578	0.999	0.985	0	clasic_monocytes	Hdgf
Dnaaf21	0	0.412186692666714	0.555	0.169	0	clasic_monocytes	Dnaaf2
Atp5a11	0	0.410785196166516	1	1	0	clasic_monocytes	Atp5a1
Plppr31	0	0.407347052170231	0.635	0.254	0	clasic_monocytes	Plppr3
Snrnp251	0	0.402923701110353	0.984	0.709	0	clasic_monocytes	Snrnp25
Ppil11	0	0.40114825748704	0.902	0.589	0	clasic_monocytes	Ppil1
Mbd41	0	0.399376670290819	0.835	0.489	0	clasic_monocytes	Mbd4
Psmc3ip1	0	0.398001923838531	0.536	0.203	0	clasic_monocytes	Psmc3ip
Esyt11	0	0.393080515811572	0.997	0.935	0	clasic_monocytes	Esyt1
Ung	0	0.39160289322575	0.374	0.078	0	clasic_monocytes	Ung
Dscc11	0	0.388922542855032	0.467	0.143	0	clasic_monocytes	Dscc1
Gstm11	0	0.387708496405596	0.938	0.681	0	clasic_monocytes	Gstm1
Txndc51	0	0.37819643870555	0.995	0.92	0	clasic_monocytes	Txndc5
Aldh5a11	0	0.378049755164465	0.71	0.318	0	clasic_monocytes	Aldh5a1
Ptgr1	0	0.373246841870735	0.869	0.544	0	clasic_monocytes	Ptgr1
Sqle	0	0.372465929014025	0.761	0.386	0	clasic_monocytes	Sqle
Psat11	0	0.372310917504998	0.936	0.626	0	clasic_monocytes	Psat1
Etfb1	0	0.370587892667064	0.993	0.92	0	clasic_monocytes	Etfb
Smc31	0	0.368161522499445	1	0.988	0	clasic_monocytes	Smc3
Cacybp1	0	0.367600213345156	0.995	0.971	0	clasic_monocytes	Cacybp
Rdx1	0	0.3673601423149	1	0.996	0	clasic_monocytes	Rdx
Mrpl181	0	0.365159096244871	0.997	0.936	0	clasic_monocytes	Mrpl18
Stk261	0	0.364002903094123	0.895	0.605	0	clasic_monocytes	Stk26
Swi51	0	0.363783187131892	1	0.978	0	clasic_monocytes	Swi5
Mlec1	0	0.363208654596404	0.993	0.937	0	clasic_monocytes	Mlec
Tonsl1	0	0.356908017601871	0.435	0.129	0	clasic_monocytes	Tonsl
Fcor	0	0.355553067529301	0.98	0.742	0	clasic_monocytes	Fcor
Hmgn51	0	0.354740868212457	0.947	0.699	0	clasic_monocytes	Hmgn5
Ndufb3	0	0.347966775391859	1	0.996	0	clasic_monocytes	Ndufb3
Ddx39a1	0	0.343873733333478	0.993	0.93	0	clasic_monocytes	Ddx39a
Cul4b1	0	0.343116214569358	0.995	0.934	0	clasic_monocytes	Cul4b
Glo1	0	0.341518377847805	0.924	0.644	0	clasic_monocytes	Glo1
Klhl231	0	0.340113547827582	0.41	0.117	0	clasic_monocytes	Klhl23
Smim11	0	0.339129686632379	0.985	0.887	0	clasic_monocytes	Smim11
Lsm41	0	0.337112295580089	0.998	0.953	0	clasic_monocytes	Lsm4
Idh21	0	0.335796128034109	0.968	0.753	0	clasic_monocytes	Idh2
Cyp51	0	0.33495153498052	0.925	0.674	0	clasic_monocytes	Cyp51
Pnn	0	0.326856893045356	0.999	0.994	0	clasic_monocytes	Pnn
Mrps141	0	0.326766316053749	0.998	0.96	0	clasic_monocytes	Mrps14
Luc7l3	0	0.320897721546252	1	1	0	clasic_monocytes	Luc7l3
Chchd7	0	0.317977154520227	0.993	0.878	0	clasic_monocytes	Chchd7
Acsl31	0	0.317855212649335	0.857	0.563	0	clasic_monocytes	Acsl3
Got21	0	0.31647979538006	0.998	0.952	0	clasic_monocytes	Got2
Anapc151	0	0.315890334328198	0.992	0.904	0	clasic_monocytes	Anapc15
Gpx3	0	0.312935541410856	0.94	0.752	0	clasic_monocytes	Gpx3
Anapc51	0	0.303024547668872	1	0.988	0	clasic_monocytes	Anapc5
Arl6ip41	0	0.299864781917503	0.997	0.975	0	clasic_monocytes	Arl6ip4
Lactb	0	0.295583775920418	0.996	0.969	0	clasic_monocytes	Lactb
Tmco11	0	0.294428867363648	1	0.989	0	clasic_monocytes	Tmco1
Larp71	0	0.294358261171812	0.996	0.954	0	clasic_monocytes	Larp7
Mrps151	0	0.292838686122683	0.998	0.962	0	clasic_monocytes	Mrps15
Ppih1	0	0.291965843785245	0.992	0.863	0	clasic_monocytes	Ppih
Ddost1	0	0.29190111018198	0.999	0.96	0	clasic_monocytes	Ddost
Ssna11	0	0.291307695670973	0.989	0.896	0	clasic_monocytes	Ssna1
Exosc81	0	0.290095522725472	0.99	0.881	0	clasic_monocytes	Exosc8
Pcyox1l1	0	0.287805264329066	0.878	0.585	0	clasic_monocytes	Pcyox1l
Phf5a1	0	0.286597769243371	0.997	0.965	0	clasic_monocytes	Phf5a
Ddb1	0	0.286092543514438	1	0.971	0	clasic_monocytes	Ddb1
Necab3	0	0.285399249256142	0.281	0.05	0	clasic_monocytes	Necab3
Rnaseh2b1	0	0.281185846590369	0.995	0.933	0	clasic_monocytes	Rnaseh2b
Ptpa1	0	0.279441973832042	1	0.971	0	clasic_monocytes	Ptpa
Fmc1	0	0.275100924373177	0.989	0.869	0	clasic_monocytes	Fmc1
Fh11	0	0.270312658345431	0.99	0.854	0	clasic_monocytes	Fh1
Mrpl281	0	0.264734348383429	0.997	0.94	0	clasic_monocytes	Mrpl28
Utp14b	0	0.260567335368194	0.887	0.641	0	clasic_monocytes	Utp14b
Gmps	0	0.255696112944354	0.998	0.993	0	clasic_monocytes	Gmps
Smn1	0	0.251854305714234	0.997	0.975	0	clasic_monocytes	Smn1
Atic1	4.35973379737431e-307	0.33010828245838	0.982	0.862	7.56544605858363e-303	clasic_monocytes	Atic
Lsm21	1.22632306849074e-306	0.33684734887105	0.98	0.795	2.12803842075198e-302	clasic_monocytes	Lsm2
Bzw1	2.49514431912269e-306	0.365388604936564	1	0.998	4.3298239369736e-302	clasic_monocytes	Bzw1
Sptssa1	1.03855754821722e-305	0.310249791706804	0.991	0.89	1.80220891342134e-301	clasic_monocytes	Sptssa
Hnrnpa11	1.74701800991929e-304	0.394237912089356	1	0.992	3.03160035261295e-300	clasic_monocytes	Hnrnpa1
Rrm11	4.53639341102107e-303	0.499228565632341	0.929	0.57	7.87200348614487e-299	clasic_monocytes	Rrm1
Lsm61	1.63117266069988e-302	0.344661221987254	0.999	0.948	2.8305739181125e-298	clasic_monocytes	Lsm6
Slc25a41	3.00838505336762e-302	0.391373238833028	0.991	0.864	5.22045058310883e-298	clasic_monocytes	Slc25a4
Anp32b1	7.4676869578076e-302	0.515733279828433	1	0.999	1.29586771778835e-297	clasic_monocytes	Anp32b
Hal1	1.02547666214654e-301	0.347226433364156	0.896	0.58	1.7795096518229e-297	clasic_monocytes	Hal
Ppia1	1.56262549156146e-300	0.562398153379419	1	0.998	2.7116240155066e-296	clasic_monocytes	Ppia
Ptbp11	5.16386015219417e-300	0.256417431906707	0.999	0.982	8.96084652210255e-296	clasic_monocytes	Ptbp1
Tmem2561	9.53266223424983e-300	0.404680297904798	0.999	0.954	1.65420287750937e-295	clasic_monocytes	Tmem256
Mtch11	1.91691276240456e-299	0.287927958543069	0.999	0.994	3.32641871660064e-295	clasic_monocytes	Mtch1
Cenps1	1.51608634938836e-298	0.418919225669328	0.57	0.237	2.63086464209362e-294	clasic_monocytes	Cenps
Tle51	2.2933598503995e-298	0.407817846805808	0.996	0.943	3.97966734839825e-294	clasic_monocytes	Tle5
Vars1	3.37466223868567e-298	0.264528898057347	0.99	0.884	5.85605138279123e-294	clasic_monocytes	Vars
Prdx41	2.41005915240061e-297	0.337972238891179	0.99	0.803	4.18217564716078e-293	clasic_monocytes	Prdx4
Ccne21	1.85107988556045e-296	0.532162565052414	0.425	0.133	3.21217892541305e-292	clasic_monocytes	Ccne2
Fasn	1.74329249886173e-295	0.369668001765827	0.635	0.29	3.02513547327477e-291	clasic_monocytes	Fasn
Snrpd21	2.00745844789686e-295	0.325537680068861	0.996	0.942	3.48354264463542e-291	clasic_monocytes	Snrpd2
Stmn11	1.60507811225455e-294	0.554572312275803	0.918	0.528	2.78529204819532e-290	clasic_monocytes	Stmn1
Rpl22l11	7.92373253908416e-294	0.469055053185017	1	0.973	1.37500530750727e-289	clasic_monocytes	Rpl22l1
Lsm31	1.61558747867703e-293	0.295119626291097	0.992	0.915	2.80352895174825e-289	clasic_monocytes	Lsm3
Tmem971	1.95020081929633e-293	0.353408500568291	0.787	0.443	3.38418348172492e-289	clasic_monocytes	Tmem97
Cenpk1	5.83530360873444e-292	0.433029946372377	0.718	0.333	1.01260023522369e-287	clasic_monocytes	Cenpk
Cdc451	1.17025224176441e-291	0.435763595480306	0.743	0.361	2.03073871513378e-287	clasic_monocytes	Cdc45
Atp5b1	3.27975871908877e-291	0.405167724458073	1	0.999	5.69136530523474e-287	clasic_monocytes	Atp5b
Ints7	1.41749433507981e-290	0.414191784400413	0.813	0.585	2.45977791966399e-286	clasic_monocytes	Ints7
Sdhd	1.94776982157395e-290	0.289278891520862	1	0.986	3.37996497137727e-286	clasic_monocytes	Sdhd
Ndufa41	2.36790253326542e-290	0.409801444563836	1	0.999	4.10902126597549e-286	clasic_monocytes	Ndufa4
Ak7	1.33695979892881e-289	0.330482560001353	0.416	0.132	2.32002633908117e-285	clasic_monocytes	Ak7
Ssr1	2.17476454350004e-289	0.304340325828428	1	0.997	3.77386891233561e-285	clasic_monocytes	Ssr1
Tor1a1	2.91039891100339e-289	0.25894557900376	0.997	0.983	5.05041523026419e-285	clasic_monocytes	Tor1a
Tipin1	8.70197748671315e-289	0.577036194845757	0.812	0.507	1.51005415326933e-284	clasic_monocytes	Tipin
Ndufs5	6.24633827868438e-288	0.339846655834053	0.997	0.958	1.0839270815001e-283	clasic_monocytes	Ndufs5
Dpy301	6.03380863282565e-287	0.353199780309989	0.954	0.777	1.04704681205424e-282	clasic_monocytes	Dpy30
Mpo1	1.15938410216021e-286	0.442019781884255	0.446	0.143	2.01187923247861e-282	clasic_monocytes	Mpo
Cisd11	1.34603674270254e-286	0.31682757999026	0.985	0.86	2.33577755961172e-282	clasic_monocytes	Cisd1
Srp19	4.35742605076992e-286	0.319485038073094	0.997	0.978	7.56144142590104e-282	clasic_monocytes	Srp19
Haus61	4.77746870601611e-286	0.312692600584945	0.901	0.687	8.29034144554976e-282	clasic_monocytes	Haus6
Sec11c	4.98135326918114e-286	0.403812580109106	1	0.98	8.64414232801004e-282	clasic_monocytes	Sec11c
Cdc25a1	1.30216695883841e-285	0.436920676292985	0.69	0.37	2.25965032367228e-281	clasic_monocytes	Cdc25a
Snrpg1	2.99836717622658e-285	0.436087237805976	1	0.983	5.20306656090598e-281	clasic_monocytes	Snrpg
Ndufa121	3.5708400209017e-285	0.312309992782593	0.994	0.907	6.19647868827071e-281	clasic_monocytes	Ndufa12
Naa381	1.16851100045885e-284	0.277385879764024	0.992	0.9	2.02771713909624e-280	clasic_monocytes	Naa38
Rbmxl1	2.84026917911549e-284	0.272174853530339	0.985	0.898	4.92871910651911e-280	clasic_monocytes	Rbmxl1
Itga11	1.46399115490809e-283	0.449538035417366	0.884	0.52	2.54046385111202e-279	clasic_monocytes	Itga1
Acat2	1.92962906618528e-283	0.265220384511289	0.88	0.638	3.34848531855131e-279	clasic_monocytes	Acat2
Atp5pb1	2.33197931667638e-281	0.483234825553344	0.999	0.999	4.04668370822853e-277	clasic_monocytes	Atp5pb
Mms22l1	3.15234515557726e-281	0.608378859877057	0.701	0.388	5.47026454847321e-277	clasic_monocytes	Mms22l
Strap1	3.31391309428264e-281	0.270058834121916	0.999	0.986	5.75063339250866e-277	clasic_monocytes	Strap
Grb141	3.36532109604468e-281	0.382615141214838	0.727	0.364	5.83984169796634e-277	clasic_monocytes	Grb14
Cenph1	1.38566122570502e-280	0.43317665614704	0.688	0.309	2.40453792496592e-276	clasic_monocytes	Cenph
Erp291	3.99328562366273e-280	0.374887950801819	1	0.998	6.92954854274193e-276	clasic_monocytes	Erp29
Atp5o.11	6.73947898982743e-280	0.348084580526629	0.997	0.959	1.16950178910475e-275	clasic_monocytes	Atp5o.1
Nudt1	3.14031661574762e-279	0.27094746111054	0.893	0.636	5.44939142330684e-275	clasic_monocytes	Nudt1
Rad54l1	1.08888268603071e-278	0.420524316883706	0.6	0.265	1.88953812506908e-274	clasic_monocytes	Rad54l
Park71	1.12376262435201e-278	0.3280756115192	0.997	0.946	1.95006528203805e-274	clasic_monocytes	Park7
Phpt1	3.86998719676854e-278	0.298140618813727	0.844	0.526	6.71558878255244e-274	clasic_monocytes	Phpt1
Paics1	4.63390911127689e-278	0.46529136115507	0.88	0.672	8.04122248079879e-274	clasic_monocytes	Paics
Rpa31	1.83630292503633e-277	0.335799105645185	0.936	0.684	3.18653646581555e-273	clasic_monocytes	Rpa3
Ndufs6	1.38007865605783e-276	0.291500347481092	0.998	0.97	2.39485049185715e-272	clasic_monocytes	Ndufs6
Cenpa1	2.56627529046683e-276	0.639660908576369	0.869	0.51	4.4532575115471e-272	clasic_monocytes	Cenpa
E2f1	2.88463455385497e-276	0.439635239035341	0.556	0.253	5.00570634130452e-272	clasic_monocytes	E2f1
Kctd201	3.08593124947346e-276	0.357703758725866	0.998	0.971	5.35501649721129e-272	clasic_monocytes	Kctd20
Vcp	1.22969428118136e-275	0.35564728555806	1	1	2.13388848613402e-271	clasic_monocytes	Vcp
Sf3b51	2.16160244229557e-274	0.30106324951945	1	0.978	3.7510287181155e-270	clasic_monocytes	Sf3b5
Raly1	2.78554779520308e-274	0.274255205754874	1	0.986	4.8337610890159e-270	clasic_monocytes	Raly
Zgrf11	9.81260235162308e-274	0.443176870593446	0.553	0.241	1.70278088607715e-269	clasic_monocytes	Zgrf1
Hp1bp31	1.18774759881178e-273	0.428658293983946	1	0.992	2.06109840821808e-269	clasic_monocytes	Hp1bp3
Atp5k1	1.70209710657639e-273	0.39624014530389	1	0.987	2.95364910904201e-269	clasic_monocytes	Atp5k
Impdh21	2.11952373264787e-273	0.332131266284051	0.952	0.785	3.67800953326385e-269	clasic_monocytes	Impdh2
Exo11	4.42943235213413e-273	0.379853685793747	0.479	0.181	7.68639396065835e-269	clasic_monocytes	Exo1
Rfc41	4.80276145368491e-273	0.449997257906423	0.676	0.338	8.33423195057942e-269	clasic_monocytes	Rfc4
Rfc51	1.47885471211333e-272	0.349629421485204	0.845	0.505	2.56625658193027e-268	clasic_monocytes	Rfc5
Kcnk121	1.67019508407667e-272	0.35479273248749	0.493	0.179	2.89828952939825e-268	clasic_monocytes	Kcnk12
E2f21	2.46425873820005e-271	0.437898055781127	0.928	0.639	4.27622818839855e-267	clasic_monocytes	E2f2
Orc61	5.32636268420454e-271	0.480173415416687	0.764	0.466	9.24283716590013e-267	clasic_monocytes	Orc6
Nup1071	6.41779853375465e-271	0.266941643611569	0.961	0.794	1.11368057956244e-266	clasic_monocytes	Nup107
Snrpf1	1.90254627271302e-270	0.430495803594701	0.999	0.966	3.30148854703891e-266	clasic_monocytes	Snrpf
Rps61	4.73442377537897e-270	0.454656059361133	1	0.999	8.21564557741513e-266	clasic_monocytes	Rps6
Aunip1	9.34295696939449e-270	0.358245929577569	0.541	0.227	1.62128332289903e-265	clasic_monocytes	Aunip
Hint11	8.04360752846041e-269	0.440481639243834	1	0.99	1.39580721441374e-264	clasic_monocytes	Hint1
Srsf11	1.00489601055719e-268	0.306625843143004	1	0.995	1.74379604711989e-264	clasic_monocytes	Srsf1
Ssrp11	2.2876577398842e-268	0.293898074247092	0.993	0.925	3.96977247602105e-264	clasic_monocytes	Ssrp1
Akip11	3.69809646301209e-268	0.346400197907527	0.623	0.318	6.41730679226489e-264	clasic_monocytes	Akip1
Ndufb111	4.58496907784269e-268	0.406501901118859	0.999	0.96	7.95629684078042e-264	clasic_monocytes	Ndufb11
Hat11	1.34561026245145e-267	0.446527287017414	0.966	0.846	2.335037488432e-263	clasic_monocytes	Hat1
Tmed31	8.83672412134803e-267	0.260841833329869	0.97	0.854	1.53343673677752e-262	clasic_monocytes	Tmed3
Haus11	9.63834625506635e-267	0.319636500913544	0.782	0.463	1.67254222564166e-262	clasic_monocytes	Haus1
Eif3c1	1.30729790356737e-266	0.312255003856113	1	0.997	2.26855405206045e-262	clasic_monocytes	Eif3c
Smdt11	1.51047408338006e-266	0.39387841485766	1	0.997	2.62112567688943e-262	clasic_monocytes	Smdt1
Mtfr21	3.68800822276812e-266	0.358943652726591	0.945	0.535	6.39980066896952e-262	clasic_monocytes	Mtfr2
Sod11	6.7675877012711e-266	0.362509123939039	1	0.979	1.17437949380157e-261	clasic_monocytes	Sod1
Cks1b1	7.65787134335366e-266	0.473218118675092	0.903	0.513	1.32887041421216e-261	clasic_monocytes	Cks1b
H2az21	1.50107340683949e-265	0.378457578470541	0.987	0.808	2.60481268288856e-261	clasic_monocytes	H2az2
Tmem14c	2.02098269508163e-265	0.367491572479343	0.999	0.978	3.50701127077515e-261	clasic_monocytes	Tmem14c
Zmynd19	4.14735714924965e-265	0.376805238219443	0.525	0.234	7.19690886109292e-261	clasic_monocytes	Zmynd19
Hpf11	5.65531114722604e-265	0.282618750418938	1	0.982	9.81366143378135e-261	clasic_monocytes	Hpf1
Me21	1.77290973538978e-264	0.317356192879219	0.999	0.977	3.07653026382188e-260	clasic_monocytes	Me2
Rpl121	3.01241828318982e-264	0.476579103378364	1	0.991	5.22744944681930e-260	clasic_monocytes	Rpl12
Macroh2a11	4.39641847188095e-264	0.371958136641561	1	0.999	7.62910497425501e-260	clasic_monocytes	Macroh2a1
Zc3hav1l	4.73568230903958e-264	0.299983873757142	0.354	0.102	8.21782951087638e-260	clasic_monocytes	Zc3hav1l
Arl6ip6	1.73719491566968e-263	0.403649926219278	0.94	0.79	3.0145543371616e-259	clasic_monocytes	Arl6ip6
Mboat11	1.8518823397048e-263	0.335711769069574	0.82	0.524	3.21357142408974e-259	clasic_monocytes	Mboat1
Msh2	2.1924737179821e-263	0.395121663914838	0.513	0.218	3.80459964281434e-259	clasic_monocytes	Msh2
Sfpq	2.86566319560545e-263	0.363899307744615	1	1	4.97278534333414e-259	clasic_monocytes	Sfpq
Elovl6	4.3330375134694e-263	0.347395898694151	0.67	0.336	7.51911999712345e-259	clasic_monocytes	Elovl6
Rpn2	4.79450709498738e-263	0.262747250658152	1	0.992	8.31990816193159e-259	clasic_monocytes	Rpn2
Rps201	1.60747933380697e-262	0.477978812104631	1	0.998	2.78945888795523e-258	clasic_monocytes	Rps20
Recql41	2.00441016863375e-262	0.310005419972179	0.41	0.131	3.47825296563014e-258	clasic_monocytes	Recql4
Mcm81	1.85615711652971e-261	0.334310976633966	0.525	0.223	3.22098944431401e-257	clasic_monocytes	Mcm8
Rps22	2.46908804168266e-261	0.530737367356528	1	0.997	4.28460847873192e-257	clasic_monocytes	Rps2
Rpl36a1	3.66328777879636e-261	0.485431583412603	0.999	0.975	6.35690328254533e-257	clasic_monocytes	Rpl36a
Adss1	5.64027291789259e-261	0.289855134938968	0.99	0.967	9.78756559441901e-257	clasic_monocytes	Adss
Gtsf11	7.14189090981154e-261	0.31953651126692	0.886	0.521	1.2393323295796e-256	clasic_monocytes	Gtsf1
Pkmyt11	2.32788180459113e-260	0.368503708979261	0.735	0.357	4.03957329550699e-256	clasic_monocytes	Pkmyt1
Rps171	5.55531423461744e-260	0.437835320419316	1	0.998	9.64013679133165e-256	clasic_monocytes	Rps17
Knstrn1	1.1895235107976e-259	0.427324231644535	0.839	0.453	2.06418014828707e-255	clasic_monocytes	Knstrn
Ran1	1.45029185164692e-259	0.492971649675939	1	0.974	2.51669145016291e-255	clasic_monocytes	Ran
Psmd6	2.17241772040452e-259	0.290260622356071	1	0.988	3.76979647021796e-255	clasic_monocytes	Psmd6
Dnajc91	2.42493627287678e-259	0.425116951723188	0.809	0.446	4.20799191432308e-255	clasic_monocytes	Dnajc9
Pnldc1	1.16328774939626e-258	0.332707468601761	0.525	0.231	2.01865323152733e-254	clasic_monocytes	Pnldc1
Pask	1.50332293834231e-258	0.288024389389851	0.35	0.101	2.60871629490541e-254	clasic_monocytes	Pask
Fkbp31	8.00357918209266e-258	0.324885922322936	0.964	0.802	1.38886109546854e-253	clasic_monocytes	Fkbp3
Rpl411	1.14824047816575e-257	0.487716705448757	1	0.999	1.99254170176103e-253	clasic_monocytes	Rpl41
Ndufb101	3.98687643324462e-256	0.33194598249489	0.996	0.955	6.91842667460939e-252	clasic_monocytes	Ndufb10
Vrk11	5.35481246556742e-256	0.36954649973584	0.997	0.961	9.29220607149914e-252	clasic_monocytes	Vrk1
Map7d31	7.06232219258039e-256	0.250508875291959	0.948	0.68	1.22552477007848e-251	clasic_monocytes	Map7d3
Gpr1601	8.58801954119817e-256	0.346841106455158	0.979	0.865	1.49027903098412e-251	clasic_monocytes	Gpr160
Dhfr1	1.09111515345196e-255	0.46498633988752	0.546	0.253	1.89341212578518e-251	clasic_monocytes	Dhfr
Fignl11	3.10247175601643e-255	0.39436881506357	0.661	0.313	5.38371923821531e-251	clasic_monocytes	Fignl1
Rpl42	3.67230815407372e-255	0.393249885088074	1	0.996	6.37255633976413e-251	clasic_monocytes	Rpl4
Atp5g31	4.39887940033752e-255	0.328480659099046	1	0.988	7.6333754234057e-251	clasic_monocytes	Atp5g3
Banf11	4.61028610364107e-255	0.310116647672795	0.998	0.941	8.00022947564834e-251	clasic_monocytes	Banf1
Pidd11	2.75425325473043e-254	0.303581539359739	0.399	0.131	4.77945567293371e-250	clasic_monocytes	Pidd1
Rfc21	3.22914820217879e-254	0.350376796880438	0.952	0.82	5.60354087524085e-250	clasic_monocytes	Rfc2
Coq71	5.61739264679169e-254	0.300532905897684	0.937	0.69	9.74786145997763e-250	clasic_monocytes	Coq7
Rpa11	6.52299939996294e-254	0.490046219125628	0.757	0.469	1.13193608587557e-249	clasic_monocytes	Rpa1
Atad51	1.03435310459006e-253	0.539638678909076	0.656	0.359	1.79491294239513e-249	clasic_monocytes	Atad5
Zfp422	3.5274085848908e-253	0.254001387461371	0.863	0.637	6.121112117361e-249	clasic_monocytes	Zfp422
Atad21	5.06734084089449e-253	0.559831934592219	0.843	0.54	8.79335656120421e-249	clasic_monocytes	Atad2
Pclaf1	2.14689085487089e-252	0.385017952544549	0.896	0.473	3.72549970045745e-248	clasic_monocytes	Pclaf
Lmln1	6.03025919544122e-252	0.26536246834387	0.927	0.714	1.04643087818491e-247	clasic_monocytes	Lmln
Snrpd31	7.13744875005606e-252	0.309283421776253	1	0.993	1.23856148159723e-247	clasic_monocytes	Snrpd3
Plp21	9.11056638598598e-252	0.336024320178421	0.962	0.729	1.58095658496015e-247	clasic_monocytes	Plp2
Lmnb11	9.44070930370387e-252	0.452761043230145	0.951	0.688	1.63824628547173e-247	clasic_monocytes	Lmnb1
Mrpl331	1.36270445766078e-251	0.447336621723669	1	0.994	2.36470104537875e-247	clasic_monocytes	Mrpl33
Dnmt11	2.90508400025041e-251	0.418832090552039	0.951	0.782	5.04119226563454e-247	clasic_monocytes	Dnmt1
Hnrnpm	3.94021841093327e-251	0.330377836046754	1	1	6.83746100849251e-247	clasic_monocytes	Hnrnpm
Micos101	6.04903226822556e-251	0.2955900617284	1	0.997	1.04968856950518e-246	clasic_monocytes	Micos10
Pole1	2.17502575948315e-250	0.43107901744587	0.511	0.216	3.77432220043111e-246	clasic_monocytes	Pole
Hmgcr	2.5669633715725e-250	0.263025839806268	0.996	0.963	4.45445153868975e-246	clasic_monocytes	Hmgcr
Ssr2	4.87529627380987e-250	0.274500836133885	0.997	0.947	8.46010162394228e-246	clasic_monocytes	Ssr2
Rps261	9.20106345954602e-250	0.46573379759517	1	0.999	1.59666054213502e-245	clasic_monocytes	Rps26
Pold11	3.36117458292722e-249	0.349106944115559	0.6	0.287	5.83264625375361e-245	clasic_monocytes	Pold1
Sdf2l11	4.534642524349e-249	0.380902764199512	0.983	0.825	7.86896517250283e-245	clasic_monocytes	Sdf2l1
Ercc6l1	4.77317691076519e-249	0.360924765085136	0.769	0.368	8.28289389325084e-245	clasic_monocytes	Ercc6l
Nsmce4a1	3.41019240884381e-248	0.252707772267218	0.995	0.92	5.91770688706667e-244	clasic_monocytes	Nsmce4a
Rpl51	9.5468691596022e-248	0.409172882763427	1	0.998	1.65666820526577e-243	clasic_monocytes	Rpl5
Rpl281	1.1044693388536e-247	0.466673004854469	1	0.998	1.91658564371266e-243	clasic_monocytes	Rpl28
Lmo11	2.14927691218749e-247	0.395178542782081	0.674	0.344	3.72964022571895e-243	clasic_monocytes	Lmo1
Ndufb8	3.34871100432861e-247	0.334387968990476	0.999	0.976	5.81101820581144e-243	clasic_monocytes	Ndufb8
Rpsa1	4.9117787885644e-247	0.45201466113809	1	1	8.5234097317958e-243	clasic_monocytes	Rpsa
Haus41	5.91709446869119e-247	0.351943719550999	0.823	0.501	1.02679340315198e-242	clasic_monocytes	Haus4
Rpl141	1.17332705785427e-246	0.488581141333048	1	0.997	2.03607444349452e-242	clasic_monocytes	Rpl14
Gapt1	1.62897123608404e-246	0.395325783956896	0.952	0.761	2.82675378597664e-242	clasic_monocytes	Gapt
Trim27	2.80785089128906e-246	0.253919445737355	0.973	0.902	4.8724636516539e-242	clasic_monocytes	Trim27
Sarnp	5.67838999846838e-246	0.260953635337928	1	1	9.85371016434218e-242	clasic_monocytes	Sarnp
Canx	6.73657871563126e-246	0.305170473905328	1	0.999	1.16899850452349e-241	clasic_monocytes	Canx
Ubr71	1.51829344503918e-244	0.339401449714377	0.85	0.637	2.63469461517648e-240	clasic_monocytes	Ubr7
Mrpl511	2.33935583522356e-244	0.26926287749145	0.996	0.935	4.05948418086344e-240	clasic_monocytes	Mrpl51
Psmc1	1.97941495726301e-243	0.265007516157852	1	0.994	3.43487877533849e-239	clasic_monocytes	Psmc1
Cenpx1	2.01377116695414e-243	0.263756172686503	0.995	0.912	3.49449710601551e-239	clasic_monocytes	Cenpx
Nmral11	4.03191378452121e-243	0.302949774980131	0.851	0.578	6.99657999027966e-239	clasic_monocytes	Nmral1
Hnrnpc	6.06187766877512e-243	0.34469055226516	1	1	1.05191763186255e-238	clasic_monocytes	Hnrnpc
Rpl33	6.19302468203699e-243	0.442927405584975	1	0.997	1.07467557307388e-238	clasic_monocytes	Rpl3
Map3k201	7.18630168501596e-243	0.252582556882207	0.98	0.891	1.24703893140082e-238	clasic_monocytes	Map3k20
Zcchc3	7.97977478019162e-243	0.30395292983322	0.648	0.35	1.38473031760665e-238	clasic_monocytes	Zcchc3
Alyref1	2.05821148490322e-242	0.324020575607305	0.998	0.938	3.57161438975256e-238	clasic_monocytes	Alyref
Shmt21	6.09066581258676e-242	0.374845985941811	0.649	0.337	1.05691323845818e-237	clasic_monocytes	Shmt2
Anp32e1	1.35100101365871e-241	0.396836219637089	0.997	0.884	2.34439205900196e-237	clasic_monocytes	Anp32e
Yars	5.06661412098306e-241	0.264089268526975	0.92	0.766	8.79209548414191e-237	clasic_monocytes	Yars
Trim69	5.48997633334958e-241	0.331595515116545	0.364	0.117	9.52675593126153e-237	clasic_monocytes	Trim69
Jpt21	2.24290259088941e-240	0.250689847459974	0.918	0.774	3.89210886597039e-236	clasic_monocytes	Jpt2
Lig11	2.28106003420313e-240	0.588342459599898	0.629	0.318	3.95832347735269e-236	clasic_monocytes	Lig1
Polr2j1	4.17858799854595e-240	0.257527435732458	0.993	0.939	7.25110375387678e-236	clasic_monocytes	Polr2j
Aldh1b1	6.016875946262e-240	0.262570255059994	0.901	0.629	1.04410848295484e-235	clasic_monocytes	Aldh1b1
Hacd11	6.26871299493019e-240	0.33172003904816	0.782	0.488	1.08780976601024e-235	clasic_monocytes	Hacd1
Cct71	1.27938592102397e-239	0.30764866178123	1	0.979	2.22011838875289e-235	clasic_monocytes	Cct7
Hnrnpa2b11	1.88252826302769e-239	0.397611900377449	1	1	3.26675129483195e-235	clasic_monocytes	Hnrnpa2b1
Anapc13	2.06519161885838e-239	0.317306638854811	0.996	0.947	3.58372701620495e-235	clasic_monocytes	Anapc13
Supt161	2.52648212110661e-239	0.276102612974272	1	1	4.38420442475631e-235	clasic_monocytes	Supt16
Tmed2	3.32641410997375e-239	0.311499632524882	1	0.998	5.77232640503744e-235	clasic_monocytes	Tmed2
Fam111a1	4.39744989006843e-239	0.431497358334935	0.999	0.996	7.63089479423574e-235	clasic_monocytes	Fam111a
Uqcc2	7.36024816582821e-239	0.262588111218583	0.994	0.953	1.27722386421617e-234	clasic_monocytes	Uqcc2
Rps27l1	1.74771335843342e-238	0.423691680989213	0.999	0.971	3.03280699088952e-234	clasic_monocytes	Rps27l
Rbm31	2.21181314825379e-238	0.419103459759809	1	1	3.8381593561648e-234	clasic_monocytes	Rbm3
Vdac11	2.81882877838336e-238	0.258984674409464	0.999	0.979	4.89151357912865e-234	clasic_monocytes	Vdac1
Rpl10a1	9.76724071878859e-238	0.436417743518524	1	0.99	1.69490928193138e-233	clasic_monocytes	Rpl10a
Eif5a1	7.45492306893064e-237	0.448066158442296	1	0.996	1.29365280015153e-232	clasic_monocytes	Eif5a
Rpl311	1.07200527334347e-236	0.368426388667749	1	0.992	1.86025075083293e-232	clasic_monocytes	Rpl31
Psma1	1.66783209240951e-236	0.2696077240532	1	0.999	2.89418902995823e-232	clasic_monocytes	Psma1
Dstn1	1.71770040405727e-236	0.402435923574207	0.998	0.973	2.98072551116058e-232	clasic_monocytes	Dstn
Rplp11	2.40983424925553e-236	0.424518317847027	1	0.999	4.18178537273312e-232	clasic_monocytes	Rplp1
Mybl21	5.62846248507896e-236	0.357073149569315	0.455	0.175	9.76707095035752e-232	clasic_monocytes	Mybl2
Dctpp11	1.7042821540582e-235	0.39931593903576	0.752	0.443	2.9574408219372e-231	clasic_monocytes	Dctpp1
Lman2	5.76304512977999e-235	0.254098368416897	1	0.998	1.00006122137072e-230	clasic_monocytes	Lman2
Bex31	9.58660886474163e-235	0.339294244577707	0.759	0.433	1.66356423629861e-230	clasic_monocytes	Bex3
Wdr761	1.33810810839015e-234	0.481275712165609	0.64	0.341	2.32201900048944e-230	clasic_monocytes	Wdr76
Dut1	2.31386549832775e-234	0.658193478846743	0.61	0.306	4.01525079924814e-230	clasic_monocytes	Dut
Rpl13a1	3.85798855989353e-233	0.292829109890196	0.994	0.936	6.69476754798324e-229	clasic_monocytes	Rpl13a
Hmga11	6.17562538506871e-233	0.261553163420722	0.833	0.577	1.07165627307097e-228	clasic_monocytes	Hmga1
Rplp01	1.61131561036886e-232	0.468149951693136	1	0.998	2.79611597867309e-228	clasic_monocytes	Rplp0
Hnrnph11	7.33568670524445e-232	0.269465609446696	0.999	0.997	1.27296171396107e-227	clasic_monocytes	Hnrnph1
Asf1a1	1.52299815069977e-231	0.295031650130693	0.881	0.64	2.64285869090931e-227	clasic_monocytes	Asf1a
Nap1l11	2.34482635920041e-231	0.409227501635839	1	0.995	4.06897718112046e-227	clasic_monocytes	Nap1l1
Nars	3.9853068115203e-231	0.291286675787098	1	0.987	6.91570291003118e-227	clasic_monocytes	Nars
Gspt21	5.97803091690941e-231	0.269425746783875	0.838	0.537	1.03736770501129e-226	clasic_monocytes	Gspt2
Fundc21	1.4115462335734e-230	0.270924252955764	0.938	0.729	2.44945617911991e-226	clasic_monocytes	Fundc2
Srp9	1.87048397067953e-230	0.353967540637539	0.999	0.989	3.24585083432019e-226	clasic_monocytes	Srp9
Selenom	2.19471802588721e-230	0.266035156819183	0.969	0.793	3.80849419032207e-226	clasic_monocytes	Selenom
Pfkfb1	3.43773919351785e-230	0.306268045649616	0.548	0.256	5.96550882251152e-226	clasic_monocytes	Pfkfb1
Nfe2l3	7.88211373092888e-230	0.262224158011359	0.266	0.067	1.36778319572809e-225	clasic_monocytes	Nfe2l3
Krtcap21	6.18711434634647e-229	0.373694958800779	0.997	0.926	1.0736499525215e-224	clasic_monocytes	Krtcap2
Rpl23a1	1.37316033898114e-228	0.360447544186834	1	0.999	2.38284513623396e-224	clasic_monocytes	Rpl23a
Prim11	1.57248204074552e-228	0.42232732116429	0.53	0.238	2.7287280853057e-224	clasic_monocytes	Prim1
Eif3i1	2.01993742269584e-228	0.28716459181241	0.999	0.959	3.50519740960408e-224	clasic_monocytes	Eif3i
Dtymk1	2.08270742111404e-228	0.412003484194005	0.888	0.702	3.6141221878592e-224	clasic_monocytes	Dtymk
Ndufb51	2.84465991406125e-228	0.261422861004892	0.999	0.96	4.93633834887049e-224	clasic_monocytes	Ndufb5
Rps191	5.9607513485755e-228	0.428995982213515	1	0.998	1.03436918151831e-223	clasic_monocytes	Rps19
Magoh1	6.93279388479314e-228	0.265236525438329	0.994	0.943	1.20304772282815e-223	clasic_monocytes	Magoh
Rnf1681	6.94016947252555e-228	0.28859198518857	0.925	0.824	1.20432760856736e-223	clasic_monocytes	Rnf168
Helq	8.55384661868383e-228	0.309672223286668	0.635	0.372	1.4843490037402e-223	clasic_monocytes	Helq
Hnrnpf1	1.69003659246782e-227	0.39113022321856	1	1	2.93272049890941e-223	clasic_monocytes	Hnrnpf
Rcc21	2.33365242395926e-227	0.255630575451558	0.99	0.945	4.0495870512965e-223	clasic_monocytes	Rcc2
Selenof	2.83173457843737e-227	0.289363674552395	1	0.994	4.91390901396236e-223	clasic_monocytes	Selenof
Csrp21	5.03681273714985e-227	0.310522252591383	0.846	0.515	8.74038114277613e-223	clasic_monocytes	Csrp2
Eef1d1	5.23611082646505e-227	0.30147983441707	1	0.974	9.08622311716480e-223	clasic_monocytes	Eef1d
Sptbn11	1.86467355904997e-226	0.297863827861773	0.983	0.891	3.23576802701941e-222	clasic_monocytes	Sptbn1
Pola21	2.38568388946601e-226	0.37312377766388	0.611	0.357	4.13987725339036e-222	clasic_monocytes	Pola2
Eef1b21	2.99306221161775e-226	0.391408933737499	1	0.993	5.19386085582027e-222	clasic_monocytes	Eef1b2
Lyar1	1.79852976809032e-225	0.285215850477387	0.959	0.817	3.12098870656714e-221	clasic_monocytes	Lyar
Dynll1	3.71254007173206e-225	0.457280110205161	1	0.995	6.44237078647665e-221	clasic_monocytes	Dynll1
Lmnb21	1.57143979300356e-224	0.301208550868069	0.886	0.547	2.72691947279907e-220	clasic_monocytes	Lmnb2
Snrpe1	2.08767587147002e-223	0.331251033541418	1	0.991	3.62274393976193e-219	clasic_monocytes	Snrpe
Srsf71	7.19260945741842e-223	0.34334011414686	0.999	0.998	1.24813351914582e-218	clasic_monocytes	Srsf7
Dhcr24	2.56412103814423e-222	0.309969904131639	0.566	0.267	4.44951923749169e-218	clasic_monocytes	Dhcr24
Nrg21	3.73302574963539e-222	0.365520307668895	0.588	0.273	6.47791958334228e-218	clasic_monocytes	Nrg2
Ndufb91	5.00618259071002e-222	0.372949548178157	0.999	0.986	8.68722864965909e-218	clasic_monocytes	Ndufb9
Ybx11	6.09268022099699e-222	0.410173804856339	1	0.999	1.05726279874961e-217	clasic_monocytes	Ybx1
Metap2	6.74984960847328e-222	0.375336259610612	1	0.999	1.17130140255837e-217	clasic_monocytes	Metap2
Xndc1	1.16806659626534e-221	0.304139011603264	0.532	0.257	2.02694596449925e-217	clasic_monocytes	Xndc1
Bud31	1.28292917337812e-221	0.254256819586418	0.998	0.964	2.22626699456305e-217	clasic_monocytes	Bud31
Cwc15	7.17961248212867e-221	0.304399225665225	0.999	0.993	1.24587815402379e-216	clasic_monocytes	Cwc15
Slbp1	7.67778816014482e-221	0.519768111240412	0.855	0.68	1.33232657942993e-216	clasic_monocytes	Slbp
Ctdspl1	1.1225204684528e-220	0.414082910369877	0.805	0.501	1.94790976890614e-216	clasic_monocytes	Ctdspl
Gm36041	6.32657919907825e-220	0.304957924570949	0.558	0.274	1.09785128841605e-215	clasic_monocytes	Gm3604
Arpp191	1.82461977681898e-219	0.31740202243465	0.997	0.971	3.16626269871398e-215	clasic_monocytes	Arpp19
Srsf6	1.97732866935095e-219	0.257012213567029	1	0.997	3.4312584399247e-215	clasic_monocytes	Srsf6
Rpl131	2.33945208064689e-219	0.441291398556609	1	0.999	4.05965119554655e-215	clasic_monocytes	Rpl13
Rbbp71	2.49325699243516e-219	0.295705559316658	0.977	0.901	4.32654885897274e-215	clasic_monocytes	Rbbp7
Pmf11	3.82741420900444e-219	0.25525026668827	0.947	0.682	6.64171187688541e-215	clasic_monocytes	Pmf1
Ppp1ca1	6.98653399017348e-219	0.342127054286419	1	0.996	1.2123732433148e-214	clasic_monocytes	Ppp1ca
Mis18a1	1.26406806680792e-218	0.253963176179671	0.97	0.705	2.19353731633179e-214	clasic_monocytes	Mis18a
Dhx91	8.53654192586025e-218	0.256947207391499	1	0.998	1.48134612039453e-213	clasic_monocytes	Dhx9
Mmp281	1.22193438192671e-217	0.305764486467596	0.465	0.184	2.12042273295741e-213	clasic_monocytes	Mmp28
Ndufb7	2.04683335137521e-217	0.326068965724729	0.999	0.987	3.55186991464141e-213	clasic_monocytes	Ndufb7
Pygm	3.93057927357527e-217	0.308225288681057	0.497	0.231	6.82073421343517e-213	clasic_monocytes	Pygm
Birc51	6.25883640336949e-217	0.365386666812977	0.882	0.459	1.08609588107671e-212	clasic_monocytes	Birc5
Snrpd11	1.84736692454911e-216	0.338521366497939	0.999	0.974	3.20573582417007e-212	clasic_monocytes	Snrpd1
Phgdh1	3.12888361104945e-216	0.357205046446735	0.482	0.201	5.4295517302541e-212	clasic_monocytes	Phgdh
Tmem167	3.45508784868253e-216	0.302777006528143	1	0.999	5.99561394381879e-212	clasic_monocytes	Tmem167
Haus51	5.69702844149708e-216	0.314694569306157	0.751	0.415	9.88605345452988e-212	clasic_monocytes	Haus5
Fkbp21	6.97305628898835e-216	0.280724436489479	0.996	0.949	1.21003445782815e-211	clasic_monocytes	Fkbp2
Ccne11	1.0596652551634e-215	0.368326882041617	0.456	0.183	1.83883711728504e-211	clasic_monocytes	Ccne1
Zfp1111	1.34643604010029e-215	0.309451577622843	0.47	0.186	2.33647046038604e-211	clasic_monocytes	Zfp111
Atp5j21	1.43580927391199e-215	0.358532128601467	1	0.997	2.49155983301948e-211	clasic_monocytes	Atp5j2
Rad511	2.34297890409371e-215	0.409946371021132	0.557	0.27	4.06577129227381e-211	clasic_monocytes	Rad51
Idh3g1	3.151442281095e-215	0.254829188862446	1	0.972	5.46869779038416e-211	clasic_monocytes	Idh3g
Gins41	1.01606629928205e-214	0.255485901162234	0.926	0.729	1.76317984914414e-210	clasic_monocytes	Gins4
Cct51	3.43138175585159e-214	0.270785479303413	0.997	0.973	5.95447676092927e-210	clasic_monocytes	Cct5
Rpl81	5.25668052912195e-214	0.390595472844143	1	1	9.12191772218532e-210	clasic_monocytes	Rpl8
Grpel11	7.24361064046273e-214	0.266061783827778	0.996	0.932	1.2569837544395e-209	clasic_monocytes	Grpel1
Pabpc4	8.86388560995159e-214	0.347276671478863	0.866	0.644	1.5381500698949e-209	clasic_monocytes	Pabpc4
Commd11	7.90544451343252e-213	0.258317245386435	0.997	0.944	1.37183178641595e-208	clasic_monocytes	Commd1
Psmc6	1.80756569060757e-212	0.257080855669208	1	1	3.13666874291131e-208	clasic_monocytes	Psmc6
Zfp8081	2.3075662372926e-211	0.347718298941737	0.448	0.187	4.00431969157385e-207	clasic_monocytes	Zfp808
Pdap11	3.10224470796257e-211	0.274435540889425	0.998	0.975	5.38332524172745e-207	clasic_monocytes	Pdap1
Ift271	3.48450812944226e-211	0.26587487307652	0.809	0.552	6.04666695702115e-207	clasic_monocytes	Ift27
Map3k6	5.3716314624608e-211	0.265557053432658	0.881	0.566	9.32139207680822e-207	clasic_monocytes	Map3k6
Hnrnpa31	1.16004146302943e-210	0.335862893532934	1	1	2.01301995079497e-206	clasic_monocytes	Hnrnpa3
Eif1b	1.97744741429527e-210	0.268710972769505	0.997	0.964	3.43146449802658e-206	clasic_monocytes	Eif1b
Npm31	2.04175116231689e-210	0.268490536309285	0.942	0.766	3.5430507919685e-206	clasic_monocytes	Npm3
Atp5j1	2.11934471264311e-210	0.358674221441062	0.999	0.988	3.67769887984959e-206	clasic_monocytes	Atp5j
Csrp11	2.31608176433304e-210	0.344119302119855	0.694	0.388	4.01909668564712e-206	clasic_monocytes	Csrp1
Ly6c21	3.37905705771897e-210	0.580509025839405	0.996	0.925	5.86367771225973e-206	clasic_monocytes	Ly6c2
Ndufa51	4.00064458058581e-210	0.289691068257615	0.993	0.921	6.94231854069056e-206	clasic_monocytes	Ndufa5
Cox7b	6.4654772523016e-210	0.342182875838047	1	0.981	1.1219542675919e-205	clasic_monocytes	Cox7b
Ppat1	1.34465200441472e-209	0.365563567949535	0.604	0.343	2.33337462326086e-205	clasic_monocytes	Ppat
Acyp1	1.66171486382257e-209	0.276225866697696	0.958	0.761	2.8835738031913e-205	clasic_monocytes	Acyp1
Fancm1	1.45533286157692e-208	0.35425797909948	0.575	0.293	2.52543911469442e-204	clasic_monocytes	Fancm
Cdkn31	1.47416639990534e-208	0.414369437395687	0.772	0.428	2.55812095375573e-204	clasic_monocytes	Cdkn3
Eif4g2	1.65783948900512e-208	0.415581956553899	1	0.999	2.87684886527058e-204	clasic_monocytes	Eif4g2
Sec61b	4.22514497281751e-208	0.388898406946536	1	0.981	7.33189407133022e-204	clasic_monocytes	Sec61b
Ndufc11	4.40195757513443e-208	0.291159618555807	0.997	0.966	7.63871698013078e-204	clasic_monocytes	Ndufc1
Nhp21	8.53390858879244e-208	0.294223067878304	0.99	0.88	1.48088915741315e-203	clasic_monocytes	Nhp2
Etaa1	1.88088819462364e-207	0.256208736472949	0.865	0.668	3.2639052841304e-203	clasic_monocytes	Etaa1
Mad2l11	2.52622244017807e-205	0.327551011794469	0.887	0.483	4.38375380044101e-201	clasic_monocytes	Mad2l1
Mrps21	3.1898046575339e-205	0.303413923792576	0.997	0.967	5.53526802221858e-201	clasic_monocytes	Mrps21
Psma7	5.5457606266723e-205	0.367136524629105	1	0.999	9.62355841546443e-201	clasic_monocytes	Psma7
Syce21	7.16868066186693e-205	0.403232908157365	0.639	0.371	1.24398115525377e-200	clasic_monocytes	Syce2
Cdk41	7.92178083805975e-205	0.325965358412674	0.922	0.764	1.37466662882851e-200	clasic_monocytes	Cdk4
Nup371	8.14829832430612e-205	0.317138552466667	0.834	0.508	1.41397420821684e-200	clasic_monocytes	Nup37
Rps151	4.33195823346102e-204	0.334850004697574	1	1	7.51724712252491e-200	clasic_monocytes	Rps15
Hsp90ab11	1.71949996343623e-203	0.454745340154764	1	0.999	2.9838482865509e-199	clasic_monocytes	Hsp90ab1
Mki671	1.82789650050241e-203	0.279761591333077	0.917	0.535	3.17194879732184e-199	clasic_monocytes	Mki67
Brca11	3.82757368273677e-203	0.388379746214829	0.517	0.233	6.64198861165312e-199	clasic_monocytes	Brca1
Zfp3671	5.09358661117805e-203	0.393945787407942	0.569	0.312	8.83890084637727e-199	clasic_monocytes	Zfp367
Hnrnpd1	5.10000246757306e-203	0.317394608593383	1	1	8.85003428197954e-199	clasic_monocytes	Hnrnpd
Spaca91	8.04765024765152e-203	0.287572061969986	0.878	0.636	1.39650874747497e-198	clasic_monocytes	Spaca9
Rps81	9.01007713063623e-203	0.437065025241115	1	0.999	1.56351868447931e-198	clasic_monocytes	Rps8
Clec4b11	1.34929535323768e-202	0.31518858796567	0.731	0.404	2.34143222647335e-198	clasic_monocytes	Clec4b1
Eif2s21	2.06194782590871e-202	0.374390189220363	1	0.996	3.57809806229938e-198	clasic_monocytes	Eif2s2
Svip1	7.61932316428981e-202	0.366721966343429	0.907	0.632	1.32218114869921e-197	clasic_monocytes	Svip
Lrrc59	8.32429809316151e-202	0.25591612872344	0.998	0.972	1.44451544810632e-197	clasic_monocytes	Lrrc59
Pycard1	1.58763930895479e-201	0.37296146417384	0.997	0.968	2.75503049282925e-197	clasic_monocytes	Pycard
Tedc21	2.13141059935384e-201	0.291053830379247	0.497	0.222	3.69863681305873e-197	clasic_monocytes	Tedc2
Ndufa21	3.75740417580944e-201	0.278476866146611	1	0.995	6.52022346628211e-197	clasic_monocytes	Ndufa2
Brca21	8.63665074804734e-201	0.359417305332127	0.558	0.277	1.49871800430866e-196	clasic_monocytes	Brca2
Pkn31	1.67414937665136e-200	0.294311564256584	0.463	0.193	2.90515141330311e-196	clasic_monocytes	Pkn3
Srsf21	1.05537519143215e-199	0.334496294078612	1	1	1.83139256969221e-195	clasic_monocytes	Srsf2
Enkd11	1.20208498039433e-199	0.277259812159068	0.398	0.156	2.08597806647828e-195	clasic_monocytes	Enkd1
Tcp11	1.37126795404793e-199	0.257570476919847	1	0.992	2.37956128065937e-195	clasic_monocytes	Tcp1
Rps51	1.37638784999366e-199	0.39981567431165	1	0.997	2.38844583609399e-195	clasic_monocytes	Rps5
Rab5if	1.44930289139118e-198	0.27243192207518	1	0.998	2.51497530743112e-194	clasic_monocytes	Rab5if
Uqcr111	1.54059829674561e-198	0.320997339527788	1	0.981	2.67340022434266e-194	clasic_monocytes	Uqcr11
Hsp90b1	1.68289118299608e-198	0.417248686830925	1	0.997	2.92032106985309e-194	clasic_monocytes	Hsp90b1
Tomm7	5.6364418910242e-198	0.323404535059318	1	0.988	9.78091761349429e-194	clasic_monocytes	Tomm7
Gemin61	3.59398628106884e-197	0.277506598149427	0.762	0.481	6.23664439353875e-193	clasic_monocytes	Gemin6
Timm23	3.85078009973063e-197	0.25095516428929	1	0.998	6.68225870706257e-193	clasic_monocytes	Timm23
Tubb4b1	9.26730610019337e-196	0.328887438485978	0.923	0.672	1.60815562756656e-191	clasic_monocytes	Tubb4b
Eif1ax1	1.25991472660837e-195	0.251534382076776	0.998	0.974	2.18633002508351e-191	clasic_monocytes	Eif1ax
Aprt1	1.37999807782347e-195	0.370244899201109	0.999	0.968	2.39471066444707e-191	clasic_monocytes	Aprt
Ms4a31	4.01226971271632e-195	0.303251224323822	0.332	0.11	6.96249163247663e-191	clasic_monocytes	Ms4a3
Ezh21	4.4213640228675e-195	0.341148323460227	0.895	0.643	7.67239298888197e-191	clasic_monocytes	Ezh2
Tubgcp21	4.8476217543062e-195	0.280621644024141	0.796	0.626	8.41207803024756e-191	clasic_monocytes	Tubgcp2
Tomm5	1.1133774273952e-194	0.280532534404785	0.989	0.909	1.93204384975889e-190	clasic_monocytes	Tomm5
Nup851	1.28081890043283e-194	0.261475352194509	0.803	0.59	2.22260503792109e-190	clasic_monocytes	Nup85
Atp5g21	1.49068585959588e-194	0.285322361726344	0.999	0.984	2.58678717215674e-190	clasic_monocytes	Atp5g2
Cdca31	3.17186043455234e-194	0.316082561720322	0.892	0.472	5.50412941207868e-190	clasic_monocytes	Cdca3
Eif3a	3.55219384269552e-194	0.287671573400459	1	1	6.16412197522954e-190	clasic_monocytes	Eif3a
Suv39h11	7.94196173418558e-194	0.250662310308041	0.92	0.645	1.37816861973322e-189	clasic_monocytes	Suv39h1
Cox6a1	1.2147240733719e-193	0.271800609712166	1	0.998	2.10791068452226e-189	clasic_monocytes	Cox6a1
Calm31	3.53461929515553e-193	0.312159660733171	0.999	0.982	6.13362486288339e-189	clasic_monocytes	Calm3
Slf11	3.91553977166382e-193	0.445589482413439	0.708	0.499	6.79463616576822e-189	clasic_monocytes	Slf1
Lbp	4.05897789927049e-193	0.291124429326819	0.841	0.504	7.04354434860409e-189	clasic_monocytes	Lbp
Srsf31	6.69095756861472e-193	0.314828339575525	1	1	1.16108186688171e-188	clasic_monocytes	Srsf3
Hnrnpk1	4.99193611993436e-192	0.301938726928308	1	1	8.66250674892209e-188	clasic_monocytes	Hnrnpk
Rps181	5.50689880031977e-192	0.427290278204878	1	0.995	9.55612148819489e-188	clasic_monocytes	Rps18
Cox4i1	5.62602308716893e-192	0.375011682308624	1	0.998	9.76283786316424e-188	clasic_monocytes	Cox4i1
Zfp280b	6.87109341271097e-192	0.280545720562879	0.576	0.301	1.19234083990773e-187	clasic_monocytes	Zfp280b
Olfm11	1.40772073628651e-191	0.26587816702651	0.977	0.798	2.44281779367799e-187	clasic_monocytes	Olfm1
Cmtm71	1.45998412967276e-191	0.301944121633259	0.998	0.988	2.53351046022114e-187	clasic_monocytes	Cmtm7
Tspo	1.51536405935814e-191	0.444616871636215	1	0.987	2.62961125220417e-187	clasic_monocytes	Tspo
Tcf191	2.4374665480319e-191	0.33487998356276	0.445	0.185	4.22973570079975e-187	clasic_monocytes	Tcf19
Cmc21	3.583368244179e-191	0.273584393514997	0.92	0.561	6.21821891412382e-187	clasic_monocytes	Cmc2
Nrm1	1.11839558854609e-190	0.256936253295708	0.911	0.663	1.94075186480403e-186	clasic_monocytes	Nrm
Oser1	1.86676177071591e-190	0.267182290041884	0.955	0.844	3.23939170072331e-186	clasic_monocytes	Oser1
Npm11	8.4334437659264e-190	0.437205556056544	1	0.995	1.46345549670121e-185	clasic_monocytes	Npm1
Siva11	1.39964482084275e-189	0.384503683729696	0.9	0.769	2.42880365760843e-185	clasic_monocytes	Siva1
Spc241	1.77077665862928e-189	0.262565434026193	0.911	0.5	3.07282873571938e-185	clasic_monocytes	Spc24
Nrg41	1.9738150223601e-189	0.304648453323229	0.803	0.533	3.42516120830148e-185	clasic_monocytes	Nrg4
Hnrnpab1	2.84736731095165e-189	0.345284610453754	0.998	0.984	4.94103649469439e-185	clasic_monocytes	Hnrnpab
Rbm38	7.2843351916801e-189	0.416800173210822	0.711	0.458	1.26405068581225e-184	clasic_monocytes	Rbm38
Cby1	2.66560612366856e-188	0.263309342378891	0.866	0.614	4.62562630640205e-184	clasic_monocytes	Cby1
Uqcrb	3.88305191467271e-188	0.304039777758296	0.999	0.976	6.73825998753156e-184	clasic_monocytes	Uqcrb
Tyms1	4.60316638642796e-188	0.370616880508585	0.663	0.342	7.98787463036844e-184	clasic_monocytes	Tyms
Retsat	5.16936097344356e-188	0.276542201022339	0.42	0.168	8.97039209721661e-184	clasic_monocytes	Retsat
Ostc	7.39177119014159e-188	0.257302495218892	0.999	0.966	1.28269405462527e-183	clasic_monocytes	Ostc
Trim281	1.50483042074072e-187	0.250780298234607	0.955	0.848	2.61133222911138e-183	clasic_monocytes	Trim28
Ctsg1	2.5686806785583e-187	0.352858624994885	0.308	0.097	4.45743158150221e-183	clasic_monocytes	Ctsg
Hnrnpu1	5.30120912918564e-187	0.318504704863854	1	1	9.19918820187584e-183	clasic_monocytes	Hnrnpu
Gcat1	8.67327676564418e-187	0.281697704884804	0.739	0.457	1.50507371714224e-182	clasic_monocytes	Gcat
Cox5b1	8.80022158267029e-186	0.355624255254018	0.999	0.994	1.52710245124078e-181	clasic_monocytes	Cox5b
Spata48	1.85974484780029e-185	0.276413826344341	0.787	0.594	3.22721523438784e-181	clasic_monocytes	Spata48
Zfp7061	7.74566389703726e-185	0.266084256185235	1	0.987	1.34410505605288e-180	clasic_monocytes	Zfp706
Gtf2ird1	1.15582295903134e-184	0.307783689551603	0.409	0.17	2.00569958080708e-180	clasic_monocytes	Gtf2ird1
Rpl321	6.01883147060306e-184	0.421969305073776	1	1	1.04444782509375e-179	clasic_monocytes	Rpl32
Tfdp11	1.31352817305839e-183	0.343010579620553	0.881	0.728	2.27936543870823e-179	clasic_monocytes	Tfdp1
Fkbp41	2.12691080044516e-183	0.271519839174462	0.9	0.711	3.69082831201249e-179	clasic_monocytes	Fkbp4
Fcnb1	2.24261006636123e-183	0.386466244922316	0.604	0.32	3.89160124815664e-179	clasic_monocytes	Fcnb
Cox5a1	3.56276064157891e-183	0.307801139790115	1	0.993	6.18245854133189e-179	clasic_monocytes	Cox5a
Ssr41	5.02384011665408e-182	0.274819341700793	0.999	0.961	8.71786975442983e-178	clasic_monocytes	Ssr4
Atp5c1	1.3052510165747e-181	0.284851667923018	1	0.999	2.26500208906208e-177	clasic_monocytes	Atp5c1
Clspn1	2.56873851800101e-181	0.415577956117723	0.58	0.292	4.45753195028715e-177	clasic_monocytes	Clspn
Set1	3.0334727411518e-181	0.381852412558947	0.999	0.989	5.26398524772072e-177	clasic_monocytes	Set
Dnai4	3.09629177688163e-181	0.329663917032983	0.583	0.338	5.37299512042269e-177	clasic_monocytes	Dnai4
Metrn1	4.10558619702266e-181	0.277699930265419	0.618	0.366	7.12442372769343e-177	clasic_monocytes	Metrn
Hmgb31	7.43194383906744e-181	0.313034468243287	0.736	0.389	1.28966521439337e-176	clasic_monocytes	Hmgb3
Ramp11	1.19559711023535e-180	0.397832059047397	0.891	0.662	2.07471966539141e-176	clasic_monocytes	Ramp1
Pola11	7.83992066306721e-180	0.637418602007418	0.6	0.353	1.36046143266205e-175	clasic_monocytes	Pola1
Atp5g11	8.88562833234943e-180	0.325030521489266	0.998	0.961	1.5419230845126e-175	clasic_monocytes	Atp5g1
9430069I07Rik1	2.15073384489633e-179	0.252758483055444	0.389	0.154	3.73216844104861e-175	clasic_monocytes	9430069I07Rik
Ap3s11	4.8833403881761e-179	0.252241292006692	1	0.994	8.47406057560199e-175	clasic_monocytes	Ap3s1
Uqcrq	7.84275361981562e-179	0.291582556949262	1	0.994	1.3609530356466e-174	clasic_monocytes	Uqcrq
Ywhae1	9.85232672019779e-179	0.283394127726009	1	1	1.70967425575592e-174	clasic_monocytes	Ywhae
Cdca81	1.479788995019e-178	0.275097062434265	0.867	0.448	2.56787784305647e-174	clasic_monocytes	Cdca8
Poc1a1	1.63934886987496e-178	0.272315683921713	0.901	0.55	2.84476209389402e-174	clasic_monocytes	Poc1a
Naca	3.33235512828322e-178	0.344700002322669	1	0.999	5.78263585410987e-174	clasic_monocytes	Naca
Xrcc31	1.02333835741027e-177	0.2587494805558	0.369	0.146	1.77579905161404e-173	clasic_monocytes	Xrcc3
S100a13	1.06002052108812e-177	0.317486588733525	0.989	0.95	1.83945361024422e-173	clasic_monocytes	S100a13
Id11	2.1635716853134e-177	0.277917204042227	0.973	0.876	3.75444594552434e-173	clasic_monocytes	Id1
Uqcr101	5.0807619765725e-177	0.30645664715594	1	0.979	8.81664625794625e-173	clasic_monocytes	Uqcr10
Prelid11	6.4844271047489e-177	0.325488107145531	0.999	0.986	1.12524263548708e-172	clasic_monocytes	Prelid1
Prim21	2.05844015836868e-176	0.479106417221654	0.618	0.393	3.57201120681717e-172	clasic_monocytes	Prim2
[truncated: 5,666 more rows]
