# Supplementary material for: Tissue-resident macrophage and dendritic cells drive type I IFN immunity to enteroviruses in the liver
Source: PLoS Pathog. 2026 Jan 27;22(1):e1013891. doi: 10.1371/journal.ppat.1013891 (PMC12858076; doi:10.1371/journal.ppat.1013891)
Supplement: S5 Table — Number of cells present in each cell cluster in the Mono.mac subclustered dataset, split by infection status. (XLSX) [file ppat.1013891.s011.xlsx]

## Sheet: Sheet1
	Infected	Uninfected
Classic Monocytes	1554	1158
Kupffer cells	2112	178
Inflam macs	1245	484
Patrolling-mono_macs	577	580
Prolif-monocytes	1961	1682
Trans-mono_mac	3423	1573
