# Supplementary material for: Tissue-resident macrophage and dendritic cells drive type I IFN immunity to enteroviruses in the liver
Source: PLoS Pathog. 2026 Jan 27;22(1):e1013891. doi: 10.1371/journal.ppat.1013891 (PMC12858076; doi:10.1371/journal.ppat.1013891)
Supplement: S7 Table — Marker genes enriched in the DC subclustered data across all eight datasets. Markers were determined using differential expression analysis with a log2 fold change threshold of log2FC > 0.25 and adjusted p-value adj p < 0.05. (CSV) [file ppat.1013891.s013.csv]

	p_val	avg_log2FC	pct.1	pct.2	p_val_adj	cluster	gene
Runx2	0	2.08750996694453	1	0.93	0	0	Runx2
Tcf4	0	2.04157514301674	1	0.982	0	0	Tcf4
Siglech	0	1.9899233801801	1	0.647	0	0	Siglech
Grm8	0	1.98680480083537	1	0.592	0	0	Grm8
Mctp2	0	1.90421921900331	1	0.614	0	0	Mctp2
Tex2	0	1.87088312575947	1	0.808	0	0	Tex2
Bst2	0	1.8581068828335	1	0.971	0	0	Bst2
Klk1	0	1.84604719490029	1	0.559	0	0	Klk1
Ctsl	0	1.837456301967	1	0.641	0	0	Ctsl
Tmem163	0	1.80997551803932	1	0.53	0	0	Tmem163
Cacna1e	0	1.80065694607984	0.995	0.491	0	0	Cacna1e
Ppm1e	0	1.75231968110427	1	0.572	0	0	Ppm1e
Atp1b1	0	1.74269775262549	1	0.572	0	0	Atp1b1
Prkca	0	1.7273514960848	1	0.669	0	0	Prkca
Ccr9	0	1.72709596015221	1	0.779	0	0	Ccr9
Setbp1	0	1.68063771995934	1	0.713	0	0	Setbp1
Rell1	0	1.66421170016242	1	0.886	0	0	Rell1
Slc49a4	0	1.66064816783015	1	0.8	0	0	Slc49a4
Bcl11a	0	1.63534434572474	1	0.884	0	0	Bcl11a
Irf8	0	1.63532339876532	1	0.999	0	0	Irf8
Pacsin1	0	1.62585680129683	1	0.694	0	0	Pacsin1
Cyb561a3	0	1.61350241424044	1	0.98	0	0	Cyb561a3
Tubgcp5	0	1.58689764823088	1	0.95	0	0	Tubgcp5
Cox6a2	0	1.57917677859056	1	0.612	0	0	Cox6a2
Abhd17b	0	1.57849572508994	1	0.991	0	0	Abhd17b
Card11	0	1.56226853887366	1	0.919	0	0	Card11
Lair1	0	1.53627459254402	1	0.791	0	0	Lair1
Ly6d	0	1.52849103668978	1	0.647	0	0	Ly6d
Ncald	0	1.50979942548273	1	0.591	0	0	Ncald
Rabgap1l	0	1.50285463582746	1	0.961	0	0	Rabgap1l
Rpgrip1	0	1.49439817333973	1	0.829	0	0	Rpgrip1
St8sia4	0	1.47936456811469	1	0.983	0	0	St8sia4
Ctsb	0	1.44313534348105	1	0.988	0	0	Ctsb
Grn	0	1.42949700126571	1	0.986	0	0	Grn
Rnase6	0	1.42638696743674	1	0.933	0	0	Rnase6
Cmah	0	1.42457411968614	1	0.576	0	0	Cmah
Slc44a2	0	1.40873089104827	1	0.88	0	0	Slc44a2
Tmem229b	0	1.40560603915565	1	0.903	0	0	Tmem229b
P2ry12	0	1.39136282519031	1	0.845	0	0	P2ry12
Nucb2	0	1.36441402298033	1	0.852	0	0	Nucb2
Peli2	0	1.34661523949732	1	0.602	0	0	Peli2
Eepd1	0	1.33885482901175	1	0.872	0	0	Eepd1
Slc41a2	0	1.33563797627238	1	0.846	0	0	Slc41a2
Fth1	0	1.33184883499672	1	0.992	0	0	Fth1
Carmil1	0	1.33053962444744	1	0.865	0	0	Carmil1
Fhit	0	1.31911736981028	1	0.592	0	0	Fhit
Cacnb2	0	1.30236628644736	1	0.762	0	0	Cacnb2
Pir	0	1.29607764151679	1	0.586	0	0	Pir
Blnk	0	1.27193348132124	1	0.629	0	0	Blnk
Mef2c	0	1.26343026997843	1	0.893	0	0	Mef2c
Plekhm3	0	1.25991461118289	1	0.968	0	0	Plekhm3
Hivep3	0	1.25804275805792	1	0.772	0	0	Hivep3
Hsd11b1	0	1.25529922002827	0.997	0.509	0	0	Hsd11b1
Sema4b	0	1.2416628538457	1	0.627	0	0	Sema4b
Egfem1	0	1.22202203899081	1	0.594	0	0	Egfem1
Rnf187	0	1.21524967784387	1	0.95	0	0	Rnf187
Zdhhc14	0	1.21517551308891	1	0.833	0	0	Zdhhc14
Spib	0	1.21262484745707	1	0.771	0	0	Spib
Ldlrad3	0	1.21189646616985	1	0.686	0	0	Ldlrad3
Rab33b	0	1.20937871343413	1	0.917	0	0	Rab33b
Dclre1c	0	1.20846941283515	1	0.903	0	0	Dclre1c
Smim5	0	1.20487310178	1	0.608	0	0	Smim5
Hvcn1	0	1.20145871370218	1	0.613	0	0	Hvcn1
Cyth4	0	1.1996227289304	1	0.931	0	0	Cyth4
Npc1	0	1.19441398173173	1	0.965	0	0	Npc1
Lifr	0	1.19366414557519	1	0.857	0	0	Lifr
Rpl31	0	1.19011953969957	1	0.994	0	0	Rpl31
Pltp	0	1.18465768677741	1	0.638	0	0	Pltp
Sik1	0	1.18202341786928	1	0.986	0	0	Sik1
Pik3ap1	0	1.18089135036454	1	0.943	0	0	Pik3ap1
Tyrobp	0	1.17823221835781	1	0.967	0	0	Tyrobp
Fyn	0	1.17324026214941	1	0.998	0	0	Fyn
Tgfbr1	0	1.17315689189758	1	0.95	0	0	Tgfbr1
Klk1b27	0	1.16607749546787	1	0.591	0	0	Klk1b27
Gria3	0	1.16261560607434	1	0.825	0	0	Gria3
Dap	0	1.15536649478877	1	0.93	0	0	Dap
Arhgap24	0	1.15390131095089	1	0.554	0	0	Arhgap24
Cd7	0	1.15317222604625	1	0.656	0	0	Cd7
Man1c1	0	1.1526765122014	1	0.887	0	0	Man1c1
Cd4	0	1.15240267055951	1	0.519	0	0	Cd4
Snx5	0	1.15206200247937	1	0.975	0	0	Snx5
Rhbdf2	0	1.14943715490746	1	0.728	0	0	Rhbdf2
Sell	0	1.14597324579966	1	0.694	0	0	Sell
Clcn5	0	1.13896970303683	1	0.96	0	0	Clcn5
Cd37	0	1.13547346885205	1	0.883	0	0	Cd37
Zc3h12b	0	1.13472858037981	1	0.639	0	0	Zc3h12b
Kynu	0	1.13334338025522	1	0.999	0	0	Kynu
Dnajc7	0	1.13131247129122	1	0.999	0	0	Dnajc7
Pdzd4	0	1.12999772460823	1	0.729	0	0	Pdzd4
Adk	0	1.12885333378334	1	0.882	0	0	Adk
Nceh1	0	1.11897055578851	1	0.845	0	0	Nceh1
Efna5	0	1.1174613604375	1	0.655	0	0	Efna5
Irf2bp2	0	1.1171485076812	1	0.935	0	0	Irf2bp2
Jaml	0	1.11503645840847	1	0.901	0	0	Jaml
Fyb	0	1.11042361904547	1	0.902	0	0	Fyb
Kmo	0	1.11022252536152	1	0.932	0	0	Kmo
Mpeg1	0	1.10973819706059	1	0.997	0	0	Mpeg1
Agbl1	0	1.10570902706794	0.861	0.306	0	0	Agbl1
Cd164	0	1.10530929458644	1	0.883	0	0	Cd164
Zdhhc19	0	1.1036076750237	1	0.807	0	0	Zdhhc19
Ctsh	0	1.10139687412885	1	0.999	0	0	Ctsh
Rnf220	0	1.10110674774908	1	0.94	0	0	Rnf220
Ccnd1	0	1.10072406751124	1	0.939	0	0	Ccnd1
Prkcb	0	1.09903295399959	1	0.8	0	0	Prkcb
Snx18	0	1.09540855905985	1	0.752	0	0	Snx18
Arhgef6	0	1.09462420812042	1	0.957	0	0	Arhgef6
Cd300c	0	1.09349277541864	1	0.76	0	0	Cd300c
Plxdc2	0	1.09108581600986	1	0.888	0	0	Plxdc2
Srgap3	0	1.08663031418895	1	0.918	0	0	Srgap3
Gnas	0	1.08627866371153	1	0.999	0	0	Gnas
Ralgps1	0	1.08545291480869	1	0.822	0	0	Ralgps1
Serp1	0	1.06892992574867	1	0.976	0	0	Serp1
Tlr7	0	1.06042401545321	1	0.654	0	0	Tlr7
Arhgap17	0	1.05941583257111	1	1	0	0	Arhgap17
Fgfr1op2	0	1.05892123073611	1	0.996	0	0	Fgfr1op2
L3mbtl3	0	1.05808315992681	1	0.878	0	0	L3mbtl3
Tom1	0	1.05308937521541	1	0.783	0	0	Tom1
P2ry14	0	1.04550076771527	1	0.943	0	0	P2ry14
Bcr	0	1.04450870852153	1	0.8	0	0	Bcr
Cd180	0	1.04347274418091	1	0.937	0	0	Cd180
Il7r	0	1.04334808614242	0.996	0.591	0	0	Il7r
Maml2	0	1.04191182510499	1	0.888	0	0	Maml2
Prxl2c	0	1.03371889212086	1	0.855	0	0	Prxl2c
Gm21762	0	1.03228349837229	1	0.583	0	0	Gm21762
Sla2	0	1.02895102087374	1	0.591	0	0	Sla2
Lrp8	0	1.02242663649289	1	0.795	0	0	Lrp8
Zc3h12c	0	1.01963318637437	1	0.948	0	0	Zc3h12c
Rps6ka1	0	1.01893751663913	1	0.929	0	0	Rps6ka1
Ptprs	0	1.01560342693067	1	0.975	0	0	Ptprs
Sdc4	0	1.01115294864987	1	0.721	0	0	Sdc4
Plxdc1	0	1.00949934486893	1	0.898	0	0	Plxdc1
Fam3c	0	1.00841260090448	1	0.812	0	0	Fam3c
Uvrag	0	1.00832437437449	1	1	0	0	Uvrag
Gne	0	1.00748679745744	1	0.836	0	0	Gne
Aff3	0	1.00422486039868	1	0.856	0	0	Aff3
Ptprcap	0	1.00330992072142	1	0.668	0	0	Ptprcap
Snx9	0	0.999217437966721	1	0.995	0	0	Snx9
Rexo2	0	0.996555343231778	1	0.9	0	0	Rexo2
Mast4	0	0.995364731609787	1	0.799	0	0	Mast4
Apba1	0	0.991522578467286	1	0.951	0	0	Apba1
Septin1	0	0.987474147864391	1	0.594	0	0	Septin1
Dip2c	0	0.98719516088338	1	0.837	0	0	Dip2c
Nek6	0	0.985535225906524	1	0.993	0	0	Nek6
Pgls	0	0.982595904918242	1	0.981	0	0	Pgls
Snx29	0	0.981512510078919	0.999	0.834	0	0	Snx29
Xbp1	0	0.979442537130188	1	0.958	0	0	Xbp1
Tacc1	0	0.977603978635286	1	0.986	0	0	Tacc1
Tcf12	0	0.977336750546955	1	0.988	0	0	Tcf12
Klra17	0	0.977306024808459	1	0.709	0	0	Klra17
Ifnar2	0	0.976194531891271	1	0.985	0	0	Ifnar2
Gpm6b	0	0.976053791541537	1	0.719	0	0	Gpm6b
Pld4	0	0.975243783891439	1	0.971	0	0	Pld4
Calcoco1	0	0.972398791850949	1	0.637	0	0	Calcoco1
Tmem254	0	0.972248445196771	1	0.717	0	0	Tmem254
Rhobtb2	0	0.967341224736752	1	0.855	0	0	Rhobtb2
Apoe	0	0.9622590410669	0.997	0.606	0	0	Apoe
H13	0	0.960678453376954	1	0.997	0	0	H13
Glp2r	0	0.960381539908296	0.99	0.505	0	0	Glp2r
Cd200r1	0	0.960320100805628	1	0.761	0	0	Cd200r1
Unc93b1	0	0.958986282447239	1	0.992	0	0	Unc93b1
Phkb	0	0.957957138309879	1	0.983	0	0	Phkb
Plac8	0	0.957687994397067	1	0.915	0	0	Plac8
Atp13a2	0	0.956589369048956	1	0.852	0	0	Atp13a2
Ctso	0	0.954485106432604	1	0.92	0	0	Ctso
Apc	0	0.94763567083138	1	0.995	0	0	Apc
Fam214a	0	0.944745812929057	1	0.732	0	0	Fam214a
Fndc3b	0	0.942564298153959	1	0.953	0	0	Fndc3b
Litaf	0	0.938157544256811	1	0.881	0	0	Litaf
Serinc3	0	0.936234334168324	1	0.995	0	0	Serinc3
Inpp4a	0	0.93550631777444	1	0.969	0	0	Inpp4a
Ly86	0	0.935229533676902	1	0.993	0	0	Ly86
Pkig	0	0.934152556618288	1	0.906	0	0	Pkig
Tenm4	0	0.93279041154239	1	0.618	0	0	Tenm4
Man2a2	0	0.931689236230328	1	0.782	0	0	Man2a2
Creb3l2	0	0.928810924114068	1	0.726	0	0	Creb3l2
Slc9a1	0	0.927877130964399	1	0.975	0	0	Slc9a1
Sh3pxd2a	0	0.927653113838744	1	0.977	0	0	Sh3pxd2a
Cib1	0	0.925120387913191	1	0.808	0	0	Cib1
Tspan13	0	0.924585389416485	1	0.979	0	0	Tspan13
Recql5	0	0.922478639683133	1	0.935	0	0	Recql5
Cxxc5	0	0.922118245216566	1	0.724	0	0	Cxxc5
Ech1	0	0.921369892667586	1	0.867	0	0	Ech1
Tnfrsf13b	0	0.918793723305517	1	0.907	0	0	Tnfrsf13b
Dctn6	0	0.913303846060153	1	0.96	0	0	Dctn6
Fndc3a	0	0.91249798740629	1	0.997	0	0	Fndc3a
Rap1a	0	0.905816904815342	1	1	0	0	Rap1a
Fcrla	0	0.905002798682904	1	0.623	0	0	Fcrla
Edem2	0	0.902298104968173	1	0.977	0	0	Edem2
Mvb12a	0	0.901151085532854	1	0.979	0	0	Mvb12a
Nrp1	0	0.896768351779779	1	0.935	0	0	Nrp1
Rhoq	0	0.895868502521161	1	0.936	0	0	Rhoq
Dnajc13	0	0.895536441191172	1	0.995	0	0	Dnajc13
Serinc5	0	0.894704052164051	1	0.573	0	0	Serinc5
Bcar3	0	0.893886445987852	1	0.628	0	0	Bcar3
Cobll1	0	0.891987140151479	1	0.788	0	0	Cobll1
Scimp	0	0.891064594239825	1	0.904	0	0	Scimp
Frmpd4	0	0.889762239249598	1	0.772	0	0	Frmpd4
Clec10a	0	0.88826299806378	1	0.844	0	0	Clec10a
Myh13	0	0.886200441184026	1	0.587	0	0	Myh13
Hs3st1	0	0.885464509895236	1	0.607	0	0	Hs3st1
Wars2	0	0.880087025240629	1	0.976	0	0	Wars2
Fgr	0	0.879884536395552	1	0.767	0	0	Fgr
Gm5617	0	0.879663653953565	1	0.808	0	0	Gm5617
Lrrc4c	0	0.87955388157378	1	0.727	0	0	Lrrc4c
Itsn1	0	0.877613823112572	1	0.684	0	0	Itsn1
Ubl7	0	0.874507359766431	1	0.9	0	0	Ubl7
Cd209d	0	0.873357570373318	0.995	0.873	0	0	Cd209d
Stambpl1	0	0.872817190297647	1	0.691	0	0	Stambpl1
Gpr174	0	0.872121271123759	0.96	0.525	0	0	Gpr174
Txndc5	0	0.869618338021579	1	0.966	0	0	Txndc5
Serpinh1	0	0.867987698766677	1	0.545	0	0	Serpinh1
Sil1	0	0.863066599593804	1	0.943	0	0	Sil1
Ctnnd2	0	0.861894558497816	1	0.919	0	0	Ctnnd2
Eya1	0	0.859565829144024	1	0.707	0	0	Eya1
Bmp6	0	0.858784363714796	1	0.566	0	0	Bmp6
1110059E24Rik	0	0.85427288042726	1	0.964	0	0	1110059E24Rik
Dlg2	0	0.850894070641207	1	0.768	0	0	Dlg2
Zfp810	0	0.84945951535828	1	0.943	0	0	Zfp810
Upb1	0	0.845306572379197	1	0.799	0	0	Upb1
Kctd12	0	0.844010227208932	1	0.951	0	0	Kctd12
hFcRn	0	0.841663126361897	1	0.913	0	0	hFcRn
Abhd17a	0	0.839643147337018	1	0.92	0	0	Abhd17a
Edem3	0	0.832220533126572	1	0.777	0	0	Edem3
Cacna1d	0	0.831347902059678	1	0.765	0	0	Cacna1d
Gns	0	0.822667000893288	1	0.999	0	0	Gns
Cdip1	0	0.820968238067278	1	0.976	0	0	Cdip1
Tns1	0	0.820743695936647	1	0.823	0	0	Tns1
Fam174a	0	0.820370508386348	1	0.987	0	0	Fam174a
Egfr	0	0.820188330833744	1	0.731	0	0	Egfr
Ptpn6	0	0.81846967798773	1	0.967	0	0	Ptpn6
Tsc22d1	0	0.816857701671802	1	0.979	0	0	Tsc22d1
Havcr1	0	0.814621886693843	1	0.63	0	0	Havcr1
Ift57	0	0.814579373725591	1	0.924	0	0	Ift57
Gna15	0	0.8120989969333	1	0.898	0	0	Gna15
Cnp	0	0.80843554347609	1	0.874	0	0	Cnp
Pafah1b3	0	0.808428864003153	1	0.874	0	0	Pafah1b3
Cd47	0	0.808036770509091	1	1	0	0	Cd47
Sec24d	0	0.805730735085047	1	0.922	0	0	Sec24d
Svbp	0	0.804957998717925	0.999	0.793	0	0	Svbp
Nav2	0	0.804293021239275	0.982	0.451	0	0	Nav2
Olfr164	0	0.799910462216654	1	0.594	0	0	Olfr164
Spns3	0	0.799213144251248	1	0.732	0	0	Spns3
Rac2	0	0.796335038359003	1	0.926	0	0	Rac2
Ago4	0	0.795504472987529	1	0.932	0	0	Ago4
Itgad	0	0.794755604317855	1	0.616	0	0	Itgad
Acbd5	0	0.794111759068679	1	0.994	0	0	Acbd5
Ern1	0	0.792025647130801	1	0.95	0	0	Ern1
Tbc1d8	0	0.791959968384331	1	0.995	0	0	Tbc1d8
Gpr155	0	0.79173310403926	1	0.836	0	0	Gpr155
Gm11084	0	0.791159304245663	1	0.732	0	0	Gm11084
Myo5a	0	0.790838752283031	1	0.984	0	0	Myo5a
Srl	0	0.789876695803573	1	0.74	0	0	Srl
Slc38a1	0	0.788824465394753	1	0.974	0	0	Slc38a1
Ypel2	0	0.788400189268593	1	0.626	0	0	Ypel2
Mgat1	0	0.788199235056086	1	0.977	0	0	Mgat1
4931406C07Rik	0	0.787133148001296	1	0.966	0	0	4931406C07Rik
Slc25a12	0	0.786497792372665	1	0.967	0	0	Slc25a12
Cdc14b	0	0.784708181664084	1	0.851	0	0	Cdc14b
Paqr5	0	0.782749961487989	1	0.646	0	0	Paqr5
Rgs10	0	0.782281578404387	1	0.962	0	0	Rgs10
Col6a6	0	0.779875451408075	1	0.484	0	0	Col6a6
Card6	0	0.779842704061773	0.999	0.577	0	0	Card6
Chdh	0	0.778402991324092	1	0.606	0	0	Chdh
Mgat4a	0	0.778331049543636	1	0.946	0	0	Mgat4a
Septin11	0	0.776228580084606	1	0.898	0	0	Septin11
Ppm1h	0	0.77390464736781	1	0.968	0	0	Ppm1h
Sntg2	0	0.77377449435344	1	0.618	0	0	Sntg2
Rab6b	0	0.766317823900751	1	0.632	0	0	Rab6b
Rilpl2	0	0.761690778232776	1	0.735	0	0	Rilpl2
St8sia1	0	0.758133739246449	1	0.798	0	0	St8sia1
Rgl1	0	0.758128334888246	1	0.741	0	0	Rgl1
Cybb	0	0.75702627567089	1	0.822	0	0	Cybb
Bloc1s2	0	0.755456441167857	1	0.999	0	0	Bloc1s2
Rnf185	0	0.754931716006391	1	0.882	0	0	Rnf185
Dnajb9	0	0.754302121957931	1	0.838	0	0	Dnajb9
Sema4d	0	0.752899231568723	1	0.923	0	0	Sema4d
Ddr1	0	0.752763172455129	1	0.85	0	0	Ddr1
Arid3a	0	0.752420654713359	1	0.854	0	0	Arid3a
Stx7	0	0.750149466857405	1	1	0	0	Stx7
Btg2	0	0.749981362625517	0.995	0.891	0	0	Btg2
Med12l	0	0.749802211516335	0.999	0.849	0	0	Med12l
Zcchc24	0	0.747519847627955	1	0.794	0	0	Zcchc24
Zfp521	0	0.743745231392025	1	0.658	0	0	Zfp521
Pde7a	0	0.743525503734667	1	0.967	0	0	Pde7a
Pecam1	0	0.743033798777753	1	0.846	0	0	Pecam1
Gas7	0	0.742209863898405	0.99	0.594	0	0	Gas7
Pqlc3	0	0.74208788372755	0.999	0.791	0	0	Pqlc3
Ppfia4	0	0.741576280562882	1	0.912	0	0	Ppfia4
Sh2b2	0	0.741358455338109	1	0.905	0	0	Sh2b2
Tmed3	0	0.741185959864019	1	0.943	0	0	Tmed3
Vps37a	0	0.740251843766522	1	0.995	0	0	Vps37a
Smim14	0	0.739030233124525	1	0.963	0	0	Smim14
Sirpa	0	0.737134709583567	1	0.863	0	0	Sirpa
Pip5k1c	0	0.737058703072447	1	1	0	0	Pip5k1c
Ptprf	0	0.73703695413089	1	0.683	0	0	Ptprf
Tspan2	0	0.735456339905954	1	0.854	0	0	Tspan2
AU040320	0	0.734447462724179	1	0.981	0	0	AU040320
Syne2	0	0.733981226760481	1	0.646	0	0	Syne2
Khk	0	0.733900669918223	1	0.828	0	0	Khk
Nrg2	0	0.729559468726031	1	0.862	0	0	Nrg2
Tbxa2r	0	0.727385046677316	1	0.558	0	0	Tbxa2r
Slc29a3	0	0.726310387500659	1	0.995	0	0	Slc29a3
Tram1	0	0.726178553063646	1	0.981	0	0	Tram1
Setd7	0	0.725652275846744	1	0.995	0	0	Setd7
Gpr146	0	0.723486902035249	0.999	0.793	0	0	Gpr146
Ddi2	0	0.722791013504394	1	0.992	0	0	Ddi2
Ephb2	0	0.721265371101531	1	0.678	0	0	Ephb2
Notch1	0	0.719823178010323	1	0.755	0	0	Notch1
Tfrc	0	0.716021949115049	1	0.776	0	0	Tfrc
Hmgcs1	0	0.714719718007004	1	0.993	0	0	Hmgcs1
Plekha7	0	0.714695031358133	1	0.608	0	0	Plekha7
Cxcr3	0	0.71429643561466	1	0.639	0	0	Cxcr3
Rnd3	0	0.712691567562743	1	0.998	0	0	Rnd3
Spin1	0	0.707927595496362	1	0.945	0	0	Spin1
Prkcg	0	0.706252042823528	0.999	0.846	0	0	Prkcg
Sc5d	0	0.706144607060547	1	0.897	0	0	Sc5d
Clybl	0	0.705848310824761	0.999	0.892	0	0	Clybl
Zfp131	0	0.705761838173107	1	0.986	0	0	Zfp131
Dgki	0	0.703930990261714	0.947	0.561	0	0	Dgki
Ctsa	0	0.703184969374781	1	0.895	0	0	Ctsa
Slc37a2	0	0.702524979475064	1	0.759	0	0	Slc37a2
P2ry13	0	0.702260983331501	0.996	0.598	0	0	P2ry13
Lag3	0	0.702012971057173	1	0.635	0	0	Lag3
Csf2rb2	0	0.701164657204233	1	0.955	0	0	Csf2rb2
Gngt2	0	0.7009303050915	0.992	0.644	0	0	Gngt2
Lztfl1	0	0.699569289839906	1	0.967	0	0	Lztfl1
Inpp5k	0	0.695021244244626	1	0.941	0	0	Inpp5k
Hpse	0	0.694326948135508	1	0.911	0	0	Hpse
Asph	0	0.694085982786539	1	0.844	0	0	Asph
Aacs	0	0.691577903254979	1	0.876	0	0	Aacs
Tmem63a	0	0.690213047139539	1	0.726	0	0	Tmem63a
Grhpr	0	0.690025752164163	0.99	0.537	0	0	Grhpr
Gna11	0	0.688010247022181	1	0.849	0	0	Gna11
Mxd4	0	0.687824506214933	0.982	0.556	0	0	Mxd4
Robo3	0	0.683914016308073	1	0.551	0	0	Robo3
Rubcnl	0	0.683681423777153	1	0.975	0	0	Rubcnl
Scap	0	0.683629408863896	1	0.912	0	0	Scap
Vps8	0	0.683492484822678	1	0.98	0	0	Vps8
Klhl42	0	0.681041331664509	1	0.669	0	0	Klhl42
BC147527	0	0.68075394449071	1	0.77	0	0	BC147527
Abi3	0	0.679693306224729	1	0.746	0	0	Abi3
Slc25a53	0	0.679556320640064	1	0.801	0	0	Slc25a53
Hhex	0	0.67814239004749	1	0.879	0	0	Hhex
Abr	0	0.676829073545033	1	0.964	0	0	Abr
Adssl1	0	0.676333319025462	0.997	0.629	0	0	Adssl1
Mtss1	0	0.674007959662664	1	0.708	0	0	Mtss1
Trp53i11	0	0.67397538979997	1	0.654	0	0	Trp53i11
Pgam2	0	0.671594552753046	1	0.539	0	0	Pgam2
Nme7	0	0.671155825198939	1	0.857	0	0	Nme7
Tespa1	0	0.668838153787152	1	0.774	0	0	Tespa1
Stox2	0	0.667733235906726	1	0.639	0	0	Stox2
Slc39a14	0	0.667092340891278	1	0.784	0	0	Slc39a14
Lpgat1	0	0.667088512065954	1	0.997	0	0	Lpgat1
Zdhhc13	0	0.663356158771652	1	0.995	0	0	Zdhhc13
Fads2	0	0.66315819315789	1	0.715	0	0	Fads2
Arhgap27	0	0.663043407883201	1	0.956	0	0	Arhgap27
Polr3gl	0	0.662993413301297	1	0.823	0	0	Polr3gl
Mcoln2	0	0.660898554916301	0.994	0.569	0	0	Mcoln2
Abhd6	0	0.656852700231019	1	0.865	0	0	Abhd6
Dst	0	0.656796836197834	1	0.742	0	0	Dst
Anks3	0	0.656045734244333	1	0.976	0	0	Anks3
Fyb2	0	0.653561089907857	1	0.558	0	0	Fyb2
Bmyc	0	0.653170421087339	1	0.985	0	0	Bmyc
Slco4a1	0	0.653022834739726	1	0.584	0	0	Slco4a1
Garnl3	0	0.652430359602072	1	0.798	0	0	Garnl3
ENSMUSG00000095041	0	0.65234295426065	1	0.941	0	0	ENSMUSG00000095041
Slamf9	0	0.651537525304211	1	0.749	0	0	Slamf9
Atp6v1d	0	0.650310655102773	1	0.996	0	0	Atp6v1d
Mknk1	0	0.649504659738136	1	0.971	0	0	Mknk1
Il10rb	0	0.648116327758494	1	0.948	0	0	Il10rb
Txndc11	0	0.642730751728764	1	0.969	0	0	Txndc11
Fam169b	0	0.641559071254913	0.997	0.491	0	0	Fam169b
Pcnx	0	0.641421889558078	1	0.91	0	0	Pcnx
Tasl	0	0.641298672090091	1	0.892	0	0	Tasl
Vegfd	0	0.641195157164767	1	0.567	0	0	Vegfd
Pdgfc	0	0.641158280035484	1	0.682	0	0	Pdgfc
Prkn	0	0.641085173845886	1	0.855	0	0	Prkn
Trim24	0	0.640472197022954	1	0.992	0	0	Trim24
Ak8	0	0.63979080684667	1	0.814	0	0	Ak8
Ppdpf	0	0.638131001922247	1	0.92	0	0	Ppdpf
Tmed8	0	0.637712602641834	1	0.861	0	0	Tmed8
Fbxo17	0	0.637573796078622	1	0.692	0	0	Fbxo17
Ppm1l	0	0.636771253088437	0.974	0.536	0	0	Ppm1l
Duxbl1	0	0.63584189241621	1	0.544	0	0	Duxbl1
Selenos	0	0.635239999105795	1	0.974	0	0	Selenos
Myzap	0	0.634318719754352	1	0.591	0	0	Myzap
Rnaset2b	0	0.632520071486208	1	0.95	0	0	Rnaset2b
Klhl9	0	0.632211766821936	1	0.931	0	0	Klhl9
Jade1	0	0.631611545023139	1	0.769	0	0	Jade1
Pdpk1	0	0.631285118491137	1	0.995	0	0	Pdpk1
Vav2	0	0.631255311161513	1	0.987	0	0	Vav2
Dusp7	0	0.630097422913705	1	0.717	0	0	Dusp7
1110032A03Rik	0	0.628625427618609	1	0.79	0	0	1110032A03Rik
Hs3st3b1	0	0.627412749550612	0.994	0.602	0	0	Hs3st3b1
C1galt1	0	0.624062138451034	1	0.728	0	0	C1galt1
Mroh1	0	0.623967680159929	1	0.951	0	0	Mroh1
Cmya5	0	0.623572136163679	1	0.66	0	0	Cmya5
Sh3rf1	0	0.619768603738444	1	0.955	0	0	Sh3rf1
Rapgef1	0	0.619238746576065	1	0.989	0	0	Rapgef1
I830077J02Rik	0	0.619096135370049	1	0.886	0	0	I830077J02Rik
1700017B05Rik	0	0.617848741122468	1	0.735	0	0	1700017B05Rik
Emc3	0	0.617099025332061	1	0.998	0	0	Emc3
Herpud1	0	0.614596881131054	1	0.993	0	0	Herpud1
Ptafr	0	0.614340699266703	1	0.832	0	0	Ptafr
Uso1	0	0.614107795369046	1	0.997	0	0	Uso1
Tcirg1	0	0.613596406041359	1	0.934	0	0	Tcirg1
Borcs8	0	0.613064909923174	0.996	0.828	0	0	Borcs8
Sms	0	0.612638444233602	1	0.998	0	0	Sms
Rufy1	0	0.611870555511294	1	0.996	0	0	Rufy1
Atp1a1	0	0.610938078549407	1	0.999	0	0	Atp1a1
Msmo1	0	0.610380660283892	1	0.959	0	0	Msmo1
Adipor2	0	0.610102157173595	1	0.992	0	0	Adipor2
Rtn4rl1	0	0.609142500971423	1	0.783	0	0	Rtn4rl1
Rnf13	0	0.608773220096196	1	0.983	0	0	Rnf13
Trim55	0	0.608358433215655	1	0.774	0	0	Trim55
Cdh22	0	0.607567289492747	1	0.583	0	0	Cdh22
Evi5	0	0.607011912011327	1	0.799	0	0	Evi5
Ctnnbl1	0	0.605052924725059	1	0.987	0	0	Ctnnbl1
Gnai1	0	0.604432912750506	1	0.576	0	0	Gnai1
Gapt	0	0.601684460846435	0.998	0.64	0	0	Gapt
Orai3	0	0.60097494832739	1	0.943	0	0	Orai3
Smyd1	0	0.598562835342419	1	0.77	0	0	Smyd1
Rnf122	0	0.597793484787259	1	0.794	0	0	Rnf122
Atp2a3	0	0.59742358309226	1	0.733	0	0	Atp2a3
Ldhb	0	0.595446683956394	0.964	0.458	0	0	Ldhb
Stk38l	0	0.595099641617478	1	0.938	0	0	Stk38l
Prr5	0	0.593801770941798	1	0.845	0	0	Prr5
Fggy	0	0.592621584664216	1	0.854	0	0	Fggy
Gltp	0	0.589691736788693	1	0.998	0	0	Gltp
Spef2	0	0.589637359198592	0.959	0.525	0	0	Spef2
Bicral	0	0.588530325787521	1	0.982	0	0	Bicral
Paip1	0	0.587900653362352	1	0.996	0	0	Paip1
Sh3bgr	0	0.587680619211614	1	0.578	0	0	Sh3bgr
Atp6ap2	0	0.586473269878011	1	0.998	0	0	Atp6ap2
Alg2	0	0.585799951741254	1	0.842	0	0	Alg2
Galk1	0	0.585610157243167	1	0.705	0	0	Galk1
Chd9	0	0.585052047562202	1	0.996	0	0	Chd9
Dgke	0	0.580767073295722	1	0.925	0	0	Dgke
Ints13	0	0.580600853207118	1	0.86	0	0	Ints13
Bbln	0	0.580454393136501	0.961	0.528	0	0	Bbln
Itgb3	0	0.578071903278171	0.985	0.452	0	0	Itgb3
Mtdh	0	0.577864503158389	1	1	0	0	Mtdh
Hmgn3	0	0.577085539050183	1	0.938	0	0	Hmgn3
Rgs18	0	0.576929838766811	1	0.866	0	0	Rgs18
Tpp1	0	0.576897491735347	1	0.84	0	0	Tpp1
Klhl18	0	0.576530720896093	1	0.981	0	0	Klhl18
Prrt1	0	0.576216262733944	0.925	0.308	0	0	Prrt1
Gatad1	0	0.575651904313362	1	0.989	0	0	Gatad1
Evi2a	0	0.575614544480936	1	0.941	0	0	Evi2a
Lefty1	0	0.575124677398543	1	0.67	0	0	Lefty1
Arfgef2	0	0.574732524209245	1	0.989	0	0	Arfgef2
Ophn1	0	0.573033968345574	0.992	0.703	0	0	Ophn1
Xxylt1	0	0.572938501511347	1	0.832	0	0	Xxylt1
Atp5o	0	0.572370184853013	0.984	0.513	0	0	Atp5o
Cnot8	0	0.571961368755206	1	0.989	0	0	Cnot8
Blcap	0	0.571439866432338	1	0.793	0	0	Blcap
Cbx4	0	0.569440657288828	1	0.826	0	0	Cbx4
Notch3	0	0.569179211596839	1	0.646	0	0	Notch3
Uvssa	0	0.568904711367055	1	0.916	0	0	Uvssa
Grap	0	0.567507324233943	0.998	0.692	0	0	Grap
Rab3gap1	0	0.567322065512288	1	0.99	0	0	Rab3gap1
Apbb2	0	0.566865786430153	1	0.656	0	0	Apbb2
Fbxl4	0	0.566557984698915	1	0.97	0	0	Fbxl4
Atg5	0	0.566552993538472	1	0.992	0	0	Atg5
Padi2	0	0.566169637148143	1	0.775	0	0	Padi2
Slamf6	0	0.564809254584302	0.999	0.526	0	0	Slamf6
Matn2	0	0.564361862444357	1	0.648	0	0	Matn2
Arid3b	0	0.563149063157335	1	0.971	0	0	Arid3b
Cdh1	0	0.563115319039533	1	0.585	0	0	Cdh1
Atp2a1	0	0.562270294753333	1	0.605	0	0	Atp2a1
Epcam	0	0.560485775917916	0.94	0.362	0	0	Epcam
Pdcd2l	0	0.559928434991916	1	0.965	0	0	Pdcd2l
Them6	0	0.559680555810482	1	0.703	0	0	Them6
Pkp3	0	0.557936543620646	1	0.854	0	0	Pkp3
Gnptab	0	0.557853728642747	1	0.992	0	0	Gnptab
Traf4	0	0.557834906605827	1	0.594	0	0	Traf4
Dag1	0	0.55776271320636	1	0.983	0	0	Dag1
Acsl4	0	0.557591610597254	1	0.999	0	0	Acsl4
Tacc2	0	0.557300510928223	1	0.602	0	0	Tacc2
Ankrd27	0	0.556893641878496	1	0.941	0	0	Ankrd27
Cpped1	0	0.555557577937939	1	0.977	0	0	Cpped1
Haao	0	0.555231067527755	1	0.973	0	0	Haao
Hdac5	0	0.554735824755004	1	0.834	0	0	Hdac5
Tapt1	0	0.554110945612335	1	0.734	0	0	Tapt1
Zmynd8	0	0.552985262389908	1	0.988	0	0	Zmynd8
Ddit4	0	0.550189840775228	0.971	0.518	0	0	Ddit4
Hes6	0	0.550125964195152	1	0.882	0	0	Hes6
Arhgap32	0	0.549741506761736	1	0.92	0	0	Arhgap32
Iqsec2	0	0.548653346195179	1	0.871	0	0	Iqsec2
Cd68	0	0.547952784122525	1	0.868	0	0	Cd68
Lzts1	0	0.547619577974296	1	0.638	0	0	Lzts1
Cbr1	0	0.546430773570398	0.844	0.259	0	0	Cbr1
Pmepa1	0	0.546253919521227	1	0.999	0	0	Pmepa1
Slc15a4	0	0.545530690859976	1	0.998	0	0	Slc15a4
Nim1k	0	0.545508193100858	1	0.751	0	0	Nim1k
Ppif	0	0.545059519219136	1	0.81	0	0	Ppif
Med10	0	0.544656711462226	1	0.964	0	0	Med10
Ndst1	0	0.543404225774159	1	0.796	0	0	Ndst1
Manea	0	0.542792320582791	0.984	0.589	0	0	Manea
Lca5	0	0.542210858682341	1	0.656	0	0	Lca5
Plod2	0	0.54166829560012	1	0.712	0	0	Plod2
Rnase4	0	0.541593772853333	0.963	0.462	0	0	Rnase4
Foxr1	0	0.541281909656973	1	0.61	0	0	Foxr1
Stard3	0	0.541266659860669	1	0.953	0	0	Stard3
Ptch1	0	0.541247777396587	1	0.869	0	0	Ptch1
Acap1	0	0.539610475303969	0.999	0.678	0	0	Acap1
Cyfip1	0	0.53927077935866	1	0.995	0	0	Cyfip1
Nr3c2	0	0.538567587046047	0.999	0.613	0	0	Nr3c2
Dtx2	0	0.53825187003219	1	0.987	0	0	Dtx2
Mtmr1	0	0.537494543415871	1	0.999	0	0	Mtmr1
Rai1	0	0.536834561039905	1	0.977	0	0	Rai1
Palm	0	0.533176178998409	0.999	0.777	0	0	Palm
N4bp3	0	0.532863424066419	1	0.613	0	0	N4bp3
Abhd15	0	0.532830846167021	1	0.812	0	0	Abhd15
Sgpp1	0	0.530462514168198	1	0.922	0	0	Sgpp1
Zfyve16	0	0.530327887076621	1	0.986	0	0	Zfyve16
Nudt19	0	0.530261338063121	1	0.702	0	0	Nudt19
Inafm2	0	0.529821537550515	1	0.709	0	0	Inafm2
Obscn	0	0.529117517563991	1	0.608	0	0	Obscn
Cep164	0	0.528557366557588	0.997	0.779	0	0	Cep164
Plag1	0	0.528266146983678	1	0.889	0	0	Plag1
Rilpl1	0	0.527417252887596	1	0.726	0	0	Rilpl1
Cib2	0	0.527290072208618	0.889	0.348	0	0	Cib2
Fyco1	0	0.527246420370608	1	0.98	0	0	Fyco1
Spty2d1	0	0.526895561558996	1	0.953	0	0	Spty2d1
LTO1	0	0.526571920186726	1	0.979	0	0	LTO1
Phlpp2	0	0.525793903953121	0.999	0.803	0	0	Phlpp2
Snx30	0	0.524901807729168	1	0.909	0	0	Snx30
Nrxn2	0	0.524216951741492	1	0.589	0	0	Nrxn2
Cyp4f13	0	0.523803189978554	1	0.896	0	0	Cyp4f13
Timp2	0	0.522598936241869	0.914	0.409	0	0	Timp2
Ercc5	0	0.522550810632659	1	0.982	0	0	Ercc5
Myo7a	0	0.521936261715432	0.91	0.355	0	0	Myo7a
Rgp1	0	0.520073734026373	1	0.8	0	0	Rgp1
Ergic1	0	0.520004967020288	1	0.968	0	0	Ergic1
Arhgef10	0	0.519065520079582	1	0.695	0	0	Arhgef10
Prdm15	0	0.5187020331932	1	0.95	0	0	Prdm15
Fbxo8	0	0.518399156606556	1	0.967	0	0	Fbxo8
Hmgcl	0	0.517324755099931	1	0.943	0	0	Hmgcl
Gsn	0	0.515950555486175	1	0.877	0	0	Gsn
Orai2	0	0.515493954055498	0.998	0.907	0	0	Orai2
Emid1	0	0.515011809124546	0.88	0.285	0	0	Emid1
Btg3	0	0.514510063174383	1	0.74	0	0	Btg3
Tmem106b	0	0.514378055913861	1	0.9	0	0	Tmem106b
B3gnt8	0	0.514126845182672	1	0.712	0	0	B3gnt8
Tmem219	0	0.513737835812715	1	0.984	0	0	Tmem219
Rbm15b	0	0.513391571564365	1	0.802	0	0	Rbm15b
Zcchc18	0	0.51302130339163	0.998	0.513	0	0	Zcchc18
Pon3	0	0.512862540861742	1	0.713	0	0	Pon3
Ggact	0	0.512833686377273	1	0.762	0	0	Ggact
Fstl3	0	0.512326901416348	1	0.577	0	0	Fstl3
Fhip2b	0	0.512240890897687	1	0.879	0	0	Fhip2b
Irgc1	0	0.512178287425913	0.994	0.511	0	0	Irgc1
Zfp943	0	0.511909102950706	1	0.894	0	0	Zfp943
Map7d1	0	0.511849551655447	1	0.971	0	0	Map7d1
Chic2	0	0.510963914369545	1	1	0	0	Chic2
Sh2d1b1	0	0.510065992435462	0.983	0.682	0	0	Sh2d1b1
Hibadh	0	0.508627659701419	1	0.971	0	0	Hibadh
Zfp251	0	0.507745989613874	1	0.862	0	0	Zfp251
Cnpy2	0	0.507576112532235	1	0.905	0	0	Cnpy2
1700037C18Rik	0	0.506788388498395	1	0.813	0	0	1700037C18Rik
Slc35c2	0	0.506492063764224	1	0.932	0	0	Slc35c2
Golga2	0	0.505893171347351	1	0.944	0	0	Golga2
Surf4	0	0.505303854778892	1	0.977	0	0	Surf4
Zscan29	0	0.504002729532395	0.999	0.819	0	0	Zscan29
Gtf2i	0	0.503937265123414	1	0.936	0	0	Gtf2i
Pdlim2	0	0.502428840980394	0.988	0.687	0	0	Pdlim2
Atraid	0	0.501747701280204	1	0.938	0	0	Atraid
H2-Ke6	0	0.501398018759338	1	0.802	0	0	H2-Ke6
Capn5	0	0.500784949600883	1	0.604	0	0	Capn5
Vamp1	0	0.500091338334493	1	0.905	0	0	Vamp1
Zfp950	0	0.49970133107239	1	0.94	0	0	Zfp950
Ufl1	0	0.498079962431539	1	0.979	0	0	Ufl1
Glce	0	0.497451219580996	1	0.998	0	0	Glce
Acot13	0	0.49647193952044	0.995	0.734	0	0	Acot13
Wdr81	0	0.49556640294432	1	0.907	0	0	Wdr81
Fam43a	0	0.495465328032525	0.988	0.519	0	0	Fam43a
Cyp51	0	0.494404080801047	1	0.989	0	0	Cyp51
Bet1	0	0.493564968705298	1	0.889	0	0	Bet1
Atf6b	0	0.493459532716711	1	0.967	0	0	Atf6b
Usp20	0	0.49298269441162	1	0.877	0	0	Usp20
Map3k13	0	0.492921056136283	0.985	0.572	0	0	Map3k13
Mef2d	0	0.491774153403755	1	0.985	0	0	Mef2d
Srr	0	0.491422234095592	1	0.93	0	0	Srr
Soga1	0	0.488900639730877	1	0.955	0	0	Soga1
Cops4	0	0.487563373460599	1	0.997	0	0	Cops4
Hs3st3a1	0	0.487221821744929	0.923	0.49	0	0	Hs3st3a1
Jakmip1	0	0.485712777232268	0.975	0.467	0	0	Jakmip1
B3galt5	0	0.485388348410842	1	0.505	0	0	B3galt5
Mob3c	0	0.485381119032241	1	0.817	0	0	Mob3c
Colgalt1	0	0.482869341834439	1	0.998	0	0	Colgalt1
Whrn	0	0.481736987054693	1	0.66	0	0	Whrn
Tk2	0	0.480486018937856	0.999	0.806	0	0	Tk2
Commd6	0	0.480202294858618	1	0.96	0	0	Commd6
Chst15	0	0.479870016824128	1	0.794	0	0	Chst15
Tmc8	0	0.478971432655331	0.978	0.594	0	0	Tmc8
Smim8	0	0.478833221250265	1	0.848	0	0	Smim8
Lynx1	0	0.477609073135065	0.999	0.572	0	0	Lynx1
Uggt1	0	0.47670694567423	1	0.995	0	0	Uggt1
Slc30a5	0	0.476605527876935	1	0.968	0	0	Slc30a5
Tead2	0	0.476546767473631	0.906	0.435	0	0	Tead2
Cirbp	0	0.475313184993428	1	0.973	0	0	Cirbp
Gpr171	0	0.475291592890756	1	0.873	0	0	Gpr171
Adra1b	0	0.474767866472305	0.972	0.546	0	0	Adra1b
Ebpl	0	0.473776877390865	1	0.85	0	0	Ebpl
Tmem86a	0	0.472792941485054	1	0.656	0	0	Tmem86a
Insig1	0	0.472377312630291	1	0.959	0	0	Insig1
Nudt16	0	0.472246252799125	1	0.951	0	0	Nudt16
Lclat1	0	0.471941378377938	1	0.971	0	0	Lclat1
Amfr	0	0.471364953393319	1	0.998	0	0	Amfr
Zfp658	0	0.470863151600492	1	0.879	0	0	Zfp658
Cdh5	0	0.470751636359814	1	0.724	0	0	Cdh5
Prune1	0	0.470128943616955	0.994	0.777	0	0	Prune1
Zkscan14	0	0.470035751194534	0.968	0.553	0	0	Zkscan14
Bscl2	0	0.469229001309833	1	0.912	0	0	Bscl2
Ostm1	0	0.468279911283159	1	0.948	0	0	Ostm1
Galnt2	0	0.468202514577406	1	0.909	0	0	Galnt2
Mettl4	0	0.467699929001929	1	0.881	0	0	Mettl4
Rrm2b	0	0.467547259553901	0.997	0.813	0	0	Rrm2b
Nudt22	0	0.467464531991627	0.959	0.531	0	0	Nudt22
Hspa13	0	0.466633506989543	0.996	0.829	0	0	Hspa13
H2-Oa	0	0.464779226970177	1	0.936	0	0	H2-Oa
Smim13	0	0.46466050389606	0.994	0.691	0	0	Smim13
Wfs1	0	0.463415314830575	1	0.652	0	0	Wfs1
Jtb	0	0.462330213592688	1	0.992	0	0	Jtb
Nek1	0	0.461994419459025	1	0.94	0	0	Nek1
Jkamp	0	0.460849989507702	1	0.956	0	0	Jkamp
Msh5	0	0.460757727400949	0.986	0.566	0	0	Msh5
Sqle	0	0.46033351583213	1	0.947	0	0	Sqle
Slc35e2	0	0.459065737791285	1	0.955	0	0	Slc35e2
Tmco6	0	0.457837107461118	1	0.778	0	0	Tmco6
Man1b1	0	0.457551055381645	1	0.994	0	0	Man1b1
Emilin1	0	0.457380512132117	0.987	0.537	0	0	Emilin1
Parn	0	0.457320073380307	1	0.953	0	0	Parn
Erbb3	0	0.456680173651782	1	0.65	0	0	Erbb3
Rab24	0	0.456643669824734	1	0.909	0	0	Rab24
Kremen1	0	0.455806157324932	1	0.755	0	0	Kremen1
Parp3	0	0.455609582204777	1	0.938	0	0	Parp3
Ubxn6	0	0.455242290053953	0.996	0.803	0	0	Ubxn6
Lactb2	0	0.455180083951132	1	0.971	0	0	Lactb2
Rmnd5b	0	0.454955617923042	1	0.88	0	0	Rmnd5b
Adam11	0	0.454870746872478	1	0.743	0	0	Adam11
Ccdc97	0	0.454704235154654	1	0.915	0	0	Ccdc97
Prps2	0	0.453306864595823	1	0.829	0	0	Prps2
Slc50a1	0	0.451928936770369	1	0.816	0	0	Slc50a1
Tmem203	0	0.451736383121752	0.999	0.83	0	0	Tmem203
Zmiz2	0	0.450584007061288	1	0.999	0	0	Zmiz2
Dbt	0	0.449931039993151	1	0.919	0	0	Dbt
Stac2	0	0.449630924996312	1	0.612	0	0	Stac2
Dgcr6	0	0.449173917569352	0.995	0.637	0	0	Dgcr6
Slc39a7	0	0.448513767089885	1	0.903	0	0	Slc39a7
Rasl11b	0	0.447501702024389	1	0.634	0	0	Rasl11b
Cerk	0	0.447161375220106	0.999	0.848	0	0	Cerk
Ikbip	0	0.446304791416037	1	0.898	0	0	Ikbip
Trabd	0	0.44602939998477	1	0.982	0	0	Trabd
Elmod2	0	0.445527268947628	1	0.883	0	0	Elmod2
Pxmp4	0	0.445454843569753	0.999	0.856	0	0	Pxmp4
Efcab2	0	0.444890167079108	1	0.868	0	0	Efcab2
Crtc1	0	0.444334574857874	1	0.856	0	0	Crtc1
Trit1	0	0.444146216947006	1	0.976	0	0	Trit1
Sting1	0	0.44401264762574	1	0.955	0	0	Sting1
Ankmy2	0	0.441942888758817	1	0.914	0	0	Ankmy2
Tmem192	0	0.440415073784955	1	0.955	0	0	Tmem192
Mrps34	0	0.439563697069208	0.999	0.86	0	0	Mrps34
Tor2a	0	0.438593021613735	1	0.837	0	0	Tor2a
Sec16a	0	0.438309160698305	1	0.988	0	0	Sec16a
Csk	0	0.437359980475019	1	0.956	0	0	Csk
Helq	0	0.436393849105107	1	0.727	0	0	Helq
Rai2	0	0.436184320591031	1	0.564	0	0	Rai2
Prox2	0	0.435001619338209	0.998	0.644	0	0	Prox2
Fads3	0	0.434745143839403	1	0.725	0	0	Fads3
Calhm2	0	0.434463244412314	1	0.922	0	0	Calhm2
Rasal3	0	0.434403399389367	0.999	0.745	0	0	Rasal3
Aga	0	0.434089187822775	1	0.869	0	0	Aga
Calm4	0	0.433550715432031	1	0.784	0	0	Calm4
Cdk5rap3	0	0.433421404413345	1	0.912	0	0	Cdk5rap3
Lgals4	0	0.432318398446834	1	0.71	0	0	Lgals4
Tm7sf3	0	0.432251260399638	0.991	0.67	0	0	Tm7sf3
Sh2b1	0	0.432214351337047	1	0.784	0	0	Sh2b1
Ice2	0	0.430686013443572	1	0.924	0	0	Ice2
Tusc2	0	0.430616004195883	0.979	0.641	0	0	Tusc2
Fhip2a	0	0.430281795842176	1	0.925	0	0	Fhip2a
Cep57	0	0.430261524493859	1	0.845	0	0	Cep57
Phf2	0	0.430196572319129	1	0.959	0	0	Phf2
Srpr	0	0.428468004983202	1	0.998	0	0	Srpr
Mettl23	0	0.428444131756592	1	0.913	0	0	Mettl23
Grifin	0	0.428039331763646	1	0.784	0	0	Grifin
Etfrf1	0	0.427812935928999	0.985	0.679	0	0	Etfrf1
Zfp691	0	0.426325419460766	1	0.668	0	0	Zfp691
Ptgr2	0	0.426251124793532	0.999	0.913	0	0	Ptgr2
Ocel1	0	0.425760571900615	1	0.917	0	0	Ocel1
Ccdc107	0	0.424681159594853	1	0.895	0	0	Ccdc107
Ccs	0	0.42358692943756	0.98	0.663	0	0	Ccs
Cybc1	0	0.422655208011932	1	0.952	0	0	Cybc1
Epha2	0	0.421811898737901	1	0.742	0	0	Epha2
Fam234b	0	0.421035202993592	0.997	0.695	0	0	Fam234b
Thumpd3	0	0.417648114848477	1	0.969	0	0	Thumpd3
Ceacam16	0	0.417036638952629	1	0.773	0	0	Ceacam16
2310039H08Rik	0	0.416449098188723	1	0.849	0	0	2310039H08Rik
Kdelr1	0	0.41637532408339	1	0.99	0	0	Kdelr1
Kdm1b	0	0.416046793437885	1	0.909	0	0	Kdm1b
Rsph3b	0	0.415899587986317	1	0.947	0	0	Rsph3b
Zfp74	0	0.415784529263915	1	0.941	0	0	Zfp74
Eci2	0	0.41472826431964	1	0.945	0	0	Eci2
Gpd1l	0	0.414690656458584	0.984	0.711	0	0	Gpd1l
Spcs3	0	0.414582962295554	1	0.938	0	0	Spcs3
Zfp518a	0	0.412813249433844	1	0.977	0	0	Zfp518a
Saraf	0	0.412613259200888	0.999	0.845	0	0	Saraf
Zfp1	0	0.411529737978935	1	0.926	0	0	Zfp1
Slc39a11	0	0.411217851483662	1	0.917	0	0	Slc39a11
Lpin1	0	0.410885367045225	0.992	0.664	0	0	Lpin1
Tkfc	0	0.409840511674527	1	0.888	0	0	Tkfc
Pde4a	0	0.409492525513615	1	0.958	0	0	Pde4a
Agbl3	0	0.409081300678505	1	0.846	0	0	Agbl3
Med17	0	0.40833664385155	1	0.994	0	0	Med17
Dmac2	0	0.407956332955342	1	0.893	0	0	Dmac2
Zfp268	0	0.40724250115798	0.998	0.852	0	0	Zfp268
Pls3	0	0.406598666121262	1	0.786	0	0	Pls3
Cul9	0	0.406043322688817	1	0.954	0	0	Cul9
Rubcn	0	0.40442008856004	1	0.978	0	0	Rubcn
Fktn	0	0.40415649260292	1	0.95	0	0	Fktn
St14	0	0.402929479205311	0.982	0.567	0	0	St14
Vamp2	0	0.402812585249217	1	0.937	0	0	Vamp2
Hyou1	0	0.402285435004492	1	0.88	0	0	Hyou1
Stt3a	0	0.401755332563143	1	0.991	0	0	Stt3a
Phc1	0	0.401625820217349	1	0.837	0	0	Phc1
Tex264	0	0.401182028379469	1	0.818	0	0	Tex264
Vps39	0	0.399921212758178	1	0.988	0	0	Vps39
Mfsd12	0	0.399663628575971	1	0.981	0	0	Mfsd12
Crppa	0	0.399501607186324	1	0.849	0	0	Crppa
Lrrc47	0	0.39798323677262	1	0.931	0	0	Lrrc47
Alkbh2	0	0.397076095880682	0.948	0.533	0	0	Alkbh2
Galnt12	0	0.397075861811699	1	0.943	0	0	Galnt12
2410002F23Rik	0	0.396616240998467	1	0.845	0	0	2410002F23Rik
BC004004	0	0.396579621100159	1	0.99	0	0	BC004004
Mvd	0	0.396379149689032	1	0.782	0	0	Mvd
Lancl1	0	0.396204117018198	1	0.84	0	0	Lancl1
Kbtbd11	0	0.396195465419641	0.983	0.58	0	0	Kbtbd11
Spns1	0	0.396117390626097	1	0.909	0	0	Spns1
Slc7a6	0	0.395230018599007	1	0.867	0	0	Slc7a6
Tigd2	0	0.39518438137166	1	0.854	0	0	Tigd2
Rab11fip2	0	0.394629072462153	1	0.985	0	0	Rab11fip2
Clcn6	0	0.394487982127461	1	0.959	0	0	Clcn6
Vps11	0	0.394040236711872	1	0.996	0	0	Vps11
Nprl3	0	0.393542925989499	0.996	0.704	0	0	Nprl3
Tspyl4	0	0.393534356686624	1	0.765	0	0	Tspyl4
Yipf5	0	0.393232304366434	1	0.985	0	0	Yipf5
Aox2	0	0.39312055077638	1	0.727	0	0	Aox2
Pigp	0	0.392426025985917	0.999	0.819	0	0	Pigp
Hsdl1	0	0.392274504788969	1	0.882	0	0	Hsdl1
Glcci1	0	0.392134762476824	0.999	0.636	0	0	Glcci1
Tmem214	0	0.392133335457835	0.999	0.914	0	0	Tmem214
Ccdc73	0	0.391495330068418	1	0.817	0	0	Ccdc73
Bin3	0	0.391236156890622	1	0.983	0	0	Bin3
Bckdha	0	0.388613326305441	0.998	0.866	0	0	Bckdha
Bcdin3d	0	0.387646479702534	0.993	0.709	0	0	Bcdin3d
Zfp758	0	0.387535410728041	1	0.85	0	0	Zfp758
Arhgef10l	0	0.387176817481532	0.993	0.735	0	0	Arhgef10l
Nnt.1	0	0.38689634044054	1	0.689	0	0	Nnt.1
Nemp2	0	0.385635267365946	1	0.898	0	0	Nemp2
Riox2	0	0.383022085615112	1	0.896	0	0	Riox2
Irgq	0	0.382563227674009	0.961	0.568	0	0	Irgq
Atpaf1	0	0.382559376434338	1	0.964	0	0	Atpaf1
Uspl1	0	0.381989737896147	1	0.952	0	0	Uspl1
Usp11	0	0.380728159355796	0.999	0.742	0	0	Usp11
Hsdl2	0	0.380539617270213	1	0.989	0	0	Hsdl2
Smim19	0	0.380206619290515	0.999	0.903	0	0	Smim19
Stoml1	0	0.379936199452092	1	0.925	0	0	Stoml1
Dbp	0	0.378828005602893	0.947	0.572	0	0	Dbp
Nt5m	0	0.378397022387185	1	0.919	0	0	Nt5m
Bcl7c	0	0.377188737867033	1	0.972	0	0	Bcl7c
Creld2	0	0.377001816546825	1	0.869	0	0	Creld2
Man2b2	0	0.376628006877514	0.999	0.763	0	0	Man2b2
Mtif2	0	0.376376268026924	1	0.982	0	0	Mtif2
Ttc19	0	0.376287556610923	1	0.986	0	0	Ttc19
Panx1	0	0.375476975174243	1	0.842	0	0	Panx1
Pex19	0	0.374532534347789	1	0.9	0	0	Pex19
Tmem60	0	0.374234972494721	0.998	0.833	0	0	Tmem60
Slc27a1	0	0.374225274069915	1	0.812	0	0	Slc27a1
Unc45a	0	0.374039205144335	0.995	0.756	0	0	Unc45a
Lat2	0	0.37362328153164	1	0.91	0	0	Lat2
Cds1	0	0.373319834525383	1	0.962	0	0	Cds1
Med16	0	0.37319418684042	1	0.921	0	0	Med16
Adi1	0	0.371951926711508	0.998	0.724	0	0	Adi1
Smim24	0	0.370549539366117	1	0.752	0	0	Smim24
Acd	0	0.369982411131661	0.985	0.668	0	0	Acd
Smim20	0	0.369498513465961	0.999	0.873	0	0	Smim20
Mpg	0	0.368765380985976	0.99	0.785	0	0	Mpg
Flcn	0	0.367876994643804	0.997	0.766	0	0	Flcn
Mef2b	0	0.367554499017432	1	0.884	0	0	Mef2b
Zxdb	0	0.367349243807312	1	0.903	0	0	Zxdb
Tmem218	0	0.367201729176739	0.998	0.655	0	0	Tmem218
Dhcr7	0	0.366977205263499	1	0.842	0	0	Dhcr7
Ergic3	0	0.366737868488068	1	0.967	0	0	Ergic3
Fam83f	0	0.366542525223636	1	0.708	0	0	Fam83f
2310022B05Rik	0	0.366298972125517	1	0.827	0	0	2310022B05Rik
Znhit2	0	0.366122920976526	1	0.848	0	0	Znhit2
Creb3	0	0.36594030918033	1	0.965	0	0	Creb3
Dtx3	0	0.365817869894508	1	0.75	0	0	Dtx3
Tef	0	0.365518411456836	1	0.786	0	0	Tef
Bbs4	0	0.365394942326979	0.996	0.774	0	0	Bbs4
Hoxa7	0	0.365260531100772	0.999	0.699	0	0	Hoxa7
Fam174c	0	0.365189654440412	0.991	0.701	0	0	Fam174c
Pccb	0	0.365105117166431	1	0.799	0	0	Pccb
Nit1	0	0.363561344370871	1	0.922	0	0	Nit1
Btd	0	0.363463032008236	1	0.779	0	0	Btd
Uba5	0	0.36247081539942	1	0.971	0	0	Uba5
Ppa2	0	0.362236750949492	1	0.933	0	0	Ppa2
Gmppa	0	0.361324586548836	1	0.861	0	0	Gmppa
Srd5a3	0	0.36069908212758	1	0.872	0	0	Srd5a3
Enpp4	0	0.360605431588009	1	0.841	0	0	Enpp4
Hint2	0	0.360532291419518	0.998	0.883	0	0	Hint2
Nat2	0	0.3603588985339	0.982	0.738	0	0	Nat2
Col20a1	0	0.360227246994419	0.992	0.687	0	0	Col20a1
Fdft1	0	0.358894445659257	1	0.903	0	0	Fdft1
Cyren	0	0.358682752304716	0.999	0.841	0	0	Cyren
Ivd	0	0.358280686338181	0.999	0.833	0	0	Ivd
Rfxank	0	0.357854445408017	0.995	0.719	0	0	Rfxank
Sap30bp	0	0.35759408372962	1	0.98	0	0	Sap30bp
Qdpr	0	0.357529511504522	0.998	0.783	0	0	Qdpr
4933434E20Rik	0	0.357286529110358	1	0.967	0	0	4933434E20Rik
Araf	0	0.3563387878398	1	0.999	0	0	Araf
Scpep1	0	0.356004885288922	1	1	0	0	Scpep1
Saysd1	0	0.354810764880575	1	0.871	0	0	Saysd1
Ankra2	0	0.353409985288687	1	0.919	0	0	Ankra2
Mpv17	0	0.352279774967012	1	0.835	0	0	Mpv17
Gatd1	0	0.351947577437851	1	0.848	0	0	Gatd1
Tcaim	0	0.35150810787985	1	0.914	0	0	Tcaim
Mras	0	0.349644999295077	1	0.776	0	0	Mras
Glmp	0	0.349261378350376	1	0.953	0	0	Glmp
Isoc2b	0	0.348551869872437	0.992	0.726	0	0	Isoc2b
Plpp5	0	0.347861088186242	0.992	0.738	0	0	Plpp5
Rad54l2	0	0.347148886345864	1	0.95	0	0	Rad54l2
Cc2d1a	0	0.346561853791296	1	0.869	0	0	Cc2d1a
Ccdc32	0	0.346174320725528	0.997	0.826	0	0	Ccdc32
Nr2c2ap	0	0.345639531902023	1	0.9	0	0	Nr2c2ap
Iffo1	0	0.345456307925234	1	0.954	0	0	Iffo1
Nudt18	0	0.345433517632523	0.999	0.765	0	0	Nudt18
Pnpla6	0	0.345003986092418	0.998	0.823	0	0	Pnpla6
Zfp260	0	0.344349328840977	1	0.938	0	0	Zfp260
Atp6v1c1	0	0.34352649691689	1	0.995	0	0	Atp6v1c1
Sft2d3	0	0.34269538775138	0.998	0.808	0	0	Sft2d3
Tbc1d17	0	0.342220819904222	1	0.885	0	0	Tbc1d17
Emc10	0	0.341427566407632	1	0.943	0	0	Emc10
Rnf123	0	0.337191572295782	0.992	0.777	0	0	Rnf123
Rdh14	0	0.334914145974894	0.999	0.877	0	0	Rdh14
Dnajc30	0	0.334632570041154	0.992	0.782	0	0	Dnajc30
Slc7a6os	0	0.334423579607783	1	0.964	0	0	Slc7a6os
Zfp68	0	0.333737837740166	1	0.919	0	0	Zfp68
Snn	0	0.332934827480438	1	0.766	0	0	Snn
Nudt16l1	0	0.33286905941004	0.998	0.836	0	0	Nudt16l1
Mecr	0	0.330195496082466	1	0.884	0	0	Mecr
Aldh6a1	0	0.329812847648239	0.985	0.716	0	0	Aldh6a1
Zdhhc4	0	0.329515535303041	1	0.85	0	0	Zdhhc4
Zdhhc8	0	0.329134323771152	1	0.814	0	0	Zdhhc8
Phf7	0	0.328830401249348	1	0.861	0	0	Phf7
Ccdc134	0	0.328514235880418	1	0.93	0	0	Ccdc134
AI987944	0	0.328019043063199	0.999	0.951	0	0	AI987944
Dnpep	0	0.327487454900695	0.983	0.816	0	0	Dnpep
Sec24c	0	0.327334587184801	1	0.995	0	0	Sec24c
Acvr2b	0	0.326866635355061	1	0.766	0	0	Acvr2b
Tmem42	0	0.326148132181932	0.98	0.761	0	0	Tmem42
Eaf2	0	0.326142965687563	0.997	0.799	0	0	Eaf2
Serpinf1	0	0.32585112620906	0.992	0.842	0	0	Serpinf1
Atp8b2	0	0.324918858626357	1	0.939	0	0	Atp8b2
Bnip1	0	0.324662462420403	1	0.961	0	0	Bnip1
Lysmd1	0	0.323233365424796	0.992	0.686	0	0	Lysmd1
Tspan31	0	0.322726319667229	1	0.942	0	0	Tspan31
Sec22b	0	0.321799409834113	1	0.99	0	0	Sec22b
Coq9	0	0.321799227834404	1	0.887	0	0	Coq9
Lmf1	0	0.321551656221943	1	0.914	0	0	Lmf1
Pigs	0	0.321131873899601	1	0.887	0	0	Pigs
Atpsckmt	0	0.321062576725199	1	0.945	0	0	Atpsckmt
Srprb	0	0.320332004992657	1	0.899	0	0	Srprb
Gstz1	0	0.31942741480728	0.996	0.798	0	0	Gstz1
Chchd5	0	0.319318034063178	0.997	0.876	0	0	Chchd5
Tvp23b	0	0.319047454528279	1	0.943	0	0	Tvp23b
Ppcs	0	0.317525055538273	0.994	0.722	0	0	Ppcs
Nsdhl	0	0.317218514169965	1	0.966	0	0	Nsdhl
Cacfd1	0	0.317053452974968	0.998	0.85	0	0	Cacfd1
Rad51d	0	0.316519941236929	1	0.975	0	0	Rad51d
Fam110a	0	0.315980501694446	0.999	0.835	0	0	Fam110a
Ctns	0	0.315453306661419	0.999	0.838	0	0	Ctns
Amz2	0	0.314687451918255	1	0.961	0	0	Amz2
Zfp672	0	0.314419629629732	1	0.939	0	0	Zfp672
Vegfb	0	0.313777607249927	1	0.81	0	0	Vegfb
Sdr39u1	0	0.313411422680849	0.997	0.718	0	0	Sdr39u1
Tlr12	0	0.312901164925856	1	0.898	0	0	Tlr12
Spint2	0	0.312298472245792	1	0.933	0	0	Spint2
Gdpgp1	0	0.311222983059454	0.996	0.696	0	0	Gdpgp1
Cstf2t	0	0.311221912131274	0.997	0.891	0	0	Cstf2t
Chid1	0	0.310380295941153	0.999	0.895	0	0	Chid1
Zfyve19	0	0.31013925060239	1	0.906	0	0	Zfyve19
Mccc1	0	0.309671551449562	0.999	0.844	0	0	Mccc1
Cep104	0	0.30897064721223	1	0.903	0	0	Cep104
Zfp865	0	0.306463070644284	1	0.925	0	0	Zfp865
Elmod3	0	0.306439553240096	0.99	0.684	0	0	Elmod3
Rnf113a2	0	0.30605413717672	1	0.875	0	0	Rnf113a2
Rcan3	0	0.304820897660459	1	0.851	0	0	Rcan3
Nudt14	0	0.304665486042734	1	0.931	0	0	Nudt14
Uap1l1	0	0.304510725530864	1	0.835	0	0	Uap1l1
Gba	0	0.303993856364301	1	0.968	0	0	Gba
Tmem242	0	0.302862630786823	1	0.938	0	0	Tmem242
Tmem161a	0	0.302269489440223	1	0.903	0	0	Tmem161a
Gatd3a	0	0.30191050764413	0.999	0.825	0	0	Gatd3a
As3mt	0	0.300815416407621	1	0.874	0	0	As3mt
Zfp358	0	0.300387748448501	0.987	0.659	0	0	Zfp358
Zfyve21	0	0.298704344255912	1	0.773	0	0	Zfyve21
Zfp472	0	0.298550483490762	1	0.929	0	0	Zfp472
Mpnd	0	0.298488825704548	1	0.975	0	0	Mpnd
Dusp28	0	0.298220281326947	0.994	0.684	0	0	Dusp28
Alyref2	0	0.297889922631811	1	0.899	0	0	Alyref2
AW146154	0	0.297642421933127	0.984	0.671	0	0	AW146154
Yif1a	0	0.297157030296437	1	0.853	0	0	Yif1a
Zfp983	0	0.296772682072802	0.997	0.827	0	0	Zfp983
AU022252	0	0.296559450904009	1	0.844	0	0	AU022252
Ilvbl	0	0.296023465276749	0.998	0.819	0	0	Ilvbl
Wdr13	0	0.292996698654507	1	0.966	0	0	Wdr13
Trp53i13	0	0.292339517554459	1	0.777	0	0	Trp53i13
Trmt2a	0	0.291445521566136	1	0.898	0	0	Trmt2a
Fam3a	0	0.290944282479812	1	0.898	0	0	Fam3a
Hdac3	0	0.290577998281449	1	0.907	0	0	Hdac3
Qpctl	0	0.29052110597184	0.995	0.801	0	0	Qpctl
Foxred2	0	0.287505261714028	1	0.832	0	0	Foxred2
Gemin8	0	0.286832533392452	1	0.87	0	0	Gemin8
Slc35a1	0	0.286785033231094	1	0.889	0	0	Slc35a1
Itfg2	0	0.285525960619526	1	0.836	0	0	Itfg2
Ghdc	0	0.285095347790127	0.99	0.74	0	0	Ghdc
Plbd2	0	0.280730846898183	1	0.986	0	0	Plbd2
Zfand1	0	0.280646599944648	0.998	0.796	0	0	Zfand1
Chpf2	0	0.279990206889909	0.998	0.837	0	0	Chpf2
Tmem181a	0	0.279497512986202	1	0.976	0	0	Tmem181a
Tti2	0	0.27907724114554	0.999	0.871	0	0	Tti2
Nfrkb	0	0.278601126225992	1	0.96	0	0	Nfrkb
Glt8d1	0	0.278268795940056	0.999	0.873	0	0	Glt8d1
Trmu	0	0.272592991543705	1	0.887	0	0	Trmu
Serhl	0	0.270721573840577	1	0.919	0	0	Serhl
Zfp512b	0	0.270178768895269	1	0.895	0	0	Zfp512b
Letmd1	0	0.269852388728395	1	0.856	0	0	Letmd1
Gm20721	0	0.269019352045186	1	0.856	0	0	Gm20721
Pgm3	0	0.265954820144674	1	0.915	0	0	Pgm3
Mrgbp	0	0.265570201434165	0.999	0.873	0	0	Mrgbp
Kptn	0	0.264743900296031	1	0.931	0	0	Kptn
Zfp952	0	0.263868229938572	0.999	0.895	0	0	Zfp952
Nprl2	0	0.263506912941321	0.995	0.746	0	0	Nprl2
Zkscan8	0	0.261538771530626	1	0.886	0	0	Zkscan8
Tmed4	0	0.253912759918527	0.995	0.897	0	0	Tmed4
Atp6v1g2	0	0.253466301222262	0.998	0.819	0	0	Atp6v1g2
Alg11	0	0.253092832956036	0.999	0.884	0	0	Alg11
Tmem199	0	0.252710549400402	1	0.905	0	0	Tmem199
Mllt11	0	0.252699191721453	1	0.957	0	0	Mllt11
Klhl26	0	0.250384107637682	1	0.926	0	0	Klhl26
Tmem184c	5.42673469585352e-308	0.302953480077501	0.998	0.865	9.41701271771462e-304	0	Tmem184c
Ptprj	7.41413223183098e-308	0.832495678741199	1	0.996	1.28657436618963e-303	0	Ptprj
Rmdn1	1.01724712292267e-307	0.498208293016453	1	0.951	1.76522893240772e-303	0	Rmdn1
Grcc10	1.13278701914751e-307	0.407816544109623	0.978	0.708	1.96572531432667e-303	0	Grcc10
Cbx6	1.31022894089588e-307	0.39957555737273	1	0.71	2.27364028113662e-303	0	Cbx6
Fahd2a	4.08913902918798e-307	0.320808315126471	0.972	0.658	7.0958829573499e-303	0	Fahd2a
Ly6e	4.23109931203031e-307	0.80815953238516	1	0.979	7.3422266361662e-303	0	Ly6e
Rnf170	6.20572029110965e-307	0.270866657001229	1	0.933	1.07687864211626e-302	0	Rnf170
Blmh	6.29975211892845e-307	0.337656397383188	1	0.994	1.09319598519765e-302	0	Blmh
Ahdc1	6.3358244813385e-307	0.444723680190728	0.999	0.742	1.09945562224667e-302	0	Ahdc1
Rtl6	9.01040722134966e-307	0.29968612594074	0.993	0.716	1.56357596512081e-302	0	Rtl6
Tcf7l2	1.31241063641578e-306	0.675994388447868	1	0.985	2.27742617737231e-302	0	Tcf7l2
Ppp6r2	1.32878182271449e-306	0.41063026765815	1	0.916	2.30583509695646e-302	0	Ppp6r2
Faap20	1.97107110724679e-306	0.363664238235156	0.994	0.81	3.42039969240536e-302	0	Faap20
Prodh	3.70067116439272e-306	0.53290919395361	0.78	0.225	6.42177467157068e-302	0	Prodh
Jagn1	4.84295713038007e-306	0.279782861346508	0.999	0.87	8.40398350834853e-302	0	Jagn1
Als2	9.82955995336047e-306	0.480829396178201	1	0.942	1.70572353870664e-301	0	Als2
Desi2	1.06818331383785e-305	0.408193159399391	1	0.986	1.85361850450282e-301	0	Desi2
Tmem230	1.62878120712026e-305	0.424020893941078	0.99	0.81	2.82642402871579e-301	0	Tmem230
Maged1	1.85352413754008e-305	0.465429054357588	0.871	0.535	3.2164204358733e-301	0	Maged1
Ly9	2.71021231932493e-305	0.353293990826347	1	0.9	4.70303143772456e-301	0	Ly9
Ramp1	3.09423349837613e-305	0.682714230228619	1	0.831	5.3694233897321e-301	0	Ramp1
Mterf4	7.83945611892643e-305	0.355734958709583	0.978	0.676	1.3603808203173e-300	0	Mterf4
Dffb	1.38701365837959e-304	0.277788191238351	0.995	0.81	2.4068848013861e-300	0	Dffb
Dhx34	2.40283835497279e-304	0.292062659274508	0.995	0.849	4.16964539738428e-300	0	Dhx34
Pigbos1	3.45806450869359e-304	0.482916590396045	0.996	0.786	6.00077934193598e-300	0	Pigbos1
Rnaset2a	5.35202528223481e-304	0.44852070053749	1	0.922	9.28736947226206e-300	0	Rnaset2a
Ddx19b	8.93169342380505e-304	0.258008628629526	1	0.927	1.54991675983289e-299	0	Ddx19b
Tgfbr2	1.12939599100092e-303	0.478086625769166	1	0.856	1.9598408631839e-299	0	Tgfbr2
Ecd	1.24755937599914e-303	0.361499469388145	1	0.964	2.16488978517131e-299	0	Ecd
Tmem221	1.92099268935224e-303	0.355283686377337	1	0.625	3.33349861383295e-299	0	Tmem221
Timm29	2.95852153404558e-303	0.365303075055648	0.983	0.712	5.1339224180293e-299	0	Timm29
Pml	4.63711939816993e-303	0.688693614636219	1	0.906	8.04679329164428e-299	0	Pml
Dnlz	6.50631878536916e-303	0.306262940029804	0.991	0.793	1.12904149882511e-298	0	Dnlz
Siae	2.77510170273337e-302	0.255738383022701	0.998	0.875	4.81563398475322e-298	0	Siae
R3hdm4	3.0873561335804e-302	0.462249383583619	0.999	0.872	5.35748909860207e-298	0	R3hdm4
Stard5	3.48111545798149e-302	0.454684753372173	0.998	0.862	6.04077965423529e-298	0	Stard5
Rabep2	5.0917010720972e-302	0.255526998618464	1	0.881	8.83562887041026e-298	0	Rabep2
Prkag2	5.73740681996804e-302	0.601551464309748	1	0.979	9.95612205469053e-298	0	Prkag2
Atp1a3	6.30323432578617e-302	0.428727841073335	1	0.725	1.09380025255367e-297	0	Atp1a3
Prkcd	1.71488287997646e-301	0.529417624321564	1	1	2.97583626162315e-297	0	Prkcd
Tpd52	1.77929441133779e-301	0.53878332407525	1	0.952	3.08760959199447e-297	0	Tpd52
Zxdc	2.63852813727058e-301	0.379517220850485	0.997	0.82	4.57863787660564e-297	0	Zxdc
Sort1	2.10597445484279e-300	0.479608070982223	0.99	0.545	3.6544974714887e-296	0	Sort1
Tmem268	3.03730467936217e-300	0.393617156682419	0.996	0.838	5.27063481009718e-296	0	Tmem268
Chst3	3.88425095585623e-300	0.454211932932582	0.936	0.386	6.74034068369732e-296	0	Chst3
Smim6	5.52260257111577e-300	0.537946731183819	0.891	0.373	9.5833722416572e-296	0	Smim6
Psap	7.16796372087919e-300	0.84375983081962	1	1	1.24385674448417e-295	0	Psap
Zfp182	8.29751506163483e-300	0.44599345136738	1	0.963	1.43986778864549e-295	0	Zfp182
Arv1	1.06222819560426e-299	0.268429134907838	0.996	0.817	1.84328458783207e-295	0	Arv1
Neil1	1.19518826106008e-299	0.490278161590381	0.846	0.311	2.07401018941755e-295	0	Neil1
4931414P19Rik	1.59725477941547e-299	0.27706675398112	0.999	0.888	2.77171621871966e-295	0	4931414P19Rik
Zfp317	2.01609991958753e-299	0.252622572492825	0.995	0.829	3.49853819046025e-295	0	Zfp317
Trappc5	2.12486720935679e-299	0.577066970245334	1	0.965	3.68728206839684e-295	0	Trappc5
Fbxl13	2.62986486745544e-299	0.397958140003322	1	0.574	4.56360450449542e-295	0	Fbxl13
C030006K11Rik	3.45803211460172e-299	0.344368229220824	0.944	0.61	6.00072312846836e-295	0	C030006K11Rik
Ntpcr	3.52227136979278e-299	0.404261163736771	0.987	0.666	6.11219750800141e-295	0	Ntpcr
Adgrl2	4.36904705651851e-299	0.676971820726616	0.928	0.47	7.58160735717658e-295	0	Adgrl2
Cfap43	5.84899298241486e-299	0.397814613835153	0.997	0.779	1.01497575223845e-294	0	Cfap43
Poli	6.90138292414886e-299	0.273874973305801	1	0.844	1.19759697882755e-294	0	Poli
Sesn3	9.90570227824353e-299	0.39022166149841	0.999	0.767	1.7189365163436e-294	0	Sesn3
Hdac10	1.26399299342851e-298	0.251713439472993	0.999	0.741	2.19340704149649e-294	0	Hdac10
Trappc2l	2.31315786314708e-298	0.487986487799972	0.997	0.832	4.01402283991912e-294	0	Trappc2l
Mesd	3.91283413307735e-298	0.365511075973375	1	0.877	6.78994107112912e-294	0	Mesd
Ubald1	9.11007313920348e-298	0.449198435973361	0.995	0.819	1.58087099184598e-293	0	Ubald1
Mlx	1.22041476913531e-297	0.38446399384294	0.992	0.8	2.1177857488805e-293	0	Mlx
Klhl22	1.5797148635146e-297	0.333465262314345	0.997	0.735	2.74127920265689e-293	0	Klhl22
Sdhaf4	1.60530795501466e-297	0.431328875761092	0.974	0.674	2.78569089433694e-293	0	Sdhaf4
Hgh1	1.82449218267523e-297	0.25782451792867	0.925	0.697	3.16604128459633e-293	0	Hgh1
Nptn	2.50263156448874e-297	0.72964515129556	1	1	4.34281655385731e-293	0	Nptn
Crot	2.51272358320655e-297	0.423877298056453	0.967	0.639	4.36032923393832e-293	0	Crot
Tmem186	2.91365421154887e-297	0.273323001940127	0.998	0.781	5.05606415330075e-293	0	Tmem186
Slc44a1	3.7138548218737e-297	0.355756946393217	1	0.841	6.44465227239743e-293	0	Slc44a1
Slc25a23	3.9135900367215e-297	0.355114316878036	0.98	0.625	6.79125279072281e-293	0	Slc25a23
Slf2	4.31526157765282e-297	0.452968261260543	1	0.976	7.48827341570094e-293	0	Slf2
Coasy	5.15837949801798e-297	0.265435357030901	0.998	0.884	8.95133594291059e-293	0	Coasy
Tctn1	5.38675381801873e-297	0.363788773423552	0.989	0.634	9.3476339004079e-293	0	Tctn1
Galk2	5.80847490361143e-297	0.373014753960625	1	0.973	1.00794465002369e-292	0	Galk2
Ubxn4	6.71520385947096e-297	0.526943925041696	1	1	1.165289325734e-292	0	Ubxn4
Dcaf11	6.95366528174336e-297	0.37869970419832	1	0.951	1.20666953634093e-292	0	Dcaf11
Sidt2	2.65644175548445e-296	0.444998861629967	0.998	0.823	4.60972337829216e-292	0	Sidt2
Gm43552	3.23111012809835e-296	0.362282447442905	0.92	0.534	5.60694540528907e-292	0	Gm43552
Mocs2	4.27191224016919e-296	0.419788023157247	0.99	0.826	7.41304931036559e-292	0	Mocs2
H2aw	4.49964660401577e-296	0.557871798733405	0.939	0.599	7.80823675194857e-292	0	H2aw
Yipf6	7.02110270880435e-296	0.265413040118036	1	0.918	1.21837195305882e-291	0	Yipf6
Slain1	1.14743033889029e-295	0.413874014534164	0.952	0.477	1.99113586707632e-291	0	Slain1
Nox1	3.44202025123436e-295	0.439165640854684	1	0.838	5.97293774196698e-291	0	Nox1
Nmrk1	4.21641357945982e-295	0.466530454587801	0.99	0.763	7.31674248443663e-291	0	Nmrk1
Rftn1	6.04042263919955e-295	0.81455565103601	1	0.967	1.0481945405803e-290	0	Rftn1
Ten1	8.99852793280712e-295	0.310256882790022	1	0.971	1.56151455218002e-290	0	Ten1
Tspyl1	1.39832269520812e-294	0.439469406302855	0.997	0.948	2.42650937299465e-290	0	Tspyl1
Phc2	1.97271972561329e-294	0.420662144852274	1	1	3.42326053985675e-290	0	Phc2
Rpia	2.24337933272378e-294	0.357026270303105	0.995	0.791	3.89293615607557e-290	0	Rpia
Sash3	4.08971786453924e-294	0.404677536706735	1	0.9	7.09688741033494e-290	0	Sash3
Btbd3	8.17201655171577e-294	0.281503155671942	1	0.907	1.41809003221924e-289	0	Btbd3
Ppp6r1	2.15778526997871e-293	0.404565073588106	1	0.997	3.74440477899406e-289	0	Ppp6r1
Fibp	3.3583960690534e-293	0.303974681134824	1	0.948	5.82782469862836e-289	0	Fibp
Nudcd3	8.49017673437546e-293	0.373798787723312	1	1	1.47330036871617e-288	0	Nudcd3
Ngrn	1.26595064949895e-292	0.33751184457617	0.998	0.812	2.19680416207553e-288	0	Ngrn
Selenot	2.33883584320043e-292	0.522967000693789	1	0.996	4.05858183870571e-288	0	Selenot
Mblac2	3.22891752445901e-292	0.401870988883094	0.999	0.842	5.60314058019373e-288	0	Mblac2
Acsf2	4.51630757875455e-292	0.293288282395082	0.998	0.793	7.83714854141277e-288	0	Acsf2
Adck1	1.12668180589533e-291	0.301462931506332	1	0.951	1.95513093777016e-287	0	Adck1
Etv1	2.00793022475674e-291	0.461466743498054	0.94	0.532	3.48436131902036e-287	0	Etv1
Snx12	3.52359993182742e-291	0.372815375930077	1	0.993	6.11450296170012e-287	0	Snx12
Ppm1f	7.52737706198802e-291	0.299185853579019	0.996	0.736	1.30622574156678e-286	0	Ppm1f
Nfatc1	1.08261316294687e-290	0.439106367457127	1	0.98	1.8786586216617e-286	0	Nfatc1
Pigv	1.20373608111944e-290	0.328263246376401	1	0.915	2.08884322156656e-286	0	Pigv
Borcs5	1.55675846154046e-290	0.335038962066892	1	0.939	2.70144295831116e-286	0	Borcs5
Gm12253	2.73060792228865e-290	0.746574117201042	1	0.601	4.7384239275475e-286	0	Gm12253
Dnmt3a	3.72128192147553e-290	0.48743502697291	1	0.991	6.45754051833649e-286	0	Dnmt3a
Zfp984	7.57349376787571e-290	0.482590178689166	1	0.99	1.31422837353947e-285	0	Zfp984
Tradd	1.0943852010607e-289	0.279038737509796	0.997	0.857	1.89908663940063e-285	0	Tradd
Acads	1.12776076150417e-289	0.404067125976318	0.968	0.616	1.95700324943819e-285	0	Acads
Gng12	1.28099454128853e-289	0.525308522201537	1	0.998	2.22290982749798e-285	0	Gng12
Tdrkh	1.34944704254595e-289	0.253301487924639	1	0.826	2.34169545292999e-285	0	Tdrkh
Ivns1abp	1.94506336165501e-289	0.470074679703357	1	0.996	3.37526845147994e-285	0	Ivns1abp
Man1a2	6.2893725703599e-289	0.624086783353885	1	0.997	1.09139482213455e-284	0	Man1a2
Fem1a	8.50914936463933e-289	0.279416097780359	0.999	0.865	1.47659268924586e-284	0	Fem1a
Cdk20	1.18488971890237e-288	0.413702017652875	0.992	0.503	2.05613912921128e-284	0	Cdk20
Nek7	1.83343115368235e-288	0.592645282253877	1	0.998	3.18155308098498e-284	0	Nek7
Lyrm7	2.2984259334245e-288	0.473176425232218	0.994	0.637	3.98845852227153e-284	0	Lyrm7
Trmt12	2.4775266360471e-288	0.31710916752503	0.975	0.708	4.29925197153254e-284	0	Trmt12
Cep43	5.29193034459148e-288	0.377501647646844	1	0.986	9.18308672696959e-284	0	Cep43
Pycr2	6.07943717197142e-288	0.347572108657763	0.993	0.779	1.0549647324522e-283	0	Pycr2
Gpr137b	7.30004903975428e-288	0.26804718246748	1	0.982	1.26677750986856e-283	0	Gpr137b
Ccdc130	2.08184527078735e-287	0.254658927891404	0.998	0.913	3.61262609839728e-283	0	Ccdc130
Pdzd8	2.2037270624962e-287	0.546648807417191	1	0.955	3.82412757154965e-283	0	Pdzd8
Sh3bp4	4.49647708233725e-287	0.265591809954907	1	0.955	7.80273668097984e-283	0	Sh3bp4
Trappc3	5.46372812750507e-287	0.282657305558146	1	0.985	9.48120741965954e-283	0	Trappc3
Lrrc4	4.5693436541471e-286	0.425719187151315	1	0.96	7.92918204304145e-282	0	Lrrc4
Sec61a1	6.58245776712384e-286	0.394968803641724	1	0.998	1.142253896329e-281	0	Sec61a1
Clpb	7.42307402730643e-286	0.285482576251831	1	0.875	1.28812603595848e-281	0	Clpb
Coil	2.54778734769529e-285	0.268612722200648	1	0.967	4.42117538445564e-281	0	Coil
Cant1	3.85937432206633e-285	0.285627115353746	0.999	0.91	6.69717226108169e-281	0	Cant1
Zfp938	5.18084401812117e-285	0.264593720634506	0.992	0.771	8.99031862464566e-281	0	Zfp938
Desi1	5.92567065102226e-285	0.33067031325349	0.992	0.786	1.02828162807189e-280	0	Desi1
Mcfd2	6.24202141849661e-285	0.35802702919865	0.989	0.755	1.08317797675172e-280	0	Mcfd2
Ccpg1	2.43828038138611e-284	0.44700666197553	0.918	0.445	4.23114794581932e-280	0	Ccpg1
Zkscan5	4.00037039136646e-284	0.270188275167589	0.998	0.809	6.94184274013822e-280	0	Zkscan5
Srek1ip1	5.52928742316537e-284	0.346768496600554	1	0.993	9.59497246541887e-280	0	Srek1ip1
Pcyt2	7.4482963350526e-284	0.337201305075918	1	0.984	1.29250286302168e-279	0	Pcyt2
Ifnar1	7.46107393973383e-284	0.59897255870951	1	0.986	1.29472016076201e-279	0	Ifnar1
Stat2	1.10875102140581e-283	0.715001076760921	1	0.979	1.92401564744551e-279	0	Stat2
Dlst	1.42661557734867e-283	0.365319115429127	1	0.997	2.47560601137315e-279	0	Dlst
St3gal6	1.61126076424283e-283	0.551961289217365	0.937	0.392	2.79602080419058e-279	0	St3gal6
Tmem260	2.61937664136877e-283	0.45867981271176	1	0.986	4.54540428576722e-279	0	Tmem260
Large1	2.71100201794044e-283	0.823166573312005	1	0.991	4.70440180173204e-279	0	Large1
Net1	4.38379908317482e-283	0.423220728515994	1	0.995	7.60720654903327e-279	0	Net1
Supt3	7.68404542898052e-283	0.777164467984298	1	0.974	1.33341240329099e-278	0	Supt3
Disp1	1.54548494957613e-282	0.399928925655159	1	0.891	2.68188003299946e-278	0	Disp1
Stk17b	2.58400387867486e-282	0.585797099955583	1	0.92	4.48402193066449e-278	0	Stk17b
Zeb2	2.8779620024569e-282	0.920901418584408	1	0.811	4.99412746286346e-278	0	Zeb2
Mpv17l	2.96463758749308e-282	0.383441571991221	0.997	0.832	5.14453560557674e-278	0	Mpv17l
Dnajc18	3.30349538616095e-282	0.278561484829101	0.994	0.829	5.7325555436051e-278	0	Dnajc18
Ralgps2	3.55360410731424e-282	0.45753247315405	0.999	0.769	6.16656920742241e-278	0	Ralgps2
Dcaf1	4.05955183312484e-282	0.439354582692424	0.999	0.759	7.04454029602153e-278	0	Dcaf1
Zfp579	6.37835469489452e-282	0.332336956929807	0.93	0.572	1.10683589020505e-277	0	Zfp579
Vps52	1.07975361260579e-281	0.307465055020095	1	0.902	1.87369644395483e-277	0	Vps52
Mfsd11	1.67395450974373e-281	0.280623331299412	1	0.915	2.90481326075829e-277	0	Mfsd11
Bmp2k	1.93801199007282e-281	0.646694077389151	1	0.999	3.36303220637336e-277	0	Bmp2k
Sdf2	3.10161019080338e-281	0.369311243253144	1	0.998	5.3822241641011e-277	0	Sdf2
Tbcel	3.15217384339196e-281	0.4811074838026	0.983	0.615	5.46996727043808e-277	0	Tbcel
Cluap1	4.26936366140476e-281	0.318792192220722	1	0.891	7.40862676163568e-277	0	Cluap1
Hccs	1.05697154928635e-280	0.29166407113178	0.997	0.877	1.8341627294766e-276	0	Hccs
Elf1	2.10480343619751e-280	0.581671460522718	1	1	3.65246540283355e-276	0	Elf1
Erg28	2.34552593970737e-280	0.307891626857566	1	0.963	4.0701911631742e-276	0	Erg28
Kdm4a	3.77910723758803e-280	0.401295721283344	1	0.969	6.55788478938651e-276	0	Kdm4a
Vmac	4.35682012993834e-280	0.385921056736702	0.991	0.547	7.56038997148199e-276	0	Vmac
Septin4	5.60999090980511e-280	0.488533543787549	0.86	0.395	9.7350172257848e-276	0	Septin4
Tspyl3	5.71276561463846e-280	0.413623167116067	0.92	0.456	9.91336217108211e-276	0	Tspyl3
Setd4	6.51487577047952e-280	0.377586043713495	0.968	0.587	1.13052639245131e-275	0	Setd4
Rrbp1	9.18337639819255e-280	0.589055641962024	1	1	1.59359130637835e-275	0	Rrbp1
Smim27	9.79647843072025e-280	0.435631141974508	0.99	0.772	1.69998290208289e-275	0	Smim27
Snap29	1.90777416282738e-279	0.371006119722715	1	0.955	3.31056050475435e-275	0	Snap29
Ggps1	2.04132175954099e-279	0.413571250045395	1	0.965	3.54230564933148e-275	0	Ggps1
Pard3	2.5228502777556e-279	0.974234422776029	0.878	0.476	4.3779020869893e-275	0	Pard3
Xkrx	2.68776208855873e-279	0.376670347773003	1	0.617	4.66407355227597e-275	0	Xkrx
Mrps35	8.45509063757587e-279	0.284800670048429	1	0.882	1.46721187833854e-274	0	Mrps35
Dapk3	8.55563085665484e-279	0.255898157052068	0.999	0.924	1.48465862255531e-274	0	Dapk3
Zfp599	1.45044454225452e-278	0.408981831250454	1	0.696	2.51695641417427e-274	0	Zfp599
Eps15	1.51654610411905e-278	0.584727143461698	1	1	2.63166245447778e-274	0	Eps15
Fam120b	1.89081494095708e-278	0.390582734768451	1	0.98	3.28113116704282e-274	0	Fam120b
Slc35b1	2.19673752914183e-278	0.39975919664518	1	0.919	3.81199863431981e-274	0	Slc35b1
Inka1	2.74917780860569e-278	0.454888295426577	0.883	0.363	4.77064825127345e-274	0	Inka1
Tceanc	4.64418506397533e-278	0.287480667787326	0.993	0.83	8.05905434151639e-274	0	Tceanc
Arl5c	5.71810054989084e-278	0.357101827804251	0.992	0.639	9.92261988422557e-274	0	Arl5c
Xrcc6	6.52418067315759e-278	0.429825619391084	0.967	0.615	1.13214107221304e-273	0	Xrcc6
Ttc38	1.15798814335922e-277	0.378103698712834	0.965	0.601	2.00945682517126e-273	0	Ttc38
Eri3	1.30771192963829e-277	0.359528870139461	1	0.958	2.26927251150132e-273	0	Eri3
Ptp4a3	1.45070284942397e-277	0.52228472124466	0.998	0.682	2.51740465460541e-273	0	Ptp4a3
Smim10l1	2.54954119263855e-277	0.273066896612458	1	0.943	4.42421883158568e-273	0	Smim10l1
Trib1	3.98217700340469e-277	0.509249330535238	0.979	0.657	6.91027175400816e-273	0	Trib1
Nucb1	5.98373599043396e-277	0.392752604990339	0.995	0.746	1.03835770642001e-272	0	Nucb1
Cdyl2	9.70786540654196e-277	0.471068761846562	1	0.972	1.68460588399723e-272	0	Cdyl2
Slfn8	1.53209912310526e-276	0.507437017717713	0.997	0.812	2.65865160832456e-272	0	Slfn8
Zbtb38	1.82291487924936e-276	0.375363961188135	1	0.951	3.16330418996141e-272	0	Zbtb38
Glb1	2.02816162687211e-276	0.298247686372053	1	0.932	3.51946887111118e-272	0	Glb1
Kdm4b	3.06124707485578e-276	0.31902168046829	0.999	0.893	5.31218204899723e-272	0	Kdm4b
Paxx	4.71867335358271e-276	0.401811757494951	0.981	0.701	8.18831387047208e-272	0	Paxx
Zfyve28	7.3269713041144e-276	0.402866568447336	1	0.649	1.27144933040297e-271	0	Zfyve28
Prlr	3.413797999544e-275	0.522583046398159	0.929	0.512	5.9239636686087e-271	0	Prlr
Agrp	4.99043964698241e-275	0.398830090671807	1	0.797	8.65990991940857e-271	0	Agrp
Orc4	1.90263387039298e-274	0.45513032435982	1	0.999	3.30164055529294e-270	0	Orc4
Fam114a2	2.24386613080079e-274	0.420835816123144	1	0.997	3.89378089677861e-270	0	Fam114a2
Cnpy3	2.377504830857e-274	0.339439303619025	1	0.999	4.12568413298615e-270	0	Cnpy3
Iftap	2.56608537824186e-274	0.405678598332718	0.954	0.519	4.45292795686311e-270	0	Iftap
Sec11c	3.54458230484793e-274	0.494141055586158	1	0.993	6.15091367360261e-270	0	Sec11c
Cyb561d2	5.68342118980269e-274	0.281692557977801	0.989	0.781	9.86244079066461e-270	0	Cyb561d2
Fbxl12	1.27980277152781e-273	0.376982329748378	0.97	0.692	2.22084174943222e-269	0	Fbxl12
Ell2	1.53947300494783e-273	0.614471078659504	0.999	0.758	2.67144750548597e-269	0	Ell2
Zfp397	1.62411027305223e-273	0.363330470042633	1	0.962	2.81831855682754e-269	0	Zfp397
Cd200	1.72295767971828e-273	0.493307353001058	1	0.87	2.98984846161514e-269	0	Cd200
Fra10ac1	1.95291253865604e-273	0.304053713070083	1	0.918	3.38888912832983e-269	0	Fra10ac1
Zfp677	2.09222420488755e-273	0.307268804145632	0.971	0.643	3.63063666274136e-269	0	Zfp677
Stambp	8.46580788788874e-273	0.301356390266827	1	0.96	1.46907164278533e-268	0	Stambp
Pex12	1.01722888427362e-272	0.306779166511231	0.959	0.634	1.76519728288002e-268	0	Pex12
Kif9	1.0608146011769e-272	0.307138657060594	1	0.874	1.84083157742227e-268	0	Kif9
Ormdl1	1.10041077146966e-272	0.338876657358862	0.989	0.765	1.9095428117313e-268	0	Ormdl1
Kat8	1.24319306216204e-272	0.277600537799851	0.996	0.821	2.15731292076979e-268	0	Kat8
Cd79b	1.84155878261356e-272	0.56960031079842	0.924	0.442	3.19565695546931e-268	0	Cd79b
Casd1	1.00216537201861e-271	0.455764382854985	1	0.944	1.7390575700639e-267	0	Casd1
Slc10a3	2.15034755200923e-271	0.291176536625998	0.992	0.73	3.73149810700161e-267	0	Slc10a3
Chst12	4.13004654431927e-271	0.362175877040282	0.99	0.691	7.16686976835722e-267	0	Chst12
Dmxl1	4.44476943546852e-271	0.522579553571931	1	0.994	7.71300840136853e-267	0	Dmxl1
Tom1l2	5.78276833249052e-271	0.449399686136587	1	0.933	1.00348378873708e-266	0	Tom1l2
Pskh1	6.82229495385134e-271	0.25094588931444	1	0.928	1.18387284334182e-266	0	Pskh1
Akt1s1	8.29173504888522e-271	0.332813716747147	0.991	0.77	1.43886478303305e-266	0	Akt1s1
Kat6b	8.69497342151985e-271	0.517029065025671	1	0.973	1.50883873783634e-266	0	Kat6b
Sesn2	1.27649777946008e-270	0.482651457107598	0.905	0.547	2.21510659669707e-266	0	Sesn2
Cd28	1.66553340966614e-270	0.476313029377011	0.855	0.343	2.89020012579365e-266	0	Cd28
Wdr11	3.96029877397087e-270	0.253488945124233	1	0.955	6.87230646247166e-266	0	Wdr11
Mettl18	4.90100552327021e-270	0.327511683574351	0.95	0.612	8.50471488453079e-266	0	Mettl18
Ets1	5.56392672858677e-270	0.480465106961517	1	0.553	9.65508205211663e-266	0	Ets1
Intu	6.50974137899294e-270	0.329017198645375	0.998	0.713	1.12963542149664e-265	0	Intu
Adck5	7.08136844109405e-270	0.28164164123529	0.989	0.729	1.22882986558305e-265	0	Adck5
Il1rl2	9.70017030026099e-270	0.404008280548458	0.984	0.684	1.68327055220429e-265	0	Il1rl2
Vps33a	1.11015982955744e-269	0.256578525456479	1	0.969	1.92646035223103e-265	0	Vps33a
Zfp646	1.24111068838469e-269	0.290209431362746	1	0.928	2.15369937755396e-265	0	Zfp646
Kdsr	2.05503956505835e-269	0.352991082653293	0.985	0.713	3.56611015724576e-265	0	Kdsr
Arfgap1	3.56131201448132e-269	0.285276290200584	1	0.972	6.17994473872943e-265	0	Arfgap1
Nupl2	9.18443720173869e-269	0.307504781591699	1	0.945	1.59377538761772e-264	0	Nupl2
Ccdc106	1.0601311232761e-268	0.282016516113561	1	0.844	1.83964553822102e-264	0	Ccdc106
BC029722	3.72342940247724e-268	0.297620956477203	0.99	0.738	6.46126704211876e-264	0	BC029722
Tafazzin	8.61647033296827e-268	0.346487550949744	1	0.978	1.49521609687998e-263	0	Tafazzin
Gnaq	1.73181083753283e-267	0.718253155178649	1	0.997	3.00521134637072e-263	0	Gnaq
1810024B03Rik	1.98383264366772e-267	0.271209764687012	0.999	0.836	3.4425447865566e-263	0	1810024B03Rik
Acsl1	3.10396535599372e-267	0.44982694687359	1	0.777	5.3863110822559e-263	0	Acsl1
Dhcr24	6.4520356857911e-267	0.348818732273566	1	0.865	1.11962175255533e-262	0	Dhcr24
Dynlt3	1.72270284699884e-266	0.390850149890467	0.995	0.789	2.98940625039709e-262	0	Dynlt3
Ppcdc	1.75233080935435e-266	0.323079075725371	1	0.875	3.0408196534726e-262	0	Ppcdc
Tmem147	1.95371397733933e-266	0.358956855447261	1	0.875	3.39027986487693e-262	0	Tmem147
Yipf3	2.78698034388006e-266	0.357752724145431	1	0.95	4.83624699073507e-262	0	Yipf3
Zfp608	5.1203745787653e-266	0.716087547220572	1	0.767	8.88538600653143e-262	0	Zfp608
Tmem138	1.31483891250382e-265	0.325625256577013	0.996	0.771	2.28163996486788e-261	0	Tmem138
Ptk2	1.74819922606701e-265	0.464869069414107	1	0.935	3.03365011699408e-261	0	Ptk2
Ttc33	6.47151952306216e-265	0.356859170934806	0.985	0.79	1.12300278283698e-260	0	Ttc33
Ttc13	6.81668422409059e-265	0.28882439355111	0.999	0.891	1.18289921340644e-260	0	Ttc13
Atg10	1.05095699360093e-264	0.548192286348538	1	0.985	1.82372567099569e-260	0	Atg10
Atp6ap1	1.18219952666619e-264	0.373065673721475	1	0.95	2.05147083862385e-260	0	Atp6ap1
Pank3	5.96668483708959e-264	0.326323803282633	1	0.992	1.03539881978016e-259	0	Pank3
Rmnd5a	9.2689622128639e-264	0.492514797325186	1	0.939	1.60844301279827e-259	0	Rmnd5a
Arhgap6	1.38628020862581e-263	0.628155315270839	1	0.854	2.40561204602837e-259	0	Arhgap6
Phospho2	5.80880015136233e-263	0.342900685526442	0.98	0.812	1.00800109026591e-258	0	Phospho2
Zfyve26	6.37028990181526e-263	0.433510469421583	1	0.986	1.105436406662e-258	0	Zfyve26
Fam122a	6.56441385122983e-263	0.436039710378952	0.935	0.566	1.13912273560391e-258	0	Fam122a
Ipo9	8.63304342527571e-263	0.388986432879792	1	0.92	1.49809202558809e-258	0	Ipo9
Hsp90b1	8.95601471021798e-263	0.661311496921922	1	0.995	1.55413723266413e-258	0	Hsp90b1
Tbrg4	1.35558851611324e-262	0.314125868964934	0.997	0.833	2.3523527520113e-258	0	Tbrg4
Ptar1	2.76312913608721e-262	0.323762024149108	1	0.889	4.79485798985214e-258	0	Ptar1
Mus81	4.13293754340463e-262	0.251284303725831	0.983	0.779	7.17188651907006e-258	0	Mus81
Hmg20a	4.8843161866048e-262	0.401795873574993	1	0.959	8.47575387861531e-258	0	Hmg20a
B3galt4	6.28069292753221e-262	0.341713597201896	0.962	0.596	1.08988864371467e-257	0	B3galt4
Clptm1l	9.73457053684822e-262	0.338682933089761	1	0.971	1.68924002525927e-257	0	Clptm1l
Ap3m2	1.36978072594613e-261	0.27549387692601	1	0.943	2.37698049373433e-257	0	Ap3m2
Gpr89	1.59012483923163e-261	0.266701072554411	1	0.882	2.75934363351866e-257	0	Gpr89
Mier3	2.35819263545506e-261	0.341426912563627	1	0.92	4.09217168030517e-257	0	Mier3
Tmem191c	3.19212737483503e-261	0.360657340208192	0.871	0.497	5.53929863355123e-257	0	Tmem191c
Pde4dip	4.21430031867638e-261	0.263973468462495	1	0.988	7.31307534299912e-257	0	Pde4dip
Abhd14b	7.614911922893e-261	0.371396043129736	0.942	0.518	1.32141566597962e-256	0	Abhd14b
Zhx3	8.85923853472954e-261	0.431700654849478	1	0.789	1.53734366293162e-256	0	Zhx3
Foxred1	2.7465758560008e-260	0.266308519202642	0.998	0.841	4.76613308291818e-256	0	Foxred1
Mfsd8	3.22795882364284e-260	0.284597934855257	1	0.901	5.60147694666743e-256	0	Mfsd8
Shld3	2.15058707385297e-259	0.255643632469367	0.988	0.743	3.73191374925706e-255	0	Shld3
Mtfr1l	3.16232779347259e-259	0.363212364555124	0.99	0.817	5.48758742001298e-255	0	Mtfr1l
Thumpd2	3.54818326961524e-259	0.319065849719319	0.978	0.703	6.15716242776333e-255	0	Thumpd2
Aph1a	4.70104069613684e-259	0.278816888141523	1	0.995	8.15771592000626e-255	0	Aph1a
Armcx2	7.09004835350768e-259	0.330066581365715	0.965	0.643	1.23033609078419e-254	0	Armcx2
Pus10	9.11445432004422e-259	0.330883011499039	1	0.994	1.58163125815727e-254	0	Pus10
Lin37	1.98292291411383e-258	0.314666159382636	0.992	0.808	3.44096613286173e-254	0	Lin37
Ttc41	4.37387667667978e-258	0.431488934812858	0.946	0.473	7.58998819704242e-254	0	Ttc41
BC031181	5.62711674628772e-258	0.411481563358276	1	0.979	9.76473568983308e-254	0	BC031181
Igf1r	7.11170732068642e-258	0.662694966744179	1	0.743	1.23409457135871e-253	0	Igf1r
Dguok	7.41733321734158e-258	0.328460438839	1	0.941	1.28712983320528e-253	0	Dguok
Pik3r4	8.87768585740754e-258	0.297443511283088	0.992	0.796	1.54054482683593e-253	0	Pik3r4
Ccdc47	9.62208852975888e-258	0.368471358735916	1	0.979	1.66972102256906e-253	0	Ccdc47
Unk	1.08039484586809e-257	0.274617700573103	1	0.958	1.87480917603489e-253	0	Unk
Pnkd	1.08350814790467e-257	0.309978459651919	0.995	0.862	1.88021168905897e-253	0	Pnkd
Oxld1	5.4061507751655e-257	0.30008898142857	0.971	0.713	9.38129344014468e-253	0	Oxld1
Cln5	5.48160571491854e-257	0.328969269611954	0.998	0.944	9.51223039709814e-253	0	Cln5
Shld2	6.29181527908562e-257	0.427957577759734	1	0.977	1.09181870537973e-252	0	Shld2
Pnrc2	8.18379933458024e-256	0.370647507866223	0.998	0.945	1.42013469852971e-251	0	Pnrc2
Selenow	9.03802254426208e-256	0.574349445316645	1	0.976	1.5683680521058e-251	0	Selenow
Rpap2	9.36568105698165e-256	0.304750117380771	0.998	0.851	1.62522663381803e-251	0	Rpap2
Spata2	9.85564833580563e-256	0.293308590933495	0.997	0.849	1.71025065571235e-251	0	Spata2
Acad11	1.7339802157479e-255	0.411366458402305	0.926	0.501	3.00897586838734e-251	0	Acad11
Snapin	1.75528337604306e-255	0.352632276798573	0.979	0.72	3.04594324244752e-251	0	Snapin
Ranbp17	2.48147372036183e-255	0.477955779907633	0.923	0.442	4.30610134694389e-251	0	Ranbp17
Rnf40	6.57805114412542e-255	0.299943826682488	0.997	0.916	1.14148921504008e-250	0	Rnf40
Me2	1.6452818156943e-254	0.424141940112948	1	0.979	2.85505753477432e-250	0	Me2
Coa4	1.79891533360863e-254	0.384206496758281	0.956	0.644	3.12165777841106e-250	0	Coa4
Rnpepl1	2.11393335759236e-254	0.299097211691982	1	0.979	3.66830855543002e-250	0	Rnpepl1
Gm37240	3.24939693436653e-254	0.502112188940668	0.999	0.919	5.63867850020623e-250	0	Gm37240
Cep68	3.76492815913027e-254	0.308391270049958	1	0.887	6.53327983453875e-250	0	Cep68
Homez	4.42267560509044e-254	0.343250929761299	0.953	0.603	7.67466897751343e-250	0	Homez
Mettl25	5.38629639730545e-254	0.420024652303346	1	0.905	9.34684013824415e-250	0	Mettl25
Manf	7.89573693212091e-254	0.549823510961754	1	0.922	1.37014722983094e-249	0	Manf
Pptc7	9.37959816875836e-254	0.359277251753745	1	0.996	1.62764167022464e-249	0	Pptc7
Vps33b	1.81254158789381e-253	0.26202919587803	0.991	0.846	3.14530341747213e-249	0	Vps33b
Bhlhb9	1.95993744802407e-253	0.350989011750094	0.989	0.619	3.40107945355617e-249	0	Bhlhb9
Fmnl2	2.32630594834511e-253	1.02841331702428	1	0.993	4.03683871216327e-249	0	Fmnl2
Ptpn1	2.95602405148149e-253	0.466105252367079	1	0.994	5.12958853653584e-249	0	Ptpn1
D2hgdh	6.37570018383653e-253	0.301023290457417	0.991	0.755	1.10637525290115e-248	0	D2hgdh
Slc38a9	1.18421038392787e-252	0.560942636812925	1	0.935	2.05496027923004e-248	0	Slc38a9
Miga1	1.34375268557042e-252	0.27044665325904	0.996	0.823	2.33181403527035e-248	0	Miga1
Zbtb24	1.95616954546084e-252	0.299982409923234	0.989	0.879	3.3945410122382e-248	0	Zbtb24
H2bu2	3.48081994169613e-252	0.508996551260365	0.831	0.33	6.04026684482529e-248	0	H2bu2
Itpr2	3.71415872136111e-252	0.530093182797717	1	0.81	6.44517962917793e-248	0	Itpr2
Mapkapk2	3.96953896321735e-252	0.425278172818656	1	1	6.88834096287107e-248	0	Mapkapk2
Togaram1	6.85691089531855e-252	0.315664677356203	1	0.987	1.18987974766463e-247	0	Togaram1
Fbxo22	7.97437820952121e-252	0.254473442139514	0.999	0.927	1.38379385069822e-247	0	Fbxo22
Pja1	9.33548218580068e-252	0.304549213488091	0.974	0.687	1.61998622370199e-247	0	Pja1
Coq8b	1.80231551262726e-251	0.289624269482786	0.988	0.802	3.12755810906209e-247	0	Coq8b
Ppard	2.18592481644047e-251	0.455939059756298	1	0.938	3.79323533396914e-247	0	Ppard
Scarb2	2.23591667662025e-251	0.373845562819727	1	0.998	3.87998620893911e-247	0	Scarb2
H2bc21	2.94270017981817e-251	0.387839266153262	0.894	0.482	5.10646762203847e-247	0	H2bc21
Tmem108	4.26935719721003e-251	0.666576488996402	0.964	0.431	7.40861554431857e-247	0	Tmem108
Bad	5.54201531323372e-251	0.325722846024724	0.999	0.86	9.61705917305448e-247	0	Bad
Pdia4	8.71562545594261e-251	0.414045270710798	1	0.879	1.51242248536972e-246	0	Pdia4
Itm2b	1.17448664322731e-250	0.66814719700558	1	0.998	2.03808667199234e-246	0	Itm2b
Atg13	1.20991239585737e-250	0.380057509670057	0.998	0.887	2.09956098053129e-246	0	Atg13
Sp3	1.22819669789353e-250	0.567128466458005	1	0.989	2.13128972985465e-246	0	Sp3
Armc3	1.30661145471699e-250	0.635438330505227	0.748	0.291	2.26736285737039e-246	0	Armc3
Map3k19	4.69794347145158e-250	0.32887221919654	1	0.592	8.15234130600993e-246	0	Map3k19
Tmem263	6.96468098861877e-250	0.310117891817224	0.993	0.728	1.20858109195501e-245	0	Tmem263
Acbd4	7.17569187156244e-250	0.353589470145221	0.95	0.566	1.24519781047223e-245	0	Acbd4
Mbtps2	7.1860296093231e-250	0.370329009730123	1	0.969	1.24699171810584e-245	0	Mbtps2
Txnip	8.80794003461834e-250	0.439875345629296	1	0.869	1.52844183420732e-245	0	Txnip
Idi1	1.48604717226487e-249	0.480077905774108	1	0.975	2.57873765803123e-245	0	Idi1
Shb	1.6082291131587e-249	0.273860569383449	1	0.916	2.79075998006428e-245	0	Shb
Epm2aip1	3.27123784704193e-249	0.300343252630577	0.999	0.848	5.67657903597186e-245	0	Epm2aip1
Golm1	6.13118010202368e-249	0.411842017513231	0.994	0.753	1.06394368310417e-244	0	Golm1
Adal	7.16351504933755e-249	0.263097331285412	0.998	0.833	1.24308476651154e-244	0	Adal
Zfp54	9.66259001306939e-249	0.286618598728775	0.989	0.701	1.67674924496793e-244	0	Zfp54
Ssr1	1.18983222932397e-248	0.403841772581713	1	0.989	2.06471586754588e-244	0	Ssr1
Myh10	1.20186631830055e-248	0.462944463478767	0.772	0.275	2.08559862214694e-244	0	Myh10
Dse	1.2266433302609e-248	0.350496200949288	1	0.919	2.12859417100174e-244	0	Dse
Sike1	1.61871099870465e-248	0.346927655401819	1	0.986	2.80894919605218e-244	0	Sike1
Pigt	2.19544029017402e-248	0.277455953109818	1	0.915	3.80974753553898e-244	0	Pigt
Trim11	2.20214671621291e-248	0.370584417936898	0.997	0.895	3.82138519664426e-244	0	Trim11
Ccdc117	3.3636461020853e-248	0.290856874657876	0.997	0.891	5.83693508094862e-244	0	Ccdc117
Cd53	1.04482980869151e-247	0.480851170125121	1	0.941	1.81309316702238e-243	0	Cd53
Srp14	3.75043989602623e-247	0.4788803694512	1	0.958	6.50813835157433e-243	0	Srp14
Prmt9	6.63952028011459e-247	0.337751689204447	0.984	0.787	1.15215595420829e-242	0	Prmt9
Tcta	6.75958849160529e-247	0.273978513010657	0.998	0.797	1.17299139094827e-242	0	Tcta
Cfap97	7.27477817288909e-247	0.308195895190671	1	0.976	1.26239225634144e-242	0	Cfap97
Osbpl2	7.64601306213784e-247	0.331245676023139	0.995	0.867	1.32681264667278e-242	0	Osbpl2
Usb1	1.25367833824679e-246	0.337692942512012	0.979	0.739	2.17550802035966e-242	0	Usb1
Hpgds	1.31411607782525e-246	0.410926493293497	0.97	0.801	2.28038562985016e-242	0	Hpgds
Mterf1a	2.96841457387464e-246	0.331902112502126	0.978	0.756	5.15108981004465e-242	0	Mterf1a
F8a	3.80761713693703e-246	0.291379312689448	0.973	0.651	6.60735801772682e-242	0	F8a
Commd3	3.94276357109053e-246	0.298565065383101	1	0.962	6.8418776249134e-242	0	Commd3
Trappc2	5.03912402023111e-246	0.294860648351525	0.974	0.742	8.74439191230704e-242	0	Trappc2
Tfcp2	5.27846979384821e-246	0.294555541594117	0.995	0.845	9.15972863326479e-242	0	Tfcp2
Spcs2	5.4230820842806e-246	0.504596225771541	1	0.955	9.41067434085213e-242	0	Spcs2
Dpm2	7.56064415738075e-246	0.334731102774238	1	0.94	1.31199858063028e-241	0	Dpm2
Ranbp3	1.34198512012978e-245	0.265384594037449	1	0.992	2.3287467789612e-241	0	Ranbp3
Minpp1	1.39488424032432e-245	0.3383411178483	0.984	0.778	2.4205426222348e-241	0	Minpp1
Gm12258	1.80901056323166e-245	0.300889462330387	0.985	0.681	3.1391760303759e-241	0	Gm12258
Dnaaf10	2.61195942986839e-245	0.305835353943663	0.994	0.785	4.53253319865061e-241	0	Dnaaf10
Acvr2a	3.647161551428e-245	0.636163688633674	1	0.955	6.32891944019301e-241	0	Acvr2a
Oxa1l	5.31565350554049e-245	0.269575133476903	1	0.962	9.22425352816441e-241	0	Oxa1l
Uchl3	5.82272457024245e-245	0.357652272546948	1	0.967	1.01041739467417e-240	0	Uchl3
Hhat	7.71604549696807e-245	0.316061431949271	0.994	0.796	1.33896537508887e-240	0	Hhat
Rbbp6	1.26746495545785e-244	0.39950564201136	1	0.999	2.19943193720601e-240	0	Rbbp6
Stx5a	1.64893269294953e-244	0.386787503634469	1	0.966	2.86139290207531e-240	0	Stx5a
Tmsb15b1	2.8787271115956e-244	0.409371467552474	0.88	0.447	4.99545515675184e-240	0	Tmsb15b1
Gorasp2	3.82591014408385e-244	0.279786694537886	1	0.993	6.6391018730287e-240	0	Gorasp2
Camk2b	4.46186826115869e-244	0.37522265101906	0.955	0.537	7.74267999358867e-240	0	Camk2b
Dmac1	1.01258676149044e-243	0.360880412912489	1	0.87	1.75714180721436e-239	0	Dmac1
Cstf2	1.12101054176806e-243	0.265418378922453	1	0.931	1.94528959313011e-239	0	Cstf2
Mterf2	2.70517248795835e-243	0.350083912587482	0.93	0.526	4.69428581835412e-239	0	Mterf2
Clec12a	3.4222840403089e-243	0.514507109581005	0.999	0.933	5.93868949514804e-239	0	Clec12a
Ecsit	3.48306120059209e-243	0.299979145667589	0.997	0.807	6.04415610138745e-239	0	Ecsit
Cetn2	4.32204633880419e-243	0.395654999078012	0.994	0.807	7.50004701172691e-239	0	Cetn2
Dyrk1b	5.59009290005996e-243	0.343783161803356	0.945	0.582	9.70048820947405e-239	0	Dyrk1b
Terf2ip	6.18730349838578e-243	0.31067257544775	0.994	0.883	1.07368277607488e-238	0	Terf2ip
Hif1an	7.27680100470674e-243	0.265211879528401	0.993	0.832	1.26274327834676e-238	0	Hif1an
Galnt11	1.64351410362723e-242	0.323763517759165	1	0.984	2.85199002402433e-238	0	Galnt11
Odr4	3.30371021855498e-242	0.286830108223205	1	0.981	5.73292834225845e-238	0	Odr4
Magt1	5.22979696954722e-242	0.369068434190936	1	1	9.07526668125529e-238	0	Magt1
Selplg	6.25518302016019e-242	0.559464040141755	1	0.994	1.0854619094884e-237	0	Selplg
Niban3	7.00899720274207e-242	0.386996366499236	0.772	0.246	1.21627128459183e-237	0	Niban3
Sgcb	1.05402452666366e-241	0.2779560656481	1	0.9	1.82904876111944e-237	0	Sgcb
Nudt7	1.06571871221474e-241	0.4377486004083	0.902	0.461	1.84934168130623e-237	0	Nudt7
Dnajc3	1.34335596400899e-241	0.379334639656824	1	0.995	2.3311256043448e-237	0	Dnajc3
Cog8	1.73258310595552e-241	0.266589044235978	0.999	0.9	3.00655146376462e-237	0	Cog8
Yae1d1	2.30999323790413e-241	0.4015040801534	1	0.952	4.00853126573504e-237	0	Yae1d1
Zfp738	2.47186380395806e-241	0.266641000859954	1	0.96	4.28942525900842e-237	0	Zfp738
Ormdl3	4.54285167095865e-241	0.428173416444467	0.85	0.38	7.88321050461455e-237	0	Ormdl3
D6Wsu163e	7.64296102244652e-241	0.257123088653844	1	0.9	1.32628302622514e-236	0	D6Wsu163e
Zfp866	9.66006946653864e-241	0.3128386444482	0.995	0.851	1.67631185452845e-236	0	Zfp866
Cog6	1.05910029820389e-240	0.288167371069096	0.994	0.844	1.8378567474732e-236	0	Cog6
Slc35a2	1.21338143803215e-240	0.30538545144721	0.99	0.798	2.10558080941719e-236	0	Slc35a2
Dennd3	2.55518889513708e-240	0.376086200118648	0.966	0.607	4.43401928973138e-236	0	Dennd3
Zfp729b	2.98459896138058e-240	0.289019803834668	0.992	0.804	5.17917457768373e-236	0	Zfp729b
Mmgt2	3.08075799052304e-240	0.280316990468887	0.998	0.859	5.34603934095464e-236	0	Mmgt2
Tm2d1	3.45207127019371e-240	0.263536177364716	1	0.987	5.99037927516715e-236	0	Tm2d1
Ddrgk1	3.87977193186227e-240	0.298499285620558	1	0.922	6.7325682333606e-236	0	Ddrgk1
C130026I21Rik	4.8943114931006e-240	0.447587143307308	1	0.965	8.49309873397747e-236	0	C130026I21Rik
Zbtb5	5.10630987606482e-240	0.251844706265635	0.998	0.919	8.86097952793528e-236	0	Zbtb5
Aldh3b1	6.0300529098122e-240	0.341605815753038	0.952	0.485	1.04639508143971e-235	0	Aldh3b1
Mrps6	7.78501272173343e-240	0.252661589158439	0.997	0.878	1.3509332576024e-235	0	Mrps6
Pkib	1.00567035352502e-239	0.499217441390427	1	0.999	1.74513976447196e-235	0	Pkib
Nab1	1.46269828838307e-239	0.37731265840871	1	0.996	2.53822033983114e-235	0	Nab1
Map2k7	1.66337173124227e-239	0.254171656422056	0.998	0.887	2.88644896522471e-235	0	Map2k7
Dnajc17	1.9203388509414e-239	0.259136582668303	1	0.96	3.33236400803861e-235	0	Dnajc17
Spaca9	1.98020209287562e-239	0.422090040619833	0.982	0.624	3.43624469176707e-235	0	Spaca9
Mtarc2	2.70651415271365e-239	0.339859750684888	1	0.919	4.69661400920399e-235	0	Mtarc2
Itpr1	3.09159520684268e-239	0.746030767750484	1	0.982	5.3648451624341e-235	0	Itpr1
Inpp5f	1.07579535762266e-238	0.279234914535098	1	0.971	1.8668276840826e-234	0	Inpp5f
Scfd1	1.72590687155774e-238	0.37339440358527	1	1	2.99496619421415e-234	0	Scfd1
Gpr137	2.7938663043052e-238	0.259326648415133	0.985	0.77	4.84819619786081e-234	0	Gpr137
Gm21985	3.13929504137985e-238	0.409990224875873	0.906	0.499	5.44761868530646e-234	0	Gm21985
Ankzf1	4.35963748413704e-238	0.338471777197085	0.972	0.702	7.565278926223e-234	0	Ankzf1
Tmem248	4.5689312272273e-238	0.307349871984711	1	0.991	7.92846635860753e-234	0	Tmem248
Gmppb	4.9708943417235e-238	0.253533443476989	0.995	0.839	8.62599295119278e-234	0	Gmppb
Arl16	5.13497840937495e-238	0.2926337701633	0.957	0.687	8.91072803378835e-234	0	Arl16
Nubpl	5.44003401206642e-238	0.316950355742382	1	0.917	9.44009102113886e-234	0	Nubpl
Robo2	6.80201092672104e-238	0.554193432241303	0.782	0.359	1.1803529561139e-233	0	Robo2
Rbck1	7.02837289231158e-238	0.2614276893925	1	0.987	1.21963354800283e-233	0	Rbck1
Sys1	9.01282610117357e-238	0.456492388989658	1	0.893	1.56399571333665e-233	0	Sys1
Rbm47	9.70971590629851e-238	0.578880018584296	1	0.999	1.68492700121998e-233	0	Rbm47
Kansl1l	5.85706863200501e-237	0.561927887497432	1	0.808	1.01637711971183e-232	0	Kansl1l
Timm21	6.59508920728742e-237	0.287331683483963	0.985	0.757	1.14444583014059e-232	0	Timm21
Pam16	8.85731176182192e-237	0.373141361251919	0.994	0.824	1.53700931002896e-232	0	Pam16
Klhl6	1.87704816349929e-236	0.447852144964164	1	0.803	3.25724167812032e-232	0	Klhl6
Bola1	2.46257821405414e-236	0.31395968967822	0.995	0.781	4.27331197484815e-232	0	Bola1
Sh3gl1	2.97157582272183e-236	0.280707674472402	1	0.994	5.15657552516919e-232	0	Sh3gl1
Manba	3.40888423817383e-236	0.442969283322878	1	0.929	5.91543681850305e-232	0	Manba
S1pr4	3.59157551111244e-236	0.462882340203274	0.921	0.451	6.23246098443341e-232	0	S1pr4
Gpn3	4.22614023150721e-236	0.32274182074284	0.974	0.772	7.33362114373447e-232	0	Gpn3
Acad10	5.83858668338351e-236	0.338727185330385	0.939	0.615	1.01316994716754e-231	0	Acad10
Retreg3	8.55627160673607e-236	0.338359365997508	0.999	0.918	1.48476981191691e-231	0	Retreg3
Inpp5b	9.6546456161835e-236	0.33066287826218	1	0.964	1.67537065377632e-231	0	Inpp5b
Gpr108	1.18877176075188e-235	0.278819549148501	0.999	0.914	2.06287563643273e-231	0	Gpr108
Smim15	1.39183716687976e-235	0.325502674602907	1	0.953	2.41525503568644e-231	0	Smim15
Gfm2	5.56084882697577e-235	0.309277829837455	1	0.983	9.64974096945105e-231	0	Gfm2
Dusp19	5.89004470961239e-235	0.306427733575468	0.957	0.626	1.02209945845904e-230	0	Dusp19
H2-T23	1.13778638001262e-234	0.590222926611854	1	0.99	1.9744007052359e-230	0	H2-T23
AU041133	1.45224883592595e-234	0.26028700315488	0.988	0.769	2.5200874049823e-230	0	AU041133
Rpp25l	2.14254434110766e-234	0.298823661110668	0.992	0.815	3.71795719512413e-230	0	Rpp25l
Acadvl	2.23761099898588e-234	0.365028206142152	0.955	0.67	3.8829263665402e-230	0	Acadvl
Dgkd	6.17731031977097e-234	0.447544196002937	1	0.899	1.07194865978986e-229	0	Dgkd
Mtm1	7.51522270549232e-234	0.400468860910973	1	0.972	1.30411659608408e-229	0	Mtm1
Mpc1	7.60909995947574e-234	0.464479128814372	1	0.993	1.32040711596783e-229	0	Mpc1
Ext2	8.04240575677585e-234	0.254688368362094	1	0.933	1.39559867097331e-229	0	Ext2
Scamp2	1.2891087683689e-233	0.322933911200707	1	0.999	2.23699044575055e-229	0	Scamp2
Polr3b	2.79169467256763e-233	0.47912221821361	0.981	0.772	4.84442776530661e-229	0	Polr3b
Surf2	3.64348948366734e-233	0.31877186060963	0.969	0.651	6.32254730100793e-229	0	Surf2
Zfp319	3.88800041745706e-233	0.25760730191415	0.983	0.801	6.74684712441323e-229	0	Zfp319
Abcd3	4.24715143654282e-233	0.303079071943772	0.989	0.834	7.37008188783276e-229	0	Abcd3
Cdc16	5.00808843922749e-233	0.263141041982961	1	0.906	8.69053586859146e-229	0	Cdc16
Cracr2a	1.0685575916596e-232	0.447990958352172	0.988	0.551	1.8542679888069e-228	0	Cracr2a
Trappc6a	1.20903929289185e-232	0.343178671657171	0.995	0.851	2.09804588495523e-228	0	Trappc6a
Ndufaf3	3.41285373392606e-232	0.411746533681286	0.929	0.598	5.9223250844819e-228	0	Ndufaf3
Thap3	7.74260121427772e-232	0.255035146273438	0.999	0.893	1.34357358871361e-227	0	Thap3
E2f4	1.64906020083758e-231	0.278389681231396	0.999	0.895	2.86161416651346e-227	0	E2f4
Uqcc3	1.80490927774176e-231	0.366984865837997	0.987	0.791	3.13205906966528e-227	0	Uqcc3
Acyp1	3.18133707908476e-231	0.453796213404246	0.895	0.492	5.52057423333579e-227	0	Acyp1
Ap1m2	3.22642202034781e-231	0.344185456463678	1	0.602	5.59881013190956e-227	0	Ap1m2
Pcyt1a	3.80532649948412e-231	0.358234826200658	1	0.846	6.60338307455478e-227	0	Pcyt1a
Brwd1	4.14809220290518e-231	0.346957958285646	1	0.981	7.19818439970135e-227	0	Brwd1
Hmg20b	4.21033976996222e-231	0.280280140442014	1	0.998	7.30620260281544e-227	0	Hmg20b
Tmed7	4.99013330827816e-231	0.313670590080831	1	0.995	8.65937832985509e-227	0	Tmed7
Lysmd4	8.28207478840645e-231	0.390015690621914	0.999	0.856	1.43718843803217e-226	0	Lysmd4
Bloc1s1	8.94970078028236e-231	0.366013777900618	0.987	0.757	1.5530415764024e-226	0	Bloc1s1
Abcf3	1.42895994054158e-230	0.254017337304344	0.989	0.831	2.47967418482181e-226	0	Abcf3
Ppp1r14b	1.45689014992392e-230	0.50785966690957	0.999	0.852	2.52814147716298e-226	0	Ppp1r14b
Stx4a	1.96782529644803e-230	0.271907512364993	1	0.999	3.41476723692627e-226	0	Stx4a
Padi1	3.1802186086874e-230	0.42430811625768	0.945	0.495	5.51863335165524e-226	0	Padi1
Plin3	5.92452420255129e-230	0.357888256256205	0.964	0.669	1.02808268486873e-225	0	Plin3
Naa80	8.85503070584786e-230	0.31823140869058	0.929	0.577	1.53661347838578e-225	0	Naa80
Lbh	9.12400651930705e-230	0.355196821091563	1	0.897	1.58328885129535e-225	0	Lbh
Cyhr1	1.02449256000394e-229	0.295036733268216	0.998	0.906	1.77780193937484e-225	0	Cyhr1
Rhbdd1	1.90016015809106e-229	0.405151157500959	1	0.965	3.29734792233542e-225	0	Rhbdd1
Eid1	3.2483372294806e-229	0.453866941412701	0.999	0.965	5.63683959431768e-225	0	Eid1
Lig3	3.53115707061057e-229	0.31365625171801	0.984	0.839	6.12761686463053e-225	0	Lig3
Slc36a4	4.42049492491897e-229	0.38256001055033	0.943	0.537	7.67088484321189e-225	0	Slc36a4
Lrp10	4.96599938574598e-229	0.310525867105648	1	0.985	8.61749873408499e-225	0	Lrp10
Mib2	5.9436259979328e-229	0.288644728420043	0.965	0.682	1.03139741942128e-224	0	Mib2
Glrx3	7.41363834417708e-229	0.327405819734722	1	0.98	1.28648866186505e-224	0	Glrx3
Ikzf1	1.25939353145545e-228	0.64425410700734	1	0.964	2.18542559513464e-224	0	Ikzf1
Abcd1	1.35409864688268e-228	0.310057926824666	1	0.968	2.34976738193551e-224	0	Abcd1
Hbs1l	1.7359340285874e-228	0.335090971818236	1	0.998	3.01236631980771e-224	0	Hbs1l
Rnf25	1.96173373605706e-228	0.291367952359342	0.986	0.791	3.40419655217982e-224	0	Rnf25
Plxna2	2.29952851616781e-228	0.5339293698141	0.794	0.442	3.990371834106e-224	0	Plxna2
Leng1	2.58585266949217e-228	0.262518487950542	1	0.907	4.48723013736975e-224	0	Leng1
Steep1	2.89366169861222e-228	0.269193572496606	1	0.954	5.02137114560178e-224	0	Steep1
Pard6a	2.96154323483389e-228	0.27428303493069	0.968	0.672	5.13916597540725e-224	0	Pard6a
Fam117a	6.13335792995384e-228	0.41098977346112	0.999	0.805	1.06432160158489e-223	0	Fam117a
Hif1a	6.94395036909107e-228	0.491044564083687	1	0.987	1.20498370754837e-223	0	Hif1a
Sprtn	7.90463692019902e-228	0.262341211030514	0.992	0.829	1.37169164476214e-223	0	Sprtn
Pip4k2c	9.24976026816982e-228	0.26326642502124	0.999	0.912	1.60511089933551e-223	0	Pip4k2c
Atm	9.43633270810152e-228	0.36037898390417	1	0.853	1.63748681483686e-223	0	Atm
Zmat3	1.57013218026845e-227	0.296744418855502	0.977	0.705	2.72465037241985e-223	0	Zmat3
Aamdc	4.7410245338667e-227	0.322274861255797	0.98	0.715	8.22709987361888e-223	0	Aamdc
Tmem251	6.6479678367018e-227	0.302999841144013	0.993	0.83	1.15362185870286e-222	0	Tmem251
Lamp2	1.09690117011344e-226	0.301939276057454	1	0.995	1.90345260049786e-222	0	Lamp2
Cd22	2.24646136143237e-226	0.403296252475655	0.886	0.678	3.89828440049359e-222	0	Cd22
Pdcl	3.2082230197382e-226	0.330015281436026	0.993	0.827	5.5672294061517e-222	0	Pdcl
Rnf167	4.77334075083461e-226	0.385319524503881	0.997	0.891	8.2831782049233e-222	0	Rnf167
Apeh	6.50221581086552e-226	0.302532790219888	0.95	0.686	1.12832950965949e-221	0	Apeh
Gmfb	9.24611729239013e-226	0.278741677081537	1	1	1.60447873374846e-221	0	Gmfb
Tor4a	1.26363287115852e-225	0.429636217842332	0.886	0.412	2.19278212132138e-221	0	Tor4a
Tmed2	1.54310112459001e-225	0.432739795930138	1	0.991	2.67774338150105e-221	0	Tmed2
Nfe2l3	1.54964775693015e-225	0.421348536362805	0.792	0.42	2.68910375260089e-221	0	Nfe2l3
Hadhb	1.75420233961487e-225	0.276473919516298	1	0.993	3.04406731993369e-221	0	Hadhb
Zmym6	2.02566927270614e-225	0.259857286760427	1	0.97	3.51514388892696e-221	0	Zmym6
Syvn1	2.27473379583961e-225	0.322864127988301	0.939	0.654	3.94734555592048e-221	0	Syvn1
Smim26	2.97993831915774e-225	0.329325145193314	0.981	0.717	5.17108696523442e-221	0	Smim26
Ift20	3.38863099227138e-225	0.414242352983826	1	0.918	5.88029136088852e-221	0	Ift20
Mn1	7.36384251075689e-225	0.332998954148988	0.994	0.69	1.27784759089164e-220	0	Mn1
Aldh4a1	9.92152876346538e-225	0.453833015672356	0.781	0.323	1.72168288632415e-220	0	Aldh4a1
Med27	1.28270692365715e-224	0.310775878673285	1	0.978	2.22588132462226e-220	0	Med27
Trp53rkb	1.58769329145403e-224	0.253372239805989	0.976	0.753	2.75512416866018e-220	0	Trp53rkb
Dpy19l3	1.91953372783653e-224	0.36495946617812	0.944	0.567	3.33096687791472e-220	0	Dpy19l3
Stt3b	2.06974337606094e-224	0.381724121190865	1	0.944	3.59162568047854e-220	0	Stt3b
Abhd18	2.09964441156764e-224	0.459812123787572	0.988	0.766	3.64351294739333e-220	0	Abhd18
Prag1	2.88564759749517e-224	0.414733467632497	0.838	0.333	5.00746427593337e-220	0	Prag1
Derl1	3.46586867312783e-224	0.332024369457178	1	0.988	6.01432190847872e-220	0	Derl1
Tex261	4.56488857258128e-224	0.305807432530819	1	0.961	7.92145114000029e-220	0	Tex261
Tmed9	8.59436075846224e-224	0.383146868209086	1	0.975	1.49137942241595e-219	0	Tmed9
Eola1	8.77060719156421e-224	0.361013217044335	0.949	0.58	1.52196346595214e-219	0	Eola1
Myo18a	1.1743511827488e-223	0.409611074655461	1	0.994	2.03785160742399e-219	0	Myo18a
Tmem80	1.21762295886078e-223	0.310324819990529	0.983	0.819	2.11294112051112e-219	0	Tmem80
Clcn4	1.71739232147689e-223	0.258591700306611	1	0.951	2.98019089545885e-219	0	Clcn4
St6gal1	2.33780476144101e-223	0.519411161872587	0.993	0.725	4.05679260252858e-219	0	St6gal1
Scnm1	2.42074110202256e-223	0.296497680135811	0.984	0.84	4.20071203433975e-219	0	Scnm1
Zfp523	3.9416706103701e-223	0.331348851144686	0.968	0.634	6.83998101017524e-219	0	Zfp523
Evi5l	4.0575883856665e-223	0.259270726945641	1	0.931	7.04113312564708e-219	0	Evi5l
Gprasp1	4.97071881298102e-223	0.296118326698227	1	0.974	8.62568835616596e-219	0	Gprasp1
Zfp560	6.34022586930622e-223	0.267026940966565	0.989	0.82	1.10021939510071e-218	0	Zfp560
Zc3h6	6.4248697534137e-223	0.354476456538675	0.995	0.828	1.11490764830988e-218	0	Zc3h6
Pxylp1	7.91171558297349e-223	0.398341810515266	0.94	0.481	1.37292000511339e-218	0	Pxylp1
Mfap1b	1.01572352734548e-222	0.316296435532218	0.995	0.936	1.76258503700261e-218	0	Mfap1b
Tmem179b	1.92092712500226e-222	0.363927681567197	1	0.922	3.33338484001643e-218	0	Tmem179b
Commd4	2.16603905504893e-222	0.264442032126208	1	0.945	3.75872757222641e-218	0	Commd4
Ccr5	2.54596952088341e-222	0.752807285185178	0.942	0.874	4.41802090958897e-218	0	Ccr5
Gbf1	4.78887071363105e-222	0.438489892580483	1	0.993	8.31012734936396e-218	0	Gbf1
Qtrt1	6.69729901276853e-222	0.261694064590347	0.992	0.752	1.16218229768572e-217	0	Qtrt1
Zfp51	7.61872885769533e-222	0.317138106204974	0.961	0.719	1.32207801867587e-217	0	Zfp51
Themis2	9.43174329426023e-222	0.336910584719922	1	0.961	1.63669041385298e-217	0	Themis2
Zmat5	1.15066290186164e-221	0.273194608179577	0.996	0.905	1.9967453336005e-217	0	Zmat5
Coa6	1.36581114232778e-221	0.340937325488253	0.991	0.756	2.37009207528139e-217	0	Coa6
Nelfa	2.81160591260083e-221	0.250571368782686	1	0.924	4.87897974013622e-217	0	Nelfa
Agap2	4.07171375811466e-221	0.292681053358359	0.983	0.724	7.06564488445636e-217	0	Agap2
Coa5	7.31181197699945e-221	0.317399557955848	1	0.989	1.26881873236871e-216	0	Coa5
Lamc1	7.71945317340354e-221	0.423811744587769	0.9	0.428	1.33955670918072e-216	0	Lamc1
Jmy	7.91982531868425e-221	0.43457089249596	0.952	0.597	1.37432728755128e-216	0	Jmy
Adamts6	1.03623751523115e-220	0.539065902397618	0.993	0.736	1.79818296018062e-216	0	Adamts6
Carmil2	1.33182331919141e-220	0.439214730168397	0.856	0.331	2.31111300579285e-216	0	Carmil2
Pts	1.62077414874482e-220	0.35002595756351	1	0.969	2.81252938031688e-216	0	Pts
Thtpa	2.09067003317358e-220	0.391255580000053	0.878	0.441	3.62793970856611e-216	0	Thtpa
Rcc2	2.24091606830731e-220	0.319904606428562	1	0.951	3.88866165333367e-216	0	Rcc2
Pex11g	6.09986353617146e-220	0.310882521300648	0.911	0.565	1.05850931943183e-215	0	Pex11g
Commd9	6.88749706833022e-220	0.283725406940581	0.975	0.708	1.19518736626734e-215	0	Commd9
Fig4	7.62602613552642e-220	0.398644892820516	1	0.944	1.3233443152979e-215	0	Fig4
Nme6	1.09273919538177e-219	0.361476262087876	0.96	0.618	1.89623032574598e-215	0	Nme6
Klhl24	1.37890635133001e-219	0.486969415872406	0.964	0.667	2.39281619146297e-215	0	Klhl24
Lrrc28	1.71130620644417e-219	0.435408381039879	0.99	0.767	2.96962966004257e-215	0	Lrrc28
Cdc42se2	1.80521253947216e-219	0.33813542813681	1	0.999	3.13258531974604e-215	0	Cdc42se2
Vps45	1.97599906087914e-219	0.301246351816991	0.999	0.912	3.42895117034357e-215	0	Vps45
Chrnb1	2.38315369268752e-219	0.36523639802786	0.928	0.504	4.13548660292065e-215	0	Chrnb1
Adam19	3.26053125443019e-219	0.616671728739732	1	0.811	5.65799988581271e-215	0	Adam19
Styxl1	6.4743710783051e-219	0.414826273950003	0.847	0.409	1.12349761321828e-214	0	Styxl1
Ccdc62	9.14226264447098e-219	0.303133631729807	0.945	0.625	1.58645683669505e-214	0	Ccdc62
Tmem50a	2.41529252226399e-218	0.479314566088854	1	0.96	4.19125711388471e-214	0	Tmem50a
Zfp869	2.94202726789959e-218	0.284689562487331	1	0.932	5.10529991798615e-214	0	Zfp869
2610008E11Rik	4.11026056710881e-218	0.311203256373413	0.988	0.737	7.13253516210391e-214	0	2610008E11Rik
Mri1	8.08936193258965e-218	0.317645087537855	0.995	0.804	1.40374697616228e-213	0	Mri1
Nsun3	1.12672933880452e-217	0.332892670992352	0.999	0.948	1.95521342162748e-213	0	Nsun3
Pex7	1.21430078809155e-217	0.312810421757389	1	0.987	2.10717615757527e-213	0	Pex7
Hibch	1.57241408425943e-217	0.378301279519437	0.962	0.676	2.72861016041539e-213	0	Hibch
Kantr	2.13703210643485e-217	0.302245913681103	1	0.93	3.7083918142964e-213	0	Kantr
Vac14	2.79374581163825e-217	0.260503024108092	1	0.992	4.84798710693585e-213	0	Vac14
Dpm1	3.87542142633666e-217	0.323950024976942	0.998	0.905	6.725018801122e-213	0	Dpm1
Fndc9	4.38245957073196e-217	0.395797208735794	0.831	0.437	7.60488209309117e-213	0	Fndc9
Sharpin	4.68474345759448e-217	0.259675477464993	1	0.977	8.12943532196371e-213	0	Sharpin
Ceacam1	6.25470843510061e-217	0.381363214272757	0.894	0.381	1.08537955474301e-212	0	Ceacam1
Map3k1	1.09699526571031e-216	0.403649666184002	1	0.999	1.9036158845871e-212	0	Map3k1
Rpl10-ps3	1.50975523579411e-216	0.278095376737272	0.995	0.859	2.61987826067353e-212	0	Rpl10-ps3
Fam20b	1.57279641493188e-216	0.274407975875167	1	0.974	2.72927361883129e-212	0	Fam20b
Grk6	2.82631830907912e-216	0.43455936273004	1	0.853	4.90451016174499e-212	0	Grk6
Ss18l2	2.8358480404175e-216	0.368384221904935	0.957	0.663	4.92104710453649e-212	0	Ss18l2
Hmox2	3.83443238838836e-216	0.296357446864081	1	0.993	6.65389052357032e-212	0	Hmox2
Ogt	4.14095976617658e-216	0.464240061726312	1	0.99	7.18580748224622e-212	0	Ogt
Rint1	5.42249645765226e-216	0.292827618092166	0.996	0.869	9.40965810296397e-212	0	Rint1
BC024978	1.33296857388245e-215	0.270874179762355	0.957	0.639	2.31310036625821e-211	0	BC024978
Spcs1	1.37648931331997e-215	0.393119975964377	1	0.906	2.38862190540414e-211	0	Spcs1
Mon1a	1.53405165548601e-215	0.285326419358673	0.987	0.838	2.66203983776488e-211	0	Mon1a
Wbp2	2.64640975891838e-215	0.347641972298949	0.999	0.88	4.59231485465106e-211	0	Wbp2
Naxd	3.32682421587402e-215	0.275113174997521	1	0.972	5.77303806180618e-211	0	Naxd
Ero1b	3.33872180974892e-215	0.318109641310208	1	1	5.7936839564573e-211	0	Ero1b
Lrch1	3.44190475851996e-215	0.493705865423197	1	1	5.97273732745969e-211	0	Lrch1
Chtop	3.95250487273186e-215	0.258160017468309	1	0.994	6.8587817056516e-211	0	Chtop
Tmem18	3.98966978663399e-215	0.253413500692415	0.994	0.795	6.92327398074597e-211	0	Tmem18
Sapcd1	1.70340882920184e-214	0.404490364195621	0.778	0.316	2.95592534131396e-210	0	Sapcd1
Ing3	2.11392353064399e-214	0.322841777443573	0.984	0.872	3.66829150272652e-210	0	Ing3
H2-T24	2.12913110284518e-214	0.478229993007498	0.905	0.533	3.69468120276724e-210	0	H2-T24
Ccnq	2.24321537488638e-214	0.325106661242917	0.953	0.606	3.89265164004034e-210	0	Ccnq
Osgepl1	2.28247722488427e-214	0.258300609718905	0.976	0.71	3.96078272834167e-210	0	Osgepl1
Mbip	3.45830847987899e-214	0.268144345365354	1	0.95	6.00120270513402e-210	0	Mbip
Clec4g	4.37032059493438e-214	0.396389582601835	0.803	0.487	7.58381732838962e-210	0	Clec4g
Pcyox1	8.6064370463352e-214	0.395306755631795	0.947	0.539	1.49347502065055e-209	0	Pcyox1
Zfp740	1.4818312289968e-213	0.327640718773959	0.999	0.915	2.57142173167815e-209	0	Zfp740
Zfp335	1.6986664861529e-213	0.292868770021401	0.964	0.71	2.94769595342112e-209	0	Zfp335
Dpm3	1.90432156778703e-213	0.394238113515258	1	0.857	3.30456921658083e-209	0	Dpm3
Fdps	2.40342837565656e-213	0.394819652558539	1	0.907	4.17066926027684e-209	0	Fdps
Trmt2b	3.14135203724592e-213	0.309436828349271	1	0.865	5.45118819023285e-209	0	Trmt2b
Ccng1	4.16838997505533e-213	0.38540728170494	0.965	0.816	7.23340712371351e-209	0	Ccng1
Snx17	5.58723627314167e-213	0.275741300337488	1	0.961	9.69553110478274e-209	0	Snx17
Grk4	1.28087527737157e-212	0.42481859139378	0.972	0.748	2.22270286882288e-208	0	Grk4
Ltn1	2.86615027549344e-212	0.314961536714518	1	0.99	4.97363057306376e-208	0	Ltn1
Lyrm4	2.86966728398127e-212	0.486777169771602	1	0.941	4.9797336378927e-208	0	Lyrm4
Serac1	2.8790852796803e-212	0.321471025527632	0.996	0.772	4.99607668582923e-208	0	Serac1
Sytl1	3.42697948705253e-212	0.467582684529424	0.633	0.177	5.94683750388225e-208	0	Sytl1
Osbpl7	3.59601629081723e-212	0.320079838297183	0.974	0.765	6.24016706945514e-208	0	Osbpl7
Pex5	3.85847087691201e-212	0.291578912673994	0.991	0.821	6.69560451270542e-208	0	Pex5
Gm3468	5.49182445782314e-212	0.442716066773922	0.871	0.372	9.52996298166049e-208	0	Gm3468
Mbd3	9.5902988268224e-212	0.264137201818814	1	0.948	1.66420455541849e-207	0	Mbd3
Apba3	1.35625628337397e-211	0.297045718402093	0.957	0.636	2.35351152853884e-207	0	Apba3
Nxf1	1.48551173464025e-211	0.299723885224146	1	0.995	2.57780851312123e-207	0	Nxf1
Psmd9	2.05520331859515e-211	0.25928856385372	0.995	0.877	3.56639431875816e-207	0	Psmd9
Ttpal	2.71226888967032e-211	0.34763757035615	0.923	0.572	4.70660020424491e-207	0	Ttpal
Pink1	2.87315896637642e-211	0.472357173099168	0.872	0.435	4.98579275435301e-207	0	Pink1
Rsbn1	7.75466242019998e-211	0.348733297416915	1	0.984	1.3456665697773e-206	0	Rsbn1
Tbc1d22a	8.23828584396996e-211	0.399793135498736	1	0.994	1.42958974250411e-206	0	Tbc1d22a
Os9	8.3583631288542e-211	0.291676263315911	1	0.976	1.45042675375007e-206	0	Os9
Tmem175	9.16210893656824e-211	0.277896200383862	1	0.958	1.58990076376269e-206	0	Tmem175
Pik3ip1	1.21237366531677e-210	0.418702450824295	0.815	0.319	2.10383202142419e-206	0	Pik3ip1
Heatr5b	1.64709518714838e-210	0.313778734672905	1	0.96	2.85820427825858e-206	0	Heatr5b
Cnot7	1.89969308508177e-210	0.267922095500934	1	0.99	3.29653741054239e-206	0	Cnot7
Slc15a3	1.96925755924813e-210	0.319310480638261	0.998	0.681	3.41725264256328e-206	0	Slc15a3
Alkbh4	2.01977916306534e-210	0.317488120555912	0.943	0.627	3.50492278166728e-206	0	Alkbh4
Tmem259	2.81802349916346e-210	0.270173130072529	1	0.96	4.89011617809836e-206	0	Tmem259
Klhdc1	3.18082786021419e-210	0.307493779407714	0.97	0.642	5.51969058582969e-206	0	Klhdc1
Baz2a	3.26684991946989e-210	0.417797547322778	1	0.986	5.6689646652561e-206	0	Baz2a
Agtrap	3.53780992826107e-210	0.291385989326124	0.969	0.673	6.13916156851144e-206	0	Agtrap
Aasdhppt	4.07462606372935e-210	0.257195596056562	0.983	0.827	7.07069860838954e-206	0	Aasdhppt
Sdhaf3	4.10226925142916e-210	0.259846996674429	0.996	0.82	7.11866783200503e-206	0	Sdhaf3
Hnrnpul1	4.70989622089076e-210	0.329019658495975	1	0.991	8.17308291211174e-206	0	Hnrnpul1
Arpc5l	5.06557092342905e-210	0.327190892882146	1	0.983	8.79028522342643e-206	0	Arpc5l
2610021A01Rik	5.38051739366933e-210	0.253547368072078	0.997	0.791	9.3368118332344e-206	0	2610021A01Rik
Cox20	6.7696321675746e-210	0.354728769075318	1	0.881	1.17473427003922e-205	0	Cox20
Rab3ip	1.41295040969761e-209	0.25186609348817	1	0.949	2.45189284594827e-205	0	Rab3ip
Usf2	1.85167955119702e-209	0.346338518220422	1	0.986	3.21321952519219e-205	0	Usf2
Rps27	2.21452542359682e-209	0.713900884337196	1	0.992	3.84286596756756e-205	0	Rps27
Ahi1	3.5193579610281e-209	0.306112930674886	0.996	0.808	6.10714186977207e-205	0	Ahi1
Pigk	3.86331789384589e-209	0.255490115987284	1	0.948	6.70401554119077e-205	0	Pigk
Sgsh	5.51806569228269e-209	0.347678294833975	0.911	0.546	9.57549939581815e-205	0	Sgsh
Zfp707	9.51096984085651e-209	0.285285279110621	0.95	0.62	1.65043859648383e-204	0	Zfp707
Mapk1ip1	1.22779548366516e-208	0.318819421842213	0.954	0.645	2.13059350280414e-204	0	Mapk1ip1
Osbpl11	1.45226541408287e-208	0.30051987980676	1	0.964	2.52011617305801e-204	0	Osbpl11
1110059G10Rik	1.93050909546842e-208	0.261683141486587	1	0.918	3.35001243336636e-204	0	1110059G10Rik
Itpr3	2.02713241529623e-208	0.277485084675952	0.996	0.838	3.51768288026355e-204	0	Itpr3
Ccdc28a	2.05605716803205e-208	0.405556611257999	0.901	0.51	3.56787600368601e-204	0	Ccdc28a
Spout1	3.395412902877e-208	0.274769009901785	0.975	0.687	5.89206001036246e-204	0	Spout1
Phactr2	5.0477812671703e-208	0.671426595702264	1	0.995	8.75941483292063e-204	0	Phactr2
Fbrs	5.70002275510831e-208	0.329864453708192	1	0.986	9.89124948693944e-204	0	Fbrs
Cd72	6.89717525635392e-208	0.425173191374049	0.766	0.306	1.1968668222351e-203	0	Cd72
Brd3	8.95963463766869e-208	0.291487315506433	1	0.905	1.55476539867465e-203	0	Brd3
Ctsz	1.16467712624877e-207	0.447536188944011	1	1	2.02106421717949e-203	0	Ctsz
Bcs1l	1.79678868467253e-207	0.296328585234995	0.976	0.671	3.11796740451225e-203	0	Bcs1l
Abraxas1	1.83740285626349e-207	0.257303135319332	0.999	0.837	3.18844517647404e-203	0	Abraxas1
Ang	2.54846422408869e-207	0.422143524902939	0.803	0.404	4.4223499680611e-203	0	Ang
Tbl1xr1	3.28051526999959e-207	0.493603313701313	1	0.994	5.69267814803028e-203	0	Tbl1xr1
Sh2d3c	4.70530387959695e-207	0.411608265426564	0.996	0.742	8.16511382226458e-203	0	Sh2d3c
Dcaf7	8.21800845435933e-207	0.315193886126071	1	0.986	1.42607100708497e-202	0	Dcaf7
Tmem208	1.40118834715849e-206	0.278717727369512	0.999	0.95	2.43148213882412e-202	0	Tmem208
Zbtb20	1.46351383078517e-206	0.669700450739863	1	0.951	2.53963555056151e-202	0	Zbtb20
Pip4p1	3.03312909589749e-206	0.283530713270868	1	0.999	5.26338892011092e-202	0	Pip4p1
C87436	3.16962768301113e-206	0.285969154309029	0.999	0.902	5.50025491832922e-202	0	C87436
Cfap36	3.34570555861623e-206	0.285046812207067	0.997	0.922	5.80580285586674e-202	0	Cfap36
Ddhd2	4.59185800466722e-206	0.331454925460198	1	0.971	7.96825119549902e-202	0	Ddhd2
Cdpf1	8.66814296181782e-206	0.353610334883825	0.912	0.555	1.50418284816425e-201	0	Cdpf1
Rhno1	1.03122093942406e-205	0.268971665251865	0.998	0.755	1.78947769618257e-201	0	Rhno1
Lrig2	1.1806896717987e-205	0.357128456756892	1	0.965	2.04885078747228e-201	0	Lrig2
Rnf180	1.31403275360367e-205	0.291347862241598	1	0.978	2.28024103732845e-201	0	Rnf180
Gtf2ird2	1.35070620343472e-205	0.286886636534043	0.992	0.861	2.34388047482027e-201	0	Gtf2ird2
Cactin	1.50978733024477e-205	0.265104558582786	0.975	0.761	2.61993395417375e-201	0	Cactin
Cd33	1.68964325685804e-205	0.307600325088984	1	0.752	2.93203794362575e-201	0	Cd33
AI413582	1.74832684054429e-205	0.295185537829501	0.999	0.874	3.0338715663965e-201	0	AI413582
Abcb1b	1.93077800709881e-205	0.335300496472453	1	0.9	3.35047907571857e-201	0	Abcb1b
Gm10563	3.0929042278102e-205	0.342680796808487	0.979	0.761	5.36711670651905e-201	0	Gm10563
Cope	3.33702278690299e-205	0.370289311992076	1	0.98	5.79073564211275e-201	0	Cope
Zfp39	1.0938879277471e-204	0.284990602534433	0.973	0.653	1.89822372101954e-200	0	Zfp39
Cep192	1.19801494661627e-204	0.332805088865808	1	0.973	2.07891533686321e-200	0	Cep192
Aktip	1.67719474660396e-204	0.289745309996747	0.973	0.758	2.91043604378186e-200	0	Aktip
Spata13	2.2201511650982e-204	0.461630691849106	0.934	0.58	3.85262831679491e-200	0	Spata13
Mmadhc	2.51723899329036e-204	0.26899858735782	1	0.982	4.36816482505676e-200	0	Mmadhc
Gcdh	2.62855501912845e-204	0.374692409438067	0.903	0.475	4.56133152469359e-200	0	Gcdh
Nudt13	2.69728835218072e-204	0.263075737944931	0.993	0.836	4.6806044775392e-200	0	Nudt13
Uhmk1	3.17516708840558e-204	0.268614395384093	1	0.998	5.50986744851021e-200	0	Uhmk1
Nat9	4.49710715766481e-204	0.331611874129829	0.949	0.632	7.80383005069575e-200	0	Nat9
Gpr18	7.71630583965938e-204	0.343449423769476	0.918	0.571	1.33901055235609e-199	0	Gpr18
Anapc16	8.99581337316596e-204	0.305602188724816	1	0.983	1.56104349464549e-199	0	Anapc16
Clec2d	1.58345169743308e-203	0.346309573294007	1	0.995	2.74776373055563e-199	0	Clec2d
Wdr45	2.19547611128696e-203	0.387776064231021	0.906	0.51	3.80980969591626e-199	0	Wdr45
Peds1	2.2840161888265e-203	0.3235508515011	1	0.933	3.96345329247062e-199	0	Peds1
Epn1	2.95553050163319e-203	0.358905761579471	1	0.969	5.12873207948408e-199	0	Epn1
Pde1c	4.16566205544661e-203	0.503043895345747	0.863	0.514	7.2286733648165e-199	0	Pde1c
Ube2q2	8.346290491716e-203	0.292078112503423	1	0.984	1.44833178902748e-198	0	Ube2q2
Coro2a	9.78839900700892e-203	0.420037223637411	1	0.999	1.69858087968626e-198	0	Coro2a
Mterf1b	1.07566318077496e-202	0.351930026282558	0.877	0.489	1.86659831759878e-198	0	Mterf1b
Vipas39	1.08566872637158e-202	0.272752407026206	0.998	0.921	1.8839609408726e-198	0	Vipas39
Gigyf1	1.1918634200406e-202	0.281283448296477	0.999	0.959	2.06824059279645e-198	0	Gigyf1
Gcnt7	2.96848186913653e-202	0.301234147433058	0.964	0.703	5.15120658751261e-198	0	Gcnt7
Ginm1	5.34359119861355e-202	0.273269460725913	1	0.93	9.2727338069541e-198	0	Ginm1
9930111J21Rik2	5.91239554681283e-202	0.49073205462652	1	0.901	1.02597799923843e-197	0	9930111J21Rik2
Tmub2	1.67453709674248e-201	0.290716297228967	0.965	0.801	2.90582422397722e-197	0	Tmub2
Nipal3	2.94153170285807e-201	0.39276338391374	0.96	0.65	5.1044399639696e-197	0	Nipal3
Prpsap2	4.21453340931635e-201	0.278534522508328	1	0.983	7.31347982518667e-197	0	Prpsap2
Nsmaf	4.8237094109941e-201	0.407672814736941	1	0.971	8.37058294089806e-197	0	Nsmaf
Ccdc162	4.88517405502358e-201	0.567616437272701	1	0.881	8.47724253768242e-197	0	Ccdc162
Ablim1	5.24103645025783e-201	0.293686264648553	0.99	0.522	9.09477055213242e-197	0	Ablim1
Rnf166	5.90320637267383e-201	0.307628207457209	1	0.945	1.02438340185009e-196	0	Rnf166
Emc1	6.61597654156231e-201	0.281634940050861	0.992	0.797	1.14807040925731e-196	0	Emc1
Cat	1.30165742386314e-200	0.350410968148418	0.991	0.842	2.25876612762971e-196	0	Cat
Tet1	1.40163624060318e-200	0.414404613227342	0.919	0.653	2.4322593683187e-196	0	Tet1
Zer1	2.28417865801711e-200	0.298627251507933	0.982	0.743	3.96373522525708e-196	0	Zer1
Klrd1	2.41792998174724e-200	0.457579037838316	0.906	0.675	4.19583389732598e-196	0	Klrd1
Triap1	2.55436576166388e-200	0.291534002328861	0.975	0.73	4.43259090621534e-196	0	Triap1
Atg3	8.99807927979105e-200	0.319675050741877	1	0.998	1.56143669742214e-195	0	Atg3
Krt10	1.48094272522739e-199	0.383924998575453	0.87	0.435	2.5698799110871e-195	0	Krt10
Sec23a	1.82374473445468e-199	0.367398184412408	0.992	0.855	3.16474423769921e-195	0	Sec23a
Ufc1	2.16592782384854e-199	0.302569909096159	1	0.957	3.75853455272437e-195	0	Ufc1
Pde5a	2.8035903381025e-199	0.462546030105373	0.826	0.438	4.86507031370927e-195	0	Pde5a
Nf2	3.45033275539151e-199	0.277173914090554	1	0.958	5.98736243043088e-195	0	Nf2
Pigc	3.83077226990457e-199	0.29319243410354	0.975	0.732	6.6475391199654e-195	0	Pigc
Cep95	4.1192252865221e-199	0.324227092069568	0.992	0.887	7.1480916397018e-195	0	Cep95
Gpcpd1	4.26479231178051e-199	0.477022006289792	1	0.928	7.40069409863273e-195	0	Gpcpd1
Fbxl8	6.5610032989836e-199	0.334255936239144	0.945	0.577	1.13853090247262e-194	0	Fbxl8
Mydgf	6.99809744549958e-199	0.263269157628596	1	0.924	1.21437984971754e-194	0	Mydgf
Psmf1	1.63023084645133e-198	0.263436103933914	0.96	0.741	2.82893958784699e-194	0	Psmf1
Vangl2	1.79953911450207e-198	0.254240732910193	0.976	0.699	3.12274022539545e-194	0	Vangl2
Lypla2	2.68621944457155e-198	0.263057367527302	0.999	0.946	4.661396602165e-194	0	Lypla2
Mia3	3.39592644779077e-198	0.29035316544723	1	1	5.89295116485132e-194	0	Mia3
Usp38	1.56303288142967e-197	0.26048789699723	1	0.972	2.71233095914491e-193	0	Usp38
Sco2	2.2212677332921e-197	0.334406659745004	0.915	0.546	3.85456589758178e-193	0	Sco2
Gm12353	2.6241624526701e-197	0.422277919283098	0.984	0.765	4.55370910411843e-193	0	Gm12353
Bcl7a	2.96594364068917e-197	0.509904733919	0.874	0.425	5.14680199968792e-193	0	Bcl7a
Trim12a	3.84643338890567e-197	0.395371478874995	1	0.943	6.674715859768e-193	0	Trim12a
Cdkl3	5.10386125129028e-197	0.402370554905249	0.976	0.768	8.85673042936403e-193	0	Cdkl3
Snx15	5.20896059713039e-197	0.343886771508856	0.95	0.634	9.03910932420036e-193	0	Snx15
Tollip	7.42855152613764e-197	0.279624148934903	0.981	0.86	1.28907654633066e-192	0	Tollip
Wdr83	1.26262458271161e-196	0.252894215722008	0.957	0.744	2.19103243837946e-192	0	Wdr83
Rnf139	1.51029076187322e-196	0.263378375225923	0.985	0.876	2.6208075590786e-192	0	Rnf139
Hdac9	1.94001630074983e-196	0.614723465808794	1	0.961	3.36651028669118e-192	0	Hdac9
Cwf19l2	2.07622773847235e-196	0.387033811177591	1	0.995	3.60287799457106e-192	0	Cwf19l2
Unc13d	2.38082067783281e-196	0.253938851602019	0.981	0.874	4.13143812224328e-192	0	Unc13d
2210016F16Rik	4.32051639773057e-196	0.284410303957017	0.982	0.793	7.49739210498186e-192	0	2210016F16Rik
Cd300lf	5.17347621523563e-196	0.36242784508435	0.999	0.705	8.97753327629839e-192	0	Cd300lf
Zfp592	4.06478527220147e-195	0.298474969292627	1	0.99	7.05362188285122e-191	0	Zfp592
Sit1	4.82390709519404e-195	0.453173914364895	0.652	0.204	8.37092598229022e-191	0	Sit1
Dtd2	6.22199265532604e-195	0.27112491131325	0.988	0.769	1.07970238547873e-190	0	Dtd2
Mdp1	6.77325993220435e-195	0.280681558018537	0.993	0.828	1.17536379603542e-190	0	Mdp1
Btrc	7.98146940640952e-195	0.411376107176497	0.989	0.698	1.38502438609424e-190	0	Btrc
Pepd	1.75625451855225e-194	0.47478749084258	1	0.981	3.04762846604371e-190	0	Pepd
Acox1	2.39587211578234e-194	0.287116553943826	0.995	0.946	4.15755688251709e-190	0	Acox1
Gpr162	8.67389628104729e-194	0.353092674951263	0.887	0.476	1.50518122165014e-189	0	Gpr162
Foxp1	9.29963937033108e-194	0.525682372245417	1	0.981	1.61376641993355e-189	0	Foxp1
Washc1	1.21109214424343e-193	0.272643239679134	0.996	0.869	2.10160819790563e-189	0	Washc1
Rhoh	1.4749147943859e-193	0.348709757306049	0.998	0.759	2.55941964269785e-189	0	Rhoh
Slc14a1	1.55514845016381e-193	0.349428222180964	0.986	0.742	2.69864910556925e-189	0	Slc14a1
Prkci	1.77490242785163e-193	0.281204656853085	0.977	0.774	3.07998818305093e-189	0	Prkci
Vps53	1.88773584099163e-193	0.251069755535802	1	0.989	3.27578800487278e-189	0	Vps53
Wbp1	4.4557068855438e-193	0.317561380093225	0.941	0.638	7.73198815848416e-189	0	Wbp1
Sfxn3	4.51164925769245e-193	0.276096171089908	0.984	0.74	7.82906495687371e-189	0	Sfxn3
Pla2g15	4.91534278752408e-193	0.358065843558576	0.907	0.525	8.52959433919053e-189	0	Pla2g15
Cry1	1.77862821577286e-192	0.369009755931012	0.992	0.771	3.08645354283064e-188	0	Cry1
Ppp1r10	2.12646290827965e-192	0.331737505213245	1	0.969	3.69005108473767e-188	0	Ppp1r10
Cox16	2.19628471545836e-192	0.316739647832361	0.977	0.74	3.8112128667349e-188	0	Cox16
Gimap1	2.32179510745836e-192	0.297802632976011	0.825	0.298	4.0290110499725e-188	0	Gimap1
Itprid2	3.40426201707047e-192	0.343128718867387	1	0.988	5.90741587822239e-188	0	Itprid2
Zcchc7	3.64879546908376e-192	0.439453587702339	1	0.999	6.33175477750104e-188	0	Zcchc7
0610009B22Rik	3.93690073265379e-192	0.315853335070177	0.95	0.684	6.83170384137412e-188	0	0610009B22Rik
Gnptg	5.64529475211344e-192	0.324152452818375	0.929	0.61	9.79627998334245e-188	0	Gnptg
P2rx7	6.47008421650295e-192	0.427101161939888	0.911	0.571	1.12275371408976e-187	0	P2rx7
Mbnl1	1.18182538427874e-191	0.616194776028644	1	0.991	2.0508215893389e-187	0	Mbnl1
Timm10	1.46863859661833e-191	0.390215368244488	0.955	0.63	2.54852855671179e-187	0	Timm10
Micos13	1.65272198319134e-191	0.41264527617033	1	0.895	2.86796845743192e-187	0	Micos13
Ints7	1.78009019034438e-191	0.268961944337115	1	0.879	3.0889905073046e-187	0	Ints7
Blzf1	1.95844321443175e-191	0.258015879302623	0.997	0.906	3.39848651000341e-187	0	Blzf1
Napa	2.09973127445959e-191	0.277105046315477	1	0.945	3.64366368056972e-187	0	Napa
Psph	3.78533127641114e-191	0.325006897497985	0.933	0.603	6.56868536395625e-187	0	Psph
2610044O15Rik8	4.55526414199228e-191	0.277410999518352	0.967	0.715	7.90474986559921e-187	0	2610044O15Rik8
Washc4	5.17804920436047e-191	0.332669373006943	1	0.996	8.98546878432672e-187	0	Washc4
Ppp1r35	6.48337583628113e-191	0.29366223016507	0.986	0.81	1.12506020886986e-186	0	Ppp1r35
Fkbp15	1.1676757185788e-190	0.375050057988784	1	0.99	2.0262676744498e-186	0	Fkbp15
Zfp719	1.29540909025482e-190	0.302432457627743	0.992	0.8	2.24792339431919e-186	0	Zfp719
Irak1	1.36689113608963e-190	0.277202903095691	1	0.995	2.37196618845634e-186	0	Irak1
Mat2b	1.62531993673487e-190	0.340050539470433	0.996	0.931	2.82041768621602e-186	0	Mat2b
Gnpat	1.71314244378049e-190	0.265337049577503	1	0.888	2.97281608269228e-186	0	Gnpat
Mta2	2.4008157802783e-190	0.255576520213212	1	0.978	4.16613562351693e-186	0	Mta2
Gskip	2.76787851960929e-190	0.275851267807113	1	0.976	4.80309959507801e-186	0	Gskip
Tbck	2.88185287067348e-190	0.337179249814096	1	0.988	5.00087928647969e-186	0	Tbck
Exosc4	3.06474337995006e-190	0.30106951816471	0.984	0.801	5.31824918722735e-186	0	Exosc4
Tbc1d20	3.94107672524631e-190	0.284568547810397	1	0.974	6.83895044131992e-186	0	Tbc1d20
Rnf5	4.02277547038078e-190	0.28942273550141	0.978	0.801	6.98072227375177e-186	0	Rnf5
Bckdhb	5.37200177560661e-190	0.332238915043694	0.996	0.817	9.32203468121016e-186	0	Bckdhb
Ssr3	5.49879254673467e-190	0.301820915409459	1	0.999	9.54205470634868e-186	0	Ssr3
Alg14	7.64138183147022e-190	0.282338809379888	1	0.923	1.32600898921503e-185	0	Alg14
Snd1	1.0472224558584e-189	0.379561746062945	1	1	1.81724512765109e-185	0	Snd1
Trim8	1.41619390378466e-189	0.251127826115446	0.995	0.925	2.45752128123752e-185	0	Trim8
2510002D24Rik	2.04933964257614e-189	0.32799418060564	0.905	0.584	3.55621908176237e-185	0	2510002D24Rik
Ybx3	2.05638390138878e-189	0.376429058541367	1	0.893	3.56844298407995e-185	0	Ybx3
Elp3	2.77437579481766e-189	0.271097551038646	0.98	0.74	4.81437431674709e-185	0	Elp3
Ripor2	3.55848094435386e-189	0.57689891119432	1	0.815	6.17503198273726e-185	0	Ripor2
Mcrip1	8.18733083942163e-189	0.2520704730303	1	0.951	1.42074752056483e-184	0	Mcrip1
Surf1	8.63684848706602e-189	0.322200432730601	0.977	0.731	1.49875231796057e-184	0	Surf1
Eaf1	1.74521721017556e-188	0.293997207662254	0.963	0.752	3.02847542481764e-184	0	Eaf1
D7Ertd443e	2.83109718929499e-188	0.305241829933091	0.868	0.58	4.9128029525836e-184	0	D7Ertd443e
Plek	7.72137695485265e-188	0.393304294260583	1	0.969	1.33989054297558e-183	0	Plek
Polr3h	1.21754711645835e-187	0.268208892967624	0.977	0.711	2.11280951119017e-183	0	Polr3h
Hectd3	1.24532757796596e-187	0.300653129325131	0.952	0.706	2.16101694604433e-183	0	Hectd3
3110009E18Rik	1.33100062456122e-187	0.260120830260013	0.965	0.713	2.30968538380108e-183	0	3110009E18Rik
Sec61b	1.42622509648989e-187	0.570964182779579	1	0.983	2.47492840993891e-183	0	Sec61b
Uckl1	1.46819499990765e-187	0.253323457257798	0.991	0.91	2.54775878333974e-183	0	Uckl1
Rhot1	1.81246288348927e-187	0.262744536994882	1	0.99	3.14516684171893e-183	0	Rhot1
Gba2	1.87753218070617e-187	0.338940096810215	0.892	0.546	3.25808159317942e-183	0	Gba2
Lats2	2.95242335456125e-187	0.360294768696289	0.934	0.626	5.12334024717014e-183	0	Lats2
Ndufs3	3.21787322649309e-187	0.287631611628493	1	0.919	5.58397540993346e-183	0	Ndufs3
S100pbp	3.34240537026528e-187	0.253146956518982	1	0.976	5.80007603902135e-183	0	S100pbp
Mcee	4.45024405756912e-187	0.344422315474409	0.924	0.584	7.72250851309969e-183	0	Mcee
B4galt3	1.19092379898831e-186	0.312831646229239	0.924	0.64	2.06661006838441e-182	0	B4galt3
Mindy2	1.60545621229601e-186	0.329793057166922	0.999	0.876	2.78594816519727e-182	0	Mindy2
Coa8	1.80906096372614e-186	0.254232710276692	1	0.966	3.13926349035396e-182	0	Coa8
Edrf1	3.0749796337319e-186	0.272383958598546	0.999	0.931	5.33601215841497e-182	0	Edrf1
Atp6v0d1	5.19368876099353e-186	0.269722071221707	1	1	9.01260810695208e-182	0	Atp6v0d1
Elovl6	7.18689679490803e-186	0.469448220862081	0.999	0.765	1.24714220082039e-181	0	Elovl6
Tmigd3	1.26302585572941e-185	0.343444136191372	0.942	0.587	2.19172876744724e-181	0	Tmigd3
Prr13	3.37330393451334e-185	0.313695440101656	0.997	0.884	5.85369431756099e-181	0	Prr13
Dnajc14	4.21123461575419e-185	0.255233344006477	0.998	0.938	7.30775542871824e-181	0	Dnajc14
Dad1	6.36347661401967e-185	0.399743746433438	1	0.934	1.10425409683083e-180	0	Dad1
Tusc1	8.82854341426884e-185	0.325797808609136	0.942	0.58	1.53201713867807e-180	0	Tusc1
Snx32	1.4732215090069e-184	0.29508538834083	0.95	0.649	2.55648128457968e-180	0	Snx32
Pqbp1	1.83065093534062e-184	0.266813414656806	0.996	0.871	3.17672856809658e-180	0	Pqbp1
Dhdds	2.53498460421601e-184	0.274712843389544	1	0.956	4.39895878369604e-180	0	Dhdds
Banp	2.63215913822723e-184	0.305164834126008	1	0.962	4.56758575256572e-180	0	Banp
Mef2a	3.32937321155475e-184	0.493899968078127	1	0.999	5.77746133401096e-180	0	Mef2a
Prorsd1	6.33236192462233e-184	0.382764718882552	0.982	0.778	1.09885476477971e-179	0	Prorsd1
Fam168b	7.31833936045222e-184	0.292869997944545	1	1	1.26995142921927e-179	0	Fam168b
Atg12	9.24168177572804e-184	0.321759490750771	0.995	0.922	1.60370903854209e-179	0	Atg12
Imp3	2.43092470549573e-183	0.314612421315987	0.996	0.819	4.21838364144675e-179	0	Imp3
Mitf	7.52477443958789e-183	0.436236499189234	0.987	0.79	1.30577410850169e-178	0	Mitf
Rbm38	7.68311772785679e-183	0.351128722215195	0.968	0.693	1.33325141931499e-178	0	Rbm38
Tmc6	9.39623040581362e-183	0.356400890592138	0.952	0.674	1.63052786232084e-178	0	Tmc6
Galns	1.01495720706022e-182	0.28997527557105	0.965	0.679	1.76125524141159e-178	0	Galns
Brwd3	1.04617701647285e-182	0.359132913902655	1	0.981	1.81543097668534e-178	0	Brwd3
Isca2	1.82430208554238e-182	0.25905686184984	0.984	0.86	3.16571140904169e-178	0	Isca2
Atf6	2.30393873398299e-182	0.451049023934488	1	0.981	3.99802488508069e-178	0	Atf6
Trim44	2.70044601638193e-182	0.334413589097787	1	0.993	4.68608397222756e-178	0	Trim44
Syk	3.15614387237573e-182	0.463779055451011	1	0.965	5.4768564617336e-178	0	Syk
Tmem160	4.82158339328816e-182	0.357839138228147	1	0.889	8.36689366237294e-178	0	Tmem160
Top1mt	4.85916179872146e-182	0.307574337058154	0.836	0.5	8.43210346932134e-178	0	Top1mt
Scn3a	9.38754341384049e-182	0.278104622148172	1	0.697	1.62902040860374e-177	0	Scn3a
Bckdk	1.45968810335153e-181	0.253623300969088	0.989	0.798	2.5329967657459e-177	0	Bckdk
Zdhhc17	1.61084500880365e-181	0.298332744780835	1	0.972	2.79529934377697e-177	0	Zdhhc17
Rbm26	3.37592497499035e-181	0.33384421180254	1	0.999	5.85824260910076e-177	0	Rbm26
Gpr183	3.53090356907706e-181	0.430532798190118	1	0.91	6.12717696341942e-177	0	Gpr183
Mgrn1	4.9801105994719e-181	0.270941539937159	1	0.976	8.64198592326358e-177	0	Mgrn1
Acat2	6.71881131112048e-181	0.277676826144142	0.994	0.846	1.16591532681874e-176	0	Acat2
Lmo2	7.60216054546604e-181	0.352749150167422	0.994	0.765	1.31920291945472e-176	0	Lmo2
Abl1	7.71819735988928e-181	0.29352928287109	1	0.981	1.33933878786159e-176	0	Abl1
Lmbrd2	1.3096078192586e-180	0.297675842157597	1	0.932	2.27256244875946e-176	0	Lmbrd2
Vps50	3.28775001747808e-180	0.28142753858777	1	0.981	5.70523260532972e-176	0	Vps50
Apobec3	6.44538178957384e-180	0.383430842084553	1	0.998	1.11846710194475e-175	0	Apobec3
Mien1	1.85679154935762e-179	0.314051202552065	0.994	0.84	3.22209037560027e-175	0	Mien1
Chchd7	2.52416771237911e-179	0.364105672937856	0.975	0.712	4.38018823129146e-175	0	Chchd7
Map4k2	4.20497966628669e-179	0.33011952368481	0.992	0.712	7.29690121490728e-175	0	Map4k2
Ankle2	6.44322987748576e-179	0.336640100023157	1	0.986	1.1180936806401e-174	0	Ankle2
Krtcap2	1.46656467612905e-178	0.44427899117889	1	0.87	2.54492968248675e-174	0	Krtcap2
Gpr180	1.65292194300094e-178	0.269693795027394	0.985	0.754	2.86831544768954e-174	0	Gpr180
Cox14	1.82261348455993e-178	0.341214105037134	1	0.946	3.16278117975684e-174	0	Cox14
Ttc14	2.38507186793035e-178	0.315191305885639	1	0.998	4.13881521241953e-174	0	Ttc14
Nbr1	3.23797132343052e-178	0.325968006664177	0.99	0.86	5.61885163754898e-174	0	Nbr1
Rdh10	3.37249508012533e-178	0.267893890650741	0.987	0.803	5.85229071254149e-174	0	Rdh10
Scamp3	4.7583639938824e-178	0.256057187845337	0.998	0.857	8.25718903858412e-174	0	Scamp3
Cd38	1.31778973841756e-177	0.344124908841672	0.796	0.306	2.28676053307599e-173	0	Cd38
Rmc1	1.61446073249951e-177	0.355347913375971	0.934	0.616	2.8015737091064e-173	0	Rmc1
Nxpe3	2.64726392342725e-177	0.307276041711378	0.975	0.761	4.5937970863233e-173	0	Nxpe3
Rps27rt	2.88878341256711e-177	0.330100983562054	0.996	0.88	5.0129058558277e-173	0	Rps27rt
Mtcp1	4.89675194562344e-177	0.333620613699358	0.893	0.529	8.49733365124036e-173	0	Mtcp1
Zfp992	6.3301373728658e-177	0.264879833696432	0.995	0.875	1.0984687383134e-172	0	Zfp992
Laptm5	1.34992570534514e-176	0.517595265064746	1	0.999	2.34252607648542e-172	0	Laptm5
Gna12	1.92133327323084e-176	0.273852112644514	1	0.981	3.33408962903748e-172	0	Gna12
Lias	1.93724493840495e-176	0.272774432623468	0.996	0.904	3.3617011416141e-172	0	Lias
Rpl10	2.3450944661827e-176	0.710266402721436	1	0.981	4.06944242716684e-172	0	Rpl10
N4bp2l2	3.6145061911997e-176	0.322468082787887	1	1	6.27225259358884e-172	0	N4bp2l2
Limd1	1.64446680057548e-175	0.326060358221288	1	0.998	2.85364323903862e-171	0	Limd1
Ppp1r16b	1.66112199761259e-175	0.358021662214885	0.97	0.594	2.88254500245713e-171	0	Ppp1r16b
Stx18	1.82717658328535e-175	0.285340684356747	1	0.968	3.17069952497508e-171	0	Stx18
Synrg	2.27898124581603e-175	0.292723768605237	1	0.99	3.95471615586457e-171	0	Synrg
Pet100	2.59488510470867e-175	0.368788385053001	1	0.978	4.50290412220096e-171	0	Pet100
Maco1	3.49753405260912e-175	0.291166014416433	1	0.975	6.06927084149261e-171	0	Maco1
Fam76a	4.61810594416407e-175	0.297730586421028	1	0.981	8.01379924490792e-171	0	Fam76a
St3gal1	6.07057191369058e-175	0.279783163480727	1	0.979	1.05342634418273e-170	0	St3gal1
Trim17	6.56206564739892e-175	0.309636533860646	0.923	0.563	1.13871525179313e-170	0	Trim17
Tmem183a	7.13752939097133e-175	0.250257743481196	1	0.997	1.23857547521526e-170	0	Tmem183a
Hspbap1	1.0522468602632e-174	0.36669716344705	0.992	0.768	1.82596397661474e-170	0	Hspbap1
Szt2	1.21374715927255e-174	0.287771897414569	0.969	0.723	2.10621544548565e-170	0	Szt2
Prkacb	1.21909978679872e-174	0.252461656915831	0.998	0.931	2.11550386003183e-170	0	Prkacb
Ptpn4	2.78467617515212e-174	0.268240029319365	1	0.977	4.83224856674148e-170	0	Ptpn4
Pja2	3.06661858361127e-174	0.302522093136914	1	0.998	5.32150322814063e-170	0	Pja2
Dipk2a	3.19486107884801e-174	0.275125422472286	0.996	0.846	5.54404243012495e-170	0	Dipk2a
Gdpd1	3.91372326990147e-174	0.399808615652135	0.746	0.392	6.79148399026003e-170	0	Gdpd1
Tbc1d2b	8.61829650276743e-174	0.383043136623481	0.92	0.575	1.49553299212523e-169	0	Tbc1d2b
Ap3m1	1.58478308236348e-173	0.330743413655202	1	0.967	2.75007408282535e-169	0	Ap3m1
Dnal4	1.71812363796862e-173	0.335499421696021	0.924	0.54	2.98145994896694e-169	0	Dnal4
Tceal8	1.87408737051989e-173	0.40915345190168	0.727	0.283	3.25210381406316e-169	0	Tceal8
Zfp580	4.97871696120227e-173	0.308851817677445	0.936	0.591	8.6395675427743e-169	0	Zfp580
Ak3	5.09896525451452e-173	0.263441224274264	0.97	0.799	8.84823440615904e-169	0	Ak3
Nnat	5.4584590743522e-173	0.383824317362472	0.682	0.316	9.47206403172336e-169	0	Nnat
Commd2	6.62934648930112e-173	0.256737510625037	0.997	0.878	1.15039049628842e-168	0	Commd2
Map4k1	7.51941380640329e-173	0.3002846435603	1	0.952	1.30484387782516e-168	0	Map4k1
Tug1	9.33228129404706e-173	0.261328137682834	1	0.995	1.61943077295599e-168	0	Tug1
Ubxn8	1.5786056264776e-172	0.278193745733702	0.958	0.723	2.73935434362657e-168	0	Ubxn8
Eif3f	2.39125778802817e-172	0.422361976677569	1	0.967	4.14954963956528e-168	0	Eif3f
Mapk4	2.67914289114353e-172	0.37659674729317	0.587	0.162	4.64911665900137e-168	0	Mapk4
E4f1	2.68209607777282e-172	0.276226823052963	0.995	0.865	4.65424132375917e-168	0	E4f1
Mpv17l2	5.46988954462816e-172	0.255883212525936	0.972	0.768	9.49189932679324e-168	0	Mpv17l2
Dnaaf5	5.89532208814925e-172	0.310542741550556	0.916	0.569	1.02301524195654e-167	0	Dnaaf5
Rnf103	7.16227645882295e-172	0.252814655421773	0.999	0.928	1.24286983389955e-167	0	Rnf103
Ikbkg	1.04409482596122e-171	0.285638498596925	0.972	0.812	1.8118177514905e-167	0	Ikbkg
Fuca2	1.22802710571959e-171	0.257438975184939	1	0.952	2.13099543655521e-167	0	Fuca2
Tmem258	1.79999517086042e-171	0.447340446822522	0.999	0.924	3.12353161999409e-167	0	Tmem258
Tmem167b	1.86664491545921e-171	0.319931367255592	0.95	0.654	3.23918892179636e-167	0	Tmem167b
Wwp1	2.41208277624243e-171	0.33379077081542	1	0.983	4.18568724161349e-167	0	Wwp1
Amdhd2	2.45785100182405e-171	0.28148237072317	0.963	0.728	4.26510884346528e-167	0	Amdhd2
Zfp931	3.25756955497815e-171	0.287385913308978	0.896	0.58	5.65286044875358e-167	0	Zfp931
Cmc4	4.29461303869676e-171	0.33129262977818	0.905	0.623	7.45244200605049e-167	0	Cmc4
Rars2	4.59314546202405e-171	0.265686201663394	1	0.964	7.97048532025034e-167	0	Rars2
Pdxdc1	7.78222222498062e-171	0.277543534695069	1	0.996	1.35044902270089e-166	0	Pdxdc1
Ly6k	8.24388700059446e-171	0.398928958108618	0.725	0.463	1.43056171121316e-166	0	Ly6k
Zfp426	8.46090750999662e-171	0.256574304865918	0.998	0.915	1.46822128020971e-166	0	Zfp426
Tmem59	9.01034279004784e-171	0.395773736353532	1	0.999	1.563564784357e-166	0	Tmem59
Mepce	1.01967768946898e-170	0.269848671888172	0.983	0.809	1.76944669453552e-166	0	Mepce
Pde10a	1.05743633803816e-170	0.41682493066854	0.77	0.33	1.83496927739762e-166	0	Pde10a
Nop53	1.44593214520173e-170	0.287763437671764	0.999	0.949	2.50912605156857e-166	0	Nop53
Lgals1	1.78769729660356e-170	0.61951840679534	1	0.893	3.10219111879616e-166	0	Lgals1
Slc9a9	2.43955468570388e-170	0.527537010060471	1	0.896	4.23335924610195e-166	0	Slc9a9
Rad52	2.82957503478326e-170	0.290743029882583	0.977	0.747	4.91016155785939e-166	0	Rad52
Eml4	5.77370628141092e-170	0.372643401100926	1	0.995	1.00191125101324e-165	0	Eml4
Eif2ak3	6.42561152273619e-170	0.338843124185461	0.981	0.804	1.11503636754041e-165	0	Eif2ak3
Lamtor4	2.62788782577326e-169	0.369073907724761	0.998	0.804	4.56017374406433e-165	0	Lamtor4
Ptges2	2.78785209457203e-169	0.294300377767393	0.879	0.581	4.83775973971084e-165	0	Ptges2
Pdcd2	3.75770066956386e-169	0.281544666968459	0.963	0.712	6.52073797189416e-165	0	Pdcd2
Smim7	1.1216987628426e-168	0.3017003259397	1	0.943	1.94648386316077e-164	0	Smim7
Ctr9	1.24170306220897e-168	0.259871542172931	1	0.972	2.15472732385123e-164	0	Ctr9
Xpnpep3	1.82905777705995e-168	0.284356775423808	1	0.969	3.17396396053214e-164	0	Xpnpep3
Dcun1d4	1.18262308859675e-167	0.275981441043223	0.868	0.701	2.05220584564195e-163	0	Dcun1d4
Cstpp1	1.53392193903648e-167	0.285966107019	1	0.894	2.66181474081e-163	0	Cstpp1
Nipsnap2	1.64263145773679e-167	0.281558272706538	1	0.988	2.85045836861065e-163	0	Nipsnap2
Kat7	1.64276969894048e-167	0.269290171424243	1	0.998	2.85069825857141e-163	0	Kat7
Fbxw7	2.68147103732193e-167	0.35539193875332	1	0.993	4.65315669106475e-163	0	Fbxw7
Specc1l	3.93339356736126e-167	0.272580245501786	1	0.996	6.825617857442e-163	0	Specc1l
Plaur	6.39681012664432e-167	0.478705810561935	0.998	0.661	1.11003846127659e-162	0	Plaur
Use1	1.14537112051213e-166	0.315565805381406	1	0.92	1.98756250542469e-162	0	Use1
Dcaf8	1.17402218005846e-166	0.278513351674269	1	0.948	2.03728068905545e-162	0	Dcaf8
Fkbpl	1.53443258782308e-166	0.314828527070644	0.898	0.552	2.66270086964938e-162	0	Fkbpl
Atg2b	2.09163230941646e-166	0.276538230381663	0.992	0.866	3.62960954653039e-162	0	Atg2b
Ddx28	2.22676109718334e-166	0.288906772850713	0.956	0.625	3.86409853194224e-162	0	Ddx28
B4galt7	4.02901458138447e-166	0.288003367783526	0.92	0.605	6.99154900307646e-162	0	B4galt7
Setd2	4.15435479293331e-166	0.384180658515888	1	1	7.20905187217718e-162	0	Setd2
Kank2	4.28623155517589e-166	0.290322467071985	1	0.712	7.43789761769672e-162	0	Kank2
Trpa1	5.37010747946803e-166	0.319189223833703	0.627	0.235	9.31874750912087e-162	0	Trpa1
Prdm2	7.64002938436196e-166	0.336048299983373	1	0.998	1.32577429906833e-161	0	Prdm2
Eif4enif1	9.26522005491292e-166	0.271150413537165	1	0.998	1.60779363612904e-161	0	Eif4enif1
Pitrm1	1.01264441454254e-165	0.267220800247735	0.976	0.744	1.75724185255566e-161	0	Pitrm1
Ing4	1.04574308984772e-165	0.252647017175187	1	0.955	1.81467798381276e-161	0	Ing4
Pdcd4	1.06148302783415e-165	0.35338497018748	0.977	0.728	1.84199149820061e-161	0	Pdcd4
Primpol	1.28163546759817e-165	0.29863798958677	0.999	0.922	2.2240220269231e-161	0	Primpol
Slc12a6	1.45650141411352e-165	0.3189191910905	0.967	0.726	2.52746690391119e-161	0	Slc12a6
Mospd3	1.65670027436789e-165	0.2876048293839	0.944	0.722	2.87487198611059e-161	0	Mospd3
Tmem134	6.04004385127608e-165	0.363225186847026	0.999	0.948	1.04812880951194e-160	0	Tmem134
Foxj2	9.46864139039925e-165	0.271667580685262	0.998	0.828	1.64309334047598e-160	0	Foxj2
Pank1	1.00801149596574e-164	0.25232658916786	0.993	0.861	1.74920234894935e-160	0	Pank1
Il34	1.05898110796568e-164	0.348086445100051	0.564	0.183	1.83764991665285e-160	0	Il34
Nectin4	1.21959635126845e-164	0.26481756370853	1	0.658	2.11636554835613e-160	0	Nectin4
Uxt	1.36479442337959e-164	0.263938686549069	0.99	0.815	2.3683277628906e-160	0	Uxt
Tmem9b	2.12902127464258e-164	0.278860581074486	0.971	0.82	3.69449061788727e-160	0	Tmem9b
Bcl9l	3.70962010349535e-164	0.300003527533042	0.945	0.615	6.43730376559549e-160	0	Bcl9l
Dand5	7.31647961603994e-164	0.352136068042239	0.872	0.472	1.26962870777141e-159	0	Dand5
Cage1	8.47373811110413e-164	0.255331415653024	0.958	0.697	1.4704477744199e-159	0	Cage1
Mbd5	8.98557475783439e-164	0.466551849615453	1	0.982	1.559266787727e-159	0	Mbd5
Col15a1	9.23787646461416e-164	0.331805004254541	0.856	0.475	1.60304870290449e-159	0	Col15a1
Ppip5k2	1.07176055215021e-163	0.276478521400675	1	0.971	1.85982608614625e-159	0	Ppip5k2
Blvrb	1.41763862874398e-163	0.365802642658312	0.868	0.39	2.46002831245944e-159	0	Blvrb
Ppm1m	2.0380852948859e-163	0.277766787968657	1	0.962	3.53668941221551e-159	0	Ppm1m
Map3k4	2.12391263164253e-163	0.250926483082535	1	0.918	3.68562558968929e-159	0	Map3k4
1700028J19Rik	2.28408107302775e-163	0.336187492488629	0.846	0.463	3.96356588602506e-159	0	1700028J19Rik
Pip4k2b	2.45503265177727e-163	0.262321191068147	0.999	0.917	4.2602181606291e-159	0	Pip4k2b
a	2.8481549338134e-163	0.271346310886529	0.98	0.764	4.9424032566464e-159	0	a
Dhx40	5.2475777124899e-163	0.414062842284125	0.986	0.849	9.10612160448373e-159	0	Dhx40
Pold4	5.90803829648066e-163	0.346705400536681	0.986	0.774	1.02522188558829e-158	0	Pold4
Ugcg	8.58651609276273e-163	0.277930915574428	0.994	0.763	1.49001813757712e-158	0	Ugcg
Slc25a36	1.38674524568341e-162	0.261884249413183	1	0.971	2.40641902483442e-158	0	Slc25a36
Mynn	1.74939188670279e-162	0.280558225898588	0.965	0.797	3.03571974099535e-158	0	Mynn
Exoc4	1.79418929415149e-162	0.385379859174547	1	0.993	3.11345668214107e-158	0	Exoc4
Rad17	2.06087706947928e-162	0.277755830387352	1	0.988	3.5762399786674e-158	0	Rad17
Zfp141	2.91342658017264e-162	0.303069515793642	0.975	0.745	5.05566914457358e-158	0	Zfp141
Wrn	5.45374600637581e-162	0.341981292023544	1	0.965	9.46388544486394e-158	0	Wrn
Cmklr1	1.0018819614736e-161	0.335124222306353	0.806	0.449	1.73856576774513e-157	0	Cmklr1
Siglecg	1.06462383648848e-161	0.288443837811478	0.958	0.764	1.84744174345846e-157	0	Siglecg
Dcxr	1.92530952660335e-161	0.277239175221566	0.952	0.651	3.3409896215148e-157	0	Dcxr
Ldah	2.41992936581926e-161	0.265252610509956	1	0.983	4.19930342850617e-157	0	Ldah
Fbxw4	2.53079227077419e-161	0.261964130684688	0.999	0.916	4.39168382747446e-157	0	Fbxw4
Zkscan3	5.39937419952276e-161	0.276940988789875	1	0.99	9.36953404843185e-157	0	Zkscan3
Tmem86b	6.77688478193596e-161	0.320792677249585	0.926	0.605	1.17599281620935e-156	0	Tmem86b
Mfng	9.04693409253557e-161	0.290677845548286	0.956	0.64	1.5699144730777e-156	0	Mfng
Spsb3	1.4803319768042e-160	0.276914473092261	0.925	0.672	2.56882007934833e-156	0	Spsb3
Dmtf1	2.2170556427117e-160	0.283596181902656	1	0.995	3.84725665679761e-156	0	Dmtf1
Glrx2	3.10670931236958e-160	0.282347217135468	0.999	0.889	5.39107266975493e-156	0	Glrx2
Smim11	4.86740478336089e-160	0.312086701021987	0.992	0.778	8.44640752056615e-156	0	Smim11
Rdh11	7.22761484491962e-160	0.304084106465105	0.955	0.65	1.2542080040389e-155	0	Rdh11
Sh3glb2	1.73167569031186e-159	0.284288375550776	0.921	0.632	3.00497682539818e-155	0	Sh3glb2
Ganc	1.92132926753342e-159	0.261050083916504	0.993	0.872	3.33408267795074e-155	0	Ganc
Tpgs2	2.09867002437001e-159	0.252883043053846	0.965	0.716	3.64182209328928e-155	0	Tpgs2
Ctbs	2.34792595305028e-159	0.281725587840756	0.962	0.719	4.07435590632815e-155	0	Ctbs
Frmd4a	2.621440849511e-159	0.344310844778223	1	0.931	4.54898630615644e-155	0	Frmd4a
Etv5	4.71732419017838e-159	0.296819148177394	0.945	0.684	8.18597266721655e-155	0	Etv5
Cers2	6.70702678152959e-159	0.25905236134902	1	0.933	1.16387035739883e-154	0	Cers2
Gabbr2	7.59351711099789e-159	0.406155632739594	0.633	0.221	1.31770302427146e-154	0	Gabbr2
Ddost	7.67499084129255e-159	0.290193179186575	1	0.922	1.3318411606895e-154	0	Ddost
Secisbp2l	7.86680808402671e-159	0.263852563608694	1	0.996	1.36512720682116e-154	0	Secisbp2l
Ino80b	1.21544885977911e-158	0.273047029019448	0.977	0.794	2.1091684063747e-154	0	Ino80b
[truncated: 9,272 more rows]
