# Supplementary material for: Tissue-resident macrophage and dendritic cells drive type I IFN immunity to enteroviruses in the liver
Source: PLoS Pathog. 2026 Jan 27;22(1):e1013891. doi: 10.1371/journal.ppat.1013891 (PMC12858076; doi:10.1371/journal.ppat.1013891)
Supplement: S8 Table — Number of cells present in each cell cluster in the DC subclustered dataset, split by infection status. (XLSX) [file ppat.1013891.s014.xlsx]

## Sheet: Sheet1
	Infected	Uninfected
pDC-1	874	1327
moDC	393	270
pDC-4	204	246
Conventional DC-2	200	243
Conventional DC-1	249	51
pDC-3	132	168
pDC-2	107	158
