# Supplementary material for: Tissue-resident macrophage and dendritic cells drive type I IFN immunity to enteroviruses in the liver
Source: PLoS Pathog. 2026 Jan 27;22(1):e1013891. doi: 10.1371/journal.ppat.1013891 (PMC12858076; doi:10.1371/journal.ppat.1013891)
Supplement: S10 Table — Marker genes enriched in the hepatocyte subclustered data across all eight datasets. Markers were determined using differential expression analysis with a log2 fold change threshold of log2FC > 0.25 and adjusted p-value adj p < 0.05. (CSV) [file ppat.1013891.s016.csv]

	p_val	avg_log2FC	pct.1	pct.2	p_val_adj	cluster	gene
Rbm39	0	1.05953078134765	1	0.994	0	0	Rbm39
Susd6	0	0.984871011247418	0.995	0.907	0	0	Susd6
Dennd4a	0	0.983396449758742	0.994	0.934	0	0	Dennd4a
Ube2h	0	0.948145043188549	0.995	0.93	0	0	Ube2h
Rsrp1	0	0.920320606175978	1	0.991	0	0	Rsrp1
Ptprj	0	0.916684215766669	0.956	0.773	0	0	Ptprj
Mtmr3	0	0.848145575304605	1	0.973	0	0	Mtmr3
Clk1	0	0.799106801415717	0.999	0.971	0	0	Clk1
Akap13	0	0.77439366945982	1	0.981	0	0	Akap13
Gpcpd1	0	0.768844062990002	0.998	0.938	0	0	Gpcpd1
Fcho2	0	0.748141345940195	0.999	0.955	0	0	Fcho2
Strn3	0	0.73784900785401	0.996	0.938	0	0	Strn3
Herc1	0	0.735005449113835	1	0.99	0	0	Herc1
Kdm2a	0	0.728882065069877	0.997	0.936	0	0	Kdm2a
Tnrc6b	0	0.714110329428523	0.999	0.974	0	0	Tnrc6b
Ankrd11	0	0.713056325005864	1	0.994	0	0	Ankrd11
Arid4b	0	0.712088128094733	1	0.99	0	0	Arid4b
Chd2	0	0.711889633747956	0.999	0.941	0	0	Chd2
Mbd5	0	0.696396840226718	0.977	0.808	0	0	Mbd5
Diaph2	0	0.687976265344711	0.975	0.862	0	0	Diaph2
Cmip	0	0.683210487204047	0.999	0.985	0	0	Cmip
Lcor	0	0.679820558241554	0.996	0.931	0	0	Lcor
Zfand3	0	0.669920424284423	0.995	0.922	0	0	Zfand3
Kansl1	0	0.660604234799291	0.998	0.957	0	0	Kansl1
Vps13b	0	0.65885028375461	0.991	0.951	0	0	Vps13b
Rbm5	0	0.657136844668837	0.998	0.951	0	0	Rbm5
Clk4	0	0.64822036070636	0.907	0.461	0	0	Clk4
Zfp407	0	0.641766697685137	0.988	0.834	0	0	Zfp407
Sik3	0	0.634229351929988	0.982	0.855	0	0	Sik3
Usp32	0	0.62743869524357	0.994	0.935	0	0	Usp32
Ggnbp2	0	0.621201783409002	0.999	0.983	0	0	Ggnbp2
Macf1	0	0.617690422903393	0.997	0.933	0	0	Macf1
Pan3	0	0.61175337087729	0.997	0.961	0	0	Pan3
Ddx17	0	0.603963772288878	0.998	0.99	0	0	Ddx17
Asxl1	0	0.601986239862049	0.985	0.868	0	0	Asxl1
Tra2a	0	0.599341539102529	0.998	0.955	0	0	Tra2a
Smg6	0	0.598245017530549	0.991	0.888	0	0	Smg6
Crebbp	0	0.593052367445035	0.998	0.97	0	0	Crebbp
Ambra1	0	0.580493712853422	0.986	0.874	0	0	Ambra1
Tut7	0	0.578508951236991	1	0.998	0	0	Tut7
Osbpl8	0	0.576829758570401	0.998	0.962	0	0	Osbpl8
Brd4	0	0.561984037671856	1	0.975	0	0	Brd4
Ogt	0	0.553895760269671	0.996	0.928	0	0	Ogt
Rlf	0	0.552996334495625	0.995	0.918	0	0	Rlf
Nipbl	0	0.550954950885221	1	0.982	0	0	Nipbl
Ash1l	0	0.543616731287451	0.994	0.91	0	0	Ash1l
Phf21a	0	0.533665919609038	0.971	0.834	0	0	Phf21a
Cnot4	0	0.532346166259367	0.999	0.969	0	0	Cnot4
Nsd1	0	0.531311227192805	0.991	0.967	0	0	Nsd1
Arid4a	0	0.530989318922037	0.996	0.972	0	0	Arid4a
Nktr	0	0.527595513114976	0.997	0.928	0	0	Nktr
Jmjd1c	0	0.524169534404372	0.992	0.944	0	0	Jmjd1c
Phf20l1	0	0.515773296222935	0.996	0.967	0	0	Phf20l1
Dyrk1a	0	0.514479699781901	0.998	0.909	0	0	Dyrk1a
Tcf20	0	0.511558523431861	0.985	0.901	0	0	Tcf20
Setd5	0	0.506310726466586	0.994	0.918	0	0	Setd5
Lnpep	0	0.504432847779589	0.998	0.951	0	0	Lnpep
Mllt10	0	0.499092079033119	0.998	0.958	0	0	Mllt10
Kmt2c	0	0.493377834151517	0.995	0.912	0	0	Kmt2c
Usp34	0	0.493072304325479	0.999	0.99	0	0	Usp34
Rtn3	0	0.487933164913581	0.997	0.974	0	0	Rtn3
Rbm6	0	0.487644205414759	0.99	0.901	0	0	Rbm6
Fam172a	0	0.484904252604956	0.973	0.894	0	0	Fam172a
Nsd3	0	0.483392682082613	1	0.99	0	0	Nsd3
Herc4	0	0.482006974462097	0.995	0.946	0	0	Herc4
4932438A13Rik	0	0.481108648366676	0.988	0.857	0	0	4932438A13Rik
Numb	0	0.478783462869238	0.967	0.801	0	0	Numb
Rb1cc1	0	0.47445800320324	0.998	0.973	0	0	Rb1cc1
Phip	0	0.465754786948274	0.998	0.985	0	0	Phip
Ankrd17	0	0.458865443053472	0.999	0.978	0	0	Ankrd17
Smg1	0	0.444619163893972	0.997	0.952	0	0	Smg1
Diaph1	0	0.41837470547429	0.998	0.981	0	0	Diaph1
Pum1	0	0.40395358938636	0.996	0.982	0	0	Pum1
Aff1	1.23161176897237e-306	0.44732319373187	0.998	0.952	2.13721590269776e-302	0	Aff1
Eif4g3	1.52372557460665e-302	0.485683812760489	0.984	0.912	2.64412098961492e-298	0	Eif4g3
Rab40c	2.48264624877587e-302	0.47455668809534	0.695	0.268	4.30813603550076e-298	0	Rab40c
Btbd9	3.80119113270287e-302	0.59129105035861	0.966	0.811	6.5962069725793e-298	0	Btbd9
Ppp3ca	4.01650464275431e-301	0.589425212802805	0.995	0.953	6.96984050657155e-297	0	Ppp3ca
Vti1a	5.30839997798559e-301	0.556182694870006	0.975	0.92	9.2116664817984e-297	0	Vti1a
Wdr26	1.36838302175065e-294	0.504770800755823	1	0.996	2.3745550576439e-290	0	Wdr26
Vps54	7.53176190248747e-294	0.556341272047197	0.977	0.838	1.30698664293865e-289	0	Vps54
Zfp292	4.32324062248259e-293	0.449618609766942	0.977	0.865	7.50211945219405e-289	0	Zfp292
Wdr20	9.71374973545756e-293	0.402489587738315	0.821	0.341	1.68562699159395e-288	0	Wdr20
Atf7ip	1.09451623220061e-292	0.615802519129659	0.997	0.931	1.89931401773772e-288	0	Atf7ip
Cers6	1.42460565983909e-292	0.660149812022814	0.983	0.887	2.47211820151877e-288	0	Cers6
Hectd1	5.73009408790062e-292	0.487997664379474	1	0.99	9.94343227073394e-288	0	Hectd1
Cdk12	1.63851230238604e-291	0.54002264313636	0.998	0.982	2.8433103983305e-287	0	Cdk12
Trip12	9.28966245976099e-290	0.416472245883944	1	0.996	1.61203512664232e-285	0	Trip12
Mycbp2	6.31876585417224e-288	0.401707286132126	0.997	0.974	1.09649543867451e-283	0	Mycbp2
Med13l	5.14405257270374e-287	0.433328192747374	0.998	0.931	8.9264744294128e-283	0	Med13l
Ncoa2	8.9245067760167e-287	0.525541329257509	0.976	0.861	1.54866966084218e-282	0	Ncoa2
Luc7l2	1.12031519204316e-286	0.420715964280213	1	0.998	1.9440829527525e-282	0	Luc7l2
Arid5b	2.3541658101746e-286	0.778982533499456	0.883	0.616	4.08518393039598e-282	0	Arid5b
Pnisr	5.6936474468915e-285	0.676001343406325	0.995	0.943	9.88018641459081e-281	0	Pnisr
Svil	1.9051390085912e-284	0.456692061643535	0.994	0.931	3.3059877216083e-280	0	Svil
Ep300	4.00950759955995e-283	0.491733268469617	0.998	0.972	6.95769853751637e-279	0	Ep300
Zcchc7	1.36401811779694e-282	0.44642208430493	0.991	0.925	2.36698063981304e-278	0	Zcchc7
Atp11b	1.48402641292417e-282	0.397660092883992	0.998	0.958	2.57523103434731e-278	0	Atp11b
Exoc4	3.74544883816758e-282	0.558991446866957	0.976	0.895	6.4994773688722e-278	0	Exoc4
Baz2b	3.86224662065124e-282	0.481701571673001	1	0.966	6.7021565608161e-278	0	Baz2b
Itsn2	2.09748466153017e-280	0.415088680717744	0.989	0.944	3.6397651331533e-276	0	Itsn2
Fryl	7.21304875379687e-279	0.423651357014195	0.998	0.972	1.25168035024637e-274	0	Fryl
Plcl2	9.21701936140465e-279	0.525231672665684	0.992	0.937	1.59942936978455e-274	0	Plcl2
Zc3hav1	4.30765066095015e-277	0.518322622743217	1	0.994	7.47506619194679e-273	0	Zc3hav1
Atad2b	7.18486731824199e-277	0.45289531905953	0.999	0.972	1.24679002573453e-272	0	Atad2b
Usp15	1.40256520067492e-276	0.470690220072878	1	0.99	2.43387139273118e-272	0	Usp15
Med13	2.06284032074821e-276	0.531538740828964	0.999	0.984	3.57964680859437e-272	0	Med13
Mark2	2.54748210394964e-276	0.472316337073277	0.995	0.936	4.42064569498381e-272	0	Mark2
Ythdc1	2.04873421713815e-275	0.595251009081504	0.998	0.99	3.55516848699983e-271	0	Ythdc1
Stk38	5.08299725249389e-275	0.388187753812365	0.986	0.904	8.82052513225265e-271	0	Stk38
Larp4b	8.60565102927482e-275	0.33843259720533	0.997	0.982	1.49333862311006e-270	0	Larp4b
Gpatch8	9.288873771014e-275	0.585694321503485	0.985	0.887	1.61189826548406e-270	0	Gpatch8
Zfc3h1	5.82094391990186e-274	0.803974306462106	0.99	0.808	1.01010839842057e-269	0	Zfc3h1
Grik1	8.33781743228005e-273	0.629904011276148	0.792	0.453	1.44686145902356e-268	0	Grik1
Kdm7a	2.86100992409076e-272	0.531492278350773	0.998	0.937	4.96471052127469e-268	0	Kdm7a
Birc6	2.6171355787226e-269	0.31061790174329	1	0.991	4.54151536975732e-265	0	Birc6
Rbm25	4.80831455263157e-269	0.829164536380915	1	0.997	8.34386824318156e-265	0	Rbm25
Wapl	1.17381907152233e-267	0.4266566690801	0.999	0.985	2.03692823481269e-263	0	Wapl
Wac	2.40144223550267e-267	0.465778300243595	0.998	0.978	4.16722271126779e-263	0	Wac
Map3k5	1.96264124715728e-266	0.474189181794809	0.952	0.767	3.40577135619202e-262	0	Map3k5
Tacc1	3.10522269153084e-266	0.452130801688718	0.998	0.962	5.38849293661347e-262	0	Tacc1
Tmem164	1.48313622245059e-265	0.533998416231221	0.98	0.873	2.57368628681851e-261	0	Tmem164
Taco1	3.8662352197398e-265	0.568739121912473	0.613	0.182	6.70907797681448e-261	0	Taco1
Usp25	9.21574261728076e-265	0.458155341821425	1	0.991	1.59920781637673e-260	0	Usp25
Epb41	5.94652036481731e-264	1.34849099967312	0.998	0.986	1.03189967890675e-259	0	Epb41
Ankrd12	1.12012698385019e-263	0.503078732549316	0.989	0.866	1.94375635507524e-259	0	Ankrd12
Pitpnc1	1.16281449917987e-263	0.57798390684664	0.971	0.837	2.01783200042682e-259	0	Pitpnc1
Ube2b	3.38671593207279e-263	0.513510916236471	1	1	5.87696815692592e-259	0	Ube2b
Ankhd1	4.40236591172609e-263	0.497943004642764	0.991	0.919	7.63942556661829e-259	0	Ankhd1
Zranb1	1.23436159853226e-262	0.757012419345281	0.985	0.824	2.14198768193304e-258	0	Zranb1
Etv6	2.10093967840696e-262	0.532375861848467	0.976	0.887	3.6457606239396e-258	0	Etv6
Rock1	2.19291992975424e-261	0.620339923831061	0.997	0.97	3.80537395410253e-257	0	Rock1
Atxn2	7.51876247647122e-261	0.763243445588312	0.883	0.547	1.30473085254205e-256	0	Atxn2
Sik2	9.51356663993854e-261	0.73699913381529	0.857	0.439	1.65088921902853e-256	0	Sik2
Tent4b	1.98084483731777e-260	0.401082419063498	0.855	0.465	3.43736004619753e-256	0	Tent4b
Fam13b	2.4766729603408e-260	0.724830240917684	0.927	0.641	4.29777058807939e-256	0	Fam13b
Btaf1	3.24938230603715e-260	0.636121967666247	0.95	0.781	5.63865311566626e-256	0	Btaf1
Atf6	7.09593091275076e-260	0.620387082979373	0.928	0.613	1.23135689128964e-255	0	Atf6
Ccnl2	1.31530657230759e-258	0.652231259113844	0.998	0.955	2.28245149492537e-254	0	Ccnl2
Pafah1b1	2.17883745504009e-258	0.503924441764274	1	0.989	3.78093663573106e-254	0	Pafah1b1
Ubn2	9.88877170509967e-258	0.656839207922064	0.972	0.746	1.71599855398595e-253	0	Ubn2
Picalm	1.02726209105318e-257	0.53800012088357	1	0.992	1.78260790660458e-253	0	Picalm
Hipk1	1.73967308372529e-257	0.498594535560795	1	0.994	3.0188547021885e-253	0	Hipk1
Syne1	7.55172116520265e-257	0.515717739247511	0.977	0.837	1.31045017379762e-252	0	Syne1
Arl15	1.52514268687185e-256	0.574354732525236	0.936	0.732	2.64658010452873e-252	0	Arl15
Man2a1	5.28472334346833e-256	0.591260162526671	0.929	0.742	9.17058041792059e-252	0	Man2a1
Bcas3	8.19208030159403e-256	0.626031670360035	0.893	0.67	1.42157169473561e-251	0	Bcas3
Foxn3	1.18867686877119e-255	0.480630382529178	0.988	0.915	2.06271097037865e-251	0	Foxn3
Mdm4	8.00612002095737e-255	0.620030163612001	0.968	0.72	1.38930200723673e-250	0	Mdm4
Gnaq	9.49179962346104e-254	0.53479114989149	0.95	0.755	1.64711198865919e-249	0	Gnaq
Marchf6	5.47715458713355e-253	0.647039263366961	0.973	0.707	9.50450635505285e-249	0	Marchf6
Mef2a	2.33796284655456e-252	0.434917777109424	0.989	0.907	4.05706692762613e-248	0	Mef2a
Zfp236	5.2783562431243e-251	0.325301667389811	0.763	0.329	9.1595315886936e-247	0	Zfp236
Rffl	1.65984878672603e-250	0.614416899089236	0.9	0.611	2.88033559960569e-246	0	Rffl
Tom1l2	2.62779631868886e-250	0.466465417417332	0.636	0.223	4.56001495182077e-246	0	Tom1l2
Herc2	6.37808708254361e-250	0.582197554075993	0.986	0.864	1.10678945143379e-245	0	Herc2
Spop	1.23075614173574e-249	0.435705822819015	0.999	0.989	2.13573113275404e-245	0	Spop
Atp2b1	5.25995860075884e-249	0.544281370540555	0.972	0.799	9.12760615989682e-245	0	Atp2b1
Rc3h2	4.41835865145664e-247	0.642361220422358	0.971	0.762	7.66717776787271e-243	0	Rc3h2
Rbms1	6.77299378387379e-247	0.445172601554302	0.995	0.963	1.17531761131562e-242	0	Rbms1
Utrn	1.27808274188242e-246	0.487260707995873	0.97	0.821	2.21785698198856e-242	0	Utrn
Iqgap2	3.23835540972546e-246	0.714253597924425	0.943	0.797	5.61951814249659e-242	0	Iqgap2
Suco	7.81742174084194e-246	0.787765824237163	0.975	0.843	1.3565571946883e-241	0	Suco
Trpm7	1.07316291563525e-245	0.530638040298111	0.982	0.783	1.86225960750185e-241	0	Trpm7
Zswim6	2.31920314874518e-245	0.580590572368095	0.917	0.656	4.02451322401751e-241	0	Zswim6
Ppm1b	3.10977014232757e-245	0.542901808720429	0.988	0.874	5.39638412798103e-241	0	Ppm1b
Fbxl17	4.19878245866504e-245	0.691876405621007	0.899	0.668	7.28614720052144e-241	0	Fbxl17
Glg1	5.01207766884781e-245	0.58658374231758	0.98	0.745	8.6974583787516e-241	0	Glg1
Arid1b	1.04953791584211e-244	0.433406711396098	0.977	0.873	1.82126314536081e-240	0	Arid1b
Taok1	1.58172785643067e-244	0.457916642906308	0.999	0.956	2.74477234926414e-240	0	Taok1
Fndc3a	5.79613544099428e-244	0.499104411251927	0.962	0.782	1.00580338307574e-239	0	Fndc3a
Ubap1	7.80466210016533e-244	0.643866736020714	0.866	0.603	1.35434301424169e-239	0	Ubap1
Celf1	2.17190150979232e-243	0.37085449494123	0.996	0.961	3.76890068994261e-239	0	Celf1
Adam10	2.70438653099433e-243	0.401442333738777	1	0.991	4.69292194723445e-239	0	Adam10
Cep350	3.16801405910816e-243	0.500178924439468	0.996	0.938	5.49745479677038e-239	0	Cep350
Cspp1	2.76580210925189e-242	0.752153096867715	0.931	0.642	4.7994964001848e-238	0	Cspp1
Ubr3	3.7514621728838e-242	0.648351961980441	0.989	0.868	6.50991230860525e-238	0	Ubr3
Atxn7l1	4.92170217095165e-242	0.567106327598382	0.953	0.779	8.54062977725239e-238	0	Atxn7l1
Fam193a	7.46428882350698e-242	0.646228811563099	0.965	0.752	1.29527803954317e-237	0	Fam193a
Mapk14	3.40758051071431e-241	0.46142828286921	0.972	0.885	5.91317446024254e-237	0	Mapk14
Xpo7	9.92707042832508e-241	1.00634537741571	0.959	0.813	1.72264453142725e-236	0	Xpo7
Stag1	3.36546368853871e-240	0.331575543462864	0.995	0.957	5.84008913872122e-236	0	Stag1
Cpeb4	1.4907507113713e-239	0.688312851239833	0.98	0.864	2.58689970944261e-235	0	Cpeb4
Mkln1	1.91114450492202e-239	0.463346477313136	0.995	0.958	3.31640905939118e-235	0	Mkln1
Kmt2e	2.20096176476012e-239	0.435805755394755	0.998	0.978	3.81932895038824e-235	0	Kmt2e
Wnk1	2.28299558233881e-239	0.561126850865545	1	0.995	3.96168223403254e-235	0	Wnk1
St3gal5	4.44130889000019e-239	0.678390217535593	0.952	0.874	7.70700331681733e-235	0	St3gal5
Ttc14	5.78764507540579e-239	0.542431116871148	0.98	0.776	1.00433004993517e-234	0	Ttc14
Dnm2	1.08845611204736e-238	0.370397522484571	0.999	0.983	1.88879789123578e-234	0	Dnm2
Clcn3	3.21718575235136e-238	0.718496374110332	0.977	0.865	5.58278243605531e-234	0	Clcn3
B4galt1	2.39861601068976e-237	0.566482105997552	0.982	0.775	4.16231836334994e-233	0	B4galt1
Ascc3	9.8243298529317e-237	0.603001125925261	0.989	0.904	1.70481595937924e-232	0	Ascc3
Wdr44	2.48060216053432e-236	0.673725999615019	0.662	0.267	4.3045889291752e-232	0	Wdr44
Ext1	5.27698132798997e-236	0.826531646737316	0.733	0.368	9.15714569846099e-232	0	Ext1
Foxo3	7.60831902621552e-236	0.656100214299329	0.981	0.902	1.32027160061918e-231	0	Foxo3
Rictor	1.39709936485541e-235	0.624445155266471	0.952	0.639	2.42438652783359e-231	0	Rictor
Tmem131l	3.34354972057804e-235	0.864660263997036	0.97	0.876	5.80206183011907e-231	0	Tmem131l
Rnf145	1.11324018375425e-233	0.578927700997908	0.853	0.498	1.93180569086874e-229	0	Rnf145
Dennd1a	3.09954741742139e-233	0.646995926039011	0.889	0.602	5.37864463345133e-229	0	Dennd1a
Thoc2	3.2887078238087e-233	0.431647174002092	0.998	0.975	5.70689468665524e-229	0	Thoc2
Rc3h1	7.43790685802915e-233	0.596257753096452	0.998	0.958	1.2906999770738e-228	0	Rc3h1
Bcl2l1	7.95585950049591e-233	0.579370721105689	0.932	0.771	1.38058029912106e-228	0	Bcl2l1
Sppl3	1.33590700902008e-232	0.487557787073259	0.991	0.859	2.31819943275254e-228	0	Sppl3
Gigyf2	6.8492915110008e-232	0.681416058163641	0.983	0.835	1.18855755590397e-227	0	Gigyf2
Marchf7	1.94768806439812e-231	0.401711229784568	0.994	0.929	3.37982309815006e-227	0	Marchf7
Ssh2	2.36212118084861e-231	0.493556827144322	0.991	0.917	4.09898888512659e-227	0	Ssh2
Wwp2	3.73235385098202e-231	0.538036439441137	0.995	0.934	6.4767536376091e-227	0	Wwp2
Armh3	2.39948241639762e-230	0.390698742716191	0.602	0.203	4.1638218371748e-226	0	Armh3
Slmap	4.26511901495567e-230	0.587583844654214	0.973	0.776	7.40126102665258e-226	0	Slmap
Arel1	9.99260753229565e-230	0.639450874635224	0.666	0.271	1.73401718507926e-225	0	Arel1
Scaf8	1.52212912255793e-229	0.564446604811039	0.973	0.725	2.64135066637477e-225	0	Scaf8
Tnrc6a	1.74226722722533e-229	0.571555387742435	0.983	0.889	3.02335631940411e-225	0	Tnrc6a
Akap10	2.93757884719701e-229	0.616020794121691	0.92	0.565	5.09758057354098e-225	0	Akap10
Ppp6r3	8.62233646550375e-229	0.46175103936852	0.998	0.94	1.49623404685887e-224	0	Ppp6r3
Lpp	9.31042029338168e-229	0.579040289870901	0.907	0.71	1.61563723351052e-224	0	Lpp
Vcpip1	2.4022732050669e-227	0.590721467683827	0.962	0.8	4.16866469275259e-223	0	Vcpip1
Msra	1.54061349197735e-226	0.346543097410772	0.974	0.87	2.6734265926283e-222	0	Msra
Upf2	3.05836760577197e-226	0.747226358487645	0.987	0.931	5.3071853062961e-222	0	Upf2
Esyt2	3.99514354841603e-226	0.426696131040716	0.984	0.844	6.93277259956633e-222	0	Esyt2
Rbm33	7.47442032025103e-226	0.612873420709946	0.983	0.831	1.29703615817316e-221	0	Rbm33
Fry	1.14897457441257e-225	0.455174335148981	0.955	0.788	1.99381557897813e-221	0	Fry
Irf2	1.54329399643269e-225	0.363130993462064	0.998	0.989	2.67807807200964e-221	0	Irf2
Pias1	1.90435075688983e-225	0.4733511409616	0.994	0.899	3.30461986843093e-221	0	Pias1
1810013L24Rik	4.67881181655156e-225	0.602326426331998	0.962	0.73	8.11914214526193e-221	0	1810013L24Rik
Fam193b	6.14732924197555e-225	0.378847433929466	0.613	0.209	1.06674604336002e-220	0	Fam193b
Atrx	2.93806470807048e-224	0.511059335287267	0.995	0.987	5.09842368791471e-220	0	Atrx
Baz2a	4.12508609960356e-224	0.545869738736666	0.989	0.834	7.15826190864205e-220	0	Baz2a
Atf2	4.19229826418654e-223	0.654636894145871	0.973	0.754	7.2748951778429e-219	0	Atf2
Cradd	4.94797812366593e-223	0.481500370711616	0.579	0.208	8.58622643799749e-219	0	Cradd
Atxn1	1.80743951980668e-222	0.784589783624413	0.866	0.65	3.13644979872053e-218	0	Atxn1
Pcf11	2.29755641932417e-222	0.616731912818142	0.941	0.689	3.98694965445322e-218	0	Pcf11
Rnf169	2.37487996814891e-222	0.621123542173896	0.949	0.718	4.1211292087288e-218	0	Rnf169
Ythdf3	3.14733318784569e-222	0.444456195198206	0.991	0.887	5.46156728086863e-218	0	Ythdf3
Rere	6.08573043069138e-222	0.563063108424894	0.958	0.812	1.05605680163788e-217	0	Rere
Zfp638	1.05939255629901e-221	0.45544613722892	0.981	0.919	1.83836390294567e-217	0	Zfp638
Ccnl1	1.74997433844767e-221	0.527504443890281	0.996	0.861	3.03673046950825e-217	0	Ccnl1
Arih2	8.22044082689846e-221	0.498488074341525	0.986	0.831	1.42649309669169e-216	0	Arih2
Ntm	8.93904227417914e-221	0.724621765330197	0.908	0.704	1.55119200583831e-216	0	Ntm
Zfp148	1.61769506770266e-220	0.457933404445741	0.979	0.866	2.80718625098443e-216	0	Zfp148
Pde4d	7.19446431168467e-220	1.05545767007344	0.878	0.685	1.24845539200664e-215	0	Pde4d
Erbin	3.6474728671122e-219	0.393831229266552	0.996	0.962	6.32945966629979e-215	0	Erbin
Ubr4	6.52328023076182e-219	0.611722802908658	0.992	0.943	1.1319848184441e-214	0	Ubr4
Sgms1	7.59342645355262e-219	0.530460364074921	0.879	0.671	1.31768729248499e-214	0	Sgms1
Asxl2	9.21393051577824e-219	0.477389717799917	0.981	0.799	1.598893362403e-214	0	Asxl2
Relch	2.39558369309984e-218	0.564000885984729	0.946	0.631	4.15705638263615e-214	0	Relch
Arih1	6.49497995262235e-218	0.563873027977252	1	0.964	1.12707387117856e-213	0	Arih1
Ap3b1	9.60405731981594e-218	0.427407605884995	0.971	0.945	1.66659206670766e-213	0	Ap3b1
Abl2	2.51058903544914e-217	0.401556886574834	0.722	0.303	4.35662515321489e-213	0	Abl2
Serinc1	6.15890047895061e-217	0.436014289763859	0.982	0.833	1.0687540001123e-212	0	Serinc1
Ammecr1l	7.47935615743215e-217	0.348025559764495	0.745	0.373	1.2978926739992e-212	0	Ammecr1l
Rapgef2	7.76303728486998e-217	0.62254068350633	0.902	0.62	1.34711986004349e-212	0	Rapgef2
Itch	9.37651862365453e-217	0.465981515651064	0.993	0.912	1.62710727676277e-212	0	Itch
Cert1	2.12416147701072e-216	0.613552384703968	0.99	0.814	3.68605741105669e-212	0	Cert1
Xlr5a	3.29024923221897e-216	0.522942189628225	0.654	0.371	5.70956949266959e-212	0	Xlr5a
Ppp1r12a	3.817498812178e-216	0.40973530216248	1	0.991	6.62450568877248e-212	0	Ppp1r12a
Adipor1	7.83355012759331e-216	0.456765367769411	1	0.998	1.35935595364127e-211	0	Adipor1
Kpna4	1.06871308055201e-215	0.397618954832739	0.999	0.983	1.8545378086819e-211	0	Kpna4
Cnot1	1.26696462730074e-215	0.401858243062283	0.999	0.974	2.19856371775498e-211	0	Cnot1
Trmt1l	1.70759591316157e-215	0.336993810667012	0.832	0.507	2.96319118810927e-211	0	Trmt1l
Lrmda	1.78518746929811e-215	0.813270163958841	0.923	0.695	3.09783581547301e-211	0	Lrmda
Zfand6	8.18164242624583e-215	0.441517260528567	1	0.989	1.41976041022644e-210	0	Zfand6
Frs2	1.29919841387322e-214	0.536259313788459	0.805	0.417	2.2544990075942e-210	0	Frs2
Ngp	2.33234707611015e-214	0.692195532998606	0.994	0.938	4.04732188117395e-210	0	Ngp
Arhgap24	2.68908763562691e-214	0.593830354502311	0.822	0.547	4.66637377410338e-210	0	Arhgap24
Ube2r2	3.16782086415085e-213	0.429028359563674	0.999	0.999	5.49711954556097e-209	0	Ube2r2
Otud5	5.32422993008742e-213	0.444437857939064	0.982	0.912	9.23913619768071e-209	0	Otud5
Rnf111	3.98230938315514e-212	0.563624550244305	0.959	0.658	6.91050147258911e-208	0	Rnf111
Camp	6.37912991075235e-212	0.676859893116265	0.993	0.933	1.10697041341286e-207	0	Camp
Mia2	1.90553198233857e-211	0.450597285766412	0.987	0.935	3.30666964895212e-207	0	Mia2
Senp7	3.23450016327941e-211	0.559192726527626	0.947	0.75	5.61282813333876e-207	0	Senp7
Fars2	3.98330967366321e-211	0.642350896744167	0.849	0.609	6.91223727670778e-207	0	Fars2
Ltf	5.57497017051952e-211	0.570474941690659	0.98	0.856	9.67424573690252e-207	0	Ltf
Fbxw11	7.69600379439882e-211	0.500626636212162	0.965	0.685	1.33548753844203e-206	0	Fbxw11
Pex14	8.63873798300265e-211	0.371169188226854	0.739	0.387	1.49908020219045e-206	0	Pex14
Ep400	9.95772455803454e-211	0.491813150124208	0.998	0.974	1.72796394255573e-206	0	Ep400
D5Ertd579e	1.32530992107252e-210	0.877995821883691	0.848	0.647	2.29981030603714e-206	0	D5Ertd579e
Hipk2	1.51794065707766e-210	0.407350596962536	0.977	0.849	2.63408242222687e-206	0	Hipk2
Setd2	1.9215294562017e-210	0.44942744471449	0.997	0.96	3.33443006534681e-206	0	Setd2
Dmxl1	3.58395082107311e-210	0.535628062761121	0.944	0.786	6.21922985980817e-206	0	Dmxl1
Tet3	4.92731781789641e-210	0.558733556160736	0.941	0.69	8.55037460939565e-206	0	Tet3
Gigyf1	2.21675723717176e-209	0.350602690799498	0.697	0.321	3.84673883366415e-205	0	Gigyf1
Ranbp2	5.57526668788482e-209	0.422173051275354	0.982	0.944	9.67476028348652e-205	0	Ranbp2
S100a9	5.78162164434469e-209	0.852309322709828	1	0.999	1.00328480394313e-204	0	S100a9
Tlk2	6.27744930161025e-209	0.534527821359832	0.966	0.765	1.08932577730843e-204	0	Tlk2
Vps13d	6.81117557394506e-209	0.615580383495377	0.93	0.618	1.18194329734669e-204	0	Vps13d
Oga	9.49530783581542e-209	0.432667749149604	0.999	0.983	1.64772076874905e-204	0	Oga
Tmcc1	4.68399556744954e-208	0.513482767227625	0.987	0.882	8.12813750819518e-204	0	Tmcc1
Hapln1	1.48500731122053e-207	0.391263366464694	0.431	0.107	2.57693318716098e-203	0	Hapln1
Btbd7	3.90314315093366e-207	0.557456706233403	0.988	0.838	6.77312430981519e-203	0	Btbd7
Kif13b	1.76058769844092e-206	0.636118761829787	0.815	0.438	3.05514783310452e-202	0	Kif13b
Peli1	5.12061913200879e-206	0.448685292397385	0.982	0.883	8.88581037977486e-202	0	Peli1
Gapvd1	1.35664819471971e-205	0.363289463415851	0.995	0.974	2.35419161229712e-201	0	Gapvd1
Ints6l	2.2695029131273e-205	0.777083589852246	0.657	0.285	3.9382684051498e-201	0	Ints6l
Nfat5	2.56958815785627e-205	0.622213097226784	0.893	0.581	4.45900633032799e-201	0	Nfat5
Ubxn7	8.09177403156613e-205	0.615328545288303	0.765	0.42	1.40416554769767e-200	0	Ubxn7
Tnpo1	1.72755172051057e-204	0.486519761198439	0.99	0.93	2.99782050060199e-200	0	Tnpo1
Serinc3	2.3337052910927e-204	0.471998803681451	1	0.997	4.04967879163315e-200	0	Serinc3
Cstf3	2.76116977059347e-204	0.563764936039613	0.966	0.772	4.79145790291085e-200	0	Cstf3
Tor1aip1	4.47005211497384e-203	0.473702821902251	0.998	0.965	7.7568814351141e-199	0	Tor1aip1
Itpr2	9.02872710002761e-203	0.567912658929478	0.855	0.608	1.56675501366779e-198	0	Itpr2
Srek1	1.05422727090864e-202	0.618001032188529	0.935	0.722	1.82940058320777e-198	0	Srek1
Nrf1	1.50817561787523e-202	0.479723411472907	0.972	0.781	2.61713714969888e-198	0	Nrf1
Slc16a10	2.93264221253932e-202	0.664365322674918	0.859	0.656	5.08901403141948e-198	0	Slc16a10
Kidins220	4.25433259601753e-202	0.521391088364055	0.941	0.621	7.38254335386923e-198	0	Kidins220
Atp6v0a1	3.31695497806425e-201	0.467494068426813	0.883	0.68	5.75591197343489e-197	0	Atp6v0a1
Atp8a1	8.13331815651163e-201	0.488478473850849	0.985	0.901	1.41137469969946e-196	0	Atp8a1
Tbl1xr1	1.41142085871564e-200	0.413689593134623	0.97	0.882	2.44923861612925e-196	0	Tbl1xr1
Tbc1d9b	1.75688732252617e-200	0.370672857522241	0.647	0.267	3.04872657077966e-196	0	Tbc1d9b
Lyst	1.85144321053452e-200	0.457407371662466	0.985	0.898	3.21280940324055e-196	0	Lyst
Ppp2r5e	8.67105534612335e-200	0.500520620018702	0.975	0.827	1.50468823421279e-195	0	Ppp2r5e
Cbl	2.95057577951037e-199	0.374196353291628	0.994	0.945	5.12013415018434e-195	0	Cbl
Atp8b4	3.09249041890603e-199	0.44943142204949	0.972	0.849	5.36639862392763e-195	0	Atp8b4
Zfr	5.8464842955475e-199	0.471930892993094	0.992	0.937	1.01454041980636e-194	0	Zfr
Specc1	8.61170201517489e-199	1.14145414740712	0.94	0.811	1.4943886506933e-194	0	Specc1
Runx1	1.13290665282627e-198	0.514375688060299	0.995	0.941	1.96593291464943e-194	0	Runx1
Slc17a9	1.1495406161743e-198	0.513115353874507	0.403	0.094	1.99479783124727e-194	0	Slc17a9
Zc3h7a	2.04277917563821e-198	0.495608318364532	0.973	0.741	3.54483470348499e-194	0	Zc3h7a
Nptn	2.54875463082446e-198	0.405438034519169	0.998	0.94	4.42285391086968e-194	0	Nptn
Dip2c	2.90576779962733e-198	0.550424463673576	0.439	0.117	5.04237886269331e-194	0	Dip2c
Elf1	3.48166582303076e-198	0.342248619229082	0.998	0.984	6.04173470270527e-194	0	Elf1
Rreb1	3.58685436822577e-198	0.678295949770651	0.817	0.575	6.22426838518217e-194	0	Rreb1
Msl2	5.97126732141128e-198	0.504977597862284	0.965	0.721	1.0361940182845e-193	0	Msl2
Mapk8ip3	5.98434379312794e-198	0.372755274549457	0.553	0.18	1.03846317842149e-193	0	Mapk8ip3
Cop1	6.5753767051791e-198	0.367760632316567	0.992	0.944	1.14102511964973e-193	0	Cop1
Ccnt2	8.75698869198264e-198	0.438346262425798	0.819	0.429	1.51960024771975e-193	0	Ccnt2
Ubr2	9.01290894079347e-198	0.528637209128903	0.961	0.873	1.56401008849589e-193	0	Ubr2
Cpeb3	1.90800916592328e-197	0.534100517310469	0.464	0.144	3.31096830562666e-193	0	Cpeb3
Txlng	2.02735941281015e-197	0.542921853466566	0.734	0.416	3.51807678904945e-193	0	Txlng
Igf1r	2.6511484961443e-197	0.41691621668045	0.965	0.799	4.6005379853592e-193	0	Igf1r
Kat2b	3.74455029836399e-197	0.543683385047084	0.918	0.684	6.49791813275103e-193	0	Kat2b
Akap8l	4.52808241653455e-197	0.366121046722594	0.7	0.356	7.8575814174124e-193	0	Akap8l
Phf8	5.07067463816967e-197	0.572707630429076	0.788	0.445	8.79914169961582e-193	0	Phf8
Smurf2	7.26125138136814e-197	0.582402646868551	0.923	0.597	1.26004495220881e-192	0	Smurf2
Fbxo30	1.39768719832579e-196	0.656332035737515	0.623	0.307	2.42540659525475e-192	0	Fbxo30
Pag1	1.88243186576002e-196	0.393012118831694	0.983	0.866	3.26658401665336e-192	0	Pag1
Sesn1	2.27486244360826e-196	0.671535500166358	0.75	0.423	3.94756879839341e-192	0	Sesn1
C2cd5	2.27826719914485e-196	0.628128832560582	0.808	0.488	3.95347707067606e-192	0	C2cd5
Brwd1	2.37945317061283e-196	0.400370535657388	0.546	0.187	4.12906508696445e-192	0	Brwd1
Zmym5	2.46301858372654e-196	0.328543678316053	0.908	0.645	4.27407614834067e-192	0	Zmym5
Spen	2.79303802273743e-196	0.615698294149077	0.918	0.655	4.84675888085626e-192	0	Spen
Cog5	3.51026093246057e-196	0.5357438422839	0.874	0.569	6.09135579609882e-192	0	Cog5
Dlg1	6.92022552444764e-196	0.458364153636361	0.973	0.814	1.2008667352574e-191	0	Dlg1
Vsir	1.85756003378047e-195	0.34054649188212	0.964	0.788	3.22342392661925e-191	0	Vsir
Memo1	2.11440049085835e-195	0.437735415685348	0.936	0.798	3.6691191717865e-191	0	Memo1
Trim56	4.72394926037396e-195	0.534101954355383	0.826	0.537	8.19746915152693e-191	0	Trim56
Arfgef1	4.98976827709475e-195	0.338378128306123	0.989	0.954	8.65874489124252e-191	0	Arfgef1
Tbc1d5	7.79576366766404e-195	0.512649612249997	0.93	0.753	1.35279886924974e-190	0	Tbc1d5
Npepps	1.88485298151006e-194	0.363621394961757	0.971	0.844	3.27078537881441e-190	0	Npepps
Slfn14	3.38431942226148e-194	0.624795779806275	0.479	0.159	5.87280949345035e-190	0	Slfn14
Gripap1	3.91932812846102e-194	0.519376275468641	0.948	0.662	6.8012101013184e-190	0	Gripap1
Ifnar2	5.79750153023443e-194	0.515288866992226	0.962	0.761	1.00604044054158e-189	0	Ifnar2
Wwox	9.20829682658049e-194	0.983228431607974	0.696	0.394	1.59791574831651e-189	0	Wwox
Vav3	9.97914337900975e-194	0.463345170229986	0.954	0.793	1.73168075055956e-189	0	Vav3
Lpin2	1.23869425714938e-193	0.657785004713017	0.831	0.687	2.14950614443131e-189	0	Lpin2
Pign	1.39426947169302e-193	0.487844877781378	0.826	0.437	2.4194758142289e-189	0	Pign
Kdm3b	2.41933200309251e-193	0.567100386911907	0.911	0.608	4.19826682496643e-189	0	Kdm3b
Snx13	3.10860865674102e-193	0.598489597461858	0.842	0.474	5.39436860204269e-189	0	Snx13
Fam214b	3.47267425309187e-193	0.607819269651366	0.491	0.171	6.02613163139032e-189	0	Fam214b
Itsn1	3.50340626618281e-193	0.61890339687839	0.662	0.39	6.07946089370703e-189	0	Itsn1
Arid1a	4.41575187499681e-193	0.334475743970874	0.993	0.942	7.66265422868196e-189	0	Arid1a
Spag9	5.85205230417888e-193	0.49597575149604	0.984	0.849	1.01550663634416e-188	0	Spag9
Marf1	7.57060582322401e-193	0.550720300937136	0.972	0.837	1.31372722850406e-188	0	Marf1
Gab2	1.55963492627189e-192	0.527618456913353	0.91	0.718	2.70643448755961e-188	0	Gab2
Nkain2	2.9878774451038e-192	0.417452487986214	0.522	0.202	5.18486373048862e-188	0	Nkain2
Taok3	3.84608597316107e-192	0.561530893277421	0.982	0.95	6.6741129892264e-188	0	Taok3
Gcnt1	4.04631821575079e-192	0.606760497099089	0.645	0.334	7.02157599979235e-188	0	Gcnt1
Mbnl2	5.53389810785161e-192	0.429876063185761	0.973	0.82	9.60297338655489e-188	0	Mbnl2
Syt14	5.56857731026558e-192	0.528981852102983	0.452	0.131	9.66315220650385e-188	0	Syt14
Tnrc6c	1.07590246514514e-191	0.422904093879457	0.957	0.809	1.86701354776636e-187	0	Tnrc6c
Ubr5	1.20969323349009e-191	0.536227373719479	0.989	0.841	2.09918066807536e-187	0	Ubr5
Eps15l1	2.25486560131477e-191	0.346420888682652	0.881	0.538	3.91286827796152e-187	0	Eps15l1
Ankfy1	2.61466392422284e-191	0.502332624806475	0.967	0.834	4.53722630770389e-187	0	Ankfy1
Dcaf6	3.36872144864269e-191	0.583575795279377	0.805	0.591	5.84574232982967e-187	0	Dcaf6
Trip11	5.58238852376092e-191	0.567100503352225	0.934	0.705	9.68711880528233e-187	0	Trip11
Dennd1b	5.86151622521389e-191	0.45388936415717	0.96	0.807	1.01714891056137e-186	0	Dennd1b
Rngtt	6.18453934706504e-191	0.415168931003595	0.982	0.841	1.0732031128962e-186	0	Rngtt
Luc7l3	6.89505279372416e-191	0.697563482182663	0.998	0.968	1.19649851129495e-186	0	Luc7l3
Mark3	1.06131005466553e-190	0.437843164906435	0.998	0.955	1.84169133786109e-186	0	Mark3
Dnaaf9	2.16960413850179e-190	0.438528480188368	0.763	0.471	3.76491406154215e-186	0	Dnaaf9
Abi1	3.21520077991299e-190	0.423287863942585	0.999	0.97	5.57933791338301e-186	0	Abi1
Ibtk	6.04258292619415e-190	0.45622080114965	0.957	0.843	1.04856941518247e-185	0	Ibtk
Fbxo11	8.69548660739186e-190	0.499357030091031	0.978	0.75	1.50892779098071e-185	0	Fbxo11
Usp4	1.40217364059214e-189	0.55623744381217	0.999	0.97	2.43319191851954e-185	0	Usp4
Dock4	1.72985781094376e-189	0.439580165389512	0.448	0.123	3.00182225933071e-185	0	Dock4
Atp11c	2.9750506731351e-189	0.619239908926408	0.784	0.442	5.16260543309135e-185	0	Atp11c
Atp8a2	1.55593594663729e-188	0.482934658749701	0.356	0.069	2.7000156481997e-184	0	Atp8a2
Fgfr2	2.21570151903246e-188	0.60828273117425	0.825	0.503	3.84490684597704e-184	0	Fgfr2
Rnf38	7.77917860370918e-188	0.528270304956889	0.955	0.702	1.34992086310165e-183	0	Rnf38
Gtdc1	1.39761824090426e-187	0.633054090245541	0.894	0.616	2.42528693344115e-183	0	Gtdc1
Gpbp1l1	1.43006803343611e-187	0.538704623191555	0.988	0.923	2.48159705842168e-183	0	Gpbp1l1
Lims1	2.23911402396451e-187	0.367384656263223	0.998	0.976	3.88553456578562e-183	0	Lims1
Fbxl3	3.06451433744555e-187	0.630392714483873	0.834	0.563	5.31785172976927e-183	0	Fbxl3
Dcaf12	3.1462893063167e-187	0.417943307897015	0.998	0.975	5.45975583325138e-183	0	Dcaf12
Ttc17	4.01170216883207e-187	0.440327475499234	0.734	0.329	6.9615067735743e-183	0	Ttc17
Sorbs1	5.69385392214682e-187	0.44657921627466	0.485	0.145	9.88054471110138e-183	0	Sorbs1
Lrp1b	1.1965951176888e-186	0.954228535394361	0.942	0.786	2.07645150772538e-182	0	Lrp1b
Azin1	1.74386099370943e-186	0.487388162890153	0.999	0.99	3.02612198238397e-182	0	Azin1
Pten	1.97097026544182e-186	0.283478361523944	0.996	0.99	3.42022470162119e-182	0	Pten
Huwe1	5.29216008784895e-186	0.359808427054409	0.992	0.962	9.18348540044429e-182	0	Huwe1
Fbxo34	6.75166189323134e-186	0.700974724057065	0.71	0.466	1.17161588833243e-181	0	Fbxo34
Lrch1	1.14099805581349e-185	0.456042309949673	0.939	0.747	1.97997392625315e-181	0	Lrch1
Lrrc8d	1.21512285351067e-185	0.458261705376283	0.945	0.707	2.10860268769706e-181	0	Lrrc8d
Acin1	1.40563174601662e-185	0.314683580226814	1	0.987	2.43919276886264e-181	0	Acin1
Prpf38b	1.95528116341062e-185	0.594735936717805	0.998	0.974	3.39299940286644e-181	0	Prpf38b
Stim1	3.31604572094176e-185	0.488845546559049	0.92	0.677	5.75433413955024e-181	0	Stim1
Snca	3.86948687785651e-185	1.05181699060286	0.879	0.723	6.71472057914441e-181	0	Snca
Gadd45a	4.04030642837097e-185	0.579323774123502	0.815	0.592	7.01114374515214e-181	0	Gadd45a
Cept1	5.08352137164952e-185	0.528757949954565	0.919	0.625	8.82143463622341e-181	0	Cept1
Cdk13	5.42677922495741e-185	0.403204409801939	0.998	0.965	9.4170899890686e-181	0	Cdk13
Mcu	7.63333897336052e-185	0.501874518260671	0.893	0.606	1.32461331204725e-180	0	Mcu
Tbcel	9.22949036740201e-185	0.651081215929766	0.808	0.59	1.60159346345527e-180	0	Tbcel
Stom	1.19532975627743e-184	0.496301922628128	0.696	0.388	2.07425572606823e-180	0	Stom
Bach1	1.60883927455196e-184	0.520552136381707	0.874	0.562	2.79181879313002e-180	0	Bach1
Zfp609	1.72340399781496e-184	0.416470573684543	0.589	0.245	2.9906229574083e-180	0	Zfp609
Atrnl1	1.86183354371929e-184	0.471480719482728	0.9	0.697	3.23083974841609e-180	0	Atrnl1
Ptk2b	1.9851041686941e-184	0.470050598698159	0.952	0.795	3.44475126393487e-180	0	Ptk2b
Cdk17	3.45376242922891e-184	0.415288384540374	0.978	0.817	5.99331394344093e-180	0	Cdk17
Nrxn3	4.34213256687597e-184	0.493672065924805	0.338	0.064	7.53490264329987e-180	0	Nrxn3
Nup153	5.19899102486355e-184	0.565907427894015	0.957	0.786	9.02180912544573e-180	0	Nup153
Gatad2b	5.43708978191169e-184	0.45604034538017	0.997	0.962	9.43498189855136e-180	0	Gatad2b
Marchf3	5.70406860596655e-184	1.05020808600723	0.848	0.667	9.89827025193375e-180	0	Marchf3
Synj1	5.83655126226305e-184	0.483038995974774	0.978	0.843	1.01281674054051e-179	0	Synj1
Osbpl9	6.39764073845804e-184	0.303276354148152	0.991	0.934	1.11018259734462e-179	0	Osbpl9
Slc30a9	1.02278677212706e-183	0.584935467551936	0.828	0.594	1.77484188567208e-179	0	Slc30a9
R3hdm1	2.97335207738539e-183	0.420323792664656	0.964	0.766	5.15965785988687e-179	0	R3hdm1
Cstdc5	5.40521049063872e-183	0.768851005952206	1	0.976	9.37966176440537e-179	0	Cstdc5
Tab2	1.00350476655633e-182	0.353409845611281	1	0.997	1.7413818214052e-178	0	Tab2
Map4k3	1.67505170464038e-182	0.344289762904211	0.471	0.145	2.90671722306246e-178	0	Map4k3
Cdr2	1.75826694406588e-182	0.579897688211044	0.71	0.463	3.05112062803752e-178	0	Cdr2
Chd7	2.44887756973619e-182	0.506912669942827	0.914	0.715	4.24953724676321e-178	0	Chd7
Trappc9	2.52054242983271e-182	0.896934639958178	0.728	0.41	4.3738972784887e-178	0	Trappc9
Tmem131	3.42964023332527e-182	0.367218657648511	0.992	0.96	5.95145469688933e-178	0	Tmem131
Srgap2	5.48913442383693e-182	0.569711082741992	0.836	0.527	9.52529496568422e-178	0	Srgap2
Tcf12	6.23820659220153e-182	0.370616681782717	0.952	0.811	1.08251598994473e-177	0	Tcf12
Auts2	7.74750599867464e-182	0.725882752342393	0.408	0.11	1.34442471595001e-177	0	Auts2
Cdyl	1.14552659598436e-181	0.550209527988698	0.791	0.466	1.98783230201166e-177	0	Cdyl
Rap1gds1	1.18070928850683e-181	0.467348212213934	0.958	0.818	2.0488848283459e-177	0	Rap1gds1
Ubp1	1.27088117315201e-181	0.443669748177205	0.986	0.894	2.20536009977069e-177	0	Ubp1
St3gal4	2.37895891204353e-181	0.521257951018653	0.874	0.635	4.12820740006913e-177	0	St3gal4
Rmnd5a	2.56672987281213e-181	0.660686552093453	0.873	0.688	4.4540463482909e-177	0	Rmnd5a
Riok3	2.71156497848396e-181	0.365293088045813	1	1	4.70537870716322e-177	0	Riok3
Sec24a	4.78540316609337e-181	0.402765806116691	0.626	0.279	8.30411011412182e-177	0	Sec24a
Wdr33	7.27109304125224e-181	0.359857594033688	0.995	0.952	1.2617527754485e-176	0	Wdr33
Itgam	1.0051031533964e-180	0.386461118582283	0.965	0.792	1.74415550208877e-176	0	Itgam
Hectd4	1.59032003077054e-180	0.679360499276446	0.961	0.854	2.75968234939612e-176	0	Hectd4
Abl1	5.45947759230985e-180	0.338873671564729	0.748	0.45	9.47383146593528e-176	0	Abl1
Trps1	6.55201837516253e-180	0.638234118802144	0.857	0.632	1.13697174864195e-175	0	Trps1
Stat5b	1.52397605698253e-179	0.497901625099008	0.927	0.757	2.64455565168179e-175	0	Stat5b
Man1a	2.74050152151873e-179	0.54831153964843	0.794	0.486	4.75559229029145e-175	0	Man1a
Slc4a1	7.03272788308583e-179	0.942171940207557	0.916	0.755	1.22038926955188e-174	0	Slc4a1
Baz1a	7.63300240122313e-179	0.305378816806599	0.991	0.976	1.32455490668425e-174	0	Baz1a
Nr3c1	7.65065652678075e-179	0.402421106531049	0.978	0.894	1.32761842709226e-174	0	Nr3c1
Galnt10	1.15295495279058e-178	0.554577004984213	0.646	0.344	2.00072272957749e-174	0	Galnt10
Evi5	1.37586610239393e-178	0.588991200069766	0.839	0.691	2.38754044748419e-174	0	Evi5
Trak1	2.28421340253115e-178	0.356669286248779	0.698	0.317	3.9637955174123e-174	0	Trak1
Csnk1g1	3.00655653049069e-178	0.541045907549915	0.96	0.739	5.21727754736049e-174	0	Csnk1g1
Pde1c	8.9326604379247e-178	0.477428733111615	0.448	0.148	1.55008456579307e-173	0	Pde1c
Cd44	1.56572284645385e-177	0.449120701272129	0.993	0.937	2.71699885545137e-173	0	Cd44
Ranbp10	2.02145245234224e-177	0.809705033567898	0.95	0.823	3.50782644054949e-173	0	Ranbp10
Rsf1	3.74696678582061e-177	0.459035590724945	0.985	0.87	6.50211146343451e-173	0	Rsf1
Lrch3	5.25006665522985e-177	0.462980943508592	0.935	0.609	9.11044066682035e-173	0	Lrch3
Atp9b	5.25474545814615e-177	0.455303563490616	0.905	0.616	9.11855979352101e-173	0	Atp9b
Cep128	6.63411900589282e-177	0.558616624810822	0.789	0.53	1.15121867109258e-172	0	Cep128
Gsk3b	1.06696179240933e-176	0.365083895368876	0.993	0.947	1.8514987983679e-172	0	Gsk3b
Psme4	1.93526027881847e-176	0.49433544629946	0.999	0.984	3.35825716183369e-172	0	Psme4
Hace1	2.36262027140846e-176	0.56452799920324	0.647	0.315	4.09985495697511e-172	0	Hace1
Ypel5	2.64936275098059e-176	0.439784786479939	0.915	0.766	4.59743918177662e-172	0	Ypel5
Gpr107	2.89389537430847e-176	0.309312691834797	0.512	0.173	5.02177664303749e-172	0	Gpr107
Taf15	5.27181961470555e-176	0.388057538874743	0.977	0.847	9.14818857739854e-172	0	Taf15
Bsdc1	5.60298828436178e-176	0.545618747808057	0.949	0.825	9.72286556985299e-172	0	Bsdc1
Ptpn12	6.30278221349572e-176	0.481853842036546	0.918	0.673	1.09372179750791e-171	0	Ptpn12
Rnf19a	9.77899713549476e-176	0.585489045154941	0.777	0.532	1.69694937292241e-171	0	Rnf19a
Swt1	1.49163542567204e-175	0.489398278166317	0.909	0.72	2.58843495416869e-171	0	Swt1
Vopp1	1.57703210179167e-175	0.502919470268303	0.675	0.349	2.73662380623909e-171	0	Vopp1
Ncoa1	1.97955218781363e-175	0.514197953143311	0.916	0.685	3.435116911513e-171	0	Ncoa1
Gtpbp2	2.14269357690287e-175	0.54147046684844	0.763	0.451	3.71821616399955e-171	0	Gtpbp2
Ppp1cb	3.00154369456109e-175	0.482841031052369	1	0.997	5.20857877317185e-171	0	Ppp1cb
Srpk2	5.47287526479289e-175	0.441457121310286	0.883	0.702	9.49708044699511e-171	0	Srpk2
Wdr72	5.82610733056747e-175	0.316951910488919	0.292	0.041	1.01100440507337e-170	0	Wdr72
Pkn2	1.27748469926633e-174	0.551259352111002	1	0.993	2.21681919863686e-170	0	Pkn2
Srrm2	2.92975266108005e-174	0.377913450823239	1	0.997	5.08399979277221e-170	0	Srrm2
Cstdc4	1.11779458404311e-173	0.741785123113621	0.997	0.966	1.93970894169002e-169	0	Cstdc4
Becn1	1.22913822316902e-173	0.449619117626603	0.993	0.97	2.13292355866521e-169	0	Becn1
Wdfy3	1.67222366424242e-173	0.539457845235391	0.713	0.376	2.90180972455987e-169	0	Wdfy3
Pwwp2a	1.9296382839121e-173	0.340286199389515	0.743	0.355	3.34850131407267e-169	0	Pwwp2a
Pbx1	2.007451315402e-173	0.417276638234829	0.973	0.863	3.48353026761708e-169	0	Pbx1
Tnrc18	3.7533284652758e-173	0.525505964170689	0.879	0.598	6.51315088579309e-169	0	Tnrc18
Fnip1	5.4989593354502e-173	0.531934169198311	0.935	0.661	9.54234413480673e-169	0	Fnip1
Phf20	5.74126113158102e-173	0.33316993241485	0.773	0.402	9.96281044163255e-169	0	Phf20
Emsy	7.3688156656335e-173	0.392910212535196	0.828	0.517	1.27871058245738e-168	0	Emsy
Acsl1	7.40938175099643e-173	0.583995728832108	0.878	0.729	1.28575001525041e-168	0	Acsl1
Cntnap2	7.59412797922714e-173	0.426828378722088	0.518	0.229	1.31780902823529e-168	0	Cntnap2
Abca8a	7.60858001263237e-173	0.345705655500047	0.328	0.062	1.3203168895921e-168	0	Abca8a
Zbed6	8.15454731190488e-173	0.339074492494558	0.46	0.137	1.41505859503485e-168	0	Zbed6
Rapgef6	9.43616881509907e-173	0.421602263238803	0.999	0.988	1.63745837448414e-168	0	Rapgef6
Alas2	1.53668367046808e-172	1.09374099188036	0.88	0.725	2.66660717336326e-168	0	Alas2
Kdm3a	1.79693096479328e-172	0.340871879740343	0.788	0.426	3.11821430320578e-168	0	Kdm3a
Stau1	2.36959535709846e-172	0.277430915953697	0.885	0.652	4.11195882317296e-168	0	Stau1
Faf1	8.36395822823054e-172	0.421723215510009	0.942	0.779	1.45139767134485e-167	0	Faf1
Cux1	9.34308754161146e-172	0.330786095841424	0.978	0.914	1.62130598109584e-167	0	Cux1
Rap1gap2	1.03574455998116e-171	0.444017226098574	0.885	0.653	1.79732753493531e-167	0	Rap1gap2
Cnot2	1.2532007693091e-171	0.402145209559426	0.994	0.878	2.17467929498208e-167	0	Cnot2
Arid2	1.84588567090555e-171	0.414535377957665	0.965	0.805	3.2031654047224e-167	0	Arid2
Rcor1	2.37284588325198e-171	0.492760961830263	0.98	0.811	4.11759946120715e-167	0	Rcor1
Elmo1	2.59815210561761e-171	0.556225318909209	0.99	0.942	4.50857334887824e-167	0	Elmo1
Pip4k2a	1.04660197803429e-170	0.482114675747732	0.994	0.966	1.8161684124829e-166	0	Pip4k2a
Fbxo42	1.6308908426932e-170	0.622293280284677	0.63	0.321	2.83008487932551e-166	0	Fbxo42
Zeb1	1.97811422868169e-170	0.553500032376304	0.879	0.716	3.43262162103133e-166	0	Zeb1
Ap1g1	2.20138139145557e-170	0.493047321199054	0.985	0.86	3.82005712859286e-166	0	Ap1g1
Zzef1	2.73670132250661e-170	0.501413306303874	0.939	0.686	4.74899780494573e-166	0	Zzef1
Tmcc2	3.44519078674828e-170	1.40396442613024	0.785	0.59	5.97843957224428e-166	0	Tmcc2
Usp3	4.60584414932188e-170	0.365773425755404	0.976	0.886	7.99252135231826e-166	0	Usp3
Cep85l	5.41661562892099e-170	0.315727597601713	0.57	0.222	9.39945310086659e-166	0	Cep85l
Elf2	7.9206108235676e-170	0.467453296740012	0.994	0.937	1.37446359621369e-165	0	Elf2
Pde6a	7.97860228496856e-170	0.399573783435119	0.495	0.207	1.38452685451059e-165	0	Pde6a
Tent5c	4.51111901922924e-169	1.00332548918857	0.91	0.762	7.82814483406851e-165	0	Tent5c
Abhd2	5.89423347423805e-169	0.697258861076748	0.817	0.547	1.02282633478453e-164	0	Abhd2
Bicral	6.0539976526008e-169	0.297117002156173	0.705	0.353	1.05055021265582e-164	0	Bicral
Pdpk1	8.35844104004143e-169	0.428441776178637	0.98	0.803	1.45044027367839e-164	0	Pdpk1
Xpr1	2.48271096096568e-168	0.506255460897123	0.92	0.63	4.30824833056375e-164	0	Xpr1
Nisch	3.75490673368305e-168	0.465436719090028	0.955	0.825	6.5158896549602e-164	0	Nisch
Yipf4	4.10527030622897e-168	0.444767111291053	0.954	0.875	7.12387556239914e-164	0	Yipf4
Mug2	7.67281251224781e-168	0.337970757126127	0.305	0.052	1.33146315525036e-163	0	Mug2
Rnf216	9.15755086022144e-168	0.600391799581367	0.832	0.59	1.58910980077423e-163	0	Rnf216
Atg7	1.33960210323596e-167	0.420827220056431	0.93	0.71	2.32461152974536e-163	0	Atg7
Dcaf8	1.84700195710193e-167	0.44867733280873	0.934	0.823	3.20510249615899e-163	0	Dcaf8
Katnip	2.25337529607488e-167	0.3453682306146	0.565	0.249	3.91028215127874e-163	0	Katnip
Pex1	3.69789651704716e-167	0.368535996555942	0.519	0.219	6.41695982603193e-163	0	Pex1
Edrf1	1.33924355988708e-166	0.305858003762368	0.654	0.319	2.32398934947204e-162	0	Edrf1
Foxp1	1.34353271143731e-166	0.399182557541973	0.987	0.919	2.33143231415717e-162	0	Foxp1
Uty	2.54313551702728e-166	0.467070558154851	0.341	0.071	4.41310306269744e-162	0	Uty
Crlf3	2.60365262095218e-166	0.37884741688335	0.995	0.94	4.51811839313831e-162	0	Crlf3
Gpatch2	2.88765342354461e-166	0.334432232963768	0.639	0.283	5.01094498587696e-162	0	Gpatch2
Nfatc3	5.52615651559101e-166	0.358177601870368	0.99	0.901	9.58953940150508e-162	0	Nfatc3
Klhdc10	6.28628525703773e-166	0.375189049807769	0.802	0.452	1.09085908065376e-161	0	Klhdc10
Raf1	8.47170835556486e-166	0.425154631625156	0.973	0.824	1.47009555094117e-161	0	Raf1
Mmp9	9.91786853477201e-166	0.360538279483619	0.95	0.787	1.72104772683899e-161	0	Mmp9
Smox	1.15033029889798e-165	0.475701305699731	0.718	0.433	1.99616816767767e-161	0	Smox
Crebrf	1.61954854731744e-165	0.680925789546223	0.806	0.541	2.81040259415996e-161	0	Crebrf
Stim2	2.52564910851864e-165	0.495471310262991	0.86	0.523	4.38275889801239e-161	0	Stim2
Tnks2	3.58024801460151e-165	0.356112777279857	0.994	0.962	6.21280437973799e-161	0	Tnks2
Rbm26	5.59891424445058e-165	0.385944691897029	0.975	0.869	9.71579588839508e-161	0	Rbm26
Wipf1	8.41821587416647e-165	0.340081314200527	0.991	0.939	1.46081300064411e-160	0	Wipf1
Epc1	1.48748956528322e-164	0.410810876478815	0.991	0.866	2.58124064263597e-160	0	Epc1
Nrd1	2.08298813411767e-164	0.481500560724818	0.993	0.977	3.6146093091344e-160	0	Nrd1
Rsrc2	2.69197704085476e-164	0.495311624167343	0.999	0.988	4.67138775899527e-160	0	Rsrc2
Nek7	3.0132731912792e-164	0.459916846762055	0.977	0.847	5.22893296882679e-160	0	Nek7
Igf2bp3	3.03901227549833e-164	0.524557241354463	0.859	0.66	5.27359800167226e-160	0	Igf2bp3
Exoc2	3.66373541119457e-164	0.47708551788468	0.914	0.639	6.35768005904594e-160	0	Exoc2
Tasor	4.45018390018881e-164	0.38088321331456	0.902	0.6	7.72240412199764e-160	0	Tasor
Ncor1	8.80560655556862e-164	0.378658230038663	0.999	0.992	1.52803690558782e-159	0	Ncor1
Gbf1	1.04685631063175e-163	0.523725716449877	0.91	0.649	1.81660975583927e-159	0	Gbf1
Ror1	1.33210968592588e-163	0.43382627361892	0.315	0.059	2.31160993798718e-159	0	Ror1
Fndc3b	1.40819029282579e-163	0.470430420827063	0.701	0.362	2.4436326151406e-159	0	Fndc3b
Tmem135	1.9754523008742e-163	0.330585490962982	0.594	0.248	3.428002377707e-159	0	Tmem135
Mdfic2	2.60873031505496e-163	0.352301288369083	0.378	0.105	4.52692971571487e-159	0	Mdfic2
Wsb1	3.22788661440848e-163	0.345541011314752	0.886	0.619	5.60135164198303e-159	0	Wsb1
Shank2	3.48937651078944e-163	0.392195657562133	0.323	0.065	6.05511505917291e-159	0	Shank2
Lcorl	4.70042152590818e-163	0.495832776000749	0.849	0.492	8.15664147390846e-159	0	Lcorl
Sema4g	4.86752301907296e-163	0.340652402874162	0.353	0.084	8.44661269499731e-159	0	Sema4g
Tfrc	6.51480583978859e-163	0.460134964758525	0.919	0.778	1.13051425737851e-158	0	Tfrc
Ralgapa1	7.29964451750708e-163	0.434181053716035	0.959	0.8	1.266707313123e-158	0	Ralgapa1
Zmynd8	8.1427302056652e-163	0.479258081656114	0.895	0.721	1.41300797258908e-158	0	Zmynd8
Resf1	8.80992920646806e-163	0.604612438280247	0.988	0.931	1.5287870151984e-158	0	Resf1
Slc25a37	1.6867623778616e-162	0.693429924119251	0.951	0.827	2.92703875430323e-158	0	Slc25a37
Zfp950	2.15180819507482e-162	0.330608435408486	0.53	0.199	3.73403276091333e-158	0	Zfp950
Son	3.92013311482309e-162	0.425796510670788	1	0.988	6.80260699415251e-158	0	Son
Tbk1	4.56053680365829e-162	0.38647823194031	0.918	0.642	7.91389951538824e-158	0	Tbk1
Pdxdc1	6.20394493639426e-162	0.273744279547778	0.81	0.527	1.0765705648125e-157	0	Pdxdc1
Ube2o	6.86402741055371e-162	0.767173293496676	0.796	0.622	1.19111467655338e-157	0	Ube2o
Stfa3	7.88140113234172e-162	0.584733135007784	0.994	0.946	1.36765953849526e-157	0	Stfa3
Tspan12	3.4065804331127e-161	0.319042575569291	0.322	0.066	5.91143902558046e-157	0	Tspan12
Stag2	4.65721136426438e-161	0.331723785695156	0.997	0.973	8.08165888040798e-157	0	Stag2
Zbtb20	6.28822936037063e-161	0.63524314764518	0.854	0.649	1.09119644090512e-156	0	Zbtb20
Pspc1	6.95818582307023e-161	0.413106471813336	0.836	0.541	1.20745398587738e-156	0	Pspc1
Kmt2a	7.49271514041392e-161	0.38418482927311	0.965	0.811	1.30021085831603e-156	0	Kmt2a
Erc2	7.76311770152703e-161	0.317578511542215	0.326	0.067	1.34713381474599e-156	0	Erc2
Qrich1	1.12688214337522e-160	0.325265996820774	0.955	0.751	1.95547858339903e-156	0	Qrich1
Ulk2	1.89955001887726e-160	0.343921303904308	0.742	0.426	3.29628914775771e-156	0	Ulk2
Map4k5	2.38271534537639e-160	0.50914065248232	0.691	0.467	4.13472593883165e-156	0	Map4k5
Babam2	4.16866373197599e-160	0.486976919470447	0.957	0.844	7.23388217409793e-156	0	Babam2
Ctif	4.3540497667084e-160	0.354250418170313	0.371	0.1	7.55558256016908e-156	0	Ctif
Alcam	7.42085291182971e-160	0.686366961930603	0.55	0.247	1.28774060578981e-155	0	Alcam
Nbr1	2.10578967279516e-159	0.514338475189517	0.832	0.614	3.65417681920143e-155	0	Nbr1
Zfp710	2.19566316643259e-159	0.539448593234093	0.751	0.492	3.81013429271047e-155	0	Zfp710
Rprd1a	2.28679330335154e-159	0.295493226618649	0.599	0.23	3.96827241930592e-155	0	Rprd1a
Slc2a9	2.39517693169631e-159	0.37441000568182	0.378	0.1	4.1563505295726e-155	0	Slc2a9
Atrn	4.46879286365424e-159	0.569769324299028	0.775	0.459	7.7546962562992e-155	0	Atrn
Tfdp2	4.86865190888481e-159	0.622965423992829	0.9	0.758	8.44857165748781e-155	0	Tfdp2
Pik3r1	7.03289973854886e-159	0.32798806521238	0.995	0.975	1.22041909163038e-154	0	Pik3r1
Apc	7.68205591936613e-159	0.476416932768571	0.908	0.606	1.3330671636876e-154	0	Apc
Ino80	8.24162040197456e-159	0.298821978055389	0.919	0.675	1.43016838835464e-154	0	Ino80
Trak2	9.22041197150248e-159	0.57165952774208	0.976	0.869	1.60001808941482e-154	0	Trak2
Nos1ap	1.01904062683217e-158	0.36899605218335	0.42	0.125	1.76834119974187e-154	0	Nos1ap
S100a8	1.58958881023703e-158	0.714458892218026	1	0.998	2.75841346240432e-154	0	S100a8
Insr	1.59113759755484e-158	0.599985087744646	0.694	0.38	2.76110107303691e-154	0	Insr
Anks1	1.6327648022917e-158	0.40848707045003	0.797	0.454	2.83333676141678e-154	0	Anks1
Kdm5c	1.8588192386662e-158	0.441522737117931	0.952	0.8	3.22560902485746e-154	0	Kdm5c
AU040320	3.38034711269551e-158	0.283911860126743	0.585	0.259	5.86591634466052e-154	0	AU040320
Gls	3.68988728427484e-158	0.43115031535935	0.992	0.94	6.40306140440212e-154	0	Gls
Stk17b	4.1945495263355e-158	0.334583911803769	0.992	0.92	7.27880179305e-154	0	Stk17b
Golga4	4.21041661340288e-158	0.356740494001143	0.757	0.516	7.30633594923802e-154	0	Golga4
Dlgap1	4.80227077564248e-158	0.456847762057156	0.398	0.126	8.33338047697239e-154	0	Dlgap1
Fgd4	8.91404773470107e-158	0.41019124564237	0.899	0.662	1.54685470340268e-153	0	Fgd4
Ces1e	9.42426337302955e-158	0.314163353823458	0.296	0.053	1.63539242312182e-153	0	Ces1e
Nfam1	1.06020224699821e-157	0.334325887677024	0.951	0.783	1.839768959216e-153	0	Nfam1
Kat6a	1.36783233630089e-157	0.397294305877842	0.983	0.904	2.37359945318294e-153	0	Kat6a
Ccdc88c	2.28925592445535e-157	0.514812558729123	0.844	0.571	3.97254580570738e-153	0	Ccdc88c
Cdh18	4.25334718196563e-157	0.293676026154396	0.278	0.043	7.38083336486495e-153	0	Cdh18
Kmt5b	5.74274253812461e-157	0.433880421657125	0.908	0.625	9.96538112640764e-153	0	Kmt5b
Fhdc1	2.08921589242717e-156	0.514957495601625	0.425	0.152	3.62541633812888e-152	0	Fhdc1
Dnajc1	2.12901292766029e-156	0.440471168464671	0.912	0.691	3.6944761333689e-152	0	Dnajc1
D130043K22Rik	2.18772788338902e-156	0.378377848528351	0.429	0.155	3.79636419604497e-152	0	D130043K22Rik
Aftph	2.2639706092931e-156	0.447174063072334	0.989	0.892	3.92866819830632e-152	0	Aftph
Btrc	4.12194097263637e-156	0.604913595101564	0.646	0.365	7.15280416981589e-152	0	Btrc
Sos2	5.1035771056156e-156	0.452786632762517	0.905	0.613	8.85623735137475e-152	0	Sos2
Rnf214	5.1251166127506e-156	0.273441790141771	0.729	0.442	8.89361485810612e-152	0	Rnf214
Lsamp	7.31769069091317e-156	0.481269681556933	0.358	0.095	1.26983886559416e-151	0	Lsamp
Uhrf2	9.37378720352489e-156	0.417969199124107	0.903	0.672	1.62663329342767e-151	0	Uhrf2
Phf3	1.19235433817454e-155	0.472407098941477	0.998	0.98	2.06909248303428e-151	0	Phf3
Kcmf1	1.38547740126675e-155	0.447463793216807	0.999	0.983	2.40421893441819e-151	0	Kcmf1
Trio	1.70126023035869e-155	0.324380694933612	0.63	0.315	2.95219687774144e-151	0	Trio
Arhgef11	3.67241278052369e-155	0.264432618646668	0.423	0.122	6.37273789804276e-151	0	Arhgef11
Xrn1	5.15438120705987e-155	0.395780645624595	0.986	0.939	8.944397708611e-151	0	Xrn1
Acbd5	1.14494782031361e-154	0.45156185154163	0.875	0.69	1.9868279525902e-150	0	Acbd5
Fam222b	1.24669728667281e-154	0.399762788316701	0.722	0.377	2.16339380156332e-150	0	Fam222b
Rsbn1l	1.77728567969271e-154	0.363736544190064	0.998	0.974	3.08412383997076e-150	0	Rsbn1l
Ipcef1	2.53739933790267e-154	0.369406667265488	0.961	0.811	4.4031490710625e-150	0	Ipcef1
Cd84	2.6176010815191e-154	0.395542850504775	0.873	0.641	4.54232315676009e-150	0	Cd84
Ell	2.89779709299903e-154	0.274859991318362	0.543	0.218	5.02854729548122e-150	0	Ell
Rabgef1	3.11549713609005e-154	0.353493886788734	0.652	0.349	5.40632218025706e-150	0	Rabgef1
Sertad2	4.07420492872303e-154	0.523619891467069	0.622	0.321	7.06996781281308e-150	0	Sertad2
Braf	5.93314651998132e-154	0.457884149181586	0.932	0.751	1.02957891561236e-149	0	Braf
Mdm2	9.20174429913174e-154	0.96986750758201	0.929	0.759	1.59677868822833e-149	0	Mdm2
Ranbp9	1.0559201272191e-153	0.383412553961133	0.959	0.78	1.83233819676331e-149	0	Ranbp9
Plppr1	1.95149836076717e-153	0.303899896539383	0.312	0.063	3.38643510543927e-149	0	Plppr1
Crk	2.09623407325137e-153	0.430589531933775	0.976	0.826	3.63759498731311e-149	0	Crk
Arnt	3.2903627735938e-153	0.340304666040139	0.837	0.516	5.70976652101732e-149	0	Arnt
Adamtsl1	3.51911059204081e-153	0.324112217652365	0.341	0.081	6.10671261036842e-149	0	Adamtsl1
Slc10a7	4.87426936413655e-153	0.459185759212141	0.73	0.377	8.45831962758616e-149	0	Slc10a7
Stfa1	5.8205138511553e-153	0.707462302840094	0.998	0.98	1.01003376859098e-148	0	Stfa1
Bptf	8.80794283130034e-153	0.30813284359122	0.998	0.957	1.52844231951555e-148	0	Bptf
Cbfa2t2	1.12404025833207e-152	0.314917794018077	0.613	0.268	1.95054706028364e-148	0	Cbfa2t2
Pds5a	1.25163521211017e-152	0.288584906625866	0.974	0.897	2.17196258357478e-148	0	Pds5a
Ckap4	1.53362140949935e-152	0.350441259910991	0.893	0.67	2.66129323190421e-148	0	Ckap4
Nr3c2	2.11686350633719e-152	0.39973223257025	0.355	0.095	3.67339324254693e-148	0	Nr3c2
Rabgap1l	2.47914531092153e-152	0.408231343926987	0.968	0.878	4.30206085804213e-148	0	Rabgap1l
Mug1	2.57922071605805e-152	0.338856824902228	0.314	0.063	4.47572170857553e-148	0	Mug1
Jarid2	2.68571010341762e-152	0.367343115006395	0.984	0.873	4.66051274246059e-148	0	Jarid2
Trappc8	3.88939985206976e-152	0.466285124767644	0.939	0.73	6.74927556329666e-148	0	Trappc8
Vrk2	8.08764484003033e-152	0.512574565230485	0.8	0.539	1.40344900909046e-147	0	Vrk2
Trim33	1.07370811940425e-151	0.454558016578032	0.98	0.821	1.86320569960219e-147	0	Trim33
Atg4a	1.11937364291173e-151	0.63890635098965	0.674	0.48	1.94244908254473e-147	0	Atg4a
Zfp871	1.29173346179619e-151	0.447997768605319	0.939	0.757	2.24154507625493e-147	0	Zfp871
Nt5c3	2.44289969664901e-151	0.517926076758478	0.937	0.803	4.23916384359502e-147	0	Nt5c3
Slc2a3	3.7439577332265e-151	0.384664909875097	0.869	0.65	6.49688985446795e-147	0	Slc2a3
Krit1	4.5530026175729e-151	0.479586161041142	0.904	0.728	7.90082544227425e-147	0	Krit1
Creb1	8.15377883397904e-151	0.428541726725667	0.966	0.831	1.41492524106038e-146	0	Creb1
Dapk2	9.83838442491895e-151	0.553103937734066	0.627	0.384	1.70725484925619e-146	0	Dapk2
Dis3l2	1.93809197935426e-150	0.291711903033247	0.581	0.278	3.36317101177344e-146	0	Dis3l2
Zfp644	1.93822429460279e-150	0.414101517632088	0.937	0.71	3.36340061842422e-146	0	Zfp644
Map2k4	2.88891143140715e-150	0.414918839086474	0.975	0.869	5.01312800692082e-146	0	Map2k4
Ago3	4.00289306584338e-150	0.322915856396681	0.658	0.318	6.94622033715802e-146	0	Ago3
Nr1i2	7.81989420196845e-150	0.322218614132708	0.347	0.089	1.35698624086758e-145	0	Nr1i2
Hook3	1.40812109687808e-149	0.504059102282896	0.976	0.858	2.44351253941254e-145	0	Hook3
Pip5k1a	1.54323225023753e-149	0.6011256218499	0.708	0.427	2.67797092383718e-145	0	Pip5k1a
Kctd20	1.5599978124014e-149	0.430215750419709	0.981	0.91	2.70706420386015e-145	0	Kctd20
Prkag2	3.04763738544646e-149	0.588135340398744	0.637	0.374	5.28856515496525e-145	0	Prkag2
Klf3	3.2801842976847e-149	0.340113890235754	0.961	0.812	5.69210381177225e-145	0	Klf3
Pacs1	6.22620544645815e-149	0.458282079631673	0.857	0.625	1.08043343112388e-144	0	Pacs1
Tlk1	6.24939611768938e-149	0.372869285307084	0.99	0.93	1.08445770830264e-144	0	Tlk1
Gcnt2	7.67264523787989e-149	0.358796625243525	0.61	0.268	1.3314341281293e-144	0	Gcnt2
Robo1	8.50774466037125e-149	0.412320586501055	0.346	0.089	1.47634893091422e-144	0	Robo1
Pygl	1.05776386149082e-148	0.284557484485884	0.981	0.914	1.83553762884502e-144	0	Pygl
9930021J03Rik	1.08403811157134e-148	0.304730450014833	0.909	0.672	1.88113133500975e-144	0	9930021J03Rik
Zeb2	1.53835208482928e-148	0.643711026300913	0.939	0.798	2.66950237280425e-144	0	Zeb2
Slc38a9	1.64494910114623e-148	0.578906807013674	0.55	0.25	2.85448017521905e-144	0	Slc38a9
Inpp5d	3.09105551803259e-148	0.338550617824283	0.985	0.921	5.36390864044196e-144	0	Inpp5d
Sorl1	4.4838443397269e-148	0.355512997313793	0.976	0.849	7.78081508272808e-144	0	Sorl1
Ano6	9.24180024817881e-148	0.589576710841997	0.668	0.36	1.60372959706647e-143	0	Ano6
Cast	1.65169642650922e-147	0.276158648017959	0.992	0.971	2.86618880892146e-143	0	Cast
Stfa2	2.50616099316685e-147	0.638521643192763	0.99	0.916	4.34894117144243e-143	0	Stfa2
Fgr	2.54693744046347e-147	0.386197241170159	0.944	0.767	4.41970054043625e-143	0	Fgr
Nucb1	2.92137158757429e-147	0.41823273577485	0.854	0.644	5.06945611591767e-143	0	Nucb1
Atp2b4	3.63180881907908e-147	0.479653193638182	0.657	0.359	6.30227784374792e-143	0	Atp2b4
Traf3	4.37186467987015e-147	0.539255482490843	0.796	0.514	7.58649677897867e-143	0	Traf3
Stfa2l1	7.58205536433854e-147	0.604293874499586	0.992	0.938	1.31571406737367e-142	0	Stfa2l1
Zfand5	1.08875932841942e-146	0.400528573635097	0.998	0.995	1.88932406260623e-142	0	Zfand5
Ppp4r3b	1.12302617734776e-146	0.392613229643933	0.995	0.969	1.94878732555157e-142	0	Ppp4r3b
Ppm1h	1.73659063574492e-146	0.476818048269537	0.776	0.519	3.01350573020816e-142	0	Ppm1h
St3gal1	2.81969086272432e-146	0.427820184335522	0.671	0.358	4.89300955408551e-142	0	St3gal1
Mxd1	3.20963217760892e-146	0.391899544189177	0.991	0.895	5.56967471780476e-142	0	Mxd1
Mcph1	5.2060878077767e-146	0.507974277289218	0.502	0.21	9.03412417283491e-142	0	Mcph1
Itgb2	1.861078998284e-145	0.298972190372727	0.985	0.902	3.22953038572222e-141	0	Itgb2
Epc2	2.21204945645075e-145	0.445653548843918	0.946	0.713	3.83856942177899e-141	0	Epc2
Cped1	2.21906097221856e-145	0.490963168328762	0.469	0.198	3.85073650509087e-141	0	Cped1
Tle4	3.99220266229001e-145	0.410888394141439	0.98	0.794	6.92766927987185e-141	0	Tle4
Trim26	5.80164861248415e-145	0.384654530046071	0.566	0.279	1.00676008372437e-140	0	Trim26
Pum2	8.13627906804576e-145	0.319275757448129	0.999	0.991	1.41188850667798e-140	0	Pum2
Osbpl11	8.46568083149554e-145	0.254010133688016	0.685	0.372	1.46904959468942e-140	0	Osbpl11
Kansl1l	9.86062623000465e-145	0.516898697083498	0.641	0.312	1.71111446969271e-140	0	Kansl1l
Ssbp2	2.61936376416929e-144	0.512718920738313	0.711	0.404	4.54538193996297e-140	0	Ssbp2
Slc1a5	2.89824191927074e-144	0.475061471142732	0.682	0.403	5.02931920251052e-140	0	Slc1a5
Asap1	4.74244438256524e-144	0.382002420339738	0.993	0.962	8.22956373706546e-140	0	Asap1
Nadk	8.63140448283318e-144	0.277269732050235	0.976	0.923	1.49780761990604e-139	0	Nadk
Pik3ca	9.01496391561091e-144	0.483819305502414	0.897	0.63	1.56436668827596e-139	0	Pik3ca
Sil1	1.20293588786552e-143	0.411660932453	0.68	0.392	2.08745464621304e-139	0	Sil1
Sirpa	1.38383711181761e-143	0.445368048278903	0.878	0.657	2.40137254013711e-139	0	Sirpa
Lamp2	1.49455895934469e-143	0.310954433132396	0.979	0.902	2.59350816215085e-139	0	Lamp2
Ptpra	1.59200352888483e-143	0.414272799305373	0.945	0.733	2.76260372367385e-139	0	Ptpra
Klf12	6.74175347281341e-143	0.564955052433046	0.401	0.139	1.16989648013731e-138	0	Klf12
Kdm5a	7.64134984969085e-143	0.386773947547459	0.994	0.944	1.32600343941685e-138	0	Kdm5a
Pcdh15	1.00449815979884e-142	0.307551126017464	0.386	0.122	1.74310565669892e-138	0	Pcdh15
Tcf7l2	1.93008951222246e-142	0.508937013108417	0.529	0.23	3.34928433055963e-138	0	Tcf7l2
Sec63	3.48883136957607e-142	0.368053373160832	0.961	0.777	6.05416907562536e-138	0	Sec63
Ccndbp1	3.81974311733904e-142	0.504535773642862	0.822	0.648	6.62840023151843e-138	0	Ccndbp1
Mob3b	4.57079306020925e-142	0.417076892896014	0.468	0.17	7.93169719738111e-138	0	Mob3b
Nsmce2	6.80627651148548e-142	0.390790408075632	0.953	0.811	1.18109316303808e-137	0	Nsmce2
Ppp2r3a	9.72926868612446e-142	0.334860543745949	0.43	0.152	1.68831999510318e-137	0	Ppp2r3a
Agmo	9.90926388969122e-141	0.529790056057757	0.452	0.189	1.71955456277812e-136	0	Agmo
Itgal	1.25659242341778e-140	0.394107253235437	0.961	0.821	2.18056483235687e-136	0	Itgal
Fnip2	3.62237024269987e-140	0.515175810163798	0.495	0.208	6.28589908215708e-136	0	Fnip2
Mtus1	3.87267677932125e-140	0.417192201892863	0.803	0.564	6.72025601515616e-136	0	Mtus1
Fam107b	4.1803919977789e-140	0.338759574985907	0.99	0.938	7.25423423374572e-136	0	Fam107b
Rnasel	5.62815043809449e-140	0.458522121662593	0.818	0.575	9.76652945522537e-136	0	Rnasel
Cd24a	7.2581911272483e-140	0.538916813041432	0.996	0.975	1.2595139063114e-135	0	Cd24a
Zmym2	8.43234198216333e-140	0.364895795345009	0.813	0.495	1.4632643041648e-135	0	Zmym2
Cdkn1b	1.07607608512424e-139	0.402757867128376	0.926	0.786	1.86731483051609e-135	0	Cdkn1b
Esrrg	1.56252697984084e-139	0.518972738557343	0.353	0.104	2.71145306811781e-135	0	Esrrg
Tut4	2.05756734246309e-139	0.382669803363904	0.915	0.871	3.57049660937621e-135	0	Tut4
Pkhd1	4.43244688153757e-139	0.342605800803593	0.338	0.092	7.69162507353214e-135	0	Pkhd1
Nr2c2	4.71498242766907e-139	0.445565521464626	0.877	0.622	8.18190900673413e-135	0	Nr2c2
Fbxo9	1.06562049624756e-138	0.440752369699367	0.805	0.663	1.8491712471384e-134	0	Fbxo9
Rock2	1.31744333372798e-138	0.331308729971486	0.977	0.902	2.28615941701816e-134	0	Rock2
Mafg	1.42385823435815e-138	0.467571433390769	0.747	0.45	2.47082119408171e-134	0	Mafg
Usp33	1.54367028493658e-138	0.390673084109553	0.585	0.291	2.67873104545044e-134	0	Usp33
Gprasp1	2.21904099361047e-138	0.280020547234776	0.605	0.301	3.85070183621224e-134	0	Gprasp1
Phf14	2.85076591971532e-138	0.361339675917038	0.941	0.85	4.946934100482e-134	0	Phf14
Fam126a	3.6809894937834e-138	0.478420104760606	0.959	0.866	6.38762106856234e-134	0	Fam126a
Plekha7	4.22600965869542e-138	0.296709744708094	0.326	0.082	7.33339456073417e-134	0	Plekha7
Trim59	4.61560468651793e-138	0.446490596649252	0.781	0.566	8.00945881251457e-134	0	Trim59
Usp47	5.10724651505714e-138	0.445119529773547	0.974	0.85	8.86260487757865e-134	0	Usp47
Mylip	5.26272213078544e-138	0.54672990444289	0.661	0.35	9.13240171355197e-134	0	Mylip
Uvrag	8.35584284138876e-138	0.389365740816237	0.905	0.731	1.44998940826619e-133	0	Uvrag
Ptprk	8.37360652258581e-138	0.408571653823822	0.392	0.133	1.45307193986432e-133	0	Ptprk
Ypel4	1.06173206592554e-137	0.384142262930441	0.266	0.049	1.84242365400058e-133	0	Ypel4
Rfx7	1.31973009100874e-137	0.423234447783579	0.877	0.673	2.29012762692747e-133	0	Rfx7
Greb1l	1.52364380333426e-137	0.363257818254444	0.376	0.121	2.64397909192595e-133	0	Greb1l
Map3k3	2.35807753771334e-137	0.436277944075309	0.851	0.599	4.09197195119395e-133	0	Map3k3
Dop1b	2.45071356260594e-137	0.282010907669246	0.51	0.205	4.25272324519009e-133	0	Dop1b
Shprh	2.81178889998307e-137	0.291939384272717	0.591	0.264	4.87929727814062e-133	0	Shprh
Agps	5.29518329872075e-137	0.359047598007989	0.947	0.786	9.18873157827012e-133	0	Agps
Il17ra	7.28553561977173e-137	0.348339094785669	0.948	0.746	1.26425899609899e-132	0	Il17ra
Kdm4c	8.73666866830441e-137	0.427690943718229	0.798	0.446	1.51607411401086e-132	0	Kdm4c
Sp3	1.01486908477803e-136	0.302586899846921	0.998	0.96	1.76110232281531e-132	0	Sp3
Pim1	1.04061272474466e-136	0.642939529115851	0.984	0.937	1.8057752612494e-132	0	Pim1
Fyb	1.48375604453449e-136	0.467086933286057	0.982	0.888	2.57476186408071e-132	0	Fyb
Notch2	1.67886547816171e-136	0.376273208862555	0.908	0.698	2.91333526425401e-132	0	Notch2
Nufip2	2.34155858590601e-136	0.394498704526379	0.992	0.894	4.06330661412271e-132	0	Nufip2
Agl	2.8305842674626e-136	0.275086536375558	0.511	0.215	4.91191287932785e-132	0	Agl
Slc25a51	6.66086570802078e-136	0.399086315027366	0.913	0.8	1.15586002631285e-131	0	Slc25a51
Kdm6a	8.76809211779422e-136	0.526166151769546	0.969	0.86	1.52152702520083e-131	0	Kdm6a
Prkce	1.29306524672595e-135	0.389811047527274	0.512	0.196	2.24385612264354e-131	0	Prkce
Nin	4.33783148238772e-135	0.343997011951807	0.949	0.75	7.5274389713874e-131	0	Nin
Gse1	4.61379745093196e-135	0.460970676624345	0.819	0.531	8.00632271660223e-131	0	Gse1
Prdm10	5.52945235292944e-135	0.303987703582028	0.641	0.29	9.59525866803845e-131	0	Prdm10
Ptbp3	6.14318200660513e-135	0.564720207749732	0.999	0.98	1.06602637360619e-130	0	Ptbp3
Pias2	1.27328631643859e-134	0.286041870345484	0.539	0.217	2.20953374491588e-130	0	Pias2
Hbp1	1.30576363451967e-134	0.573212828780784	0.729	0.499	2.26589163498199e-130	0	Hbp1
Ptpre	2.02578951227692e-134	0.360431033065348	0.949	0.789	3.51535254065414e-130	0	Ptpre
Fam214a	2.21757062292465e-134	0.294670647201411	0.401	0.134	3.84815030196114e-130	0	Fam214a
Scarf1	2.48576873668318e-134	0.327464457560244	0.343	0.099	4.31355448876633e-130	0	Scarf1
Kctd16	2.78090863460324e-134	0.320768206470712	0.431	0.184	4.825710753627e-130	0	Kctd16
Cd47	3.90030611476594e-134	0.374910520584739	1	0.991	6.76820120095333e-130	0	Cd47
Nedd4l	4.0185013123996e-134	0.40939395378275	0.65	0.378	6.97330532740702e-130	0	Nedd4l
Mbtps2	4.52159064949248e-134	0.26328361500086	0.411	0.126	7.84631625406431e-130	0	Mbtps2
Myo9b	4.98072832354562e-134	0.397394298906799	0.936	0.711	8.64305785984872e-130	0	Myo9b
Myo1f	5.05929120692778e-134	0.429221098098314	0.979	0.881	8.77938803138178e-130	0	Myo1f
Zdhhc14	5.7255569405684e-134	0.565087195634901	0.595	0.362	9.93555895896835e-130	0	Zdhhc14
Map4	5.86579288636971e-134	0.440198591131704	0.895	0.678	1.01789103957174e-129	0	Map4
Dido1	6.29085970140376e-134	0.381434822811389	0.905	0.674	1.0916528839846e-129	0	Dido1
Asxl3	1.2072883763399e-133	0.307712488443283	0.376	0.135	2.09500751946263e-129	0	Asxl3
Micu1	1.26479533596667e-133	0.455233082487011	0.914	0.732	2.19479934650296e-129	0	Micu1
Map3k1	1.27311045260015e-133	0.37347605903078	0.938	0.744	2.20922856839705e-129	0	Map3k1
Senp2	1.30997196993293e-133	0.333767410887224	0.974	0.825	2.27319435942462e-129	0	Senp2
Ino80d	1.99352773674785e-133	0.422592834664997	0.948	0.779	3.45936868157855e-129	0	Ino80d
AW554918	2.36790323079441e-133	0.319558149173994	0.57	0.242	4.10902247639755e-129	0	AW554918
Prkn	2.56878549290522e-133	0.450038086932434	0.389	0.135	4.45761346583842e-129	0	Prkn
Sgk3	3.43407450302746e-133	0.407361686007367	0.897	0.731	5.95914948510354e-129	0	Sgk3
Rnf11	4.49564077759614e-133	0.354188761222058	0.934	0.826	7.80128544136259e-129	0	Rnf11
Lyz2	6.39077243613487e-133	0.431273199432581	0.99	0.928	1.10899074084248e-128	0	Lyz2
Dcun1d1	9.27526950918001e-133	0.408802467815456	0.876	0.749	1.60953751792801e-128	0	Dcun1d1
Ndel1	9.48702992408772e-133	0.346502408058193	0.964	0.842	1.64628430272694e-128	0	Ndel1
Tbc1d22a	9.86765721300932e-133	0.313596166875427	0.672	0.367	1.71233455617351e-128	0	Tbc1d22a
Dip2b	1.11087641331686e-132	0.398473531984334	0.912	0.714	1.92770384002874e-128	0	Dip2b
Etnk1	1.24667627857009e-132	0.370754454348649	0.968	0.866	2.16335734620268e-128	0	Etnk1
Dym	1.65972103424119e-132	0.484781210737577	0.676	0.361	2.88011391071874e-128	0	Dym
Xdh	2.44859719224168e-132	0.336557285505984	0.893	0.71	4.24905070769698e-128	0	Xdh
Gypa	2.46019132146479e-132	0.647403979254831	0.81	0.627	4.26917000013785e-128	0	Gypa
Rnf130	2.64256983797931e-132	0.306455576017956	0.975	0.874	4.58565143984549e-128	0	Rnf130
Prxl2a	3.20284644625819e-132	0.610370491103905	0.648	0.401	5.55789943819184e-128	0	Prxl2a
Dpp8	5.32633618356694e-132	0.410940220291783	0.953	0.819	9.2427911793437e-128	0	Dpp8
Vwa8	6.93037878763022e-132	0.424071563925112	0.496	0.227	1.20262863101747e-127	0	Vwa8
Tmbim6	8.5198039826834e-132	0.362771646391053	0.999	0.965	1.47844158511505e-127	0	Tmbim6
Gpc6	9.09672874986666e-132	0.441378456155268	0.36	0.117	1.57855533996436e-127	0	Gpc6
Pou2f1	4.3240641761887e-131	0.38107586097354	0.796	0.471	7.50354856494025e-127	0	Pou2f1
Qki	4.63600690213374e-131	0.324225522603423	0.994	0.959	8.04486277727268e-127	0	Qki
Cd5l	4.74634946974377e-131	0.352741033661497	0.293	0.067	8.23634023484636e-127	0	Cd5l
Znrf1	6.24008197133545e-131	0.464304286905562	0.834	0.558	1.08284142448584e-126	0	Znrf1
Fbxw7	1.08285845842968e-130	0.402446940201203	0.81	0.482	1.87908428291302e-126	0	Fbxw7
Prpf39	2.1009480722419e-130	0.277464212210345	0.759	0.437	3.64577518976137e-126	0	Prpf39
Chd9	2.32736575057058e-130	0.328393961218771	0.749	0.471	4.03867778696513e-126	0	Chd9
Fgd6	4.13957759444125e-130	0.292336572497574	0.404	0.134	7.1834089996339e-126	0	Fgd6
Fech	5.37994932165108e-130	0.623762578589104	0.928	0.832	9.33582605786112e-126	0	Fech
Ago2	5.86589883667481e-130	0.281878207647004	1	0.985	1.01790942512818e-125	0	Ago2
Ptpn9	6.94933522402693e-130	0.273552918140945	0.757	0.527	1.20591814142539e-125	0	Ptpn9
Cog3	7.9791432472686e-130	0.281973926068704	0.584	0.258	1.38462072769852e-125	0	Cog3
Srsf5	8.78507700060808e-130	0.328167265556317	1	0.996	1.52447441191552e-125	0	Srsf5
Cdh23	1.27046848536532e-129	0.277035857414796	0.448	0.162	2.20464396265443e-125	0	Cdh23
Nckap5	2.98177877829093e-129	0.476688384287386	0.618	0.393	5.17428071396826e-125	0	Nckap5
Chl1	3.39503167601675e-129	0.334885798829395	0.39	0.157	5.89139846739187e-125	0	Chl1
Scamp1	4.6606183450742e-129	0.282308758015806	0.461	0.17	8.08757101420726e-125	0	Scamp1
Fto	7.1870557116167e-129	0.381213632196934	0.756	0.462	1.24716977763685e-124	0	Fto
Sntb1	9.39962731756428e-129	0.336594855409682	0.369	0.109	1.63111732841693e-124	0	Sntb1
Megf9	1.16741828067952e-128	0.428697026177949	0.723	0.468	2.02582094246316e-124	0	Megf9
Mier1	1.45785637223544e-128	0.356456660475098	1	0.996	2.52981816274016e-124	0	Mier1
Ncf2	1.87612103040594e-128	0.305403582506528	0.975	0.865	3.25563282406343e-124	0	Ncf2
Marchf2	1.96831575641721e-128	0.450805364019499	0.975	0.965	3.41561833211078e-124	0	Marchf2
Tbck	1.97521933203691e-128	0.283981175466146	0.672	0.363	3.42759810688364e-124	0	Tbck
Usp9x	2.10425731174517e-128	0.389104759935022	0.999	0.993	3.65151771307139e-124	0	Usp9x
Grip1	2.66496798766844e-128	0.543766502616774	0.376	0.138	4.62451894900105e-124	0	Grip1
Ppp1r12b	3.10625813773175e-128	0.292497596262744	0.441	0.155	5.39028974640591e-124	0	Ppp1r12b
Adra1b	4.55085571943449e-128	0.302739256512352	0.341	0.101	7.89709992993467e-124	0	Adra1b
Ncoa6	6.73463294753556e-128	0.344040750010604	0.875	0.602	1.16866085538585e-123	0	Ncoa6
Tmem260	7.16936053976569e-128	0.296760636412645	0.572	0.268	1.24409913446554e-123	0	Tmem260
Trip4	9.34067004584106e-128	0.278236934793404	0.687	0.353	1.6208864730548e-123	0	Trip4
Smarca2	1.21268904513406e-127	0.492048166590788	0.756	0.489	2.10437930002114e-123	0	Smarca2
Ddhd1	1.37832116177499e-127	0.406955565877118	0.569	0.279	2.39180071202813e-123	0	Ddhd1
Zfp652	1.40995804325683e-127	0.428955369333906	0.86	0.666	2.44670019246358e-123	0	Zfp652
Prkcb	1.89714008592677e-127	0.439910850857234	0.98	0.885	3.29210719110873e-123	0	Prkcb
Stat3	2.32204774391474e-127	0.292923186545763	0.981	0.94	4.02944945001525e-123	0	Stat3
Arhgap45	5.31570017846357e-127	0.367716691793572	0.986	0.897	9.22433451968783e-123	0	Arhgap45
Slpi	6.06062596750254e-127	0.300341185811448	0.938	0.769	1.05170042414072e-122	0	Slpi
Apaf1	8.60109978043044e-127	0.394826179411997	0.864	0.653	1.49254884489809e-122	0	Apaf1
Ldlrad4	8.61388898501573e-127	0.415409376364969	0.45	0.16	1.49476815556978e-122	0	Ldlrad4
Atp13a3	1.29450175245863e-126	0.394935433973802	0.891	0.65	2.24634889104146e-122	0	Atp13a3
Pdzrn3	1.34322671203637e-126	0.330763768975504	0.346	0.109	2.33090131339671e-122	0	Pdzrn3
Znrf3	1.41033103316014e-126	0.305793821794786	0.41	0.139	2.44734744184279e-122	0	Znrf3
Magi3	1.58884634455189e-126	0.484190003266677	0.576	0.298	2.7571250617009e-122	0	Magi3
Slc22a23	1.68137232475607e-126	0.616511181685128	0.533	0.303	2.91768539514921e-122	0	Slc22a23
Ank3	2.18031425665286e-126	0.441459649888402	0.366	0.125	3.7834993295697e-122	0	Ank3
Mxi1	2.26261348942734e-126	0.476628273608985	0.894	0.715	3.92631318820326e-122	0	Mxi1
Ppp2r5a	2.56018131624779e-126	0.252269846703671	0.998	0.997	4.44268263808478e-122	0	Ppp2r5a
Klhl7	2.602913483822e-126	0.373910616414825	0.359	0.112	4.51683576847632e-122	0	Klhl7
Dst	2.85162193188309e-126	0.40099386845952	0.395	0.151	4.94841953839673e-122	0	Dst
Rptor	3.01036243768213e-126	0.283330741692076	0.694	0.393	5.2238819381098e-122	0	Rptor
Slc17a3	3.38176408199244e-126	0.318304717699058	0.355	0.118	5.86837521148148e-122	0	Slc17a3
Nr6a1	4.11031293846097e-126	0.281639940631233	0.422	0.155	7.13262604211132e-122	0	Nr6a1
Rora	4.56684364370986e-126	0.475808187412442	0.382	0.137	7.92484377492973e-122	0	Rora
Mctp1	4.69780781942692e-126	0.38114888852256	0.926	0.746	8.15210590905154e-122	0	Mctp1
Abcg5	5.36225525868298e-126	0.282959739251382	0.324	0.089	9.30512155039257e-122	0	Abcg5
Tmem50a	7.7132691269495e-126	0.323078151926002	0.998	0.961	1.33848359159955e-121	0	Tmem50a
Arhgef18	8.51344063742426e-126	0.417322011890961	0.79	0.566	1.47733735381223e-121	0	Arhgef18
Fli1	8.75127518582835e-126	0.419037110239603	0.986	0.886	1.51860878299679e-121	0	Fli1
Fam117a	8.75178534088584e-126	0.380923849685752	0.864	0.676	1.51869731020392e-121	0	Fam117a
Rbbp6	8.82012817667464e-126	0.401750150730196	0.991	0.916	1.53055684249835e-121	0	Rbbp6
Gpr141	1.04261682226046e-125	0.486484381501504	0.69	0.403	1.80925297166858e-121	0	Gpr141
Sltm	1.26174987261849e-125	0.343403508525112	0.997	0.982	2.18951455395487e-121	0	Sltm
Grina	2.70309426511658e-125	0.390735504207343	0.995	0.938	4.6906794782568e-121	0	Grina
Man1a2	3.36118783906905e-125	0.340665412889893	0.96	0.818	5.83266925713652e-121	0	Man1a2
Cabin1	4.87553967198168e-125	0.525395588876027	0.565	0.296	8.46052399278982e-121	0	Cabin1
Lrp1	8.00675243651342e-125	0.315901070224601	0.505	0.246	1.38941175030817e-120	0	Lrp1
Ppp2r5c	1.1182420174325e-124	0.292471401102123	0.987	0.969	1.94048537285062e-120	0	Ppp2r5c
Phkb	1.16753860517778e-124	0.407458662913933	0.676	0.368	2.026029741565e-120	0	Phkb
Pid1	1.24075654917809e-124	0.529990331215466	0.521	0.27	2.15308483978874e-120	0	Pid1
Rbm38	1.46840233512694e-124	0.389614124480646	0.928	0.802	2.54811857214578e-120	0	Rbm38
Elovl5	2.09024168283446e-124	0.358353143452826	0.636	0.387	3.62719639222264e-120	0	Elovl5
Por	2.32947189392606e-124	0.375149211240442	0.752	0.511	4.04233257752988e-120	0	Por
Atxn7	2.36187869264666e-124	0.365800679478289	0.86	0.561	4.09856809534974e-120	0	Atxn7
Epb42	2.47077333428333e-124	0.405749584852276	0.631	0.396	4.28753296698187e-120	0	Epb42
Ptbp2	2.56148642205024e-124	0.381223538851933	0.806	0.49	4.44494738818379e-120	0	Ptbp2
Csf3r	2.59768345114767e-124	0.36381348867971	0.877	0.679	4.50776009277656e-120	0	Csf3r
Epha6	2.7146942945986e-124	0.291972385437142	0.339	0.099	4.71080900941696e-120	0	Epha6
Rab5b	3.01115638738522e-124	0.45133833543693	0.832	0.605	5.22525967902957e-120	0	Rab5b
Mkrn1	3.19314986920882e-124	1.25577565179371	0.997	0.99	5.54107296803806e-120	0	Mkrn1
Acap2	3.29830321366931e-124	0.360941270635369	0.957	0.829	5.72354556668035e-120	0	Acap2
Adpgk	3.36255799632826e-124	0.337910040206027	0.932	0.712	5.83504689102842e-120	0	Adpgk
Clec2d	3.71998488205992e-124	0.354186889186736	0.943	0.811	6.45528976583859e-120	0	Clec2d
Sgcz	5.47457597036512e-124	0.361171278515912	0.376	0.13	9.5000316813746e-120	0	Sgcz
Vgll4	6.66426120543248e-124	0.312671370637574	0.594	0.278	1.1564492469787e-119	0	Vgll4
Abca1	7.87701226394385e-124	0.333191538398603	0.376	0.125	1.36689793816218e-119	0	Abca1
Ubn1	1.21012249706136e-123	0.403933486906218	0.997	0.961	2.09992556915057e-119	0	Ubn1
Wdr7	1.50242930481346e-123	0.322586677443177	0.416	0.144	2.60716557264279e-119	0	Wdr7
Ppp1r9a	1.62608462437873e-123	0.508861058197588	0.38	0.143	2.82174464868441e-119	0	Ppp1r9a
Myo1d	2.02438972339838e-123	0.401536821494243	0.307	0.081	3.51292348701321e-119	0	Myo1d
Fhit	2.89690755765598e-123	0.317425407988907	0.4	0.134	5.02700368480042e-119	0	Fhit
Slc38a2	3.41972231539292e-123	0.371484377598738	0.969	0.824	5.93424413390134e-119	0	Slc38a2
Aff4	3.64197039063711e-123	0.364646438671072	0.929	0.653	6.31991121887257e-119	0	Aff4
Arhgef12	4.5440848210908e-123	0.5117319775274	0.677	0.531	7.88535039003886e-119	0	Arhgef12
Cul4a	8.61013727773465e-123	0.444467849717201	0.816	0.628	1.49411712180529e-118	0	Cul4a
Nav2	1.02315639082405e-122	0.394107639898221	0.344	0.113	1.77548328499697e-118	0	Nav2
N4bp2l2	1.13621088839898e-122	0.373763487069887	0.993	0.956	1.97166675463876e-118	0	N4bp2l2
Tnfrsf21	1.22410980256133e-122	0.439961391048301	0.463	0.187	2.12419774038468e-118	0	Tnfrsf21
Mctp2	1.28548715904275e-122	0.302434348180919	0.884	0.675	2.23070586708689e-118	0	Mctp2
Rps6ka3	1.40001573979459e-122	0.364209752849139	0.946	0.796	2.42944731326555e-118	0	Rps6ka3
Slc22a27	1.41003035347173e-122	0.398786560187731	0.363	0.134	2.4468256723795e-118	0	Slc22a27
Tmem87a	1.58322145970332e-122	0.287338526008211	0.628	0.321	2.74736419902318e-118	0	Tmem87a
Rrbp1	1.71432828093361e-122	0.277260616918921	0.96	0.926	2.9748738659041e-118	0	Rrbp1
E2f2	1.82905291881108e-122	0.332652134164823	0.949	0.822	3.17395553001286e-118	0	E2f2
Kdm4b	3.28527220705835e-122	0.285554638887037	0.404	0.153	5.70093286090836e-118	0	Kdm4b
Zmym4	6.22615223194821e-122	0.256994206302583	0.632	0.366	1.08042419680997e-117	0	Zmym4
Arl4a	6.41254085248396e-122	0.452420883487145	0.554	0.313	1.11276821413154e-117	0	Arl4a
Zfp280d	2.9210314092896e-121	0.364706824737008	0.814	0.517	5.06886580454025e-117	0	Zfp280d
Golgb1	3.28979121714938e-121	0.36761567802219	0.825	0.636	5.70877469911933e-117	0	Golgb1
Sult2a8	3.4864771518622e-121	0.316980193671301	0.352	0.112	6.05008380162647e-117	0	Sult2a8
Arglu1	8.70690761835621e-121	0.454912440406564	0.995	0.982	1.51090967901335e-116	0	Arglu1
Acot12	1.10010296675136e-120	0.258821137938746	0.296	0.08	1.90900867820363e-116	0	Acot12
Xylt1	1.192007820749e-120	0.42196146078794	0.857	0.571	2.06849117134575e-116	0	Xylt1
Marchf8	1.39607622507796e-120	0.432805522823084	0.664	0.438	2.42261107337778e-116	0	Marchf8
Rabep1	1.52587265527473e-120	0.250263328702912	0.845	0.693	2.64784681869824e-116	0	Rabep1
Gda	1.64021471320933e-120	0.476654911685243	0.995	0.907	2.84626459183215e-116	0	Gda
Kat6b	1.69442433240056e-120	0.329368615226235	0.504	0.221	2.9403345440147e-116	0	Kat6b
Xiap	2.12719903794817e-120	0.389292159750156	0.982	0.927	3.69132849055146e-116	0	Xiap
Cux2	2.82960811482029e-120	0.292335618460745	0.32	0.096	4.91021896164766e-116	0	Cux2
Sox5	3.12126162198563e-120	0.688992897254579	0.4	0.167	5.41632529263167e-116	0	Sox5
Sec16b	3.29830780251489e-120	0.256658593491834	0.261	0.055	5.72355352970408e-116	0	Sec16b
Tspo2	3.87316117843422e-120	0.402029443922789	0.609	0.396	6.7210965929369e-116	0	Tspo2
Tcp11l2	4.4329979017622e-120	0.53079268454466	0.854	0.65	7.69258125892794e-116	0	Tcp11l2
Tm9sf2	4.80863152342735e-120	0.398152029936369	0.952	0.814	8.34441828260348e-116	0	Tm9sf2
Mfsd14b	6.66190099541931e-120	0.296896998776036	0.959	0.858	1.15603967973511e-115	0	Mfsd14b
Ptprc	8.68007744891821e-120	0.49617018893573	0.999	0.969	1.50625383971078e-115	0	Ptprc
Emb	1.37697364334447e-119	0.29725387108092	0.963	0.811	2.38946236329567e-115	0	Emb
Rev3l	1.74269421432648e-119	0.350057765298768	0.824	0.511	3.02409727012074e-115	0	Rev3l
Atp2c1	3.39570138170888e-119	0.403872506392011	0.843	0.556	5.89256060767943e-115	0	Atp2c1
Zmiz1	4.23398095684262e-119	0.377533550550016	0.879	0.707	7.347227154409e-115	0	Zmiz1
Agpat4	4.32610808059854e-119	0.400103461435032	0.401	0.15	7.50709535226265e-115	0	Agpat4
Irak2	6.5899114372848e-119	0.403005420429541	0.504	0.215	1.14354733171203e-114	0	Irak2
Whamm	7.26372059473591e-119	0.340700491094565	0.538	0.273	1.26047343480452e-114	0	Whamm
Zc3h13	8.43057520550216e-119	0.482041895718391	0.988	0.931	1.46295771541079e-114	0	Zc3h13
Stau2	2.33639121754396e-118	0.301569375785142	0.35	0.118	4.05433967980404e-114	0	Stau2
Aim2	2.73381805968242e-118	0.400518475704186	0.609	0.334	4.74399447896691e-114	0	Aim2
Slc7a2	3.30955868794283e-118	0.322853280483483	0.405	0.171	5.74307719118719e-114	0	Slc7a2
Lmtk2	3.87706807742631e-118	0.431218217983891	0.725	0.431	6.72787623475788e-114	0	Lmtk2
Psen1	4.15821016045717e-118	0.369146769002728	0.889	0.612	7.21574209144133e-114	0	Psen1
Hykk	7.13039695451941e-118	0.284287987405999	0.338	0.107	1.23733778351775e-113	0	Hykk
Dgkd	8.76615431087781e-118	0.368535358942536	0.891	0.634	1.52119075756663e-113	0	Dgkd
Pik3cd	1.81563905380958e-117	0.353056747330461	0.956	0.825	3.15067845007577e-113	0	Pik3cd
Sec62	3.54264018580084e-117	0.349342378246131	0.997	0.989	6.1475435144202e-113	0	Sec62
Rab27a	4.90014476500572e-117	0.354193786312349	0.922	0.742	8.50322121071443e-113	0	Rab27a
Sox6	1.06924923590798e-116	0.775827388875264	0.639	0.477	1.85546819907112e-112	0	Sox6
Chd3	1.44192456505505e-116	0.456306125882773	0.541	0.304	2.50217169774003e-112	0	Chd3
Morc3	1.45333355428283e-116	0.341632609173136	0.981	0.915	2.521969716747e-112	0	Morc3
Ogdh	1.45334386643874e-116	0.322866819892295	1	0.992	2.52198761143115e-112	0	Ogdh
Shoc2	1.59819843381906e-116	0.398064467016361	0.982	0.891	2.77335374220621e-112	0	Shoc2
Mlxipl	1.64466798948913e-116	0.383552335811035	0.33	0.113	2.85399236216048e-112	0	Mlxipl
Zdhhc20	2.69863009694678e-116	0.412747620245656	0.838	0.549	4.68293280723175e-112	0	Zdhhc20
Ube3a	5.06970980574381e-116	0.295211983010129	0.997	0.959	8.79746742590724e-112	0	Ube3a
Cdk19	7.0299179744272e-116	0.413046509784708	0.865	0.611	1.21990166610235e-111	0	Cdk19
Galnt13	1.96146161040719e-115	0.28067715438767	0.386	0.139	3.4037243325396e-111	0	Galnt13
Mia3	2.59961580056867e-115	0.287629242153355	0.914	0.713	4.51111329872682e-111	0	Mia3
R3hdm2	4.052963141346e-115	0.410130304464876	0.957	0.86	7.03310693917772e-111	0	R3hdm2
Impact	4.16933959844035e-115	0.276771190310378	0.464	0.197	7.23505500517354e-111	0	Impact
Ern1	4.29291503521387e-115	0.330225481106797	0.356	0.114	7.44949546060663e-111	0	Ern1
Bicra	4.3232206623876e-115	0.399120950347329	0.702	0.416	7.5020848154412e-111	0	Bicra
Pstpip2	5.4369039817242e-115	0.442731939097596	0.753	0.474	9.434659479486e-111	0	Pstpip2
Slc35d1	5.52023379963956e-115	0.265452095161131	0.556	0.273	9.57926171251452e-111	0	Slc35d1
Cyp3a25	5.54579395824914e-115	0.336153394060911	0.386	0.157	9.62361625574974e-111	0	Cyp3a25
Arhgap15	6.43673904495304e-115	0.66475294813441	0.989	0.937	1.1169673264707e-110	0	Arhgap15
Mrtfa	7.11241687615436e-115	0.359794062527171	0.889	0.709	1.23421770051907e-110	0	Mrtfa
Garem1	8.83757091653729e-115	0.328156827102817	0.4	0.146	1.53358368114672e-110	0	Garem1
Pnpla7	1.03390829808687e-114	0.424466887157388	0.727	0.448	1.79414106967014e-110	0	Pnpla7
Eif2ak1	1.91010536272297e-114	0.450328548651978	0.956	0.898	3.31460583593318e-110	0	Eif2ak1
Zfp207	1.93854289456491e-114	0.289904554940237	0.999	0.994	3.36395348493849e-110	0	Zfp207
Gcgr	3.55096619860646e-114	0.340526776390546	0.322	0.107	6.16199164444179e-110	0	Gcgr
Apbb1ip	7.7096698555393e-114	0.395625935214122	0.994	0.973	1.33785901003173e-109	0	Apbb1ip
Psme3	2.14192754799896e-113	0.309013282504277	0.95	0.91	3.71688687404259e-109	0	Psme3
Celf2	2.75406722851613e-113	0.420400311776281	0.996	0.967	4.77913286164405e-109	0	Celf2
Rps6ka5	4.32446146374856e-113	0.488784892444396	0.687	0.41	7.50423797804287e-109	0	Rps6ka5
Golim4	5.27551971163805e-113	0.43105944289964	0.719	0.511	9.15460935560551e-109	0	Golim4
Cd53	8.09648179265687e-113	0.390451084179872	0.989	0.914	1.40498248547975e-108	0	Cd53
Tspan14	8.23297313600587e-113	0.454719184643036	0.745	0.459	1.4286678282911e-108	0	Tspan14
Macir	9.97423333911365e-113	0.419358960808091	0.793	0.551	1.73082871133639e-108	0	Macir
Tnfaip2	1.08019567773043e-112	0.405831538413455	0.854	0.704	1.87446355956562e-108	0	Tnfaip2
Rb1	1.33411157612292e-112	0.406367049894145	0.883	0.674	2.3150838180461e-108	0	Rb1
App	1.35003780172845e-112	0.359844760593066	0.893	0.744	2.34272059733939e-108	0	App
Zfhx3	1.58620561707424e-112	0.32389693548028	0.597	0.291	2.75254260730894e-108	0	Zfhx3
Aak1	1.61518102786422e-112	0.41148125142914	0.883	0.585	2.80282363765278e-108	0	Aak1
Vegfa	2.31201828426145e-112	0.307520778301616	0.332	0.111	4.0120453286789e-108	0	Vegfa
Asb3	3.58398123397863e-112	0.348935838505565	0.464	0.199	6.21928263532313e-108	0	Asb3
Fzr1	3.63520243985709e-112	0.376589315991168	0.62	0.396	6.30816679388401e-108	0	Fzr1
Klf13	3.91702667089848e-112	0.263889523558974	0.983	0.942	6.79721638201013e-108	0	Klf13
Wipf2	4.00465253533375e-112	0.259325396471425	0.811	0.516	6.94927354456466e-108	0	Wipf2
Rbm47	4.62934445972376e-112	0.400718987125104	0.715	0.429	8.03330144095864e-108	0	Rbm47
Lrrfip2	7.91919563443642e-112	0.342253595425489	0.93	0.772	1.37421801844375e-107	0	Lrrfip2
Immp2l	7.94061894333414e-112	0.307743646815488	0.383	0.145	1.37793560523677e-107	0	Immp2l
Trim44	8.26114579984578e-112	0.29545490732361	0.734	0.539	1.43355663064724e-107	0	Trim44
Dock8	8.91158551476714e-112	0.391687639036276	0.991	0.95	1.54642743437754e-107	0	Dock8
Slc66a2	9.5979453817201e-112	0.334769424714782	0.507	0.236	1.66553146208989e-107	0	Slc66a2
Prdm2	1.36028298879916e-111	0.404480775490827	0.893	0.681	2.36049907046319e-107	0	Prdm2
A1cf	3.48833688964719e-111	0.277218360042542	0.324	0.104	6.05331100460477e-107	0	A1cf
Rprd2	3.77258446243037e-111	0.307167554595096	0.949	0.769	6.54656581765542e-107	0	Rprd2
Dhtkd1	4.19830296884685e-111	0.292834348952646	0.327	0.108	7.28531514183994e-107	0	Dhtkd1
Narf	4.58282084862606e-111	0.396027457255427	0.813	0.633	7.95256901862081e-107	0	Narf
Nlrp6	7.09428585343261e-111	0.327226771642794	0.352	0.133	1.23107142414616e-106	0	Nlrp6
Banp	7.26817977232565e-111	0.25594365290467	0.587	0.283	1.26124723589167e-106	0	Banp
Antxr2	1.03837650052486e-110	0.365920323069832	0.847	0.629	1.80189474136079e-106	0	Antxr2
Zfp618	1.18238123303212e-110	0.265441200353306	0.32	0.101	2.05178615368065e-106	0	Zfp618
Txndc11	1.28045668225488e-110	0.286062226886988	0.478	0.199	2.22197648071689e-106	0	Txndc11
Cxcr4	1.31801507711656e-110	0.439008522227067	0.618	0.366	2.28715156332036e-106	0	Cxcr4
Vps13a	1.56526792102888e-110	0.321981117942111	0.868	0.634	2.71620942336141e-106	0	Vps13a
Pibf1	1.7497613375325e-110	0.296409294443744	0.643	0.346	3.03636084902015e-106	0	Pibf1
Pcm1	2.21294138808642e-110	0.340578185363118	0.922	0.755	3.84011719074636e-106	0	Pcm1
Sun2	2.42536425146486e-110	0.387201387439009	0.796	0.535	4.20873458556697e-106	0	Sun2
Ehmt1	2.46417765755946e-110	0.291806412598736	0.787	0.571	4.27608748916293e-106	0	Ehmt1
Lrrfip1	2.68444704448907e-110	0.267568769018099	0.982	0.914	4.65832095630189e-106	0	Lrrfip1
Cdkal1	3.99274243579101e-110	0.299164835104963	0.636	0.332	6.92860594882814e-106	0	Cdkal1
Cir1	5.15659231208065e-110	0.299034518755055	0.943	0.922	8.94823463915356e-106	0	Cir1
Mc1r	6.12501643395699e-110	0.292824388455751	0.375	0.157	1.06287410178456e-105	0	Mc1r
2700049A03Rik	6.69662554643575e-110	0.276284511730498	0.469	0.196	1.162065431073e-105	0	2700049A03Rik
Snd1	1.13599149179972e-109	0.292575653801854	0.904	0.726	1.97128603572005e-105	0	Snd1
Mindy2	1.4189771510941e-109	0.36617160983375	0.973	0.805	2.4623510502936e-105	0	Mindy2
Lsm14a	1.54529283271912e-109	0.332995170708322	0.997	0.961	2.68154665261749e-105	0	Lsm14a
Ecpas	1.62093786318676e-109	0.317672819238381	0.968	0.892	2.81281347398798e-105	0	Ecpas
Ccar1	1.73573918800588e-109	0.297522341690585	0.998	0.968	3.0120282129466e-105	0	Ccar1
Dlc1	2.14727923391743e-109	0.398907398726112	0.412	0.174	3.72617365461691e-105	0	Dlc1
Gmip	2.6419871936971e-109	0.367527892576527	0.832	0.563	4.58464037722258e-105	0	Gmip
Trim10	3.16682230888547e-109	0.442759426613613	0.631	0.447	5.49538675260896e-105	0	Trim10
Rab31	5.18232832939652e-109	0.372617819043517	0.731	0.446	8.99289435000179e-105	0	Rab31
Xrcc4	5.34686193077387e-109	0.308686454023039	0.74	0.444	9.2784095084719e-105	0	Xrcc4
Aoah	8.19670193784907e-109	0.375111927024009	0.79	0.575	1.42237368727495e-104	0	Aoah
Adcy9	9.39745525508158e-109	0.251869632824871	0.33	0.101	1.63074041041431e-104	0	Adcy9
Cyp2j5	1.89116619432519e-108	0.381768559118093	0.338	0.129	3.2817406970125e-104	0	Cyp2j5
Arrdc3	2.2395226438807e-108	0.469468887963553	0.448	0.197	3.88624364392618e-104	0	Arrdc3
Aspg	2.25959620223268e-108	0.309812236839091	0.332	0.119	3.92107728973437e-104	0	Aspg
Colec12	2.79673129619815e-108	0.266458555265754	0.335	0.114	4.85316781829266e-104	0	Colec12
Dock5	3.73225080542388e-108	0.414382154399289	0.705	0.453	6.47657482265206e-104	0	Dock5
Tpcn1	3.89622786917537e-108	0.353252600615856	0.411	0.17	6.76112422138002e-104	0	Tpcn1
Cul3	5.20728114377393e-108	0.33841809951246	0.997	0.969	9.0361949687909e-104	0	Cul3
Adgre5	6.85246065475133e-108	0.313888216731644	0.94	0.789	1.189107497419e-103	0	Adgre5
Ddc	8.57235831233394e-108	0.339966391335466	0.35	0.132	1.48756133793931e-103	0	Ddc
Mrtfb	1.80356082876655e-107	0.275106860253601	0.499	0.251	3.1297191061586e-103	0	Mrtfb
Erbb4	1.82625282213451e-107	0.570173924324901	0.369	0.155	3.16909652225002e-103	0	Erbb4
Sap130	2.07752442955212e-107	0.269180457570842	0.546	0.28	3.60512814260179e-103	0	Sap130
Pram1	2.28008810973891e-107	0.352237604876371	0.715	0.458	3.95663689682994e-103	0	Pram1
Tor1aip2	4.07028365494602e-107	0.566180831505571	0.971	0.924	7.06316322642782e-103	0	Tor1aip2
Adtrp	6.41641519409029e-107	0.382756522716323	0.348	0.13	1.11344052863049e-102	0	Adtrp
Ppp1r15b	8.00769033905393e-107	0.332741775990058	0.943	0.875	1.38957450453603e-102	0	Ppp1r15b
Sec61a1	8.77862424810388e-107	0.523204329745046	0.963	0.881	1.52335466577347e-102	0	Sec61a1
Ap2b1	9.26418083868636e-107	0.683862211762845	0.993	0.942	1.60761330093724e-102	0	Ap2b1
Abcc6	1.02406274435752e-106	0.397260318804971	0.364	0.155	1.7770560802836e-102	0	Abcc6
Aopep	1.07929554559187e-106	0.32613270364813	0.546	0.26	1.87290156026558e-102	0	Aopep
Rsrc1	1.16457333234652e-106	0.367633882301002	0.822	0.665	2.02088410362092e-102	0	Rsrc1
Tnfaip8	1.35784278269247e-106	0.288059129239196	0.991	0.917	2.35626458080624e-102	0	Tnfaip8
Diaph3	1.77800771024987e-106	0.499579976060723	0.667	0.482	3.0853767795966e-102	0	Diaph3
Fnbp4	2.632716613234e-106	0.305079637698129	0.947	0.679	4.56855313894497e-102	0	Fnbp4
Dnajc5	2.63854515346562e-106	0.350037430132442	0.986	0.937	4.57866740480889e-102	0	Dnajc5
ENSMUSG00000095041	3.69810490699788e-106	0.28567578317405	0.46	0.198	6.41732144511342e-102	0	ENSMUSG00000095041
Ppp3cb	3.99945581667329e-106	0.297180999653656	0.974	0.893	6.94025567867316e-102	0	Ppp3cb
Snapc3	4.29282681216036e-106	0.272351641380681	0.427	0.174	7.44934236714187e-102	0	Snapc3
Pcmt1	5.42768451975223e-106	0.381089456498588	0.984	0.949	9.41866094712604e-102	0	Pcmt1
Kif2a	5.73905938777293e-106	0.324066216274964	0.995	0.982	9.95898975560237e-102	0	Kif2a
Iqsec1	7.8172602253939e-106	0.437755683789406	0.731	0.474	1.3565291669126e-101	0	Iqsec1
Ccm2	8.30346142296869e-106	0.32067164083995	0.931	0.803	1.44089966072776e-101	0	Ccm2
Numa1	8.84180419242814e-106	0.348092820035255	0.926	0.786	1.53431828151206e-101	0	Numa1
Gbe1	1.95887059769588e-105	0.406922574503227	0.747	0.477	3.39922814818167e-101	0	Gbe1
Mcc	3.05390845963206e-105	0.343216033264871	0.384	0.161	5.29944734999952e-101	0	Mcc
Rnf10	4.28490615482698e-105	0.607922575993782	0.999	0.999	7.43559765047125e-101	0	Rnf10
Cab39	7.10834288594365e-105	0.327041286229132	0.984	0.931	1.2335107409978e-100	0	Cab39
Sdccag8	8.09460713171243e-105	0.424117406511809	0.715	0.424	1.40465717556606e-100	0	Sdccag8
Rtl4	1.01783287135701e-104	0.310714235397604	0.363	0.144	1.76624538166582e-100	0	Rtl4
Lbr	1.06783704131754e-104	0.269401967260779	0.997	0.969	1.85301761779833e-100	0	Lbr
Msi2	1.43576769175811e-104	0.326113706628093	0.84	0.703	2.49148767550785e-100	0	Msi2
Lcn2	1.66826940200107e-104	0.348031772756767	0.994	0.937	2.89494789329245e-100	0	Lcn2
Rasa3	2.12698315636745e-104	0.381941813388118	0.8	0.567	3.69095387124444e-100	0	Rasa3
mt-Co1	2.21787422750622e-104	0.691299594087369	1	0.99	3.84867714699154e-100	0	mt-Co1
Sptb	2.24335443560631e-104	0.390680460337809	0.661	0.466	3.89289295210763e-100	0	Sptb
Gm12216	2.85989685006967e-104	0.286504494741664	0.572	0.304	4.9627790039259e-100	0	Gm12216
Pik3c2g	3.49434469549705e-104	0.310161741469099	0.373	0.158	6.06373635009602e-100	0	Pik3c2g
Nedd9	3.91604797929461e-104	0.425120816718702	0.982	0.882	6.79551805846994e-100	0	Nedd9
Tank	4.03043846367951e-104	0.375086234469985	0.928	0.778	6.99401986602305e-100	0	Tank
Cpq	4.22150774629931e-104	0.434327303921135	0.423	0.199	7.3255823921532e-100	0	Cpq
Stk24	4.98421821081189e-104	0.267377088766997	0.987	0.958	8.64911386122187e-100	0	Stk24
Safb	5.71630577570939e-104	0.429870403008617	0.999	0.972	9.91950541258851e-100	0	Safb
Rnf13	5.97677917596411e-104	0.341964613861752	0.696	0.395	1.03715049040505e-99	0	Rnf13
Nrros	6.03325244607593e-104	0.389197395352321	0.809	0.552	1.04695029696756e-99	0	Nrros
Tshz2	7.96962338372269e-104	0.497037667600787	0.645	0.43	1.3829687457774e-99	0	Tshz2
Smg7	8.5453258019703e-104	0.254648790331799	0.985	0.89	1.48287038641591e-99	0	Smg7
Acss3	1.2344674093599e-103	0.255992226305151	0.322	0.1	2.14217129546224e-99	0	Acss3
Myo5a	1.52515267256478e-103	0.383010323035466	0.718	0.467	2.64659743270166e-99	0	Myo5a
Clasp1	2.07521569760226e-103	0.377519186644842	0.892	0.71	3.60112180004919e-99	0	Clasp1
Wasf2	2.74549805305746e-103	0.298472168645614	1	0.979	4.76426277147062e-99	0	Wasf2
Pdzd8	3.3176865545293e-103	0.382513920649951	0.835	0.596	5.75718147807469e-99	0	Pdzd8
Naaladl2	7.33772574091743e-103	0.412963053942838	0.444	0.225	1.2733155478214e-98	0	Naaladl2
Safb2	7.47315259225252e-103	0.322864547909618	0.969	0.889	1.29681616933358e-98	0	Safb2
Arhgap21	8.23939246546631e-103	0.28781965559403	0.49	0.217	1.42978177453237e-98	0	Arhgap21
Egfr	8.31194798089523e-103	0.334501008295581	0.374	0.165	1.44237233312475e-98	0	Egfr
Parp8	1.63461689178336e-102	0.436388865560311	0.78	0.554	2.83655069231166e-98	0	Parp8
Ralgapa2	2.22869415548644e-102	0.430073049566901	0.716	0.422	3.86745296801563e-98	0	Ralgapa2
Mgat5	2.39214227454195e-102	0.410556655562774	0.698	0.414	4.15108448901265e-98	0	Mgat5
Uimc1	3.53677260611509e-102	0.269415602062786	0.922	0.772	6.13736150339152e-98	0	Uimc1
Slc3a2	3.72537744688444e-102	0.522078500358344	0.735	0.534	6.46464748357856e-98	0	Slc3a2
Lrig2	5.03029944509388e-102	0.25267270635256	0.415	0.166	8.7290786270714e-98	0	Lrig2
Gatad2a	6.72637757001549e-102	0.333286065009804	0.986	0.928	1.16722829972479e-97	0	Gatad2a
Dock2	8.75745888527946e-102	0.454149779754638	0.993	0.951	1.51968184036254e-97	0	Dock2
Lrrk2	8.78093935735172e-102	0.311375355399581	0.862	0.65	1.52375640668124e-97	0	Lrrk2
Reep3	8.93848122649469e-102	0.339716618692782	0.904	0.759	1.55109464723362e-97	0	Reep3
Cask	9.10289288532269e-102	0.395736021535078	0.738	0.464	1.57962500239005e-97	0	Cask
Mtss1	1.46206912162062e-101	0.363691242790356	0.508	0.278	2.53712854674827e-97	0	Mtss1
Cpsf6	1.68153502453112e-101	0.279163364255309	0.975	0.87	2.91796772806885e-97	0	Cpsf6
Zhx3	2.538390357141e-101	0.299530366996108	0.412	0.193	4.40486878674678e-97	0	Zhx3
Ube4b	2.562402598779e-101	0.260832288955969	0.908	0.724	4.4465372296612e-97	0	Ube4b
Syk	2.76474732588424e-101	0.28552516674438	0.967	0.852	4.79766603460692e-97	0	Syk
Git2	4.2767719549137e-101	0.343352154824891	0.943	0.813	7.42148237336174e-97	0	Git2
Slc22a4	4.69529234305995e-101	0.304436462011867	0.312	0.105	8.14774080291192e-97	0	Slc22a4
Gsap	5.1596977237073e-101	0.415790881360261	0.783	0.559	8.95362345994927e-97	0	Gsap
Ctsd	6.11989487330955e-101	0.283033609959796	0.979	0.896	1.06198535736541e-96	0	Ctsd
Rassf3	8.03916337871395e-101	0.308326589694326	0.876	0.712	1.39503602110823e-96	0	Rassf3
Nfe2l2	9.32660491092796e-101	0.284533093786327	0.992	0.963	1.61844575019333e-96	0	Nfe2l2
Rdh16f2	1.20823302150679e-100	0.298154584862391	0.31	0.111	2.09664676222074e-96	0	Rdh16f2
Zfpm2	1.28481443315037e-100	0.367721122099118	0.343	0.122	2.22953848584583e-96	0	Zfpm2
Frmd4a	1.72055539706967e-100	0.414430663076876	0.418	0.192	2.98567978053499e-96	0	Frmd4a
Fbxl7	2.02619522807399e-100	0.361271012281173	0.453	0.247	3.51605657927679e-96	0	Fbxl7
Nup98	3.12054795364202e-100	0.310399187329252	0.946	0.803	5.41508686395499e-96	0	Nup98
Pdlim5	3.37963602480932e-100	0.366537901899579	0.9	0.668	5.86468239385162e-96	0	Pdlim5
Brd8	3.90211971228149e-100	0.331025548479233	0.96	0.813	6.77134833672207e-96	0	Brd8
Abcb10	3.97296573417702e-100	0.434676432873216	0.615	0.393	6.89428743851739e-96	0	Abcb10
Dock11	5.13464782443032e-100	0.36321297119013	0.969	0.849	8.91015436973394e-96	0	Dock11
Gtf2e2	5.48750605281118e-100	0.472926170597514	0.688	0.545	9.52246925344325e-96	0	Gtf2e2
Max	5.83598696160411e-100	0.301626854921136	0.992	0.948	1.01271881744716e-95	0	Max
Ints6	6.43782080907692e-100	0.263526401609044	0.904	0.694	1.11715504499912e-95	0	Ints6
Ggcx	7.43752482740797e-100	0.264774943441764	0.372	0.159	1.2906336833001e-95	0	Ggcx
Prkar2b	1.74348297420061e-99	0.433427889576345	0.687	0.488	3.02546600513032e-95	0	Prkar2b
Slc16a6	1.80341547928918e-99	0.472705086383665	0.669	0.426	3.12946688121051e-95	0	Slc16a6
Ccnt1	2.08190982917885e-99	0.272087873744976	0.964	0.767	3.61273812657406e-95	0	Ccnt1
Nadk2	2.50820153980946e-99	0.438469580261756	0.813	0.663	4.35248213203136e-95	0	Nadk2
Cybb	2.69168685283605e-99	0.356130199429759	0.984	0.879	4.6708841957264e-95	0	Cybb
Jak2	3.08404550897135e-99	0.338700764046147	0.899	0.742	5.35174417171798e-95	0	Jak2
Cd300lf	4.17610629274548e-99	0.36121326935704	0.889	0.699	7.24679724980122e-95	0	Cd300lf
Dync1h1	4.53515495385808e-99	0.287203925901919	0.995	0.962	7.86985439142993e-95	0	Dync1h1
Ctsb	4.64629100101372e-99	0.299176506676324	0.99	0.95	8.06270877405911e-95	0	Ctsb
Rin3	5.85479544594962e-99	0.290266322517276	0.886	0.703	1.01598265373564e-94	0	Rin3
Gabpb2	7.05153589142615e-99	0.342675069135435	0.908	0.701	1.22365302323918e-94	0	Gabpb2
Elf4	7.43178303479003e-99	0.363612076536175	0.93	0.757	1.28963731002711e-94	0	Elf4
Arhgap17	8.42220825734189e-99	0.334884565263798	0.846	0.63	1.46150579889654e-94	0	Arhgap17
Sp1	8.48252257605844e-99	0.305032298561984	0.964	0.855	1.47197214262342e-94	0	Sp1
Ehbp1l1	9.38232953124162e-99	0.382457673312053	0.798	0.586	1.62811564355636e-94	0	Ehbp1l1
Ppp1r15a	1.14506245073999e-98	0.664154114155788	0.739	0.538	1.9870268707691e-94	0	Ppp1r15a
Nhsl1	1.50741763770926e-98	0.292757791457132	0.323	0.116	2.61582182671688e-94	0	Nhsl1
Abcb4	1.66561750922436e-98	0.498322950348827	0.552	0.358	2.89034606375703e-94	0	Abcb4
Kel	2.82225337845125e-98	0.473827457509012	0.702	0.514	4.89745628762646e-94	0	Kel
Ypel3	4.02459246416387e-98	0.308529731658946	0.89	0.728	6.98387530306357e-94	0	Ypel3
Nfkb1	4.42257205778721e-98	0.324786999159279	0.972	0.917	7.67448929187815e-94	0	Nfkb1
Far1	4.44299876903098e-98	0.307590349807495	0.963	0.849	7.70993576389946e-94	0	Far1
Sptlc2	7.3357808094777e-98	0.348006651484108	0.883	0.658	1.27297804386867e-93	0	Sptlc2
Ttc39c	7.83444960765533e-98	0.265161723542383	0.344	0.131	1.35951204041643e-93	0	Ttc39c
Sh3kbp1	8.37629209077696e-98	0.345580268891294	0.983	0.895	1.45353796651253e-93	0	Sh3kbp1
Exoc6	9.43664466235832e-98	0.351927127845033	0.927	0.797	1.63754094825904e-93	0	Exoc6
Chil3	9.72648681284453e-98	0.311494644309415	0.844	0.601	1.68783725663291e-93	0	Chil3
Klhl12	1.55193001513694e-97	0.462972036524651	0.447	0.222	2.69306415526714e-93	0	Klhl12
Cntrl	1.63599768119186e-97	0.310231315189343	0.952	0.86	2.83894677617223e-93	0	Cntrl
Ptpn4	1.7939682759513e-97	0.262287899585424	0.517	0.249	3.11307314925829e-93	0	Ptpn4
Slc43a1	7.66979469878594e-97	0.365082138426718	0.422	0.203	1.33093947408032e-92	0	Slc43a1
Ubr1	8.14418056801938e-97	0.275621376650267	0.758	0.438	1.4132596539684e-92	0	Ubr1
Brpf3	8.82107631467358e-97	0.43650760137863	0.503	0.258	1.53072137288531e-92	0	Brpf3
Pnpla8	1.20004486957576e-96	0.358620438771806	0.883	0.747	2.08243786217482e-92	0	Pnpla8
Chd1	1.24112875025625e-96	0.344659755081657	0.983	0.884	2.15373072031966e-92	0	Chd1
Tcf7l1	1.5628382339513e-96	0.306504391281547	0.376	0.171	2.71199318737569e-92	0	Tcf7l1
Nfe2	2.27438342639252e-96	0.331467478982815	0.812	0.637	3.94673755981894e-92	0	Nfe2
Ell2	2.95643287566053e-96	0.333355381603545	0.606	0.353	5.13029796913372e-92	0	Ell2
Apol7a	3.02840496257046e-96	0.282326342139657	0.407	0.201	5.25519113154852e-92	0	Apol7a
Dhrs11	3.09022915677796e-96	0.324976515685242	0.578	0.313	5.36247465575679e-92	0	Dhrs11
Zfp608	4.58853325091056e-96	0.372903535598149	0.699	0.45	7.9624817503051e-92	0	Zfp608
Lcp2	5.40350836790566e-96	0.345185705953344	0.906	0.765	9.37670807082668e-92	0	Lcp2
Catsper2	6.16602222234056e-96	0.351664061081663	0.451	0.239	1.06998983624276e-91	0	Catsper2
Apbb2	8.06387250064036e-96	0.294988527366171	0.41	0.205	1.39932379503612e-91	0	Apbb2
Ncoa4	8.9657013764849e-96	0.35241674891122	0.949	0.934	1.55581815986142e-91	0	Ncoa4
Apex2	1.25832562198745e-95	0.272053210235262	0.324	0.113	2.18357245183482e-91	0	Apex2
Chp1	1.3715048391609e-95	0.306906031620808	0.992	0.974	2.37997234739591e-91	0	Chp1
Isoc2a	1.87872947031166e-95	0.428831430169604	0.52	0.322	3.26015924983183e-91	0	Isoc2a
Sybu	4.07544195691459e-95	0.254698933939972	0.35	0.132	7.07211442783389e-91	0	Sybu
Mppe1	6.24851922773694e-95	0.349883811486065	0.462	0.224	1.08430554158919e-90	0	Mppe1
Sp100	1.33077743205429e-94	0.463213884251117	0.969	0.904	2.30929807784382e-90	0	Sp100
Lin52	3.60419950801473e-94	0.278795581431011	0.487	0.235	6.25436740625796e-90	0	Lin52
Pigq	4.26471394603851e-94	0.368347525948697	0.612	0.384	7.40055811056063e-90	0	Pigq
Cmah	6.15055576301379e-94	0.394237080444639	0.587	0.343	1.06730594155578e-89	0	Cmah
Vcl	1.01867596750083e-93	0.361831375438053	0.774	0.537	1.76770840640419e-89	0	Vcl
Snx15	1.25312743682621e-93	0.31639404823553	0.429	0.204	2.17455204112452e-89	0	Snx15
Hmbox1	1.47491997149429e-93	0.269556909366843	0.598	0.333	2.55942862653404e-89	0	Hmbox1
Sema3c	1.71119695222476e-93	0.252342457041485	0.475	0.233	2.96944007119562e-89	0	Sema3c
Prpf4b	2.00713033055415e-93	0.356249458709253	0.992	0.969	3.48297326261062e-89	0	Prpf4b
Chd6	2.25629451614885e-93	0.287559435435754	0.713	0.422	3.9153478738731e-89	0	Chd6
Slc2a2	2.76670243898814e-93	0.294731356526304	0.399	0.191	4.80105874237613e-89	0	Slc2a2
Ncoa3	2.79282502070837e-93	0.335570063483573	0.87	0.657	4.84638925843524e-89	0	Ncoa3
Zfx	2.96668974095934e-93	0.252595571900077	0.952	0.771	5.14809670748673e-89	0	Zfx
Bnip3l	3.31154280573953e-93	0.534626155739282	0.999	0.999	5.7465202307998e-89	0	Bnip3l
Samd4	4.33388018007239e-93	0.290716453187602	0.36	0.162	7.52058227647962e-89	0	Samd4
Jak1	6.14413027132422e-93	0.250835611851405	0.999	0.992	1.06619092598289e-88	0	Jak1
Rsad2	8.7750877759115e-93	1.87363623047181	0.684	0.503	1.52274098175392e-88	0	Rsad2
Pip5k1b	9.53139407959834e-93	0.325982454877276	0.857	0.657	1.6539828146327e-88	0	Pip5k1b
Slc39a11	2.70583888615254e-92	0.272181670072054	0.353	0.131	4.69544221914051e-88	0	Slc39a11
Dcaf5	2.73270513877287e-92	0.292219240580958	0.663	0.358	4.74206322731256e-88	0	Dcaf5
Rufy3	3.72843440532899e-92	0.265866900946997	0.496	0.261	6.4699522235674e-88	0	Rufy3
Igsf6	3.95204959167511e-92	0.29585248074973	0.814	0.592	6.85799165643383e-88	0	Igsf6
Rab10	5.7308044253253e-92	0.309130455208867	0.999	0.999	9.94466491926699e-88	0	Rab10
Chn2	6.617705988691e-92	0.381972864662024	0.577	0.331	1.14837052021755e-87	0	Chn2
Adipor2	6.9020447318895e-92	0.378699838717404	0.969	0.904	1.19771182232478e-87	0	Adipor2
Exoc6b	1.15103513330204e-91	0.281332785965906	0.45	0.201	1.99739126681904e-87	0	Exoc6b
Ilrun	1.28449621343527e-91	0.280942915767454	0.994	0.991	2.22898627917422e-87	0	Ilrun
Ngef	1.55737582807908e-91	0.295416783591525	0.28	0.101	2.70251427446562e-87	0	Ngef
Ncf1	1.92909519452009e-91	0.250981119632836	0.979	0.906	3.34755889105072e-87	0	Ncf1
Hck	2.12872014360744e-91	0.350857935677819	0.862	0.711	3.69396806520199e-87	0	Hck
Map4k4	2.65885533286759e-91	0.279277378549581	0.955	0.828	4.61391165912513e-87	0	Map4k4
Stam	2.67518933072249e-91	0.256823688447128	0.533	0.279	4.64225604560275e-87	0	Stam
Phc3	4.31593918045648e-91	0.269127208910209	0.447	0.2	7.48944925984613e-87	0	Phc3
Mical3	5.27990179965833e-91	0.299884594734409	0.45	0.213	9.1622135929471e-87	0	Mical3
Chd8	5.80900758402543e-91	0.299116126781388	0.919	0.761	1.00803708605593e-86	0	Chd8
Gm21992	7.24142428456601e-91	0.296341890956029	0.411	0.179	1.25660435610074e-86	0	Gm21992
Nf1	7.35327964099551e-91	0.292651237075016	0.757	0.483	1.27601461610195e-86	0	Nf1
Tmod1	1.1234998637003e-90	0.391703955841452	0.449	0.238	1.94960931347914e-86	0	Tmod1
Smyd3	1.70557430909266e-90	0.401801991650421	0.636	0.395	2.9596830985685e-86	0	Smyd3
Polr2a	1.7123786054744e-90	0.3206488803128	0.996	0.968	2.97149059407973e-86	0	Polr2a
H2-T24	1.91468274275263e-90	0.409748757298226	0.335	0.133	3.32254896349863e-86	0	H2-T24
Cyrib	2.09579789886789e-90	0.401794860825365	0.998	0.989	3.63683809390545e-86	0	Cyrib
Reln	2.27756538615207e-90	0.357587451639278	0.283	0.087	3.95225921458969e-86	0	Reln
Atl2	2.38369496067527e-90	0.27808790357334	0.489	0.252	4.13642586525979e-86	0	Atl2
Map2k5	3.45794052817741e-90	0.286022375306543	0.609	0.323	6.00056419854625e-86	0	Map2k5
Nsf	6.11280145870307e-90	0.299483305538343	0.886	0.714	1.06075443712874e-85	0	Nsf
Tacc2	7.29330179020093e-90	0.331347393335823	0.384	0.193	1.26560665965357e-85	0	Tacc2
Tmem154	7.98841609114135e-90	0.322501171918153	0.788	0.551	1.38622984429576e-85	0	Tmem154
Abca13	9.74238961189104e-90	0.321115644534195	0.665	0.435	1.69059686935145e-85	0	Abca13
Lonp2	1.01535090493759e-89	0.343046871320499	0.935	0.765	1.7619384253382e-85	0	Lonp2
Retreg1	1.16712238244718e-89	0.356959217377106	0.794	0.562	2.0253074702606e-85	0	Retreg1
Nrip1	1.21883630371154e-89	0.372698279671914	0.684	0.469	2.11504663783064e-85	0	Nrip1
Camkmt	1.4801113311534e-89	0.292299519377574	0.429	0.201	2.56843719295049e-85	0	Camkmt
Ripor2	1.83538029850094e-89	0.434139687199761	0.988	0.91	3.18493543198868e-85	0	Ripor2
Adk	2.06634698593519e-89	0.963759619529474	0.783	0.633	3.58573192469334e-85	0	Adk
Ltb4r1	2.30079000185545e-89	0.304499600139686	0.768	0.556	3.99256089021977e-85	0	Ltb4r1
Baz1b	2.36005447698366e-89	0.314691644510216	0.953	0.914	4.09540253390975e-85	0	Baz1b
mt-Co2	2.73663282823811e-89	0.671145406725124	1	0.989	4.7488789468416e-85	0	mt-Co2
Mpp7	3.84067927398412e-89	0.318898957633756	0.533	0.289	6.66473074414465e-85	0	Mpp7
Cmas	4.33544327662355e-89	0.303419365638439	0.953	0.903	7.52329471792485e-85	0	Cmas
Abtb1	5.56149984452973e-89	0.373862530856766	0.529	0.286	9.65087068021245e-85	0	Abtb1
Ifngr1	5.58333121712682e-89	0.30997006226831	0.853	0.73	9.68875466108017e-85	0	Ifngr1
Stk10	9.48553172955817e-89	0.344099259768628	0.936	0.753	1.64602432103023e-84	0	Stk10
Stk3	9.53664795375131e-89	0.27908871336599	0.415	0.183	1.65489451941447e-84	0	Stk3
Phf12	1.0563880907962e-88	0.339167066024439	0.838	0.662	1.83315025395864e-84	0	Phf12
Atf1	2.61429550370323e-88	0.319563503852214	0.978	0.846	4.53658698757621e-84	0	Atf1
Etl4	3.22257637576407e-88	0.292994725371519	0.281	0.095	5.59213678486339e-84	0	Etl4
Cdc27	4.06627448584102e-88	0.292660877451454	0.822	0.597	7.05620611527992e-84	0	Cdc27
Psd3	4.57909521387064e-88	0.297294562305625	0.342	0.139	7.94610392462972e-84	0	Psd3
Cd164	5.18830652113277e-88	0.273298551362864	0.948	0.88	9.00326830612169e-84	0	Cd164
Abca7	5.86347169442752e-88	0.345534459941585	0.631	0.365	1.01748824313401e-83	0	Abca7
Tmem30a	6.15414389812147e-88	0.351978920445568	0.968	0.921	1.06792859064102e-83	0	Tmem30a
Atp6v1b2	6.63614689020748e-88	0.267548864798815	0.978	0.948	1.1515705698577e-83	0	Atp6v1b2
Mgll	7.20603599930553e-88	0.415108368844794	0.624	0.421	1.25046342695949e-83	0	Mgll
Prlr	8.14370032456732e-88	0.435183370177885	0.384	0.189	1.41317631732217e-83	0	Prlr
Pcca	8.81921094118603e-88	0.253825400929591	0.463	0.254	1.53039767462401e-83	0	Pcca
Ubac2	8.82724436731677e-88	0.326398348570103	0.828	0.618	1.53179171506048e-83	0	Ubac2
Arhgef3	1.3202477344085e-87	0.389646067332104	0.785	0.532	2.29102589351908e-83	0	Arhgef3
Prpf18	1.65286747012117e-87	0.368439627353146	0.871	0.747	2.86822092090126e-83	0	Prpf18
Necab1	2.22271795768407e-87	0.300731781194265	0.34	0.15	3.85708247196917e-83	0	Necab1
Sppl2a	2.23494327340123e-87	0.341006870201781	0.942	0.876	3.87829706233316e-83	0	Sppl2a
PTPRG	2.29986347222721e-87	0.307826749349884	0.393	0.183	3.99095308335588e-83	0	PTPRG
Magi1	2.30169167294037e-87	0.490801529012459	0.411	0.228	3.99412556005342e-83	0	Magi1
Ckap5	2.39921061842871e-87	0.312337532846241	0.877	0.733	4.16335018615934e-83	0	Ckap5
Ifitm6	4.08148811585282e-87	0.297698553282076	0.977	0.877	7.0826063274394e-83	0	Ifitm6
Agfg1	4.96306778755932e-87	0.250213299961869	0.957	0.9	8.61241153175169e-83	0	Agfg1
Trim25	5.35231161871355e-87	0.350893238377326	0.858	0.753	9.28786635195362e-83	0	Trim25
Afdn	6.48353693905879e-87	0.266109130260933	0.397	0.19	1.12508816503487e-82	0	Afdn
Clip1	1.15963929207486e-86	0.340852026516369	0.837	0.655	2.0123220635375e-82	0	Clip1
Tmprss6	1.33360913718355e-86	0.252882370317961	0.309	0.119	2.31421193575461e-82	0	Tmprss6
Trem3	1.34799212012392e-86	0.314321775483793	0.737	0.536	2.33917072605103e-82	0	Trem3
Ppp4r3a	2.07343543486732e-86	0.284024684206088	0.972	0.879	3.59803251012525e-82	0	Ppp4r3a
Arhgap25	3.30523291119429e-86	0.359561927658332	0.777	0.531	5.73557067079546e-82	0	Arhgap25
Sema4d	3.96724457955039e-86	0.357799848524757	0.786	0.573	6.8843595188938e-82	0	Sema4d
Rab1a	4.59020256592895e-86	0.292143231480323	0.998	0.992	7.96537851265651e-82	0	Rab1a
Gckr	5.44113588401234e-86	0.382371747843519	0.336	0.156	9.44200309952661e-82	0	Gckr
Erc1	7.72431590605383e-86	0.326007817013608	0.466	0.266	1.34040053917752e-81	0	Erc1
Cr1l	1.69668784863296e-85	0.421135562969883	0.847	0.677	2.94426242373278e-81	0	Cr1l
Frmd4b	1.87960187109612e-85	0.310294559649051	0.389	0.186	3.2616731269131e-81	0	Frmd4b
Gna13	3.65529789500653e-85	0.270321942744722	0.986	0.974	6.34303843720483e-81	0	Gna13
Fam241a	5.14623163451196e-85	0.329975238163488	0.803	0.633	8.9302557553686e-81	0	Fam241a
Pard3	2.01571850126099e-84	0.435549696248324	0.402	0.202	3.49787631523819e-80	0	Pard3
Camk1d	2.12350228176545e-84	1.08118208975611	1	0.999	3.68491350954758e-80	0	Camk1d
Tbc1d1	2.88331179139173e-84	0.360980846334632	0.819	0.61	5.00341095160206e-80	0	Tbc1d1
Bmp2k	3.14228484010775e-84	0.289554257496433	0.958	0.867	5.45280688303899e-80	0	Bmp2k
Zfp217	3.490302489933e-84	0.439794543676996	0.569	0.354	6.05672191078073e-80	0	Zfp217
Cflar	3.91693833843419e-84	0.296570370925312	0.929	0.76	6.79706309868485e-80	0	Cflar
Spidr	4.52774002172695e-84	0.359726101979403	0.708	0.44	7.85698725970277e-80	0	Spidr
Agxt2	6.2124107221579e-84	0.260960642922641	0.355	0.162	1.07803963261606e-79	0	Agxt2
Mbtd1	7.11150094985479e-84	0.293606973915327	0.907	0.705	1.2340587598283e-79	0	Mbtd1
Sorbs2	7.76999814551477e-84	0.37636482014942	0.428	0.241	1.34832777819118e-79	0	Sorbs2
Mpp1	1.1969717977761e-83	0.338598242277689	0.869	0.775	2.07710516068086e-79	0	Mpp1
Oxr1	1.49227112942621e-83	0.26205749862614	0.785	0.525	2.58953809089331e-79	0	Oxr1
Tspan33	2.07579826839181e-83	0.329603161671639	0.622	0.463	3.60213273514031e-79	0	Tspan33
Sptbn1	2.17974210086932e-83	0.300967210851447	0.855	0.676	3.78250646763853e-79	0	Sptbn1
Glyr1	2.61063531375773e-83	0.278303478945735	0.994	0.972	4.53023545996379e-79	0	Glyr1
N4bp1	2.61585109030807e-83	0.307101028967022	0.899	0.8	4.5392863970116e-79	0	N4bp1
mt-Co3	2.79776806825341e-83	0.722121193665333	1	0.992	4.85496692884014e-79	0	mt-Co3
Spta1	5.61620398102354e-83	0.356781189370094	0.68	0.513	9.74579876827015e-79	0	Spta1
Itga4	5.68353654452696e-83	0.392729049382054	0.971	0.886	9.86264096571763e-79	0	Itga4
Phactr2	7.44807315370579e-83	0.369066666779313	0.667	0.462	1.29246413436257e-78	0	Phactr2
Ube2e2	9.89411455412757e-83	0.436977700313881	0.421	0.235	1.71692569857776e-78	0	Ube2e2
Cyth1	9.92792163518097e-83	0.326593211595594	0.767	0.518	1.72279224135295e-78	0	Cyth1
Akap9	1.15819065960778e-82	0.334694893744847	0.833	0.695	2.00980825161739e-78	0	Akap9
Prkg1	1.15824970909119e-82	0.26404253869882	0.364	0.159	2.00991072018595e-78	0	Prkg1
Plekha2	1.61561840526192e-82	0.312404351686179	0.802	0.609	2.803582618651e-78	0	Plekha2
Ssbp3	1.6220874960074e-82	0.333036565351519	0.803	0.654	2.81480843182165e-78	0	Ssbp3
Prkcd	1.6763662433135e-82	0.293684389547159	0.925	0.8	2.90899834202191e-78	0	Prkcd
Tgfbr1	1.74315043033587e-82	0.420530307032341	0.553	0.31	3.02488894176184e-78	0	Tgfbr1
Cd177	1.85196409209597e-82	0.280465013648628	0.812	0.626	3.21371328901414e-78	0	Cd177
Lpgat1	2.77715392282388e-82	0.33282257683548	0.759	0.579	4.81919520227627e-78	0	Lpgat1
Dmtn	3.55237335913692e-82	0.395996884500835	0.414	0.201	6.1644334901103e-78	0	Dmtn
Dach1	5.53848321386876e-82	0.317672166895966	0.778	0.59	9.61092992102646e-78	0	Dach1
Shroom3	7.32809242893563e-82	0.293781932677888	0.385	0.178	1.2716438791932e-77	0	Shroom3
Zfp654	8.34761132182103e-82	0.361022013978609	0.737	0.487	1.4485609926756e-77	0	Zfp654
Spata13	1.55653452683123e-81	0.401328603734378	0.577	0.35	2.70105436441023e-77	0	Spata13
Degs1	1.83155234664045e-81	0.287167962510852	0.875	0.704	3.17829278712517e-77	0	Degs1
Txnip	3.18208102166601e-81	0.274386669377488	0.962	0.876	5.52186519689703e-77	0	Txnip
Hmg20a	3.39835533221316e-81	0.26297049865402	0.542	0.297	5.89716600798949e-77	0	Hmg20a
Pde3b	3.75651819561935e-81	0.348181323719639	0.698	0.447	6.51868602485826e-77	0	Pde3b
Gramd1c	4.31932226495504e-81	0.274264977652574	0.379	0.199	7.49531992637648e-77	0	Gramd1c
Fam135a	5.39495837877978e-81	0.252283522722844	0.353	0.163	9.36187127469656e-77	0	Fam135a
Thrb	1.60910719865577e-80	0.394105608100428	0.395	0.217	2.79228372182737e-76	0	Thrb
Chsy3	2.87673687113405e-80	0.347794394700178	0.393	0.197	4.99200149247892e-76	0	Chsy3
Ehbp1	3.42020192660422e-80	0.458387244762305	0.484	0.325	5.93507640323631e-76	0	Ehbp1
Usp46	3.98737764899921e-80	0.362943744367945	0.478	0.274	6.91929643430833e-76	0	Usp46
Scaper	4.00177823617722e-80	0.409859148998649	0.677	0.433	6.94428577323834e-76	0	Scaper
Retnlg	4.7491840546889e-80	0.480623741789073	0.977	0.855	8.24125909010164e-76	0	Retnlg
Chfr	5.83078629134969e-80	0.314271229577979	0.869	0.706	1.01181634513791e-75	0	Chfr
Itfg1	5.84118779743855e-80	0.308595095992339	0.733	0.484	1.01362131848951e-75	0	Itfg1
Mllt3	6.42015261134019e-80	0.334106543765713	0.707	0.505	1.11408908264586e-75	0	Mllt3
Sugct	1.36784151352222e-79	0.597936768830836	0.412	0.23	2.37361537841511e-75	0	Sugct
Slc25a21	1.44813032010039e-79	0.581128127265236	0.498	0.322	2.51294054447021e-75	0	Slc25a21
Rhd	1.52733669152205e-79	0.370237354550333	0.576	0.386	2.65038736079821e-75	0	Rhd
Rabgap1	3.98028699194854e-79	0.310206334252473	0.818	0.571	6.9069920171283e-75	0	Rabgap1
Gch1	4.09210408374646e-79	0.36337807090099	0.537	0.323	7.10102821652522e-75	0	Gch1
Nfyc	4.72558106364809e-79	0.253427272070713	0.837	0.614	8.20030081974854e-75	0	Nfyc
Rbfox1	1.2183400892833e-78	0.317083191490595	0.315	0.128	2.1141855569333e-74	0	Rbfox1
Mecp2	1.45756663879644e-78	0.286426444525498	0.799	0.577	2.52931538830346e-74	0	Mecp2
Ube2f	1.46743589000338e-78	0.350119384842968	0.716	0.567	2.54644149992287e-74	0	Ube2f
BC005537	1.58226562328115e-78	0.278477687611588	1	0.999	2.74570553607977e-74	0	BC005537
Eif5	1.62892374119005e-78	0.507495130784212	1	0.999	2.8266713680871e-74	0	Eif5
Wrn	1.8564773937289e-78	0.3705062416914	0.825	0.654	3.22154522133776e-74	0	Wrn
Eml4	2.20271949961552e-78	0.283866798708385	0.903	0.702	3.82237914768282e-74	0	Eml4
Ctse	2.57681724375923e-78	0.268093109088735	0.826	0.671	4.4715509630954e-74	0	Ctse
Slc7a5	2.7097896091496e-78	0.366708612629148	0.512	0.298	4.7022979087573e-74	0	Slc7a5
Tspan8	3.39661612089571e-78	0.349594459372797	0.337	0.155	5.89414795459032e-74	0	Tspan8
Akap7	5.72040725070318e-78	0.456548706684478	0.363	0.173	9.92662270214523e-74	0	Akap7
Sell	6.08352240808238e-78	0.253459620338802	0.933	0.786	1.05567364347453e-73	0	Sell
Rnf167	6.23469750259761e-78	0.411334591428097	0.731	0.549	1.08190705762576e-73	0	Rnf167
Tenm3	6.42299647861273e-78	0.31082402309723	0.378	0.186	1.11458257893367e-73	0	Tenm3
Vav1	6.66349833031264e-78	0.332630460830168	0.856	0.703	1.15631686525915e-73	0	Vav1
Sh3bp5	7.20265162884642e-78	0.30260648110215	0.796	0.566	1.24987613715372e-73	0	Sh3bp5
Plec	7.42114459824544e-78	0.301347933925321	0.669	0.395	1.28779122213353e-73	0	Plec
Tcirg1	3.98339042212798e-77	0.261817288811179	0.474	0.249	6.91237739951868e-73	0	Tcirg1
Fbxl5	5.95543485243356e-77	0.330862905001388	0.897	0.749	1.0334466099428e-72	0	Fbxl5
Mef2d	8.00535942730238e-77	0.274121861200785	0.73	0.473	1.38917002141978e-72	0	Mef2d
Pds5b	8.87733766187958e-77	0.269826383757725	0.862	0.699	1.54048440446596e-72	0	Pds5b
AB124611	1.00485020467063e-76	0.279394370577491	0.841	0.645	1.74371656016494e-72	0	AB124611
Isca1	1.07845056628814e-76	0.38871795900167	0.567	0.416	1.87143526767982e-72	0	Isca1
Ppm1l	1.14598343355265e-76	0.409447926065361	0.343	0.149	1.98862505224391e-72	0	Ppm1l
Fam168a	2.35902585071912e-76	0.46023598460121	0.555	0.353	4.0936175587529e-72	0	Fam168a
Sfswap	2.72256986665143e-76	0.253422452010999	0.918	0.708	4.72447548960022e-72	0	Sfswap
Tec	1.29469146814395e-75	0.263558413304689	0.442	0.211	2.24667810467019e-71	0	Tec
Mapkapk2	2.77660974700241e-75	0.281304859052195	0.948	0.874	4.81825089397329e-71	0	Mapkapk2
Pcnx	3.38787412599693e-75	0.27350676647556	0.416	0.205	5.87897797084247e-71	0	Pcnx
Tbcd	3.608623700616e-75	0.280107361555884	0.485	0.258	6.26204470767894e-71	0	Tbcd
St3gal3	6.61652837103277e-75	0.422818445517158	0.484	0.318	1.14816616822532e-70	0	St3gal3
Lmo4	6.99778945018184e-75	0.277711872282285	0.915	0.801	1.21432640329005e-70	0	Lmo4
Hsd3b3	1.07514439777231e-74	0.27775948821461	0.349	0.164	1.86569807345428e-70	0	Hsd3b3
Lpcat2	2.32766010184862e-74	0.300427441768463	0.698	0.465	4.03918857473792e-70	0	Lpcat2
Tbc1d23	2.84524737304666e-74	0.316226137127402	0.638	0.407	4.93735776644787e-70	0	Tbc1d23
Copg2	2.85498891834919e-74	0.35522314124693	0.759	0.577	4.95426227001135e-70	0	Copg2
Fbxw2	3.61113611199085e-74	0.344546959754307	0.926	0.845	6.26640449513772e-70	0	Fbxw2
Laptm4a	9.83326057698261e-74	0.325805289369713	0.901	0.81	1.70636570792379e-69	0	Laptm4a
Ppp1r10	1.04522720736809e-73	0.378689807455037	0.795	0.671	1.81378277294585e-69	0	Ppp1r10
Slc48a1	1.08046237957898e-73	0.353676236184723	0.527	0.364	1.87492636728341e-69	0	Slc48a1
Gpbp1	1.27965026233588e-73	0.352122168450339	0.999	0.987	2.22057710023145e-69	0	Gpbp1
Pilra	1.50975263820531e-73	0.267828007064336	0.809	0.597	2.61987375307767e-69	0	Pilra
Plcg2	2.66238178235756e-73	0.278069845563755	0.923	0.763	4.62003110692508e-69	0	Plcg2
Rcsd1	3.01593125542527e-73	0.25700406537781	0.94	0.821	5.23354550753947e-69	0	Rcsd1
Dapp1	3.12303008411196e-73	0.356696664489442	0.753	0.55	5.41939410495948e-69	0	Dapp1
Rasa1	3.17637988686346e-73	0.271510824353791	0.896	0.675	5.51197201767415e-69	0	Rasa1
Chchd3	5.12263637037494e-73	0.280923887921238	0.915	0.859	8.88931089351164e-69	0	Chchd3
Anxa1	7.980826022539e-73	0.31521585704692	0.994	0.935	1.38491273969119e-68	0	Anxa1
Uhrf1bp1l	8.42712791308094e-73	0.303055396258173	0.842	0.615	1.46235950675693e-68	0	Uhrf1bp1l
Zbtb11	1.14801568770278e-72	0.310136255636072	0.737	0.494	1.99215162287064e-68	0	Zbtb11
Lyn	1.69939555197251e-72	0.404871101120015	0.992	0.928	2.94896110133789e-68	0	Lyn
Abcg2	2.34869478048912e-72	0.37964232538424	0.425	0.228	4.07569005258277e-68	0	Abcg2
Tnks	5.62680483243264e-72	0.319983145335807	0.76	0.531	9.76419442572036e-68	0	Tnks
Rnf144a	5.86558687379794e-72	0.319411573012461	0.679	0.454	1.01785529021016e-67	0	Rnf144a
Trim2	7.14367593204583e-72	0.326764795472711	0.404	0.238	1.23964208448791e-67	0	Trim2
Arhgef1	8.1583905950793e-72	0.252129416466038	0.964	0.862	1.41572551996411e-67	0	Arhgef1
Arid3a	8.74262066603104e-72	0.281156841670098	0.834	0.638	1.51710696417637e-67	0	Arid3a
Arrb1	9.53133448915522e-72	0.340893700588699	0.626	0.426	1.6539724739031e-67	0	Arrb1
Cdk11b	1.30316598626215e-71	0.306323885174706	0.98	0.966	2.2613839359607e-67	0	Cdk11b
Dock10	1.47626538959558e-71	0.306784182203167	0.974	0.884	2.56176333056522e-67	0	Dock10
Abcc2	2.16992427167626e-71	0.427086964823534	0.448	0.271	3.76546958863981e-67	0	Abcc2
Ank	3.81403959615346e-71	0.330401193209672	0.332	0.15	6.61850291120509e-67	0	Ank
Oas2	4.72730999776982e-71	0.470515256433314	0.336	0.165	8.20330103912997e-67	0	Oas2
Camk2d	4.85604128455707e-71	0.348508252538425	0.715	0.513	8.42668844109189e-67	0	Camk2d
Setx	5.41402418118051e-71	0.310033925055343	0.913	0.81	9.39495616160253e-67	0	Setx
Selenot	1.19031419137229e-70	0.32386792460687	0.995	0.985	2.06555221628834e-66	0	Selenot
Pglyrp1	1.35547177376729e-70	0.303040414997868	0.982	0.894	2.35215016901837e-66	0	Pglyrp1
Peg3	1.73176242304021e-70	0.260171987708257	0.379	0.189	3.00512733270168e-66	0	Peg3
Dennd5a	2.65772405315315e-70	0.297809619446369	0.825	0.645	4.61194854943667e-66	0	Dennd5a
Ikzf1	3.27188869105165e-70	0.310072030948741	0.994	0.974	5.67770844558193e-66	0	Ikzf1
Nhsl2	4.25675217033286e-70	0.2865265366809	0.591	0.354	7.38674204117861e-66	0	Nhsl2
Skap2	5.2231827710719e-70	0.30372064339728	0.989	0.942	9.06378906264106e-66	0	Skap2
Ireb2	5.29774935247395e-70	0.260364602477081	0.897	0.733	9.19318445134805e-66	0	Ireb2
Ppp4r1	1.04694275405617e-69	0.293707704904982	0.684	0.448	1.81675976111366e-65	0	Ppp4r1
Tbc1d8	1.80660215735286e-69	0.288627282905749	0.707	0.515	3.13499672365441e-65	0	Tbc1d8
Pirb	2.72410732324675e-69	0.262349652775939	0.844	0.7	4.72714343803009e-65	0	Pirb
mt-Atp6	3.0604602745644e-69	0.625483547954699	1	0.991	5.31081671445161e-65	0	mt-Atp6
Plaur	4.25762298035164e-69	0.270613611743609	0.817	0.625	7.38825315780419e-65	0	Plaur
Pik3c2a	5.83404239546793e-69	0.324456189117844	0.574	0.327	1.01238137688555e-64	0	Pik3c2a
Rnf115	6.74090470058078e-69	0.313948980929517	0.978	0.923	1.16974919269178e-64	0	Rnf115
Akna	8.0190945306343e-69	0.320857949099451	0.79	0.631	1.39155347390097e-64	0	Akna
Rbfox2	8.749195763727e-69	0.270849281301581	0.379	0.194	1.51824794087955e-64	0	Rbfox2
Atf4	8.80915868159699e-69	0.267176880212027	0.972	0.941	1.52865330601753e-64	0	Atf4
Unc93b1	2.04124127766121e-68	0.265516550114304	0.859	0.672	3.54216598912551e-64	0	Unc93b1
Prex1	3.470872549725e-68	0.274694510302133	0.873	0.72	6.0230051355378e-64	0	Prex1
Clec12a	7.43735324162638e-68	0.254270042364826	0.727	0.52	1.29060390801943e-63	0	Clec12a
Tm6sf1	1.13391181852572e-67	0.328801612881129	0.688	0.501	1.96767717868769e-63	0	Tm6sf1
Slc6a6	1.32092778345342e-67	0.264106067624097	0.904	0.751	2.29220598262672e-63	0	Slc6a6
Zmynd11	1.5613441575789e-67	0.286889678309624	0.891	0.755	2.70940051664667e-63	0	Zmynd11
Pik3ap1	2.03138565602938e-67	0.34570400942998	0.697	0.484	3.52506352890778e-63	0	Pik3ap1
Ank1	2.21413946003893e-67	0.361860695366364	0.656	0.51	3.84219620500556e-63	0	Ank1
Map2k1	2.61982556405449e-67	0.277701271794766	0.909	0.775	4.54618330130376e-63	0	Map2k1
Inpp4a	2.97765801378045e-67	0.32592579474312	0.54	0.313	5.16712995131322e-63	0	Inpp4a
Csta2	3.13199343834988e-67	0.38910064170528	0.975	0.861	5.43494821356856e-63	0	Csta2
Baiap2l1	3.13683517861141e-67	0.253985591647209	0.374	0.198	5.44335008544438e-63	0	Baiap2l1
Hdac4	4.003754403882e-67	0.259921600407652	0.641	0.385	6.94771501705643e-63	0	Hdac4
Trpc4ap	4.00809103318898e-67	0.253930650886953	0.998	0.987	6.95524036989284e-63	0	Trpc4ap
Slc43a2	4.78172028027753e-67	0.274557327845323	0.359	0.174	8.2977192023656e-63	0	Slc43a2
Pbxip1	5.04792634152031e-67	0.287417154635395	0.699	0.463	8.7596665804402e-63	0	Pbxip1
Gypc	5.18108143764241e-67	0.376240999725654	0.532	0.338	8.99073061874087e-63	0	Gypc
Mapkap1	1.87831182386654e-66	0.270473891204135	0.929	0.867	3.2594345079556e-62	0	Mapkap1
Ankrd44	2.28843564839327e-66	0.370223694571042	0.985	0.919	3.97112238065684e-62	0	Ankrd44
Rbm27	2.32070703984125e-66	0.294780712851673	0.987	0.911	4.02712292623653e-62	0	Rbm27
Cpd	2.3882904955112e-66	0.296792386242212	0.629	0.414	4.14440049686059e-62	0	Cpd
Tax1bp1	2.50690243790655e-66	0.259487826800498	1	1	4.35022780049924e-62	0	Tax1bp1
Ap2a2	2.52096677239712e-66	0.305458968095777	0.848	0.747	4.37463364014072e-62	0	Ap2a2
4930523C07Rik	2.7789008701459e-66	0.275348073151148	0.861	0.737	4.82222667996418e-62	0	4930523C07Rik
Pnpo	3.36048505654671e-66	0.320096636801279	0.696	0.533	5.83144971862551e-62	0	Pnpo
Cul1	3.40572809123645e-66	0.269896569672012	0.976	0.975	5.90995995672262e-62	0	Cul1
Wdr37	6.36366524273889e-66	0.313838128450423	0.724	0.508	1.10428682957248e-61	0	Wdr37
Cdc42se2	6.58979397966881e-66	0.271764171477452	0.859	0.707	1.14352694929193e-61	0	Cdc42se2
Traf3ip3	7.37160377123507e-66	0.311864517809923	0.767	0.588	1.27919440242242e-61	0	Traf3ip3
Slc9a9	7.78230811020273e-66	0.359684477818251	0.599	0.399	1.35046392636348e-61	0	Slc9a9
Rhag	2.53059405390493e-65	0.395361184509669	0.61	0.426	4.39133986174122e-61	0	Rhag
Samhd1	2.61943563118363e-65	0.482339667633886	0.995	0.967	4.54550665079296e-61	0	Samhd1
Xpo6	3.60177444155157e-65	0.270441420175944	0.889	0.737	6.25015918842444e-61	0	Xpo6
Tab3	3.64425090382761e-65	0.31823270291959	0.313	0.14	6.32386859341205e-61	0	Tab3
Pacsin2	3.8395913078612e-65	0.369198395512361	0.886	0.815	6.66284279653153e-61	0	Pacsin2
Mob4	4.38628826631987e-65	0.285824960945766	0.969	0.913	7.61152602854486e-61	0	Mob4
Cxcr2	6.28203210152427e-65	0.282131365657071	0.828	0.627	1.09012103057751e-60	0	Cxcr2
Ube3c	1.14897342577526e-64	0.261355563110691	0.729	0.501	1.99381358574781e-60	0	Ube3c
Fbxo7	1.20447290153506e-64	0.250041057699886	0.548	0.317	2.09012182603379e-60	0	Fbxo7
Slc4a4	1.71561354728295e-64	0.264548358241125	0.367	0.182	2.97710418860011e-60	0	Slc4a4
Iqgap1	1.89423764539722e-64	0.275197703784531	0.998	0.983	3.2870705860578e-60	0	Iqgap1
Pkn1	2.696787907467e-64	0.289664588503263	0.913	0.797	4.67973605582748e-60	0	Pkn1
Ube2l6	4.01326866704173e-64	0.667360586990692	0.822	0.77	6.96422511791752e-60	0	Ube2l6
Dhrs7	4.10594399827848e-64	0.269824905251349	0.752	0.551	7.12504462021265e-60	0	Dhrs7
Tmem59	4.22702688351797e-64	0.2598969145835	0.975	0.917	7.33515975096873e-60	0	Tmem59
Bach2	6.68858612465372e-64	0.321781944319877	0.682	0.456	1.16067035021116e-59	0	Bach2
Atp2a3	2.50070171084026e-63	0.298147108295046	0.624	0.4	4.3394676788211e-59	0	Atp2a3
mt-Nd3	2.80390697782121e-63	0.5131614035032	0.936	0.865	4.86561977861314e-59	0	mt-Nd3
Fip1l1	3.83635304091904e-63	0.319347165780811	0.984	0.927	6.65722343190681e-59	0	Fip1l1
Slc40a1	5.72487354593601e-63	0.266257192106063	0.472	0.262	9.93437306426276e-59	0	Slc40a1
Hmbs	6.0600160373733e-63	0.375039414594045	0.782	0.66	1.05159458296539e-58	0	Hmbs
Tsc22d2	6.14650712421802e-63	0.42958177297479	0.579	0.425	1.06660338126555e-58	0	Tsc22d2
Dok3	1.21005475110329e-62	0.26166714840432	0.51	0.286	2.09980800958953e-58	0	Dok3
Il6ra	1.2446363688702e-62	0.330019972775483	0.611	0.397	2.15981749090046e-58	0	Il6ra
Zup1	2.87486393848779e-62	0.371191387448095	0.64	0.469	4.98875139245787e-58	0	Zup1
Magi2	3.38564476368403e-62	0.264243698610643	0.286	0.119	5.8751093584209e-58	0	Magi2
Fggy	3.87966279662819e-62	0.280303338887164	0.429	0.265	6.7323788509889e-58	0	Fggy
Ptprd	6.10556813158383e-62	0.250005171937695	0.413	0.233	1.05949923787374e-57	0	Ptprd
Aplp2	7.37812810378348e-62	0.294739979179011	0.803	0.677	1.28032656984955e-57	0	Aplp2
Vkorc1l1	7.41054696068226e-62	0.259968586388579	0.632	0.429	1.28595221408719e-57	0	Vkorc1l1
Rflnb	1.00613944392737e-61	0.266685957198128	0.711	0.515	1.74595377704716e-57	0	Rflnb
Hpcal1	2.53347837237893e-61	0.286790369716604	0.813	0.648	4.39634501958915e-57	0	Hpcal1
Smoc1	4.92238604727076e-61	0.25617121975995	0.263	0.114	8.54181650782894e-57	0	Smoc1
Dram2	5.6159530401736e-61	0.25275257816764	0.475	0.283	9.74536331061325e-57	0	Dram2
Armc8	8.58688408435313e-61	0.283908466366733	0.695	0.531	1.4900819951578e-56	0	Armc8
B4galt5	6.87303515848537e-60	0.29050464206174	0.562	0.364	1.19267779105197e-55	0	B4galt5
Ubb	8.18193850069014e-60	0.271125665951569	0.999	1	1.41981178802476e-55	0	Ubb
Grap2	9.85169521848043e-60	0.319171007183697	0.603	0.399	1.70956467126291e-55	0	Grap2
Slc25a36	1.00949823625568e-59	0.381366939271671	0.421	0.241	1.75178228937448e-55	0	Slc25a36
Ghr	1.07904106883078e-59	0.627895761851572	0.447	0.301	1.87245996674205e-55	0	Ghr
Smad3	1.40112442125942e-59	0.310826406606304	0.535	0.315	2.43137120821147e-55	0	Smad3
Eif2s3y	1.45892661062553e-59	0.48296897956492	0.324	0.163	2.53167534741848e-55	0	Eif2s3y
Atp6v0d1	1.78222334780227e-59	0.25385286837231	0.992	0.975	3.09269217544128e-55	0	Atp6v0d1
Pcyt1a	2.41813554728076e-59	0.295911703647556	0.61	0.406	4.1961906151963e-55	0	Pcyt1a
Ermap	7.07805484014121e-59	0.315223128102209	0.552	0.355	1.2282548564097e-54	0	Ermap
Sla	7.16855135368001e-59	0.273436690710795	0.841	0.686	1.24395871640409e-54	0	Sla
Ubxn4	7.64851718813674e-59	0.258873232822565	0.997	0.996	1.32724718765737e-54	0	Ubxn4
Lipc	9.26266241093599e-59	0.266065475158449	0.356	0.192	1.60734980816972e-54	0	Lipc
Rtn4	1.00688861008825e-58	0.338697527006618	0.994	0.938	1.74725380508615e-54	0	Rtn4
Rnf149	1.080497670632e-58	0.327948536852558	0.749	0.609	1.87498760784771e-54	0	Rnf149
Sqstm1	1.36142973432884e-58	0.341850184332475	0.879	0.854	2.36248901798083e-54	0	Sqstm1
Creg1	1.77417538063234e-58	0.493519637679537	0.948	0.877	3.07872653801131e-54	0	Creg1
Slc12a6	2.28163093580114e-58	0.291959205448086	0.548	0.337	3.95931416289572e-54	0	Slc12a6
Slc25a39	4.4976562197041e-58	0.334918757914275	0.816	0.786	7.80478283805252e-54	0	Slc25a39
Malt1	6.8478606142295e-58	0.311694646789854	0.746	0.522	1.18830925238724e-53	0	Malt1
Bod1l	1.19191369418863e-57	0.334158215455484	0.927	0.91	2.06832783352552e-53	0	Bod1l
Zbtb44	1.78694449577767e-57	0.256259420204792	0.682	0.497	3.10088478352299e-53	0	Zbtb44
Adcy7	3.74855094826623e-57	0.297565744091915	0.651	0.454	6.5048604605264e-53	0	Adcy7
Gm16867	5.40486228857101e-57	0.26337876490683	0.539	0.346	9.37905752935727e-53	0	Gm16867
Cd33	9.47975150785779e-57	0.281392363223728	0.77	0.562	1.64502127915856e-52	0	Cd33
Acer3	1.13029409167788e-56	0.351349630327258	0.576	0.402	1.96139933728863e-52	0	Acer3
Ccdc125	2.13839543550516e-56	0.289087739385587	0.455	0.255	3.7107575992321e-52	0	Ccdc125
Rnf123	2.21664520358923e-56	0.314577772982565	0.455	0.285	3.84654442178839e-52	0	Rnf123
Amfr	2.3703189370672e-56	0.282113309680582	0.877	0.787	4.11321445149272e-52	0	Amfr
Itpr1	3.08894708631136e-56	0.268749949695368	0.617	0.387	5.36024987887611e-52	0	Itpr1
Trp53inp1	3.86651893796942e-56	0.944624763359119	0.566	0.377	6.70957031305833e-52	0	Trp53inp1
Fmr1	5.52159323123747e-56	0.266215455825143	0.943	0.864	9.58162073416638e-52	0	Fmr1
Atp7a	6.86161520002533e-56	0.272319453525796	0.379	0.203	1.1906960856604e-51	0	Atp7a
Kif1b	7.27252224891039e-56	0.26042752410392	0.604	0.374	1.26200078585342e-51	0	Kif1b
Arsb	1.02057360460541e-55	0.278158776289951	0.518	0.308	1.77100137607176e-51	0	Arsb
Mcmbp	1.2002543845183e-55	0.282635725904814	0.785	0.661	2.08280143345461e-51	0	Mcmbp
Isg20	1.49702350110926e-55	0.485524869955581	0.771	0.672	2.5977848814749e-51	0	Isg20
Fpr2	3.19579190592202e-55	0.26798578125487	0.707	0.527	5.54565769434648e-51	0	Fpr2
Dapk1	4.6485264907333e-55	0.394790275896229	0.522	0.405	8.06658801936949e-51	0	Dapk1
Maml2	5.30417567665666e-55	0.294926481611722	0.669	0.45	9.2043360517023e-51	0	Maml2
Pnrc1	9.87555922974372e-55	0.312447627228504	0.901	0.846	1.71370579313743e-50	0	Pnrc1
Cdk8	6.89991169755788e-54	0.708679613207554	0.999	0.997	1.19734167687722e-49	0	Cdk8
Smad2	7.03839579218375e-54	0.270890344264639	0.794	0.587	1.22137282181765e-49	0	Smad2
Cd36	7.09536004218063e-54	0.270823889120202	0.288	0.131	1.2312578281196e-49	0	Cd36
Abtb2	7.50204042511389e-54	0.310039532291959	0.733	0.597	1.30182907497001e-49	0	Abtb2
Hdac8	9.52408953119144e-54	0.267606762597174	0.497	0.284	1.65271525634765e-49	0	Hdac8
Cyp2b9	1.39357371409715e-53	0.295960718586988	0.497	0.334	2.41826846607279e-49	0	Cyp2b9
Nck1	2.45238812101575e-53	0.253216834502522	0.868	0.736	4.25562910639864e-49	0	Nck1
Wdfy2	2.79184242533761e-53	0.270729515133783	0.494	0.304	4.84468416068835e-49	0	Wdfy2
Zbtb7a	2.86690794146971e-53	0.279097882680078	0.926	0.836	4.97494535083238e-49	0	Zbtb7a
Map4k2	3.80129016664881e-53	0.287494177604162	0.621	0.416	6.59637882618568e-49	0	Map4k2
Pnkp	9.16670057275245e-53	0.253979072593935	0.7	0.534	1.59069755038973e-48	0	Pnkp
Dgkh	1.9142977496648e-52	0.250325129786439	0.397	0.216	3.32188088499332e-48	0	Dgkh
Klf2	2.10304949916215e-52	0.254991329931795	0.864	0.688	3.64942179589608e-48	0	Klf2
Mindy3	2.45293885571313e-52	0.29251061460007	0.664	0.501	4.25658479631899e-48	0	Mindy3
Samd9l	2.87710621889563e-52	0.331145717774448	0.848	0.786	4.99264242164959e-48	0	Samd9l
Fbxo3	3.23364617365126e-52	0.304655237397881	0.852	0.77	5.61134620513703e-48	0	Fbxo3
Itpkb	3.42776643237871e-52	0.309274960379222	0.64	0.427	5.94820309010678e-48	0	Itpkb
Cdc14a	4.88996720004615e-52	0.327847474969896	0.615	0.436	8.48556008224009e-48	0	Cdc14a
Nlk	5.38364953269084e-52	0.275844215562818	0.648	0.421	9.34224703407842e-48	0	Nlk
Clasp2	7.18563866328686e-52	0.256749173505674	0.766	0.582	1.24692387724017e-47	0	Clasp2
Pced1b	1.35228963138568e-51	0.283649164428265	0.505	0.304	2.34662819734357e-47	0	Pced1b
Arhgap4	1.78473759964163e-51	0.276777759292905	0.7	0.495	3.09705515665812e-47	0	Arhgap4
Stat2	2.64055127735834e-51	0.415893165446492	0.634	0.454	4.58214863159993e-47	0	Stat2
Rfx3	5.38785900637568e-50	0.300703344217319	0.532	0.322	9.34955173376372e-46	0	Rfx3
Klhl6	6.03385481753192e-50	0.261585859190271	0.728	0.566	1.04705482648631e-45	0	Klhl6
Grk6	1.02405719254668e-49	0.269034899591452	0.817	0.712	1.77704644622626e-45	0	Grk6
Entpd1	2.17923001972598e-49	0.317634015946376	0.603	0.459	3.7816178532305e-45	0	Entpd1
Tet2	3.51445124991177e-49	0.31970882760645	0.637	0.459	6.0986272539719e-45	0	Tet2
Eif2ak3	4.62887680038272e-49	0.276744582565514	0.378	0.205	8.03248991170414e-45	0	Eif2ak3
St8sia4	6.03313695280488e-49	0.256239721072156	0.668	0.481	1.04693025542023e-44	0	St8sia4
Dpyd	7.6470078958905e-49	0.639028854975825	0.553	0.426	1.32698528017388e-44	0	Dpyd
Plxnc1	2.74702386987782e-48	0.273583959789185	0.685	0.532	4.76691052139897e-44	0	Plxnc1
Hexb	4.11930936075868e-48	0.331019713067063	0.997	0.98	7.14823753372454e-44	0	Hexb
Slc16a1	7.2484942764887e-48	0.293930429857193	0.537	0.39	1.25783121179908e-43	0	Slc16a1
Cln3	1.20515666819765e-47	0.258670617090283	0.494	0.316	2.09130836632339e-43	0	Cln3
Maml3	1.26660844971655e-47	0.329066138683952	0.299	0.154	2.19794564279312e-43	0	Maml3
Nt5dc1	2.83228697363739e-47	0.254263712796047	0.615	0.418	4.91486758535295e-43	0	Nt5dc1
Upf3b	3.26197559402741e-47	0.321916908052516	0.713	0.626	5.66050624831576e-43	0	Upf3b
Chic2	3.31877655436036e-46	0.284159504370392	0.947	0.92	5.75907295478153e-42	0	Chic2
Btg2	3.54131479804604e-46	0.329908764219625	0.931	0.847	6.1452435690493e-42	0	Btg2
Zfp516	2.07224299536599e-45	0.262403803637514	0.469	0.302	3.5959632698586e-41	0	Zfp516
Hjurp	2.24825275060482e-45	0.300909680202689	0.719	0.629	3.90139299812454e-41	0	Hjurp
Fam53b	3.98747266733788e-45	0.261177428539615	0.499	0.346	6.91946131963142e-41	0	Fam53b
Mmp8	4.33420127428342e-45	0.28922298733086	0.945	0.771	7.52113947126403e-41	0	Mmp8
Trim34a	3.50917570239393e-44	0.305026948951523	0.412	0.265	6.08947259636418e-40	0	Trim34a
Coro7	9.64373674558663e-44	0.255819576073224	0.514	0.338	1.67347763746165e-39	0	Coro7
Prg2	1.03497330878648e-43	3.45527086349364	0.284	0.141	1.79598918273718e-39	0	Prg2
Trim12a	1.06419874428569e-43	0.379839376899179	0.705	0.638	1.84670408095896e-39	0	Trim12a
Sgms2	1.79673124294279e-43	0.298986525730546	0.435	0.278	3.11786772587863e-39	0	Sgms2
Nt5c2	3.67295433483412e-43	0.255031174711653	0.668	0.495	6.37367765723765e-39	0	Nt5c2
Cd82	1.6017316357373e-42	0.31659199997304	0.573	0.429	2.77948490749494e-38	0	Cd82
Marchf1	1.75223355611756e-42	0.335416910856642	0.586	0.452	3.04065088993081e-38	0	Marchf1
Wfdc21	5.58109444447961e-42	0.267792948800663	0.984	0.89	9.68487318950548e-38	0	Wfdc21
Yme1l1	1.02523420252348e-41	0.346800703235877	0.991	0.986	1.779088911639e-37	0	Yme1l1
Abr	1.58595884075693e-41	0.298079625056385	0.634	0.475	2.75211437636549e-37	0	Abr
Plekhm3	3.46963168185897e-41	0.282130901455562	0.412	0.257	6.02085185752986e-37	0	Plekhm3
Nlrc5	2.88594408407281e-40	0.290811732710566	0.594	0.467	5.00797876909155e-36	0	Nlrc5
Nsmaf	3.99652045422629e-40	0.291164156032284	0.532	0.39	6.93516194421887e-36	0	Nsmaf
mt-Cytb	7.5282721652502e-40	0.477400773542094	1	0.985	1.30638106883587e-35	0	mt-Cytb
Ppm1a	8.40731298281023e-40	0.329747989473679	0.974	0.951	1.45892102190706e-35	0	Ppm1a
Mbp	2.60193226544267e-39	0.26800267962003	0.693	0.568	4.51513306022266e-35	0	Mbp
Ampd3	3.41805500908891e-39	0.27756828646529	0.488	0.337	5.93135085727198e-35	0	Ampd3
mt-Nd2	1.05472322019581e-38	0.56461103270439	0.991	0.96	1.83026120400578e-34	0	mt-Nd2
Dnttip1	1.08621790524543e-38	0.262952217605173	0.619	0.56	1.88491393097239e-34	0	Dnttip1
Klhl2	1.99156655862028e-38	0.26413523081677	0.651	0.519	3.45596544917376e-34	0	Klhl2
Gphn	1.1245044015986e-37	0.608017124694874	0.999	0.997	1.95135248809404e-33	0	Gphn
Tspan5	1.50288089950066e-37	0.338091493670114	0.45	0.297	2.6079492249035e-33	0	Tspan5
mt-Nd4	2.30285571182365e-36	0.401914831343738	1	0.981	3.99614551672758e-32	0	mt-Nd4
Slc8a1	9.71316698787106e-36	0.366182741849063	0.261	0.143	1.68552586740526e-31	0	Slc8a1
Ppara	1.59662825222858e-35	0.367446625213419	0.578	0.466	2.77062900609225e-31	0	Ppara
Rab11b	4.0180575102376e-35	0.267704290999575	0.994	0.982	6.97253519751531e-31	0	Rab11b
Slfn4	8.64233006349242e-35	0.459577131188461	0.564	0.485	1.49970353591784e-30	0	Slfn4
Stat1	2.51118589435061e-34	0.561576001847277	0.929	0.872	4.35766088246662e-30	0	Stat1
mt-Nd1	3.68405629813851e-34	0.437199210547667	0.997	0.973	6.39294289415976e-30	0	mt-Nd1
Micu2	4.63963742689628e-34	0.253719750154662	0.906	0.911	8.05116282689312e-30	0	Micu2
Usp14	1.30958251333644e-33	0.725615938827997	0.765	0.746	2.27251853539273e-29	0	Usp14
Heca	2.8738208915465e-32	0.259104759531113	0.618	0.466	4.98694139310064e-28	0	Heca
Nfia	2.51820290333385e-31	0.284984005146366	0.518	0.435	4.36983749815524e-27	0	Nfia
Pde7b	7.79633861864742e-31	0.332035014051921	0.259	0.152	1.35289864049389e-26	0	Pde7b
Lars2	1.38283865190311e-30	0.557256735306173	0.999	0.999	2.39963991264746e-26	0	Lars2
mt-Atp8	1.84712646233362e-30	0.291146295805496	0.656	0.556	3.20531855008754e-26	0	mt-Atp8
Eloa	2.60051128597424e-30	0.260927745772982	0.948	0.929	4.51266723455109e-26	0	Eloa
Snx27	6.43690614304994e-30	0.255276716260539	0.664	0.541	1.11699632300346e-25	0	Snx27
Ppil4	1.44847059403566e-29	0.287065568198537	0.961	0.917	2.51353102183009e-25	0	Ppil4
Tdrd7	8.81659846599497e-29	0.28461723013224	0.311	0.202	1.52994433180411e-24	0	Tdrd7
Klra2	1.11457503108308e-28	0.262784288091429	0.289	0.179	1.93412205143847e-24	0	Klra2
Ubash3b	1.36399371150233e-28	0.274273102688052	0.492	0.389	2.36693828757e-24	0	Ubash3b
Pla2g7	1.36713183539919e-28	0.262112371153344	0.333	0.226	2.37238387396821e-24	0	Pla2g7
Sh3d19	1.99860708021386e-28	0.32231972477423	0.393	0.312	3.46818286629512e-24	0	Sh3d19
Gabarapl2	4.45679525607003e-28	0.35432147697623	0.97	0.986	7.73387680785832e-24	0	Gabarapl2
Apobec1	5.43974387924735e-28	0.281231971309667	0.358	0.248	9.43958755365792e-24	0	Apobec1
Ddx60	4.46913311183596e-27	0.443063627194088	0.453	0.397	7.75528668896895e-23	0	Ddx60
Parp9	1.30041509377874e-26	0.316833831962513	0.701	0.708	2.25661031223424e-22	0	Parp9
Calcrl	7.29907930037302e-26	0.301666393038135	0.283	0.176	1.26660923099373e-21	0	Calcrl
Dhx40	2.6038526017553e-25	0.281517552823822	0.619	0.519	4.51846541982597e-21	0	Dhx40
Adar	3.33522650907297e-24	0.251449698514207	0.652	0.639	5.78761856119432e-20	0	Adar
Parp14	5.8200563936767e-24	0.524169101218205	0.609	0.611	1.00995438599472e-19	0	Parp14
Cmpk2	3.98238555972728e-23	0.527483151002503	0.402	0.315	6.91063366179474e-19	0	Cmpk2
Inpp4b	7.69975884295168e-23	0.322305595686639	0.508	0.409	1.33613915201741e-18	0	Inpp4b
Rnf213	4.68460594688472e-21	0.767911617240856	0.602	0.616	8.12919669962906e-17	0	Rnf213
Uba7	4.99705112340538e-21	0.264150524816585	0.431	0.351	8.67138281444535e-17	0	Uba7
Pttg1	7.7925143691505e-21	0.30101963496829	0.383	0.307	1.35223501847869e-16	0	Pttg1
Chmp3	3.89933534674659e-20	0.29324366222957	0.968	0.987	6.76651662720936e-16	0	Chmp3
Trim30a	2.05687540996986e-19	0.269159058034877	0.714	0.743	3.5692958989207e-15	0	Trim30a
Parp12	3.38728504439912e-18	0.259534311625708	0.397	0.326	5.87795573754579e-14	0	Parp12
Herc6	9.20118128158895e-18	0.62962659211037	0.501	0.471	1.59668098779413e-13	0	Herc6
Ube2c	2.32605643744505e-17	0.42495895274209	0.846	0.71	4.0364057358984e-13	0	Ube2c
Ifih1	5.2685147733641e-16	0.4019298375254	0.456	0.431	9.14245368621873e-12	0	Ifih1
Irf9	4.55882125099605e-15	0.294695779862397	0.667	0.71	7.91092251685344e-11	0	Irf9
Ddx58	6.03588761684595e-15	0.258604683933972	0.465	0.41	1.04740757815128e-10	0	Ddx58
Oasl2	1.0785578302032e-14	0.424995972945154	0.456	0.462	1.8716214027516e-10	0	Oasl2
Jund	2.2545583602976e-14	0.361590945720454	0.982	0.946	3.91233512262442e-10	0	Jund
Ctsc	7.6655966639364e-13	0.268474203988275	0.57	0.541	1.33021098909288e-08	0	Ctsc
Usp18	9.75746005614151e-13	0.59370348257931	0.4	0.369	1.69321204354224e-08	0	Usp18
Map1lc3b	1.22940467047223e-10	0.26340835723974	0.998	0.999	2.13338592467046e-06	0	Map1lc3b
Ifit1	3.53279590477531e-10	0.462818550130036	0.425	0.409	6.13046073355659e-06	0	Ifit1
Rtp4	5.79180704269534e-09	0.307565724770801	0.475	0.487	0.000100505227611892	0	Rtp4
Olfm4	2.55345858351545e-08	0.259776112649209	0.343	0.289	0.000443101667997435	0	Olfm4
Cd274	4.92072825115074e-06	0.336116623618736	0.32	0.281	0.0853893973422188	0	Cd274
Isg15	5.41165920504143e-05	2.04931260750928	0.557	0.537	0.939085221850839	0	Isg15
Xaf1	5.96534874405936e-05	0.270656641533961	0.436	0.459	1	0	Xaf1
Rps12	0	1.47628215882416	1	1	0	1	Rps12
Rps8	0	1.45425584416805	1	1	0	1	Rps8
Rps2	0	1.44693218995933	1	1	0	1	Rps2
Rps18	0	1.43720651152523	1	0.999	0	1	Rps18
Rpl13	0	1.40843441957617	1	1	0	1	Rpl13
Rpl32	0	1.39841766136503	1	1	0	1	Rpl32
Rps23	0	1.39251032234883	1	1	0	1	Rps23
Rplp0	0	1.37390103833119	1	1	0	1	Rplp0
Rpsa	0	1.35984898601369	1	1	0	1	Rpsa
Rps16	0	1.34926433207062	1	1	0	1	Rps16
Rps20	0	1.32187530133898	1	1	0	1	Rps20
Rpl28	0	1.32157930022731	1	1	0	1	Rpl28
Rps26	0	1.31895414575012	1	1	0	1	Rps26
Rps3a1	0	1.31868430905326	1	1	0	1	Rps3a1
Ptma	0	1.31298659167174	1	0.998	0	1	Ptma
Rps15a	0	1.31018240820019	1	1	0	1	Rps15a
Rpl12	0	1.30961356104762	1	0.999	0	1	Rpl12
Rplp1	0	1.30863994360689	1	1	0	1	Rplp1
Rps4x	0	1.28875741767823	1	1	0	1	Rps4x
Rps19	0	1.28863144875599	1	1	0	1	Rps19
Rps3	0	1.28339857163515	1	1	0	1	Rps3
Rpl8	0	1.2827911398632	1	1	0	1	Rpl8
Rpl23	0	1.26950497697894	1	1	0	1	Rpl23
Rpl27a	0	1.25585330119341	1	1	0	1	Rpl27a
Rpl41	0	1.25564675297	1	1	0	1	Rpl41
Rpl18a	0	1.25484999028241	1	1	0	1	Rpl18a
Rpl39	0	1.25241613593909	1	1	0	1	Rpl39
Rps6	0	1.25232550937156	1	1	0	1	Rps6
Rps5	0	1.2510821056412	1	1	0	1	Rps5
Rps7	0	1.24290445447472	1	1	0	1	Rps7
Rpl37	0	1.23676671215896	1	1	0	1	Rpl37
Rplp2	0	1.23581360720703	1	1	0	1	Rplp2
Rpl10a	0	1.23306705626111	1	0.999	0	1	Rpl10a
Rpl36	0	1.22611735352486	1	1	0	1	Rpl36
Rps28	0	1.22529424462491	1	1	0	1	Rps28
Rps13	0	1.22501032804018	1	1	0	1	Rps13
Rpl26	0	1.2248833485075	1	1	0	1	Rpl26
Rps27a	0	1.22074914468898	1	1	0	1	Rps27a
Rpl18	0	1.21697073676194	1	1	0	1	Rpl18
Rps29	0	1.21639977715017	1	1	0	1	Rps29
Rpl6	0	1.21569835776439	1	1	0	1	Rpl6
Rpl14	0	1.21549623334129	1	1	0	1	Rpl14
Rpl19	0	1.21485247296139	1	1	0	1	Rpl19
Rpl35a	0	1.21212427631034	1	1	0	1	Rpl35a
Rpl3	0	1.20505199283999	1	0.999	0	1	Rpl3
Rps24	0	1.20077106868516	1	1	0	1	Rps24
Rpl15	0	1.19940142661568	1	1	0	1	Rpl15
Rpl11	0	1.19646465619507	1	1	0	1	Rpl11
Rps14	0	1.19107551355045	1	1	0	1	Rps14
Rpl21	0	1.18887305084781	1	1	0	1	Rpl21
Rpl9	0	1.18836781603995	1	1	0	1	Rpl9
Rps11	0	1.18266446699783	1	1	0	1	Rps11
Rpl17	0	1.18153650374747	1	1	0	1	Rpl17
Rpl35	0	1.17363213004123	1	0.989	0	1	Rpl35
Rpl36a	0	1.16808530017106	0.999	0.994	0	1	Rpl36a
Rpl22	0	1.1588881586685	1	1	0	1	Rpl22
Rpl34	0	1.15693968021939	1	1	0	1	Rpl34
Rps17	0	1.15252418718227	1	1	0	1	Rps17
Rps25	0	1.15127726176365	1	1	0	1	Rps25
Rpl30	0	1.15067843927673	1	1	0	1	Rpl30
Rps21	0	1.14363160336556	1	1	0	1	Rps21
Rpl7	0	1.13890815223752	1	1	0	1	Rpl7
Rpl27	0	1.13133781591607	1	1	0	1	Rpl27
Rpl37a	0	1.12565932962328	1	1	0	1	Rpl37a
Rpl38	0	1.12247889334323	1	1	0	1	Rpl38
Rack1	0	1.11481621280902	1	1	0	1	Rack1
Rpl23a	0	1.10867590044606	1	1	0	1	Rpl23a
Npm1	0	1.10767110977319	1	0.996	0	1	Npm1
Rpl24	0	1.1045903191505	1	1	0	1	Rpl24
Rpl29	0	1.09091607532651	1	1	0	1	Rpl29
Rps15	0	1.08518835823017	1	1	0	1	Rps15
Rps9	0	1.08400622269108	1	1	0	1	Rps9
Eef1a1	0	1.0717197042709	1	1	0	1	Eef1a1
Rpl5	0	1.04911877194349	1	1	0	1	Rpl5
Rps27	0	1.04899577579409	1	1	0	1	Rps27
Hmgb1	0	1.03886069185201	1	1	0	1	Hmgb1
Ncl	0	1.02464205979988	1	0.995	0	1	Ncl
Rpl7a	0	1.02351393632088	1	1	0	1	Rpl7a
Rpl31	0	1.02210478472055	1	1	0	1	Rpl31
Ppia	0	0.997317830776877	1	1	0	1	Ppia
Rpl4	0	0.976902028771081	1	1	0	1	Rpl4
Rps10	0	0.966676661565784	1	1	0	1	Rps10
Fau	0	0.958673653020962	1	1	0	1	Fau
H2az1	0	0.955937619120364	1	1	0	1	H2az1
Eef1b2	0	0.944429202843223	1	0.999	0	1	Eef1b2
Rpl10	0	0.922129188977382	1	0.996	0	1	Rpl10
Anp32b	0	0.906696163308923	1	0.998	0	1	Anp32b
Naca	0	0.898957649489492	1	1	0	1	Naca
Tpt1	0	0.870727718544362	1	1	0	1	Tpt1
Rbm3	0	0.868243465371889	1	1	0	1	Rbm3
Tubb5	0	0.865424908941494	1	0.982	0	1	Tubb5
Hsp90ab1	0	0.86449701268963	1	1	0	1	Hsp90ab1
Eif5a	0	0.862475451825949	1	1	0	1	Eif5a
Serbp1	0	0.856717863236176	1	1	0	1	Serbp1
Ran	0	0.843949769568504	1	0.989	0	1	Ran
Snrpg	0	0.843544363242834	1	0.986	0	1	Snrpg
Cox8a	0	0.82466353747406	1	1	0	1	Cox8a
Rpl22l1	0	0.821349085225058	1	0.981	0	1	Rpl22l1
Btf3	0	0.812116016446259	1	1	0	1	Btf3
Hspa8	0	0.773010266029894	1	0.999	0	1	Hspa8
Ranbp1	0	0.765253298035541	0.976	0.827	0	1	Ranbp1
Pa2g4	0	0.753115830047915	0.914	0.561	0	1	Pa2g4
Ppp1r14b	0	0.742312555295108	0.801	0.355	0	1	Ppp1r14b
Hint1	0	0.739469732244619	1	0.981	0	1	Hint1
Eef2	0	0.739377304157467	1	1	0	1	Eef2
Snrpf	0	0.730155497584742	0.995	0.936	0	1	Snrpf
Dtymk	0	0.715060453203837	0.794	0.359	0	1	Dtymk
Impdh2	0	0.709673126509469	0.829	0.365	0	1	Impdh2
Nhp2	0	0.708229107828006	0.791	0.359	0	1	Nhp2
Eef1g	0	0.705818219713302	0.997	0.963	0	1	Eef1g
Lsm2	0	0.703283881530834	0.79	0.294	0	1	Lsm2
Selenoh	0	0.702064874792129	0.726	0.237	0	1	Selenoh
Snrpe	0	0.701121013075637	1	0.987	0	1	Snrpe
Cox7c	0	0.698993825379997	1	1	0	1	Cox7c
Atp5e	0	0.696287118715825	1	0.999	0	1	Atp5e
Set	0	0.687185692444946	0.999	0.978	0	1	Set
Fbl	0	0.678198538690568	0.892	0.456	0	1	Fbl
Ybx1	0	0.677702869304099	1	0.998	0	1	Ybx1
Mrps36	0	0.675059036076979	0.818	0.339	0	1	Mrps36
Eif2s2	0	0.670667077513779	1	0.999	0	1	Eif2s2
Lyar	0	0.664790855815238	0.722	0.286	0	1	Lyar
Dnajc9	0	0.661422467254915	0.709	0.23	0	1	Dnajc9
Cox4i1	0	0.660081901610282	1	1	0	1	Cox4i1
Cenpw	0	0.656243701155945	0.594	0.159	0	1	Cenpw
Atp5h	0	0.655709857190297	1	1	0	1	Atp5h
Bola2	0	0.653859807995774	0.981	0.644	0	1	Bola2
Cox5b	0	0.65286597114368	1	0.998	0	1	Cox5b
Lsm7	0	0.646271167849795	0.846	0.396	0	1	Lsm7
Npm3	0	0.643005338651211	0.679	0.209	0	1	Npm3
Gadd45gip1	0	0.642431561588951	0.817	0.366	0	1	Gadd45gip1
Cdk4	0	0.639908843371144	0.765	0.302	0	1	Cdk4
Fundc2	0	0.63957090917128	0.822	0.358	0	1	Fundc2
Lsm3	0	0.638317949553263	0.909	0.487	0	1	Lsm3
Fkbp3	0	0.637561522139394	0.915	0.468	0	1	Fkbp3
Erh	0	0.636118018633305	0.876	0.437	0	1	Erh
Cacybp	0	0.632261749665969	0.966	0.673	0	1	Cacybp
Polr2f	0	0.625612292306187	0.9	0.488	0	1	Polr2f
Phb2	0	0.622090020734925	0.954	0.595	0	1	Phb2
Dpy30	0	0.621222054566106	0.821	0.378	0	1	Dpy30
Uqcc2	0	0.619185158004136	0.926	0.506	0	1	Uqcc2
Hnrnpa3	0	0.614100095533562	1	0.999	0	1	Hnrnpa3
Tma7	0	0.613081196364453	1	0.999	0	1	Tma7
Snrpa1	0	0.610696536145067	0.854	0.424	0	1	Snrpa1
Mrpl34	0	0.609136208944942	0.816	0.339	0	1	Mrpl34
Ddx27	0	0.609001155066938	0.7	0.249	0	1	Ddx27
Elof1	0	0.608551610452423	0.789	0.306	0	1	Elof1
Rpl13a	0	0.603602560235779	0.99	0.833	0	1	Rpl13a
Exosc8	0	0.601209886887275	0.789	0.318	0	1	Exosc8
Banf1	0	0.601106492910353	0.983	0.778	0	1	Banf1
Rpa3	0	0.600903746584688	0.712	0.256	0	1	Rpa3
Vars	0	0.59912724407979	0.884	0.454	0	1	Vars
Naa10	0	0.598737440186099	0.763	0.267	0	1	Naa10
Ssna1	0	0.598478891226868	0.82	0.331	0	1	Ssna1
Prmt1	0	0.593053581763125	0.833	0.42	0	1	Prmt1
Gm11808	0	0.59116662654989	0.844	0.34	0	1	Gm11808
Phf5a	0	0.5887005780807	0.98	0.682	0	1	Phf5a
Rbmxl1	0	0.587622863355647	0.744	0.259	0	1	Rbmxl1
Naa38	0	0.58741697422092	0.796	0.311	0	1	Naa38
Atp5pb	0	0.581290807707528	1	1	0	1	Atp5pb
Imp3	0	0.580940308500051	0.9	0.38	0	1	Imp3
Txnl4a	0	0.580349099770312	0.749	0.279	0	1	Txnl4a
Pfdn6	0	0.579779977272664	0.951	0.58	0	1	Pfdn6
Cenpx	0	0.579638770190493	0.885	0.435	0	1	Cenpx
Mrps24	0	0.579231724256207	0.952	0.543	0	1	Mrps24
Nudc	0	0.578326819193877	0.956	0.651	0	1	Nudc
Trmt112	0	0.577378389731839	0.954	0.547	0	1	Trmt112
Alyref	0	0.575413475486387	0.962	0.772	0	1	Alyref
Atp5g2	0	0.572177105920801	0.998	0.978	0	1	Atp5g2
Rcc2	0	0.570628568390707	0.928	0.573	0	1	Rcc2
Mrpl23	0	0.570090177864864	0.956	0.536	0	1	Mrpl23
Rnf187	0	0.570064887934123	0.944	0.59	0	1	Rnf187
Uqcrh	0	0.566849210828847	1	1	0	1	Uqcrh
Slc25a5	0	0.562255008720302	0.999	0.983	0	1	Slc25a5
Eef1d	0	0.561844229137925	0.999	0.976	0	1	Eef1d
Mrpl54	0	0.561373238310009	0.898	0.459	0	1	Mrpl54
Mrpl35	0	0.559573253247797	0.799	0.327	0	1	Mrpl35
Eif3g	0	0.554323694968958	0.925	0.526	0	1	Eif3g
Mrpl21	0	0.554113861760304	0.845	0.385	0	1	Mrpl21
Mrpl36	0	0.55212192895587	0.848	0.416	0	1	Mrpl36
Tomm7	0	0.550871684581035	1	0.994	0	1	Tomm7
Pin1	0	0.550618261236217	0.754	0.304	0	1	Pin1
Cdk2ap1	0	0.54995430800383	0.791	0.353	0	1	Cdk2ap1
Dynll1	0	0.547648936883996	1	0.998	0	1	Dynll1
Ccdc124	0	0.546578801815781	0.825	0.389	0	1	Ccdc124
Eif1ad	0	0.546513997701586	0.789	0.341	0	1	Eif1ad
Eif3b	0	0.545437265415602	0.973	0.728	0	1	Eif3b
Nsmce4a	0	0.54476855177284	0.934	0.582	0	1	Nsmce4a
Atp5j2	0	0.544225731269946	1	0.998	0	1	Atp5j2
Polr3k	0	0.543885456182435	0.787	0.32	0	1	Polr3k
Hnrnpk	0	0.543220470418607	1	1	0	1	Hnrnpk
Tcof1	0	0.5410452346436	0.799	0.297	0	1	Tcof1
Mrps26	0	0.538838909115768	0.732	0.252	0	1	Mrps26
Pfdn1	0	0.538502378698236	0.937	0.542	0	1	Pfdn1
Larp7	0	0.536860481381512	0.878	0.523	0	1	Larp7
Mbd3	0	0.536041274662755	0.868	0.424	0	1	Mbd3
Mak16	0	0.534749384696455	0.802	0.35	0	1	Mak16
Hnrnpf	0	0.53206428958892	1	1	0	1	Hnrnpf
Wdr89	0	0.530375912567706	0.894	0.407	0	1	Wdr89
Hnrnpa1	0	0.529820772567038	1	0.985	0	1	Hnrnpa1
Ssrp1	0	0.527188572511003	0.967	0.718	0	1	Ssrp1
Eif1ax	0	0.52646098081849	0.991	0.815	0	1	Eif1ax
Chchd1	0	0.518393183082186	0.96	0.647	0	1	Chchd1
Srsf3	0	0.517520743410928	1	1	0	1	Srsf3
Exosc3	0	0.510091082527593	0.844	0.406	0	1	Exosc3
Zcchc17	0	0.509410467344277	0.923	0.568	0	1	Zcchc17
Bcas2	0	0.506746391140056	0.991	0.83	0	1	Bcas2
Mrps17	0	0.504973505368954	0.872	0.46	0	1	Mrps17
Eif3k	0	0.503107302946148	1	0.986	0	1	Eif3k
Emg1	0	0.499631475698941	0.991	0.729	0	1	Emg1
Arl6ip4	0	0.498207737123597	0.939	0.548	0	1	Arl6ip4
Ppm1g	0	0.494974246536348	0.953	0.673	0	1	Ppm1g
Ppp1ca	0	0.49381637874583	1	0.995	0	1	Ppp1ca
Rnps1	0	0.49369427211963	0.982	0.683	0	1	Rnps1
Eif4a3	0	0.491330909312951	0.924	0.58	0	1	Eif4a3
Rpl36a-ps1	0	0.486660033086462	0.596	0.142	0	1	Rpl36a-ps1
Ndufb7	0	0.486098544058874	1	0.993	0	1	Ndufb7
Eif3f	0	0.48555905448407	0.999	0.976	0	1	Eif3f
Kars	0	0.482822315377388	0.875	0.496	0	1	Kars
Eif3l	0	0.481272327937469	0.986	0.69	0	1	Eif3l
Nudt21	0	0.477531477094856	0.986	0.729	0	1	Nudt21
Nsa2	0	0.474934481329319	0.999	0.969	0	1	Nsa2
Parp2	0	0.472461725416249	0.734	0.291	0	1	Parp2
Mettl23	0	0.472320832097803	0.865	0.411	0	1	Mettl23
Actl6a	0	0.472257724557703	0.888	0.523	0	1	Actl6a
Nubp1	0	0.470548680244822	0.781	0.317	0	1	Nubp1
Utp3	0	0.461094082277391	0.962	0.633	0	1	Utp3
Snrnp40	0	0.459350418671775	0.938	0.609	0	1	Snrnp40
Ppp1r7	0	0.455177494189253	0.853	0.476	0	1	Ppp1r7
Sumo2	0	0.45393106519328	1	0.994	0	1	Sumo2
Rrp1	0	0.448715798128947	0.973	0.704	0	1	Rrp1
Hnrnpd	0	0.439499558196471	1	0.997	0	1	Hnrnpd
Sf3a3	0	0.437234736341425	0.907	0.593	0	1	Sf3a3
Khsrp	0	0.433808948011811	0.973	0.712	0	1	Khsrp
Glrx3	0	0.426493145730568	0.95	0.663	0	1	Glrx3
Mta2	0	0.423039751506098	0.942	0.606	0	1	Mta2
Anapc16	0	0.404608949953346	0.956	0.646	0	1	Anapc16
Mrpl42	4.7082321715625e-307	0.533227798028149	0.886	0.479	8.17019528731241e-303	1	Mrpl42
Ndufa4	5.22552784932828e-307	0.477404115289812	1	0.999	9.06785847693936e-303	1	Ndufa4
Pole3	6.62582175566056e-307	0.650337178831042	0.678	0.243	1.14977884925978e-302	1	Pole3
Ncbp2	8.68341070268371e-307	0.464294488540137	0.801	0.377	1.50683225923671e-302	1	Ncbp2
Polr2i	1.02593501257624e-306	0.524012194666446	0.792	0.338	1.78030502732355e-302	1	Polr2i
Pole4	1.05861306563762e-306	0.499396698661901	0.812	0.384	1.83701125280096e-302	1	Pole4
Lsm4	1.93339973641912e-306	0.536079968176962	0.99	0.826	3.35502856260809e-302	1	Lsm4
Ebna1bp2	1.66374229818735e-305	0.613351774487514	0.804	0.397	2.8870920100445e-301	1	Ebna1bp2
Parp1	1.39590924584505e-303	0.529082584766355	0.746	0.304	2.42232131431491e-299	1	Parp1
Rbis	1.68488029281494e-303	0.574595742713379	0.934	0.528	2.92377277212176e-299	1	Rbis
Polr2d	1.79366835559609e-303	0.487287235833316	0.625	0.184	3.1125526974659e-299	1	Polr2d
Hnrnpab	1.8086839181434e-303	0.542184507735291	0.994	0.963	3.13860920315425e-299	1	Hnrnpab
Mrps23	4.8265802566667e-303	0.492907646375632	0.749	0.307	8.37556471939373e-299	1	Mrps23
Rfc5	5.52221159110094e-303	0.48594640866536	0.551	0.13	9.58269377403746e-299	1	Rfc5
Ptbp1	1.50221664338318e-302	0.435706724989677	0.984	0.735	2.60679654126282e-298	1	Ptbp1
Brix1	1.50918374923303e-302	0.487720603312556	0.839	0.461	2.61888656004409e-298	1	Brix1
Timm17a	3.89436919016425e-302	0.545048181533705	0.765	0.335	6.75789885569203e-298	1	Timm17a
Sf3a1	2.92774965504401e-301	0.452306902984826	0.844	0.467	5.08052397639786e-297	1	Sf3a1
Gtf3a	5.72326859137483e-301	0.501835339917081	0.667	0.221	9.93158798661274e-297	1	Gtf3a
Polr2m	1.46286698473604e-300	0.382261736177255	0.969	0.672	2.53851307861245e-296	1	Polr2m
Siva1	3.1114559099863e-300	0.630854238450134	0.555	0.127	5.39930944059923e-296	1	Siva1
Trim27	3.28626425663277e-300	0.502824866938538	0.764	0.328	5.70265436453484e-296	1	Trim27
Mrps11	8.8478176336861e-300	0.503235319174168	0.593	0.161	1.53536179397355e-295	1	Mrps11
Eif3h	4.0930663860299e-299	0.378811822536576	1	0.985	7.10269809967768e-295	1	Eif3h
Mrps5	4.45929346474655e-299	0.547069042329916	0.665	0.219	7.73821194937469e-295	1	Mrps5
Cdca4	8.47376485430401e-299	0.48476318074008	0.566	0.139	1.47045241516738e-294	1	Cdca4
Snu13	1.33228008906863e-298	0.574790845626203	0.994	0.79	2.3119056385608e-294	1	Snu13
Rbx1	4.16971337864717e-298	0.434274137706138	1	0.997	7.23570362596643e-294	1	Rbx1
Atp5mpl	5.127761025003e-298	0.478476346849209	1	0.991	8.8982037066877e-294	1	Atp5mpl
Mrps18a	5.85115968188559e-298	0.489528052485452	0.759	0.329	1.01535173959761e-293	1	Mrps18a
Sf3a2	6.25492530399404e-298	0.460748222538244	0.831	0.451	1.08541718800209e-293	1	Sf3a2
Cox7a2	1.11852949965526e-297	0.553827202663816	1	0.999	1.94098424075177e-293	1	Cox7a2
Rpp21	2.15628230956743e-297	0.508178337592279	0.752	0.309	3.74179669179237e-293	1	Rpp21
Dcps	3.72584142226938e-297	0.450046883815442	0.783	0.369	6.46545262006406e-293	1	Dcps
Akr1b3	4.4199636109807e-297	0.439831804716547	0.745	0.305	7.6699628541348e-293	1	Akr1b3
Rfc4	9.17649220172753e-297	0.554588070906545	0.503	0.099	1.59239669176578e-292	1	Rfc4
Nphs1	6.36855041971492e-296	0.447415836373632	0.489	0.093	1.10513455433313e-291	1	Nphs1
Ddx39a	1.89190564662282e-295	0.603009837908133	0.873	0.562	3.28302386858457e-291	1	Ddx39a
Gmnn	2.83210067704538e-294	0.65272101511968	0.718	0.308	4.91454430487685e-290	1	Gmnn
Eif3i	1.1801310802778e-293	0.565268765624793	0.989	0.808	2.04788146360607e-289	1	Eif3i
Nap1l1	1.39399095328572e-293	0.555118036504244	0.998	0.971	2.41899250123671e-289	1	Nap1l1
Prpf31	3.46647607967947e-292	0.486949848437115	0.728	0.302	6.01537594106779e-288	1	Prpf31
Eftud2	2.65573076603362e-291	0.472121564557377	0.805	0.426	4.60848959829815e-287	1	Eftud2
Eif3d	3.00219801772622e-291	0.466630021788089	0.989	0.744	5.20971422016031e-287	1	Eif3d
Snrpd2	5.21404430732128e-291	0.521593824210169	0.995	0.887	9.04793108649461e-287	1	Snrpd2
Taf11	5.79502642052485e-291	0.475106165313931	0.701	0.264	1.00561093475368e-286	1	Taf11
Sms	4.08377775983423e-290	0.488661888449444	0.76	0.332	7.08657954664034e-286	1	Sms
Mrpl58	1.04605154586422e-289	0.473999657332976	0.764	0.324	1.81521324753818e-285	1	Mrpl58
Atp5a1	1.04894771458309e-289	0.422966514370791	1	1	1.82023896911603e-285	1	Atp5a1
Rex1bd	4.38586440139062e-289	0.540466236285046	0.932	0.548	7.61079049573315e-285	1	Rex1bd
Rtcb	1.84892537550146e-288	0.39936806471269	0.906	0.543	3.20844020410769e-284	1	Rtcb
Ndufaf8	3.86522273436165e-288	0.509323459622299	0.811	0.386	6.70732101093778e-284	1	Ndufaf8
Ift27	1.76808295649563e-287	0.450858979523935	0.445	0.071	3.06815435440687e-283	1	Ift27
Rnf7	2.03739387314649e-287	0.463935870110647	0.962	0.625	3.5354895880711e-283	1	Rnf7
Mrps15	2.07081690032827e-287	0.50874422132295	0.858	0.471	3.59348856713965e-283	1	Mrps15
Dek	1.43219993644507e-286	0.641623969882711	0.999	0.991	2.48529654971313e-282	1	Dek
Cetn3	1.76329473137128e-286	0.459763644933103	0.981	0.747	3.05984534734858e-282	1	Cetn3
Cct3	4.61447789319675e-286	0.566635822052834	0.956	0.685	8.00750348806431e-282	1	Cct3
Eif3c	8.42386767847317e-286	0.40814706744532	1	0.995	1.46179375824545e-281	1	Eif3c
Prpf19	3.06761283356584e-285	0.507353705774546	0.779	0.364	5.3232285500868e-281	1	Prpf19
Pop5	4.67044679012874e-285	0.530288367401011	0.647	0.216	8.1046263149104e-281	1	Pop5
Uba2	6.0814803095284e-285	0.386707958797544	0.961	0.743	1.05531927811246e-280	1	Uba2
Eif3e	8.76381265582784e-285	0.42621583697353	0.998	0.931	1.52078441016581e-280	1	Eif3e
Rsl24d1	3.11736374987494e-284	0.514198096785155	0.69	0.254	5.40956131515799e-280	1	Rsl24d1
Smarcd1	1.3935846448434e-283	0.435308557031061	0.635	0.219	2.41828743419675e-279	1	Smarcd1
Hmgb3	1.57514763177722e-283	0.7196496365764	0.574	0.17	2.73335368542301e-279	1	Hmgb3
Mcm5	1.86934434890779e-283	0.626900810107914	0.611	0.182	3.24387324865969e-279	1	Mcm5
Polr2c	3.700975973008e-283	0.57106090697451	0.826	0.426	6.42230360596078e-279	1	Polr2c
Ruvbl1	4.50544473567557e-283	0.538546058191601	0.74	0.335	7.81829824981782e-279	1	Ruvbl1
Snrpd1	7.00693900052788e-283	0.545833998774698	0.988	0.899	1.2159141247616e-278	1	Snrpd1
Hirip3	1.74510443908367e-282	0.459139420532086	0.484	0.093	3.02827973314188e-278	1	Hirip3
Nolc1	2.14990013177719e-282	0.67267778834897	0.628	0.213	3.73072169867295e-278	1	Nolc1
Ak6	5.7543313569723e-282	0.503730049011109	0.724	0.323	9.98549120375403e-278	1	Ak6
Ppil1	1.90652814602093e-281	0.483675980085414	0.581	0.164	3.30839829179012e-277	1	Ppil1
Lsm5	3.02878404073491e-281	0.523750237475537	0.948	0.638	5.25584894588728e-277	1	Lsm5
Dut	4.35645241090164e-281	0.840692747121585	0.691	0.263	7.55975186863761e-277	1	Dut
Sf3b4	4.79589234962441e-281	0.477916323044285	0.833	0.45	8.32231199430324e-277	1	Sf3b4
Pbdc1	5.35092988251129e-281	0.438803324982336	0.862	0.577	9.28546862512184e-277	1	Pbdc1
Nop10	9.78336160310947e-281	0.660287617381009	0.945	0.565	1.69770673898759e-276	1	Nop10
Dnajc19	9.83683477565995e-281	0.479878190683584	0.953	0.624	1.70698593862027e-276	1	Dnajc19
Nxt1	3.26204605955331e-280	0.504081555721909	0.563	0.151	5.66062852714286e-276	1	Nxt1
Eny2	3.65032794949298e-280	0.533004496995086	0.956	0.684	6.33441409075517e-276	1	Eny2
Rwdd1	5.56464486325303e-280	0.492640773685195	0.956	0.64	9.65632823120298e-276	1	Rwdd1
Lsm8	7.50062055525048e-280	0.519012929386354	0.887	0.481	1.30158268495262e-275	1	Lsm8
Rcc1	1.50120161287326e-279	0.659449431751021	0.85	0.525	2.60503515881897e-275	1	Rcc1
Uchl3	4.67431619602254e-279	0.50309641571424	0.746	0.337	8.11134089495792e-275	1	Uchl3
Cetn2	1.71043345449785e-278	0.491798841512532	0.791	0.359	2.96811517359012e-274	1	Cetn2
Pebp1	2.25481911695934e-278	0.5874139868304	0.875	0.47	3.91278761365954e-274	1	Pebp1
Tomm5	8.18997322289533e-278	0.620342027956013	0.872	0.465	1.42120605336903e-273	1	Tomm5
Hypk	1.14794488310411e-277	0.540332300360513	0.888	0.529	1.99202875565056e-273	1	Hypk
Samm50	3.50310548198186e-277	0.428607536899209	0.904	0.565	6.07893894288312e-273	1	Samm50
Nme1	4.08463260905814e-277	0.751695968465784	0.973	0.704	7.08806296649859e-273	1	Nme1
Rps18-ps5	1.73623431435356e-276	0.433959609505895	0.509	0.113	3.01288740569773e-272	1	Rps18-ps5
Polr2b	2.23187576885023e-276	0.447909801609562	0.826	0.451	3.8729740216858e-272	1	Polr2b
Hnrnpu	3.7790391502123e-276	0.430068831328189	1	1	6.5577666373634e-272	1	Hnrnpu
Ndufv1	7.99786026998748e-276	0.534952133230751	0.821	0.394	1.38786869265093e-271	1	Ndufv1
Polr2j	9.22106577178456e-276	0.51066752565574	0.94	0.567	1.60013154337777e-271	1	Polr2j
Cuedc2	1.03220650964083e-275	0.481269478226375	0.769	0.36	1.79118795617973e-271	1	Cuedc2
Atp5j	1.44027109013434e-275	0.469469637331062	1	0.998	2.49930242271012e-271	1	Atp5j
Pfdn2	1.62595415820989e-275	0.457453234981723	0.95	0.662	2.82151825074163e-271	1	Pfdn2
Qars	4.9748409819449e-275	0.442356583324038	0.791	0.375	8.63284155596898e-271	1	Qars
Ndufs8	5.19411713085766e-275	0.466186887903593	0.941	0.557	9.0133514571773e-271	1	Ndufs8
Fignl1	6.36797741199194e-275	0.498554535907522	0.555	0.147	1.10503512030296e-270	1	Fignl1
Nudt5	1.97317830439292e-274	0.524432843677721	0.748	0.377	3.42405631161304e-270	1	Nudt5
Smarcb1	3.65372165880078e-274	0.426278186248987	0.807	0.419	6.340303194517e-270	1	Smarcb1
Mrpl28	6.63932256781578e-274	0.495660169674021	0.789	0.392	1.15212164519307e-269	1	Mrpl28
Emc8	1.22878911092342e-273	0.471191041806364	0.709	0.295	2.13231774418541e-269	1	Emc8
Emc6	1.31868204177029e-273	0.503868504020219	0.878	0.478	2.28830894708398e-269	1	Emc6
Atp5d	1.69962089021017e-273	0.452301727186415	0.999	0.957	2.94935213078171e-269	1	Atp5d
Mrpl4	6.09085835647885e-273	0.451573683626315	0.78	0.374	1.05694665059978e-268	1	Mrpl4
Mrpl11	7.52191432468572e-272	0.48132727879432	0.711	0.29	1.30527779276271e-267	1	Mrpl11
Mrps16	9.44346852117142e-272	0.489917915964529	0.948	0.58	1.63872509247888e-267	1	Mrps16
Ndufa2	1.51226239361663e-271	0.403915391261026	1	0.998	2.62422893164294e-267	1	Ndufa2
Pak1ip1	2.23438546710444e-271	0.482202024346967	0.934	0.648	3.87732910106633e-267	1	Pak1ip1
Ddx21	3.65575380573432e-271	0.637601112591557	0.906	0.572	6.34382957909076e-267	1	Ddx21
[truncated: 4,112 more rows]
