# Supplementary material for: Tissue-resident macrophage and dendritic cells drive type I IFN immunity to enteroviruses in the liver
Source: PLoS Pathog. 2026 Jan 27;22(1):e1013891. doi: 10.1371/journal.ppat.1013891 (PMC12858076; doi:10.1371/journal.ppat.1013891)
Supplement: S11 Table — Genotyping panels used in Transnetyx to confirm the generation of the conditional knockout mouse (hFcRnTg32 Ifnarfl/fl AlbCre), and two control genotypes (hFcRnTg32 Ifnarfl/fl & hFcRnTg32 Ifnar-/-). (XLSX) [file ppat.1013891.s017.xlsx]

## Sheet: Order_Results_2336209
Strain	Sample	Chr13-1 WT	Ifnar1-7 WT	Ifnar1-7 FL	Ifnar1-7 EX	Alb-Cre-1 Tg	HuFcgrt-2 Tg	Fcgrt-1 KO	Fcgrt-1 WT
hFcRn(Tg32) IFNAR1(FL/FL) ALB(Cre)	M1 Tail	-	-	+	-	+	+	+	-
hFcRn(Tg32) IFNAR1(FL/FL) ALB(Cre)	M1 Liver	-	-	+	+	+	+	+	-
Strain	Sample	IFNRa1 WT	Ifnar-1 KO	HuFcgrt-2 Tg	Chr2-3 WT	Fcgrt-1 KO	Fcgrt-1 WT
hFcRn(Tg32) IFNAR-/-	Tail	-	+	+	-	+	-
Strain	Sample	Fcgrt-1 WT	Fcgrt-1 KO	HuFcgrt-2 Tg	Ifnar1-7 FL	Ifnar1-7 WT
32-IFNARflox	Tail	-	+	+	+	-
